# Supplementary material for: Transcriptome-wide m6A profiling reveals mRNA post-transcriptional modification of boar sperm during cryopreservation
Source: BMC Genomics. 2021 Aug 3;22:588. doi: 10.1186/s12864-021-07904-8 (PMC8335898; doi:10.1186/s12864-021-07904-8)
Supplement: Supplementary file 2 — Additional file 2: Table S2-1. Methylated RNA sites on mRNAs in fresh and frozen-thawed sperm. [file 12864_2021_7904_MOESM2_ESM.xlsx]

## Sheet: Fs1
Methylated RNA sites Column A ~ E: the coordinates of the methylated RNA sites in bed format, please ref http://genome.ucsc.edu/FAQ/FAQformat.html#format1. Column F: the length of the methylated RNA sites Column G ~ H: the transcript id and gene symbol of methylated RNA. Column I ~ K: the enrichment results calculated by MACS. Column L ~ S: the annotation of the methylated gene. Legend: transcrip…
methylation sites					methylated RNA			enrichment information			Annotations
chrom	txStart	txEnd	PeakID	score	Peak_length	transcript_id	GeneName	-10*log10(pvalue)	fold_enrichment	FDR	GeneID	Synonyms	dbXrefs	description	Pathway	GO_CC	GO_MF	GO_BP
chr3	53327198	53327283	MACS_peak_65955	5.67	85	ENSSSCT00000008948	NPAS2	5.67	2.37	32.83	100521893	-	Ensembl:ENSSSCG00000008171	neuronal PAS domain protein 2	ssc04710(Circadian rhythm)	GO:0005667(transcription factor complex)//GO:0005634(nucleus)//GO:0005737(cytoplasm)	GO:0051879(Hsp90 protein binding)//GO:0046983(protein dimerization activity)//GO:0003677(DNA binding)//GO:0003700(transcription factor activity, sequence-specific DNA binding)	GO:0051775(response to redox state)//GO:0006351(transcription, DNA-templated)//GO:0045739(positive regulation of DNA repair)//GO:0060548(negative regulation of cell death)//GO:0045475(locomotor rhythm)//GO:0045944(positive regulation of transcription from RNA polymerase II promoter)//GO:0042745(circadian sleep/wake cycle)
chr3	53862679	53862914	MACS_peak_65977	27.04	235	ENSSSCT00000008953	CHST10	27.04	2.85	39.15	100520428	-	Ensembl:ENSSSCG00000008175	carbohydrate sulfotransferase 10	ssc00514(Other types of O-glycan biosynthesis)	GO:0016021(integral component of membrane)	GO:0008146(sulfotransferase activity)	GO:0007616(long-term memory)//GO:0016051(carbohydrate biosynthetic process)//GO:0007612(learning)
chr3	54887948	54888235	MACS_peak_66012	25.54	287	ENSSSCT00000008959	EIF5B	25.54	3.86	38.62	100520783	-	Ensembl:ENSSSCG00000008180	eukaryotic translation initiation factor 5B	ssc03013(RNA transport)	GO:0005622(intracellular)//GO:0005737(cytoplasm)	GO:0044822(poly(A) RNA binding)//GO:0003924(GTPase activity)//GO:0005525(GTP binding)	GO:0006412(translation)//GO:0008152(metabolic process)
chr3	54901807	54902025	MACS_peak_66013	9.89	218	ENSSSCT00000008959	EIF5B	9.89	3.32	33.59	100520783	-	Ensembl:ENSSSCG00000008180	eukaryotic translation initiation factor 5B	ssc03013(RNA transport)	GO:0005622(intracellular)//GO:0005737(cytoplasm)	GO:0044822(poly(A) RNA binding)//GO:0003924(GTPase activity)//GO:0005525(GTP binding)	GO:0006412(translation)//GO:0008152(metabolic process)
chr3	54943889	54944381	MACS_peak_66015	4.41	492	ENSSSCT00000008960	TXNDC9	4.41	2.71	32.85	100520954	-	Ensembl:ENSSSCG00000008181	thioredoxin domain containing 9		GO:0005813(centrosome)//GO:0030496(midbody)//GO:0005634(nucleus)//GO:0005737(cytoplasm)	GO:0008479(queuine tRNA-ribosyltransferase activity)	GO:0045454(cell redox homeostasis)//GO:0008616(queuosine biosynthetic process)
chr3	55180730	55180875	MACS_peak_66025	11.24	145	ENSSSCT00000050133	TSGA10	11.24	3.05	33.89	100523898	-	-	testis specific, 10		GO:0043005(neuron projection)//GO:0031514(motile cilium)		GO:0030031(cell projection assembly)
chr3	55267475	55267479	MACS_peak_66032	30.88	4	ENSSSCT00000008965	TSGA10	30.88	4.47	40.71	100523898	-	-	testis specific, 10		GO:0043005(neuron projection)//GO:0031514(motile cilium)		GO:0030031(cell projection assembly)
chr3	55687179	55687570	MACS_peak_66044	9.87	391	ENSSSCT00000008967	MGAT4A	9.87	2.44	33.51	100524079	-	Ensembl:ENSSSCG00000008188	mannosyl (alpha-1,3-)-glycoprotein beta-1,4-N-acetylglucosaminyltransferase, isozyme A	ssc00510(N-Glycan biosynthesis)//	GO:0016020(membrane)//GO:0070062(extracellular exosome)	GO:0008454(alpha-1,3-mannosylglycoprotein 4-beta-N-acetylglucosaminyltransferase activity)	GO:0006491(N-glycan processing)
chr3	56531284	56531577	MACS_peak_66071	85.81	293	ENSSSCT00000008972	ZAP70	85.81	4.13	70.91	100524930	-	-	zeta-chain (TCR) associated protein kinase 70kDa		GO:0001772(immunological synapse)//GO:0042101(T cell receptor complex)//GO:0005829(cytosol)//GO:0045121(membrane raft)//GO:0005737(cytoplasm)//GO:0031234(extrinsic component of cytoplasmic side of plasma membrane)//GO:0005911(cell-cell junction)	GO:0005102(receptor binding)//GO:0001784(phosphotyrosine binding)//GO:0005524(ATP binding)//GO:0004715(non-membrane spanning protein tyrosine kinase activity)	GO:0002281(macrophage activation involved in immune response)//GO:0046641(positive regulation of alpha-beta T cell proliferation)//GO:0046638(positive regulation of alpha-beta T cell differentiation)//GO:0033630(positive regulation of cell adhesion mediated by integrin)//GO:0050853(B cell receptor signaling pathway)//GO:0045087(innate immune response)//GO:0050850(positive regulation of calcium-me…
chr3	56901396	56901868	MACS_peak_66090	4.2	472	ENSSSCT00000008980	LMAN2L	4.2	2.3	32.83	100627779	-	-	lectin, mannose-binding 2-like		GO:0016021(integral component of membrane)
chr3	57493725	57493893	MACS_peak_66116	9.04	168	ENSSSCT00000008989	EIF2AK3	9.04	3.72	33.48	100513348	-	Ensembl:ENSSSCG00000008208|Vega:OTTSUSG00000001778	eukaryotic translation initiation factor 2-alpha kinase 3	ssc04141(Protein processing in endoplasmic reticulum)//ssc04210(Apoptosis)//ssc04932(Non-alcoholic fatty liver disease (NAFLD))//ssc05010(Alzheimer's disease)//ssc05160(Hepatitis C)//ssc05162(Measles)//ssc05164(Influenza A)//ssc05168(Herpes simplex infection)//ssc05169(Epstein-Barr virus infection)	GO:0005789(endoplasmic reticulum membrane)	GO:0005524(ATP binding)//GO:0004672(protein kinase activity)//GO:0019903(protein phosphatase binding)//GO:0004694(eukaryotic translation initiation factor 2alpha kinase activity)//GO:0042802(identical protein binding)	GO:0010998(regulation of translational initiation by eIF2 alpha phosphorylation)//GO:0031642(negative regulation of myelination)//GO:0031018(endocrine pancreas development)//GO:0042149(cellular response to glucose starvation)//GO:0002063(chondrocyte development)//GO:0045943(positive regulation of transcription from RNA polymerase I promoter)//GO:0043066(negative regulation of apoptotic process)//…
chr3	57867910	57868590	MACS_peak_66132	72.19	680	ENSSSCT00000042611	SMYD1	72.19	4.09	61.99	100294702	-	-	SET and MYND domain containing 1		GO:0005634(nucleus)//GO:0005737(cytoplasm)	GO:0003714(transcription corepressor activity)	GO:0045663(positive regulation of myoblast differentiation)//GO:0007507(heart development)//GO:0010831(positive regulation of myotube differentiation)//GO:0045892(negative regulation of transcription, DNA-templated)//GO:0006338(chromatin remodeling)//GO:0035914(skeletal muscle cell differentiation)
chr3	57892679	57892810	MACS_peak_66133	24.65	131	ENSSSCT00000008996	SMYD1	24.65	2.84	38.33	100294702	-	-	SET and MYND domain containing 1		GO:0005634(nucleus)//GO:0005737(cytoplasm)	GO:0003714(transcription corepressor activity)	GO:0045663(positive regulation of myoblast differentiation)//GO:0007507(heart development)//GO:0010831(positive regulation of myotube differentiation)//GO:0045892(negative regulation of transcription, DNA-templated)//GO:0006338(chromatin remodeling)//GO:0035914(skeletal muscle cell differentiation)
chr3	57944913	57945920	MACS_peak_66135	27.87	1007	ENSSSCT00000027274	KRCC1	27.87	4.87	39.61	100515537	-	-	lysine-rich coiled-coil 1
chr3	57977603	57977693	MACS_peak_66138	5.17	90	ENSSSCT00000008994	CD8B	5.17	3.66	32.77	396636	-	Ensembl:ENSSSCG00000008213|Vega:OTTSUSG00000001675	CD8b molecule	ssc04514(Cell adhesion molecules (CAMs))//ssc04612(Antigen processing and presentation)//ssc04640(Hematopoietic cell lineage)//ssc04660(T cell receptor signaling pathway)//ssc05340(Primary immunodeficiency)	GO:0009897(external side of plasma membrane)//GO:0016021(integral component of membrane)
chr3	58046200	58046303	MACS_peak_66141	6.76	103	ENSSSCT00000037359	RMND5A	6.76	2.98	33.03	100516072	-	Ensembl:ENSSSCG00000008216	required for meiotic nuclear division 5 homolog A
chr3	58160953	58161773	MACS_peak_66147	5.6	820	ENSSSCT00000009000	RNF103	5.6	2.17	32.79	100515888	-	Ensembl:ENSSSCG00000008218	ring finger protein 103		GO:0016021(integral component of membrane)	GO:0008270(zinc ion binding)
chr3	58354882	58355000	MACS_peak_66157	3.15	118	ENSSSCT00000041997	KDM3A	3.15	2.08	32.97	100517522	-	Ensembl:ENSSSCG00000008221	lysine (K)-specific demethylase 3A		GO:0016020(membrane)//GO:0005634(nucleus)//GO:0005737(cytoplasm)	GO:0000976(transcription regulatory region sequence-specific DNA binding)//GO:0005506(iron ion binding)//GO:0001047(core promoter binding)//GO:0050681(androgen receptor binding)//GO:0003700(transcription factor activity, sequence-specific DNA binding)	GO:0046293(formaldehyde biosynthetic process)//GO:0051573(negative regulation of histone H3-K9 methylation)//GO:0033169(histone H3-K9 demethylation)//GO:2000036(regulation of stem cell population maintenance)//GO:0036123(histone H3-K9 dimethylation)//GO:0007290(spermatid nucleus elongation)//GO:0045944(positive regulation of transcription from RNA polymerase II promoter)//GO:0009755(hormone-media…
chr3	58561704	58562153	MACS_peak_66166	5.62	449	ENSSSCT00000030403	MRPL35	5.62	2.17	32.81	100517705	-	-	mitochondrial ribosomal protein L35	ssc03010(Ribosome)	GO:0005739(mitochondrion)//GO:0005840(ribosome)	GO:0003735(structural constituent of ribosome)	GO:0006412(translation)
chr3	58745045	58745114	MACS_peak_66170	12.75	69	ENSSSCT00000009008	POLR1A	12.75	2.91	34.26	100518066	-	Ensembl:ENSSSCG00000008226	polymerase (RNA) I polypeptide A, 194kDa	ssc00230(Purine metabolism)//ssc00240(Pyrimidine metabolism)//	GO:0005736(DNA-directed RNA polymerase I complex)//GO:0005737(cytoplasm)	GO:0001054(RNA polymerase I activity)//GO:0008270(zinc ion binding)//GO:0003677(DNA binding)	GO:0006360(transcription from RNA polymerase I promoter)
chr3	59439131	59439216	MACS_peak_66201	6.42	85	ENSSSCT00000009025	TCF7L1	6.42	2.98	33.01	100523899	-	Ensembl:ENSSSCG00000008241	transcription factor 7-like 1 (T-cell specific, HMG-box)	ssc04310(Wnt signaling pathway)//ssc04390(Hippo signaling pathway)//ssc04520(Adherens junction)//ssc04916(Melanogenesis)//ssc05200(Pathways in cancer)//ssc05210(Colorectal cancer)//ssc05213(Endometrial cancer)//ssc05215(Prostate cancer)//ssc05216(Thyroid cancer)//ssc05217(Basal cell carcinoma)//ssc05221(Acute myeloid leukemia)//ssc05412(Arrhythmogenic right ventricular cardiomyopathy (ARVC))	GO:0005667(transcription factor complex)//GO:0005634(nucleus)	GO:0008013(beta-catenin binding)//GO:0003682(chromatin binding)//GO:0044212(transcription regulatory region DNA binding)//GO:0043565(sequence-specific DNA binding)//GO:0003700(transcription factor activity, sequence-specific DNA binding)	GO:0043588(skin development)//GO:0060070(canonical Wnt signaling pathway)//GO:0008595(anterior/posterior axis specification, embryo)//GO:2000036(regulation of stem cell population maintenance)//GO:0045892(negative regulation of transcription, DNA-templated)//GO:0035019(somatic stem cell population maintenance)//GO:0048863(stem cell differentiation)//GO:0006357(regulation of transcription from RNA…
chr3	59444852	59444955	MACS_peak_66202	9.04	103	ENSSSCT00000009025	TCF7L1	9.04	3.11	33.49	100523899	-	Ensembl:ENSSSCG00000008241	transcription factor 7-like 1 (T-cell specific, HMG-box)	ssc04310(Wnt signaling pathway)//ssc04390(Hippo signaling pathway)//ssc04520(Adherens junction)//ssc04916(Melanogenesis)//ssc05200(Pathways in cancer)//ssc05210(Colorectal cancer)//ssc05213(Endometrial cancer)//ssc05215(Prostate cancer)//ssc05216(Thyroid cancer)//ssc05217(Basal cell carcinoma)//ssc05221(Acute myeloid leukemia)//ssc05412(Arrhythmogenic right ventricular cardiomyopathy (ARVC))	GO:0005667(transcription factor complex)//GO:0005634(nucleus)	GO:0008013(beta-catenin binding)//GO:0003682(chromatin binding)//GO:0044212(transcription regulatory region DNA binding)//GO:0043565(sequence-specific DNA binding)//GO:0003700(transcription factor activity, sequence-specific DNA binding)	GO:0043588(skin development)//GO:0060070(canonical Wnt signaling pathway)//GO:0008595(anterior/posterior axis specification, embryo)//GO:2000036(regulation of stem cell population maintenance)//GO:0045892(negative regulation of transcription, DNA-templated)//GO:0035019(somatic stem cell population maintenance)//GO:0048863(stem cell differentiation)//GO:0006357(regulation of transcription from RNA…
chr3	59776235	59776522	MACS_peak_66220	20.02	287	ENSSSCT00000009030	TMSB10	20.02	3.66	36.69	100037998	-	Ensembl:ENSSSCG00000008245	thymosin beta 10		GO:0005856(cytoskeleton)//GO:0005737(cytoplasm)	GO:0003785(actin monomer binding)	GO:0007015(actin filament organization)
chr3	60141969	60142533	MACS_peak_66244	4.51	564	ENSSSCT00000063028	SUCLG1	4.51	3.12	32.84	399539	SCS	Ensembl:ENSSSCG00000008247	succinate-CoA ligase, alpha subunit	ssc00020(Citrate cycle (TCA cycle))//ssc00640(Propanoate metabolism)//	GO:0005743(mitochondrial inner membrane)//GO:0070062(extracellular exosome)//GO:0005759(mitochondrial matrix)//GO:0005886(plasma membrane)//GO:0005829(cytosol)	GO:0004775(succinate-CoA ligase (ADP-forming) activity)//GO:0004776(succinate-CoA ligase (GDP-forming) activity)//GO:0016874(ligase activity)//GO:0005525(GTP binding)//GO:0044822(poly(A) RNA binding)//GO:0003824(catalytic activity)//GO:0048037(cofactor binding)	GO:0009142(nucleoside triphosphate biosynthetic process)//GO:0006105(succinate metabolic process)//GO:0008152(metabolic process)//GO:0006104(succinyl-CoA metabolic process)//GO:0006099(tricarboxylic acid cycle)
chr3	63590270	63590405	MACS_peak_66430	6.11	135	ENSSSCT00000025495	LRRTM1	6.11	2.37	32.9	100520483	-	-	leucine rich repeat transmembrane neuronal 1		GO:0005783(endoplasmic reticulum)//GO:0016021(integral component of membrane)//GO:0030424(axon)//GO:0030426(growth cone)//GO:0005737(cytoplasm)	GO:0004860(protein kinase inhibitor activity)	GO:1904030(negative regulation of cyclin-dependent protein kinase activity)//GO:0060291(long-term synaptic potentiation)//GO:0035418(protein localization to synapse)//GO:0002091(negative regulation of receptor internalization)//GO:0035640(exploration behavior)//GO:0019221(cytokine-mediated signaling pathway)//GO:0007626(locomotory behavior)//GO:0051965(positive regulation of synapse assembly)//GO…
chr3	66131213	66131472	MACS_peak_66562	4.7	259	ENSSSCT00000009045	LRRTM4	4.7	2.64	32.82	100525866	-	-	leucine rich repeat transmembrane neuronal 4		GO:0005737(cytoplasm)	GO:0004860(protein kinase inhibitor activity)	GO:0006469(negative regulation of protein kinase activity)//GO:1904030(negative regulation of cyclin-dependent protein kinase activity)//GO:0019221(cytokine-mediated signaling pathway)//GO:0046426(negative regulation of JAK-STAT cascade)
chr3	67547768	67548137	MACS_peak_66637	11.93	369	ENSSSCT00000023923	GCFC2	11.93	2.51	34.06	100624984	-	-	GC-rich sequence DNA-binding factor 2		GO:0071008(U2-type post-mRNA release spliceosomal complex)//GO:0005730(nucleolus)//GO:0005634(nucleus)	GO:0000978(RNA polymerase II core promoter proximal region sequence-specific DNA binding)//GO:0001078(transcriptional repressor activity, RNA polymerase II core promoter proximal region sequence-specific binding)	GO:0000245(spliceosomal complex assembly)//GO:0000122(negative regulation of transcription from RNA polymerase II promoter)
chr3	67589969	67589981	MACS_peak_66639	3.74	12	ENSSSCT00000023923	GCFC2	3.74	2.37	32.89	100624984	-	-	GC-rich sequence DNA-binding factor 2		GO:0071008(U2-type post-mRNA release spliceosomal complex)//GO:0005730(nucleolus)//GO:0005634(nucleus)	GO:0000978(RNA polymerase II core promoter proximal region sequence-specific DNA binding)//GO:0001078(transcriptional repressor activity, RNA polymerase II core promoter proximal region sequence-specific binding)	GO:0000245(spliceosomal complex assembly)//GO:0000122(negative regulation of transcription from RNA polymerase II promoter)
chr3	68497837	68497949	MACS_peak_66690	38.56	112	ENSSSCT00000009051	DOK1	38.56	4.51	44.25	100233179	-	Ensembl:ENSSSCG00000008265	docking protein 1, 62kDa (downstream of tyrosine kinase 1)	ssc05162(Measles)	GO:0005634(nucleus)//GO:0005737(cytoplasm)	GO:0005158(insulin receptor binding)//GO:0005057(receptor signaling protein activity)	GO:0007265(Ras protein signal transduction)//GO:0007169(transmembrane receptor protein tyrosine kinase signaling pathway)
chr3	68527015	68527207	MACS_peak_66694	71.27	192	ENSSSCT00000026262	DQX1	71.27	5.39	61.5	100518366	-	-	DEAQ box RNA-dependent ATPase 1
chr3	68552552	68553941	MACS_peak_66695	12.96	1389	ENSSSCT00000060280	TTC31	12.96	5.36	34.35	100518904	-	Ensembl:ENSSSCG00000008275	tetratricopeptide repeat domain 31
chr3	68554747	68555679	MACS_peak_66696	4.9	932	ENSSSCT00000060280	TTC31	4.9	3.05	32.78	100518904	-	Ensembl:ENSSSCG00000008275	tetratricopeptide repeat domain 31
chr3	68579596	68580353	MACS_peak_66699	19.3	757	ENSSSCT00000036912	WBP1	19.3	3.99	36.5	100626252	-	Ensembl:ENSSSCG00000008273	WW domain binding protein 1		GO:0016021(integral component of membrane)	GO:0050699(WW domain binding)
chr3	68616260	68616314	MACS_peak_66702	13.32	54	ENSSSCT00000009071	WDR54	13.32	2.64	34.42	100513590	-	Ensembl:ENSSSCG00000008282	WD repeat domain 54
chr3	68618294	68618390	MACS_peak_66703	13.78	96	ENSSSCT00000009071	WDR54	13.78	3.11	34.53	100513590	-	Ensembl:ENSSSCG00000008282	WD repeat domain 54
chr3	68852490	68853067	MACS_peak_66714	29.57	577	ENSSSCT00000029184	MTHFD2	29.57	3.99	40.23	100737728	-	-	methylenetetrahydrofolate dehydrogenase (NADP+ dependent) 2, methenyltetrahydrofolate cyclohydrolase
chr3	68966800	68967056	MACS_peak_66718	5.13	256	ENSSSCT00000009081	TET3	5.13	2.35	32.76	100520484	-	-	tet methylcytosine dioxygenase 3		GO:0001939(female pronucleus)//GO:0001940(male pronucleus)//GO:0005737(cytoplasm)	GO:0070579(methylcytosine dioxygenase activity)//GO:0008270(zinc ion binding)//GO:0003677(DNA binding)	GO:0055114(oxidation-reduction process)//GO:0080111(DNA demethylation)//GO:0080182(histone H3-K4 trimethylation)//GO:0006493(protein O-linked glycosylation)//GO:0045944(positive regulation of transcription from RNA polymerase II promoter)//GO:0044727(DNA demethylation of male pronucleus)
chr3	69097262	69097587	MACS_peak_66724	5.58	325	ENSSSCT00000052319	ACTG2	5.58	2.71	32.77	100520667	-	-	actin, gamma 2, smooth muscle, enteric	ssc04270(Vascular smooth muscle contraction)	GO:0071944(cell periphery)//GO:0070062(extracellular exosome)//GO:0072562(blood microparticle)	GO:0005524(ATP binding)
chr3	69218143	69219078	MACS_peak_66726	50.55	935	ENSSSCT00000039455	DUSP11	50.55	4.06	50.1	100516548	-	-	dual specificity phosphatase 11 (RNA/RNP complex 1-interacting)			GO:0044822(poly(A) RNA binding)//GO:0004651(polynucleotide 5'-phosphatase activity)//GO:0098519(nucleotide phosphatase activity, acting on free nucleotides)	GO:0098507(polynucleotide 5' dephosphorylation)//GO:0016070(RNA metabolic process)
chr3	69325859	69327558	MACS_peak_66728	30.03	1699	ENSSSCT00000026747	ALMS1	30.03	4.13	40.45	100516187	-	-	Alstrom syndrome protein 1		GO:0005622(intracellular)		GO:0051492(regulation of stress fiber assembly)//GO:0016197(endosomal transport)
chr3	69568156	69568299	MACS_peak_66741	48.15	143	ENSSSCT00000009097	NOTO	48.15	4.39	48.9	100521005	-	Ensembl:ENSSSCG00000008306	notochord homeobox		GO:0005634(nucleus)	GO:0003677(DNA binding)	GO:0060271(cilium morphogenesis)//GO:0009880(embryonic pattern specification)//GO:1902017(regulation of cilium assembly)//GO:0001947(heart looping)//GO:0009953(dorsal/ventral pattern formation)//GO:0030903(notochord development)
chr3	69840585	69841580	MACS_peak_66758	132.23	995	ENSSSCT00000009099	EMX1	132.23	8.87	100	100521187	-	-	empty spiracles homeobox 1		GO:0005634(nucleus)	GO:0003677(DNA binding)	GO:0060563(neuroepithelial cell differentiation)//GO:0070445(regulation of oligodendrocyte progenitor proliferation)//GO:0048872(homeostasis of number of cells)//GO:0042493(response to drug)//GO:0048854(brain morphogenesis)//GO:0009791(post-embryonic development)//GO:0021895(cerebral cortex neuron differentiation)//GO:1990138(neuron projection extension)//GO:0001701(in utero embryonic development…
chr3	71284740	71284866	MACS_peak_66847	3.18	126	ENSSSCT00000047685	ZNF638	3.18	2.64	32.99	100522186	-	-	zinc finger protein 638
chr3	71286121	71286240	MACS_peak_66848	8.24	119	ENSSSCT00000026994	ZNF638	8.24	2.3	33.38	100522186	-	-	zinc finger protein 638
chr3	71289375	71289480	MACS_peak_66849	5.56	105	ENSSSCT00000026994	ZNF638	5.56	2.51	32.77	100522186	-	-	zinc finger protein 638
chr3	71290418	71291373	MACS_peak_66850	49.57	955	ENSSSCT00000026994	ZNF638	49.57	4.81	49.6	100522186	-	-	zinc finger protein 638
chr3	71335985	71336228	MACS_peak_66852	3.46	243	ENSSSCT00000026994	ZNF638	3.46	3.05	32.86	100522186	-	-	zinc finger protein 638
chr3	71349497	71350057	MACS_peak_66853	8.46	560	ENSSSCT00000026994	ZNF638	8.46	3.79	33.4	100522186	-	-	zinc finger protein 638
chr3	71501761	71502504	MACS_peak_66864	5.14	743	ENSSSCT00000040559	NAGK	5.14	3.11	32.76	100523729	-	Ensembl:ENSSSCG00000008316	N-acetylglucosamine kinase	ssc00520(Amino sugar and nucleotide sugar metabolism)//	GO:0070062(extracellular exosome)	GO:0045127(N-acetylglucosamine kinase activity)//GO:0009384(N-acylmannosamine kinase activity)	GO:0046835(carbohydrate phosphorylation)//GO:0006044(N-acetylglucosamine metabolic process)
chr3	71506384	71506472	MACS_peak_66865	3.79	88	ENSSSCT00000009107	NAGK	3.79	2.03	32.87	100523729	-	Ensembl:ENSSSCG00000008316	N-acetylglucosamine kinase	ssc00520(Amino sugar and nucleotide sugar metabolism)//	GO:0070062(extracellular exosome)	GO:0045127(N-acetylglucosamine kinase activity)//GO:0009384(N-acylmannosamine kinase activity)	GO:0046835(carbohydrate phosphorylation)//GO:0006044(N-acetylglucosamine metabolic process)
chr3	71548437	71549115	MACS_peak_66867	7.43	678	ENSSSCT00000064705	ANKRD53	7.43	2.37	33.16	100739578	-	-	ankyrin repeat domain 53
chr3	72494278	72494507	MACS_peak_66905	13.76	229	ENSSSCT00000038253	ASPRV1	13.76	3.86	34.52	100625245	-	-	aspartic peptidase, retroviral-like 1
chr3	72551818	72552757	MACS_peak_66908	9.84	939	ENSSSCT00000023271	SNRNP27	9.84	2.98	33.49	100737104	-	Ensembl:ENSSSCG00000025674	small nuclear ribonucleoprotein 27kDa (U4/U6.U5)	ssc03040(Spliceosome)	GO:0071011(precatalytic spliceosome)
chr3	72627048	72627098	MACS_peak_66913	18.32	50	ENSSSCT00000009128	ANXA4	18.32	3.79	36.17	100312960	ANX4|Annexin-4|P32.5|PAP-II|PP4-X	-	annexin A4		GO:0005886(plasma membrane)//GO:0070062(extracellular exosome)//GO:0009986(cell surface)//GO:0031965(nuclear membrane)//GO:0048471(perinuclear region of cytoplasm)//GO:0012506(vesicle membrane)	GO:0005544(calcium-dependent phospholipid binding)//GO:0051059(NF-kappaB binding)//GO:0042802(identical protein binding)//GO:0005509(calcium ion binding)//GO:0048306(calcium-dependent protein binding)	GO:0006357(regulation of transcription from RNA polymerase II promoter)//GO:0007219(Notch signaling pathway)//GO:0030855(epithelial cell differentiation)//GO:0032088(negative regulation of NF-kappaB transcription factor activity)//GO:2000483(negative regulation of interleukin-8 secretion)
chr3	73198309	73198579	MACS_peak_66938	12.4	270	ENSSSCT00000009134	ANTXR1	12.4	3.25	34.15	100513853	-	Ensembl:ENSSSCG00000008340	anthrax toxin receptor 1		GO:0031527(filopodium membrane)//GO:0016021(integral component of membrane)//GO:0031258(lamellipodium membrane)//GO:0009986(cell surface)//GO:0070062(extracellular exosome)	GO:0005518(collagen binding)//GO:0046872(metal ion binding)//GO:0051015(actin filament binding)//GO:0004888(transmembrane signaling receptor activity)	GO:0034446(substrate adhesion-dependent cell spreading)//GO:0022414(reproductive process)//GO:0031532(actin cytoskeleton reorganization)//GO:0007165(signal transduction)
chr3	73224117	73224285	MACS_peak_66939	4.29	168	ENSSSCT00000009134	ANTXR1	4.29	3.45	32.86	100513853	-	Ensembl:ENSSSCG00000008340	anthrax toxin receptor 1		GO:0031527(filopodium membrane)//GO:0016021(integral component of membrane)//GO:0031258(lamellipodium membrane)//GO:0009986(cell surface)//GO:0070062(extracellular exosome)	GO:0005518(collagen binding)//GO:0046872(metal ion binding)//GO:0051015(actin filament binding)//GO:0004888(transmembrane signaling receptor activity)	GO:0034446(substrate adhesion-dependent cell spreading)//GO:0022414(reproductive process)//GO:0031532(actin cytoskeleton reorganization)//GO:0007165(signal transduction)
chr3	73337198	73337267	MACS_peak_66947	9.02	69	ENSSSCT00000009134	ANTXR1	9.02	2.03	33.47	100513853	-	Ensembl:ENSSSCG00000008340	anthrax toxin receptor 1		GO:0031527(filopodium membrane)//GO:0016021(integral component of membrane)//GO:0031258(lamellipodium membrane)//GO:0009986(cell surface)//GO:0070062(extracellular exosome)	GO:0005518(collagen binding)//GO:0046872(metal ion binding)//GO:0051015(actin filament binding)//GO:0004888(transmembrane signaling receptor activity)	GO:0034446(substrate adhesion-dependent cell spreading)//GO:0022414(reproductive process)//GO:0031532(actin cytoskeleton reorganization)//GO:0007165(signal transduction)
chr3	73397901	73398740	MACS_peak_66950	12.82	839	ENSSSCT00000009134	ANTXR1	12.82	2.23	34.27	100513853	-	Ensembl:ENSSSCG00000008340	anthrax toxin receptor 1		GO:0031527(filopodium membrane)//GO:0016021(integral component of membrane)//GO:0031258(lamellipodium membrane)//GO:0009986(cell surface)//GO:0070062(extracellular exosome)	GO:0005518(collagen binding)//GO:0046872(metal ion binding)//GO:0051015(actin filament binding)//GO:0004888(transmembrane signaling receptor activity)	GO:0034446(substrate adhesion-dependent cell spreading)//GO:0022414(reproductive process)//GO:0031532(actin cytoskeleton reorganization)//GO:0007165(signal transduction)
chr3	73457766	73457773	MACS_peak_66952	8.62	7	ENSSSCT00000053952	GKN3	8.62	2.23	33.42	100329220	-	Ensembl:ENSSSCG00000022966	gastrokine 3		GO:0005576(extracellular region)
chr3	73556564	73557203	MACS_peak_66960	13.01	639	ENSSSCT00000009138	ARHGAP25	13.01	3.32	34.36	100514401	-	Ensembl:ENSSSCG00000008344	Rho GTPase activating protein 25				GO:0007165(signal transduction)
chr3	73708272	73708746	MACS_peak_66973	5.33	474	ENSSSCT00000047838	PROKR1	5.33	3.05	32.76	100737690	-	Ensembl:ENSSSCG00000029986	prokineticin receptor 1		GO:0005887(integral component of plasma membrane)	GO:0004930(G-protein coupled receptor activity)//GO:0004983(neuropeptide Y receptor activity)	GO:0007218(neuropeptide signaling pathway)//GO:0007186(G-protein coupled receptor signaling pathway)//GO:0007166(cell surface receptor signaling pathway)//GO:0007623(circadian rhythm)
chr3	73765780	73765827	MACS_peak_66978	4.19	47	ENSSSCT00000009140	APLF	4.19	3.32	32.82	100516073	-	Ensembl:ENSSSCG00000008346	aprataxin and PNKP like factor		GO:0005654(nucleoplasm)//GO:0035861(site of double-strand break)	GO:0003906(DNA-(apurinic or apyrimidinic site) lyase activity)//GO:0000166(nucleotide binding)//GO:0008408(3'-5' exonuclease activity)	GO:0006302(double-strand break repair)//GO:0051106(positive regulation of DNA ligation)//GO:0090305(nucleic acid phosphodiester bond hydrolysis)//GO:0045191(regulation of isotype switching)//GO:0000012(single strand break repair)
chr3	73887904	73888009	MACS_peak_66986	5.34	105	ENSSSCT00000009142	PLEK	5.34	2.64	32.75	100516257	-	Ensembl:ENSSSCG00000008348	pleckstrin		GO:0005622(intracellular)		GO:0035556(intracellular signal transduction)
chr3	73939480	73940069	MACS_peak_66988	3.91	589	ENSSSCT00000009143	CNRIP1	3.91	2.64	32.83	100737807	-	Ensembl:ENSSSCG00000008349	cannabinoid receptor interacting protein 1		GO:0043209(myelin sheath)
chr3	74736379	74736750	MACS_peak_67037	68.66	371	ENSSSCT00000050623	ETAA1	68.66	5.75	59.92	100622990	-	-	Ewing tumor-associated antigen 1
chr3	75485271	75486006	MACS_peak_67077	20.54	735	ENSSSCT00000040517	MEIS1	20.54	2.91	36.81	100738093	-	-	Meis homeobox 1
chr3	76624971	76625001	MACS_peak_67142	245.67	30	ENSSSCT00000009151	SPRED2	245.67	8.12	100	100518067	-	Ensembl:ENSSSCG00000008357	sprouty-related, EVH1 domain containing 2		GO:0005654(nucleoplasm)//GO:0005886(plasma membrane)//GO:0031410(cytoplasmic vesicle)	GO:0019901(protein kinase binding)//GO:0005173(stem cell factor receptor binding)//GO:0030291(protein serine/threonine kinase inhibitor activity)	GO:0043517(positive regulation of DNA damage response, signal transduction by p53 class mediator)//GO:0010801(negative regulation of peptidyl-threonine phosphorylation)//GO:0000188(inactivation of MAPK activity)//GO:0007275(multicellular organism development)//GO:0090311(regulation of protein deacetylation)
chr3	77293573	77293820	MACS_peak_67177	11.5	247	ENSSSCT00000051501	SERTAD2	11.5	5.21	33.97	100518606	-	-	SERTA domain containing 2		GO:0005634(nucleus)//GO:0005737(cytoplasm)	GO:0003713(transcription coactivator activity)	GO:0030308(negative regulation of cell growth)//GO:0045893(positive regulation of transcription, DNA-templated)
chr3	77421547	77421831	MACS_peak_67183	7.21	284	ENSSSCT00000009157	AFTPH	7.21	4.68	33.1	100518778	-	Ensembl:ENSSSCG00000008363	aftiphilin		GO:0005654(nucleoplasm)//GO:0030121(AP-1 adaptor complex)//GO:0005737(cytoplasm)//GO:0005829(cytosol)	GO:0030276(clathrin binding)	GO:0046907(intracellular transport)
chr3	77477853	77477942	MACS_peak_67187	5.44	89	ENSSSCT00000030136	LGALSL	5.44	2.44	32.77	100270690	-	-	lectin, galactoside-binding-like			GO:0030246(carbohydrate binding)
chr3	77901954	77901959	MACS_peak_67216	8.1	5	ENSSSCT00000029984	VPS54	8.1	3.11	33.35	100621212	-	Ensembl:ENSSSCG00000027509	vacuolar protein sorting 54 homolog (S. cerevisiae)		GO:0000938(GARP complex)	GO:0019905(syntaxin binding)	GO:0042147(retrograde transport, endosome to Golgi)//GO:0006896(Golgi to vacuole transport)
chr3	79257407	79257926	MACS_peak_67282	15.91	519	ENSSSCT00000037536	EHBP1	15.91	3.72	35.29	100520668	-	Ensembl:ENSSSCG00000008372	EH domain binding protein 1
chr3	80266508	80267139	MACS_peak_67321	13.51	631	ENSSSCT00000057995	XPO1	13.51	3.05	34.43	397330	-	Ensembl:ENSSSCG00000028228	exportin 1	ssc03008(Ribosome biogenesis in eukaryotes)//ssc03013(RNA transport)//ssc05164(Influenza A)//ssc05166(HTLV-I infection)//ssc05169(Epstein-Barr virus infection)	GO:0005642(annulate lamellae)//GO:0030529(intracellular ribonucleoprotein complex)//GO:0000776(kinetochore)//GO:0031965(nuclear membrane)//GO:0005737(cytoplasm)	GO:0008565(protein transporter activity)//GO:0005487(nucleocytoplasmic transporter activity)	GO:0042176(regulation of protein catabolic process)//GO:0034504(protein localization to nucleus)//GO:0000056(ribosomal small subunit export from nucleus)//GO:0010824(regulation of centrosome duplication)//GO:0046825(regulation of protein export from nucleus)//GO:0006611(protein export from nucleus)//GO:0000055(ribosomal large subunit export from nucleus)
chr3	80289370	80289407	MACS_peak_67322	7.28	37	ENSSSCT00000031737	XPO1	7.28	2.84	33.12	397330	-	Ensembl:ENSSSCG00000028228	exportin 1	ssc03008(Ribosome biogenesis in eukaryotes)//ssc03013(RNA transport)//ssc05164(Influenza A)//ssc05166(HTLV-I infection)//ssc05169(Epstein-Barr virus infection)	GO:0005642(annulate lamellae)//GO:0030529(intracellular ribonucleoprotein complex)//GO:0000776(kinetochore)//GO:0031965(nuclear membrane)//GO:0005737(cytoplasm)	GO:0008565(protein transporter activity)//GO:0005487(nucleocytoplasmic transporter activity)	GO:0042176(regulation of protein catabolic process)//GO:0034504(protein localization to nucleus)//GO:0000056(ribosomal small subunit export from nucleus)//GO:0010824(regulation of centrosome duplication)//GO:0046825(regulation of protein export from nucleus)//GO:0006611(protein export from nucleus)//GO:0000055(ribosomal large subunit export from nucleus)
chr3	81022909	81023071	MACS_peak_67360	11.49	162	ENSSSCT00000009186	PAPOLG	11.49	3.13	33.97	100523547	-	Ensembl:ENSSSCG00000008389	poly(A) polymerase gamma	ssc03015(mRNA surveillance pathway)	GO:0005654(nucleoplasm)//GO:0005634(nucleus)//GO:0005737(cytoplasm)//GO:0016020(membrane)	GO:0003723(RNA binding)//GO:0046872(metal ion binding)//GO:0004652(polynucleotide adenylyltransferase activity)	GO:0006378(mRNA polyadenylation)
chr3	81197665	81197989	MACS_peak_67366	3.97	324	ENSSSCT00000059747	BCL11A	3.97	2.98	32.82	100523730	-	Ensembl:ENSSSCG00000008392	B-cell CLL/lymphoma 11A (zinc finger protein)		GO:0005654(nucleoplasm)//GO:0005634(nucleus)	GO:0046982(protein heterodimerization activity)//GO:0043565(sequence-specific DNA binding)//GO:0000978(RNA polymerase II core promoter proximal region sequence-specific DNA binding)//GO:0044212(transcription regulatory region DNA binding)//GO:0001078(transcriptional repressor activity, RNA polymerase II core promoter proximal region sequence-specific binding)//GO:0003714(transcription corepressor…	GO:0048672(positive regulation of collateral sprouting)//GO:0048671(negative regulation of collateral sprouting)//GO:0030217(T cell differentiation)//GO:0022008(neurogenesis)//GO:0006366(transcription from RNA polymerase II promoter)//GO:0030183(B cell differentiation)//GO:0000122(negative regulation of transcription from RNA polymerase II promoter)//GO:2000171(negative regulation of dendrite dev…
chr3	81289885	81290474	MACS_peak_67373	4.98	589	ENSSSCT00000046105	BCL11A	4.98	2.64	32.74	100523730	-	Ensembl:ENSSSCG00000008392	B-cell CLL/lymphoma 11A (zinc finger protein)		GO:0005654(nucleoplasm)//GO:0005634(nucleus)	GO:0046982(protein heterodimerization activity)//GO:0043565(sequence-specific DNA binding)//GO:0000978(RNA polymerase II core promoter proximal region sequence-specific DNA binding)//GO:0044212(transcription regulatory region DNA binding)//GO:0001078(transcriptional repressor activity, RNA polymerase II core promoter proximal region sequence-specific binding)//GO:0003714(transcription corepressor…	GO:0048672(positive regulation of collateral sprouting)//GO:0048671(negative regulation of collateral sprouting)//GO:0030217(T cell differentiation)//GO:0022008(neurogenesis)//GO:0006366(transcription from RNA polymerase II promoter)//GO:0030183(B cell differentiation)//GO:0000122(negative regulation of transcription from RNA polymerase II promoter)//GO:2000171(negative regulation of dendrite dev…
chr3	83467993	83468126	MACS_peak_67518	6	133	ENSSSCT00000009192	VRK2	6	2.57	32.87	100511127	-	Ensembl:ENSSSCG00000008395	vaccinia related kinase 2		GO:0043234(protein complex)//GO:0016021(integral component of membrane)//GO:0005634(nucleus)//GO:0005789(endoplasmic reticulum membrane)//GO:0031966(mitochondrial membrane)	GO:0005524(ATP binding)//GO:0019901(protein kinase binding)//GO:0004674(protein serine/threonine kinase activity)//GO:0019904(protein domain specific binding)	GO:0043408(regulation of MAPK cascade)//GO:0046777(protein autophosphorylation)//GO:0034599(cellular response to oxidative stress)//GO:0018105(peptidyl-serine phosphorylation)//GO:2000659(regulation of interleukin-1-mediated signaling pathway)
chr3	84971488	84971623	MACS_peak_67594	8.05	135	ENSSSCT00000050611	CCDC85A	8.05	2.3	33.33	100511688	-	-	coiled-coil domain containing 85A
chr3	85165143	85165587	MACS_peak_67607	6.18	444	ENSSSCT00000009193	CCDC85A	6.18	2.57	32.92	100511688	-	-	coiled-coil domain containing 85A
chr3	85407663	85407795	MACS_peak_67623	12.86	132	ENSSSCT00000009194	EFEMP1	12.86	3.36	34.32	100512046	-	Ensembl:ENSSSCG00000008397	EGF containing fibulin-like extracellular matrix protein 1		GO:0031012(extracellular matrix)//GO:0070062(extracellular exosome)//GO:0005615(extracellular space)	GO:0005006(epidermal growth factor-activated receptor activity)//GO:0005509(calcium ion binding)//GO:0005154(epidermal growth factor receptor binding)	GO:0018108(peptidyl-tyrosine phosphorylation)//GO:0007173(epidermal growth factor receptor signaling pathway)//GO:0032331(negative regulation of chondrocyte differentiation)//GO:0048050(post-embryonic eye morphogenesis)//GO:0043010(camera-type eye development)//GO:0048048(embryonic eye morphogenesis)//GO:0006355(regulation of transcription, DNA-templated)
chr3	85466193	85466389	MACS_peak_67627	33.5	196	ENSSSCT00000009194	EFEMP1	33.5	3.79	41.83	100512046	-	Ensembl:ENSSSCG00000008397	EGF containing fibulin-like extracellular matrix protein 1		GO:0031012(extracellular matrix)//GO:0070062(extracellular exosome)//GO:0005615(extracellular space)	GO:0005006(epidermal growth factor-activated receptor activity)//GO:0005509(calcium ion binding)//GO:0005154(epidermal growth factor receptor binding)	GO:0018108(peptidyl-tyrosine phosphorylation)//GO:0007173(epidermal growth factor receptor signaling pathway)//GO:0032331(negative regulation of chondrocyte differentiation)//GO:0048050(post-embryonic eye morphogenesis)//GO:0043010(camera-type eye development)//GO:0048048(embryonic eye morphogenesis)//GO:0006355(regulation of transcription, DNA-templated)
chr3	85604045	85604159	MACS_peak_67638	13.85	114	ENSSSCT00000055752	PNPT1	13.85	3.32	34.55	100642182	-	-	polyribonucleotide nucleotidyltransferase 1	ssc00230(Purine metabolism)//ssc00240(Pyrimidine metabolism)//ssc03018(RNA degradation)
chr3	85623486	85623513	MACS_peak_67639	13.41	27	ENSSSCT00000055752	PNPT1	13.41	2.23	34.43	100642182	-	-	polyribonucleotide nucleotidyltransferase 1	ssc00230(Purine metabolism)//ssc00240(Pyrimidine metabolism)//ssc03018(RNA degradation)
chr3	85820895	85820927	MACS_peak_67648	5.88	32	ENSSSCT00000044583	CCDC88A	5.88	2.37	32.86	100514454	-	Ensembl:ENSSSCG00000008406	coiled-coil domain containing 88A		GO:0005886(plasma membrane)//GO:0030027(lamellipodium)//GO:0005794(Golgi apparatus)//GO:0005829(cytosol)//GO:0031410(cytoplasmic vesicle)//GO:0005783(endoplasmic reticulum)	GO:0008017(microtubule binding)//GO:0043422(protein kinase B binding)//GO:0003779(actin binding)//GO:0035091(phosphatidylinositol binding)//GO:0042803(protein homodimerization activity)	GO:0061024(membrane organization)//GO:0010975(regulation of neuron projection development)//GO:0032956(regulation of actin cytoskeleton organization)//GO:0031929(TOR signaling)//GO:0016477(cell migration)//GO:0030032(lamellipodium assembly)//GO:0032148(activation of protein kinase B activity)//GO:0042127(regulation of cell proliferation)//GO:0006275(regulation of DNA replication)
chr3	85932995	85933447	MACS_peak_67652	3.19	452	ENSSSCT00000043145	CCDC88A	3.19	2.17	33	100514454	-	Ensembl:ENSSSCG00000008406	coiled-coil domain containing 88A		GO:0005886(plasma membrane)//GO:0030027(lamellipodium)//GO:0005794(Golgi apparatus)//GO:0005829(cytosol)//GO:0031410(cytoplasmic vesicle)//GO:0005783(endoplasmic reticulum)	GO:0008017(microtubule binding)//GO:0043422(protein kinase B binding)//GO:0003779(actin binding)//GO:0035091(phosphatidylinositol binding)//GO:0042803(protein homodimerization activity)	GO:0061024(membrane organization)//GO:0010975(regulation of neuron projection development)//GO:0032956(regulation of actin cytoskeleton organization)//GO:0031929(TOR signaling)//GO:0016477(cell migration)//GO:0030032(lamellipodium assembly)//GO:0032148(activation of protein kinase B activity)//GO:0042127(regulation of cell proliferation)//GO:0006275(regulation of DNA replication)
chr3	85991259	85992065	MACS_peak_67654	16.51	806	ENSSSCT00000051676	MTIF2	16.51	3.11	35.5	100627723	-	Ensembl:ENSSSCG00000008404	mitochondrial translational initiation factor 2		GO:0005654(nucleoplasm)//GO:0005739(mitochondrion)	GO:0044822(poly(A) RNA binding)//GO:0003924(GTPase activity)//GO:0003743(translation initiation factor activity)//GO:0005525(GTP binding)	GO:0070124(mitochondrial translational initiation)
chr3	86014526	86014633	MACS_peak_67656	8.08	107	ENSSSCT00000009199	CLHC1	8.08	3.86	33.33	100628091	-	Ensembl:ENSSSCG00000008402	clathrin heavy chain linker domain containing 1
chr3	86264997	86265059	MACS_peak_67671	3.73	62	ENSSSCT00000028655	EML6	3.73	2.44	32.89	100516074	-	-	echinoderm microtubule associated protein like 6
chr3	86393864	86393944	MACS_peak_67676	12.38	80	ENSSSCT00000028655	EML6	12.38	3.79	34.16	100516074	-	-	echinoderm microtubule associated protein like 6
chr3	86408813	86408905	MACS_peak_67677	18.27	92	ENSSSCT00000028655	EML6	18.27	3.18	36.15	100516074	-	-	echinoderm microtubule associated protein like 6
chr3	86628485	86628788	MACS_peak_67688	10.12	303	ENSSSCT00000040176	SPTBN1	10.12	3.05	33.64	100516258	-	-	spectrin, beta, non-erythrocytic 1
chr3	86636977	86637093	MACS_peak_67690	35.2	116	ENSSSCT00000040176	SPTBN1	35.2	4.54	42.6	100516258	-	-	spectrin, beta, non-erythrocytic 1
chr3	86639023	86639115	MACS_peak_67691	14.21	92	ENSSSCT00000040176	SPTBN1	14.21	3.52	34.68	100516258	-	-	spectrin, beta, non-erythrocytic 1
chr3	87389458	87389522	MACS_peak_67726	32.05	64	ENSSSCT00000009214	ERLEC1	32.05	3.71	41.13	100517335	-	Ensembl:ENSSSCG00000008414	endoplasmic reticulum lectin 1	ssc04141(Protein processing in endoplasmic reticulum)	GO:0005788(endoplasmic reticulum lumen)	GO:0001948(glycoprotein binding)//GO:0051082(unfolded protein binding)	GO:1904153(negative regulation of retrograde protein transport, ER to cytosol)//GO:0030970(retrograde protein transport, ER to cytosol)//GO:0030433(ER-associated ubiquitin-dependent protein catabolic process)
chr3	91773596	91774603	MACS_peak_67976	4.68	1007	ENSSSCT00000024756	FSHR	4.68	3.92	32.84	397679	-	Ensembl:ENSSSCG00000029084	follicle stimulating hormone receptor	ssc04024(cAMP signaling pathway)//ssc04080(Neuroactive ligand-receptor interaction)//ssc04913(Ovarian steroidogenesis)	GO:0005886(plasma membrane)//GO:0005887(integral component of plasma membrane)//GO:0016021(integral component of membrane)//GO:0009986(cell surface)	GO:0004963(follicle-stimulating hormone receptor activity)//GO:0008528(G-protein coupled peptide receptor activity)	GO:0032350(regulation of hormone metabolic process)//GO:0045670(regulation of osteoclast differentiation)//GO:0010640(regulation of platelet-derived growth factor receptor signaling pathway)//GO:0007193(adenylate cyclase-inhibiting G-protein coupled receptor signaling pathway)//GO:0009755(hormone-mediated signaling pathway)//GO:0035093(spermatogenesis, exchange of chromosomal proteins)//GO:001073…
chr3	92696408	92697444	MACS_peak_68036	5.78	1036	ENSSSCT00000028062	FBXO11	5.78	2.37	32.85	100624629	-	Ensembl:ENSSSCG00000029485	F-box protein 11		GO:0005730(nucleolus)//GO:0005737(cytoplasm)//GO:0000151(ubiquitin ligase complex)	GO:0004842(ubiquitin-protein transferase activity)//GO:0008270(zinc ion binding)//GO:0016274(protein-arginine N-methyltransferase activity)	GO:0007605(sensory perception of sound)//GO:0035246(peptidyl-arginine N-methylation)//GO:0016567(protein ubiquitination)
chr3	92801650	92801820	MACS_peak_68038	3.97	170	ENSSSCT00000028757	MSH6	3.97	4.06	32.82	100624450	-	Ensembl:ENSSSCG00000020931	mutS homolog 6	ssc03430(Mismatch repair)//ssc05200(Pathways in cancer)//ssc05210(Colorectal cancer)	GO:0032301(MutSalpha complex)	GO:0005524(ATP binding)//GO:0000400(four-way junction DNA binding)//GO:0032138(single base insertion or deletion binding)//GO:0003684(damaged DNA binding)//GO:0032137(guanine/thymine mispair binding)	GO:0016446(somatic hypermutation of immunoglobulin genes)//GO:0008630(intrinsic apoptotic signaling pathway in response to DNA damage)//GO:0045190(isotype switching)//GO:0006298(mismatch repair)//GO:0045910(negative regulation of DNA recombination)//GO:0009411(response to UV)//GO:0043570(maintenance of DNA repeat elements)
chr3	93166662	93167691	MACS_peak_68058	7.14	1029	ENSSSCT00000061463	EPCAM	7.14	2.44	33.09	403163	EGP|Ep-CAM|TACSTD1	Ensembl:ENSSSCG00000008429|Vega:OTTSUSG00000002236	epithelial cell adhesion molecule
chr3	94065435	94065766	MACS_peak_68089	5.02	331	ENSSSCT00000009243	TMEM247	5.02	2.37	32.74	100524739	-	Ensembl:ENSSSCG00000008442	transmembrane protein 247		GO:0005783(endoplasmic reticulum)//GO:0016021(integral component of membrane)
chr3	94354428	94354578	MACS_peak_68113	5.08	150	ENSSSCT00000009246	PRKCE	5.08	3.92	32.75	449005	-	-	protein kinase C, epsilon		GO:0016020(membrane)//GO:0071944(cell periphery)//GO:0048471(perinuclear region of cytoplasm)//GO:0005794(Golgi apparatus)//GO:0005739(mitochondrion)//GO:0005783(endoplasmic reticulum)//GO:0005622(intracellular)//GO:0005634(nucleus)	GO:0003785(actin monomer binding)//GO:0046872(metal ion binding)//GO:0004697(protein kinase C activity)//GO:0005524(ATP binding)//GO:0019899(enzyme binding)//GO:0008047(enzyme activator activity)//GO:0071889(14-3-3 protein binding)//GO:0004674(protein serine/threonine kinase activity)//GO:0035276(ethanol binding)//GO:0030546(receptor activator activity)	GO:0002281(macrophage activation involved in immune response)//GO:0043123(positive regulation of I-kappaB kinase/NF-kappaB signaling)//GO:0032024(positive regulation of insulin secretion)//GO:0031663(lipopolysaccharide-mediated signaling pathway)//GO:0043278(response to morphine)//GO:0035641(locomotory exploration behavior)//GO:0071380(cellular response to prostaglandin E stimulus)//GO:0050996(po…
chr3	94668650	94668714	MACS_peak_68128	8.31	64	ENSSSCT00000009246	PRKCE	8.31	2.99	33.37	449005	-	-	protein kinase C, epsilon		GO:0016020(membrane)//GO:0071944(cell periphery)//GO:0048471(perinuclear region of cytoplasm)//GO:0005794(Golgi apparatus)//GO:0005739(mitochondrion)//GO:0005783(endoplasmic reticulum)//GO:0005622(intracellular)//GO:0005634(nucleus)	GO:0003785(actin monomer binding)//GO:0046872(metal ion binding)//GO:0004697(protein kinase C activity)//GO:0005524(ATP binding)//GO:0019899(enzyme binding)//GO:0008047(enzyme activator activity)//GO:0071889(14-3-3 protein binding)//GO:0004674(protein serine/threonine kinase activity)//GO:0035276(ethanol binding)//GO:0030546(receptor activator activity)	GO:0002281(macrophage activation involved in immune response)//GO:0043123(positive regulation of I-kappaB kinase/NF-kappaB signaling)//GO:0032024(positive regulation of insulin secretion)//GO:0031663(lipopolysaccharide-mediated signaling pathway)//GO:0043278(response to morphine)//GO:0035641(locomotory exploration behavior)//GO:0071380(cellular response to prostaglandin E stimulus)//GO:0050996(po…
chr3	95463092	95463153	MACS_peak_68166	12.37	61	ENSSSCT00000009248	SIX2	12.37	3.18	34.15	100525814	-	-	SIX homeobox 2		GO:0031965(nuclear membrane)//GO:0005654(nucleoplasm)//GO:0005886(plasma membrane)//GO:0005737(cytoplasm)	GO:0001077(transcriptional activator activity, RNA polymerase II core promoter proximal region sequence-specific binding)//GO:0000978(RNA polymerase II core promoter proximal region sequence-specific DNA binding)//GO:0032403(protein complex binding)//GO:0008134(transcription factor binding)	GO:0072161(mesenchymal cell differentiation involved in kidney development)//GO:0030278(regulation of ossification)//GO:0032330(regulation of chondrocyte differentiation)//GO:0006606(protein import into nucleus)//GO:0006366(transcription from RNA polymerase II promoter)//GO:0090189(regulation of branching involved in ureteric bud morphogenesis)//GO:0048701(embryonic cranial skeleton morphogenesis…
chr3	96193776	96194229	MACS_peak_68206	5.77	453	ENSSSCT00000009251	SLC3A1	5.77	2.71	32.85	100144588	-	Ensembl:ENSSSCG00000008449	solute carrier family 3 (amino acid transporter heavy chain), member 1	ssc04974(Protein digestion and absorption)	GO:0016021(integral component of membrane)	GO:0003824(catalytic activity)//GO:0043169(cation binding)	GO:0005975(carbohydrate metabolic process)
chr3	96635102	96635180	MACS_peak_68224	25.21	78	ENSSSCT00000044274	ABCG5	25.21	2.84	38.48	100049660	-	-	ATP-binding cassette, sub-family G (WHITE), member 5		GO:0043190(ATP-binding cassette (ABC) transporter complex)//GO:0043235(receptor complex)//GO:0016324(apical plasma membrane)	GO:0005524(ATP binding)//GO:0017127(cholesterol transporter activity)//GO:0046982(protein heterodimerization activity)//GO:0016887(ATPase activity)	GO:0008152(metabolic process)//GO:0010949(negative regulation of intestinal phytosterol absorption)//GO:0007588(excretion)//GO:0042632(cholesterol homeostasis)//GO:0045796(negative regulation of intestinal cholesterol absorption)//GO:0033344(cholesterol efflux)
chr3	96738264	96738442	MACS_peak_68227	5.34	178	ENSSSCT00000009258	PLEKHH2	5.34	3.25	32.74	100512894	-	Ensembl:ENSSSCG00000008456	pleckstrin homology domain containing, family H (with MyTH4 domain) member 2		GO:0005856(cytoskeleton)
chr3	98155545	98155630	MACS_peak_68297	16.65	85	ENSSSCT00000043652	EML4	16.65	5.35	35.59	100515021	-	Ensembl:ENSSSCG00000008467	echinoderm microtubule associated protein like 4	ssc05223(Non-small cell lung cancer)	GO:0016020(membrane)
chr3	100597696	100598654	MACS_peak_68429	74.48	958	ENSSSCT00000009272	THUMPD2	74.48	6.16	63.38	100517336	-	Ensembl:ENSSSCG00000008470	THUMP domain containing 2			GO:0003723(RNA binding)
chr3	100669232	100669301	MACS_peak_68435	17.2	69	ENSSSCT00000026462	TMEM178A	17.2	4.09	35.75	100738444	-	-	transmembrane protein 178A		GO:0016021(integral component of membrane)
chr3	101380444	101380584	MACS_peak_68469	4.12	140	ENSSSCT00000059367	ARHGEF33	4.12	2.78	32.78	100623870	-	-	Rho guanine nucleotide exchange factor (GEF) 33			GO:0005089(Rho guanyl-nucleotide exchange factor activity)	GO:0035023(regulation of Rho protein signal transduction)//GO:0043547(positive regulation of GTPase activity)
chr3	101404078	101404138	MACS_peak_68471	12.54	60	ENSSSCT00000059367	ARHGEF33	12.54	2.51	34.16	100623870	-	-	Rho guanine nucleotide exchange factor (GEF) 33			GO:0005089(Rho guanyl-nucleotide exchange factor activity)	GO:0035023(regulation of Rho protein signal transduction)//GO:0043547(positive regulation of GTPase activity)
chr3	101621584	101621608	MACS_peak_68482	26.24	24	ENSSSCT00000009288	GALM	26.24	3.44	38.96	399536	MUT	Ensembl:ENSSSCG00000008486	galactose mutarotase (aldose 1-epimerase)	ssc00010(Glycolysis / Gluconeogenesis)//ssc00052(Galactose metabolism)//	GO:0070062(extracellular exosome)//GO:0005737(cytoplasm)	GO:0030246(carbohydrate binding)//GO:0004034(aldose 1-epimerase activity)	GO:0006012(galactose metabolic process)//GO:0006006(glucose metabolic process)
chr3	102954184	102954243	MACS_peak_68557	10.18	59	ENSSSCT00000009296	NDUFAF7	10.18	3.45	33.63	100522486	-	Ensembl:ENSSSCG00000008494	NADH dehydrogenase (ubiquinone) complex I, assembly factor 7		GO:0005739(mitochondrion)//GO:0005615(extracellular space)	GO:0019899(enzyme binding)	GO:0032981(mitochondrial respiratory chain complex I assembly)
chr3	102963607	102963695	MACS_peak_68559	39.11	88	ENSSSCT00000009296	NDUFAF7	39.11	3.61	44.44	100522486	-	Ensembl:ENSSSCG00000008494	NADH dehydrogenase (ubiquinone) complex I, assembly factor 7		GO:0005739(mitochondrion)//GO:0005615(extracellular space)	GO:0019899(enzyme binding)	GO:0032981(mitochondrial respiratory chain complex I assembly)
chr3	102967108	102967827	MACS_peak_68560	4.59	719	ENSSSCT00000009295	CEBPZ	4.59	2.91	32.87	100522073	-	Ensembl:ENSSSCG00000008493	CCAAT/enhancer binding protein (C/EBP), zeta		GO:0005634(nucleus)	GO:0001077(transcriptional activator activity, RNA polymerase II core promoter proximal region sequence-specific binding)//GO:0044822(poly(A) RNA binding)//GO:0000978(RNA polymerase II core promoter proximal region sequence-specific DNA binding)	GO:0006366(transcription from RNA polymerase II promoter)//GO:0045944(positive regulation of transcription from RNA polymerase II promoter)
chr3	103566437	103566511	MACS_peak_68591	215.38	74	ENSSSCT00000009305	FEZ2	215.38	6.61	100	100525742	-	-	fasciculation and elongation protein zeta 2 (zygin II)				GO:1902902(negative regulation of autophagosome assembly)
chr3	106113435	106113551	MACS_peak_68741	3.52	116	ENSSSCT00000009311	RASGRP3	3.52	2.64	32.9	100511446	-	-	RAS guanyl releasing protein 3 (calcium and DAG-regulated)	ssc04010(MAPK signaling pathway)//ssc04014(Ras signaling pathway)//ssc04015(Rap1 signaling pathway)//ssc04662(B cell receptor signaling pathway)//ssc05200(Pathways in cancer)	GO:0048471(perinuclear region of cytoplasm)//GO:0032045(guanyl-nucleotide exchange factor complex)	GO:0019900(kinase binding)//GO:0017016(Ras GTPase binding)//GO:0005088(Ras guanyl-nucleotide exchange factor activity)//GO:0005096(GTPase activator activity)//GO:0005509(calcium ion binding)	GO:0007265(Ras protein signal transduction)//GO:0043547(positive regulation of GTPase activity)
chr3	106139847	106139867	MACS_peak_68743	7.12	20	ENSSSCT00000009311	RASGRP3	7.12	2.57	33.09	100511446	-	-	RAS guanyl releasing protein 3 (calcium and DAG-regulated)	ssc04010(MAPK signaling pathway)//ssc04014(Ras signaling pathway)//ssc04015(Rap1 signaling pathway)//ssc04662(B cell receptor signaling pathway)//ssc05200(Pathways in cancer)	GO:0048471(perinuclear region of cytoplasm)//GO:0032045(guanyl-nucleotide exchange factor complex)	GO:0019900(kinase binding)//GO:0017016(Ras GTPase binding)//GO:0005088(Ras guanyl-nucleotide exchange factor activity)//GO:0005096(GTPase activator activity)//GO:0005509(calcium ion binding)	GO:0007265(Ras protein signal transduction)//GO:0043547(positive regulation of GTPase activity)
chr3	107096800	107096877	MACS_peak_68800	3.82	77	ENSSSCT00000009316	BIRC6	3.82	2.51	32.89	100049694	-	Ensembl:ENSSSCG00000008513	baculoviral IAP repeat containing 6	ssc04120(Ubiquitin mediated proteolysis)	GO:0005768(endosome)//GO:0005802(trans-Golgi network)//GO:0005815(microtubule organizing center)//GO:0030496(midbody)//GO:0016020(membrane)//GO:0000922(spindle pole)	GO:0004842(ubiquitin-protein transferase activity)//GO:0061631(ubiquitin conjugating enzyme activity)//GO:0004869(cysteine-type endopeptidase inhibitor activity)	GO:0008284(positive regulation of cell proliferation)//GO:2001237(negative regulation of extrinsic apoptotic signaling pathway)//GO:0016567(protein ubiquitination)//GO:0009966(regulation of signal transduction)//GO:0060712(spongiotrophoblast layer development)//GO:0060711(labyrinthine layer development)//GO:0032465(regulation of cytokinesis)//GO:0006915(apoptotic process)//GO:0010951(negative reg…
chr3	107129976	107130130	MACS_peak_68802	12.42	154	ENSSSCT00000009316	BIRC6	12.42	2.37	34.16	100049694	-	Ensembl:ENSSSCG00000008513	baculoviral IAP repeat containing 6	ssc04120(Ubiquitin mediated proteolysis)	GO:0005768(endosome)//GO:0005802(trans-Golgi network)//GO:0005815(microtubule organizing center)//GO:0030496(midbody)//GO:0016020(membrane)//GO:0000922(spindle pole)	GO:0004842(ubiquitin-protein transferase activity)//GO:0061631(ubiquitin conjugating enzyme activity)//GO:0004869(cysteine-type endopeptidase inhibitor activity)	GO:0008284(positive regulation of cell proliferation)//GO:2001237(negative regulation of extrinsic apoptotic signaling pathway)//GO:0016567(protein ubiquitination)//GO:0009966(regulation of signal transduction)//GO:0060712(spongiotrophoblast layer development)//GO:0060711(labyrinthine layer development)//GO:0032465(regulation of cytokinesis)//GO:0006915(apoptotic process)//GO:0010951(negative reg…
chr3	107133590	107133661	MACS_peak_68803	3.26	71	ENSSSCT00000009316	BIRC6	3.26	2.44	33	100049694	-	Ensembl:ENSSSCG00000008513	baculoviral IAP repeat containing 6	ssc04120(Ubiquitin mediated proteolysis)	GO:0005768(endosome)//GO:0005802(trans-Golgi network)//GO:0005815(microtubule organizing center)//GO:0030496(midbody)//GO:0016020(membrane)//GO:0000922(spindle pole)	GO:0004842(ubiquitin-protein transferase activity)//GO:0061631(ubiquitin conjugating enzyme activity)//GO:0004869(cysteine-type endopeptidase inhibitor activity)	GO:0008284(positive regulation of cell proliferation)//GO:2001237(negative regulation of extrinsic apoptotic signaling pathway)//GO:0016567(protein ubiquitination)//GO:0009966(regulation of signal transduction)//GO:0060712(spongiotrophoblast layer development)//GO:0060711(labyrinthine layer development)//GO:0032465(regulation of cytokinesis)//GO:0006915(apoptotic process)//GO:0010951(negative reg…
chr3	107911018	107911120	MACS_peak_68830	4.56	102	ENSSSCT00000009325	SRD5A2	4.56	2.44	32.82	397048	S5AR 2|ST5AR2	Ensembl:ENSSSCG00000008521	steroid-5-alpha-reductase, alpha polypeptide 2 (3-oxo-5 alpha-steroid delta 4-dehydrogenase alpha 2)	ssc00140(Steroid hormone biosynthesis)//ssc05215(Prostate cancer)	GO:0016021(integral component of membrane)//GO:0005789(endoplasmic reticulum membrane)//GO:0005737(cytoplasm)	GO:0009917(sterol 5-alpha reductase activity)//GO:0003865(3-oxo-5-alpha-steroid 4-dehydrogenase activity)//GO:0047751(cholestenone 5-alpha-reductase activity)	GO:0055114(oxidation-reduction process)//GO:0008584(male gonad development)//GO:0030539(male genitalia development)//GO:0030154(cell differentiation)//GO:0007548(sex differentiation)//GO:0006702(androgen biosynthetic process)//GO:0008202(steroid metabolic process)
chr3	107916778	107917250	MACS_peak_68831	12.55	472	ENSSSCT00000009325	SRD5A2	12.55	2.91	34.17	397048	S5AR 2|ST5AR2	Ensembl:ENSSSCG00000008521	steroid-5-alpha-reductase, alpha polypeptide 2 (3-oxo-5 alpha-steroid delta 4-dehydrogenase alpha 2)	ssc00140(Steroid hormone biosynthesis)//ssc05215(Prostate cancer)	GO:0016021(integral component of membrane)//GO:0005789(endoplasmic reticulum membrane)//GO:0005737(cytoplasm)	GO:0009917(sterol 5-alpha reductase activity)//GO:0003865(3-oxo-5-alpha-steroid 4-dehydrogenase activity)//GO:0047751(cholestenone 5-alpha-reductase activity)	GO:0055114(oxidation-reduction process)//GO:0008584(male gonad development)//GO:0030539(male genitalia development)//GO:0030154(cell differentiation)//GO:0007548(sex differentiation)//GO:0006702(androgen biosynthetic process)//GO:0008202(steroid metabolic process)
chr3	108409464	108409568	MACS_peak_68862	15.82	104	ENSSSCT00000009328	GALNT14	15.82	2.91	35.29	100514521	-	-	UDP-N-acetyl-alpha-D-galactosamine:polypeptide N-acetylgalactosaminyltransferase 14 (GalNAc-T14)		GO:0016021(integral component of membrane)//GO:0000139(Golgi membrane)	GO:0030246(carbohydrate binding)//GO:0016757(transferase activity, transferring glycosyl groups)	GO:0006486(protein glycosylation)
chr3	109102607	109102687	MACS_peak_68907	9.1	80	ENSSSCT00000047732	LBH	9.1	2.71	33.5	102160087	-	-	limb bud and heart development		GO:0005634(nucleus)//GO:0005737(cytoplasm)		GO:0006351(transcription, DNA-templated)//GO:0030193(regulation of blood coagulation)//GO:0045893(positive regulation of transcription, DNA-templated)
chr3	110352225	110352347	MACS_peak_68986	7.25	122	ENSSSCT00000009340	WDR43	7.25	2.84	33.11	100519832	-	Ensembl:ENSSSCG00000008536	WD repeat domain 43	ssc03008(Ribosome biogenesis in eukaryotes)
chr3	110663924	110664005	MACS_peak_68997	12.32	81	ENSSSCT00000051062	PLB1	12.32	3.25	34.14	100519306	-	-	phospholipase B1	ssc00564(Glycerophospholipid metabolism)//ssc00565(Ether lipid metabolism)//ssc00590(Arachidonic acid metabolism)//ssc00591(Linoleic acid metabolism)//ssc00592(alpha-Linolenic acid metabolism)//	GO:0016021(integral component of membrane)		GO:2000344(positive regulation of acrosome reaction)
chr3	111561331	111561371	MACS_peak_69027	3100	40	ENSSSCT00000009351	GPN1	3100	15.75	100	100521316	-	Ensembl:ENSSSCG00000008546	GPN-loop GTPase 1			GO:0003924(GTPase activity)	GO:0008152(metabolic process)
chr3	111564134	111564168	MACS_peak_69028	1054.9	34	ENSSSCT00000009351	GPN1	1054.9	8.05	100	100521316	-	Ensembl:ENSSSCG00000008546	GPN-loop GTPase 1			GO:0003924(GTPase activity)	GO:0008152(metabolic process)
chr3	111705035	111705180	MACS_peak_69032	54.57	145	ENSSSCT00000028161	IFT172	54.57	5.9	52.01	100625100	-	Ensembl:ENSSSCG00000026367	intraflagellar transport 172		GO:0005930(axoneme)//GO:0097228(sperm principal piece)//GO:0030992(intraciliary transport particle B)//GO:1903561(extracellular vesicle)//GO:0097598(sperm cytoplasmic droplet)//GO:0036064(ciliary basal body)//GO:0097225(sperm midpiece)		GO:0042384(cilium assembly)//GO:0045880(positive regulation of smoothened signaling pathway)//GO:0060021(palate development)//GO:0061525(hindgut development)//GO:0007219(Notch signaling pathway)//GO:0007420(brain development)//GO:0060173(limb development)//GO:0060348(bone development)//GO:0070986(left/right axis specification)//GO:0050680(negative regulation of epithelial cell proliferation)//GO:…
chr3	111896878	111897074	MACS_peak_69042	56.69	196	ENSSSCT00000024601	CAD	56.69	4.4	53.04	100624530	-	-	carbamoyl-phosphate synthetase 2, aspartate transcarbamylase, and dihydroorotase	ssc00240(Pyrimidine metabolism)//ssc00250(Alanine, aspartate and glutamate metabolism)//	GO:0005654(nucleoplasm)//GO:0005886(plasma membrane)//GO:0070062(extracellular exosome)//GO:0005737(cytoplasm)//GO:0016363(nuclear matrix)	GO:0004088(carbamoyl-phosphate synthase (glutamine-hydrolyzing) activity)//GO:0008270(zinc ion binding)//GO:0005524(ATP binding)//GO:0019899(enzyme binding)//GO:0004087(carbamoyl-phosphate synthase (ammonia) activity)//GO:0004151(dihydroorotase activity)//GO:0004070(aspartate carbamoyltransferase activity)	GO:0006526(arginine biosynthetic process)//GO:0006207('de novo' pyrimidine nucleobase biosynthetic process)//GO:0000050(urea cycle)
chr3	112177536	112177612	MACS_peak_69048	12.54	76	ENSSSCT00000009365	DPYSL5	12.54	2.84	34.16	100511810	-	-	dihydropyrimidinase-like 5	ssc04360(Axon guidance)	GO:0030425(dendrite)//GO:0005737(cytoplasm)//GO:0043025(neuronal cell body)	GO:0008017(microtubule binding)//GO:0016810(hydrolase activity, acting on carbon-nitrogen (but not peptide) bonds)	GO:0008152(metabolic process)//GO:0007411(axon guidance)
chr3	112449242	112449384	MACS_peak_69054	6.7	142	ENSSSCT00000009370	CIB4	6.7	2.64	33.04	100737617	-	Ensembl:ENSSSCG00000008564	calcium and integrin binding family member 4			GO:0000287(magnesium ion binding)//GO:0005509(calcium ion binding)
chr3	112540802	112540857	MACS_peak_69057	12.45	55	ENSSSCT00000055072	OTOF	12.45	2.3	34.16	102159615	-	-	otoferlin
chr3	112697682	112697901	MACS_peak_69061	9.18	219	ENSSSCT00000028489	ADGRF3	9.18	4.33	33.48	100512530	GPR113	Ensembl:ENSSSCG00000008570	adhesion G protein-coupled receptor F3		GO:0016021(integral component of membrane)	GO:0004930(G-protein coupled receptor activity)	GO:0007186(G-protein coupled receptor signaling pathway)//GO:0007166(cell surface receptor signaling pathway)
chr3	113173953	113175191	MACS_peak_69076	12.61	1238	ENSSSCT00000009382	ASXL2	12.61	3.86	34.19	100515136	-	Ensembl:ENSSSCG00000008575	additional sex combs like transcriptional regulator 2		GO:0005654(nucleoplasm)//GO:0000790(nuclear chromatin)	GO:0042975(peroxisome proliferator activated receptor binding)//GO:0003677(DNA binding)	GO:0035360(positive regulation of peroxisome proliferator activated receptor signaling pathway)//GO:0045600(positive regulation of fat cell differentiation)//GO:0048704(embryonic skeletal system morphogenesis)//GO:0003007(heart morphogenesis)//GO:0006351(transcription, DNA-templated)//GO:1900159(positive regulation of bone mineralization involved in bone maturation)//GO:1902466(positive regulatio…
chr3	113502332	113502371	MACS_peak_69088	59.91	39	ENSSSCT00000022509	DNMT3A	59.91	3.72	55	100037301	-	Ensembl:ENSSSCG00000029413	DNA (cytosine-5-)-methyltransferase 3 alpha	ssc00270(Cysteine and methionine metabolism)//	GO:0001741(XY body)//GO:0016363(nuclear matrix)//GO:0005720(nuclear heterochromatin)//GO:0000791(euchromatin)//GO:0000775(chromosome, centromeric region)//GO:0005737(cytoplasm)	GO:0003886(DNA (cytosine-5-)-methyltransferase activity)//GO:0003682(chromatin binding)//GO:0003677(DNA binding)//GO:0042802(identical protein binding)	GO:0006346(methylation-dependent chromatin silencing)//GO:0043046(DNA methylation involved in gamete generation)//GO:0044027(hypermethylation of CpG island)//GO:0043045(DNA methylation involved in embryo development)//GO:0007283(spermatogenesis)//GO:0090116(C-5 methylation of cytosine)//GO:0006349(regulation of gene expression by genetic imprinting)//GO:0000122(negative regulation of transcriptio…
chr3	113669349	113670362	MACS_peak_69100	4.19	1013	ENSSSCT00000043278	POMC	4.19	2.47	32.81	396863	-	Ensembl:ENSSSCG00000021155	proopiomelanocortin	ssc04916(Melanogenesis)//ssc04920(Adipocytokine signaling pathway)	GO:0005623(cell)//GO:0005576(extracellular region)	GO:0005179(hormone activity)	GO:0007218(neuropeptide signaling pathway)//GO:0043400(cortisol secretion)
chr3	113816717	113817007	MACS_peak_69108	20.83	290	ENSSSCT00000062019	DNAJC27	20.83	3.86	36.94	100738251	-	-	DnaJ (Hsp40) homolog, subfamily C, member 27		GO:0005739(mitochondrion)//GO:0005634(nucleus)	GO:0005525(GTP binding)	GO:0070374(positive regulation of ERK1 and ERK2 cascade)//GO:0007264(small GTPase mediated signal transduction)//GO:0071701(regulation of MAPK export from nucleus)
chr3	113853837	113855016	MACS_peak_69111	41.1	1179	ENSSSCT00000009386	DNAJC27	41.1	4.13	45.57	100738251	-	-	DnaJ (Hsp40) homolog, subfamily C, member 27		GO:0005739(mitochondrion)//GO:0005634(nucleus)	GO:0005525(GTP binding)	GO:0070374(positive regulation of ERK1 and ERK2 cascade)//GO:0007264(small GTPase mediated signal transduction)//GO:0071701(regulation of MAPK export from nucleus)
chr3	113973343	113973461	MACS_peak_69114	5.19	118	ENSSSCT00000009388	CENPO	5.19	3.32	32.75	100514574	-	-	centromere protein O		GO:0000776(kinetochore)		GO:0034508(centromere complex assembly)
chr3	117962280	117962783	MACS_peak_69338	4.86	503	ENSSSCT00000009411	PUM2	4.86	2.1	32.78	100523902	-	Ensembl:ENSSSCG00000008600	pumilio RNA-binding family member 2		GO:0031965(nuclear membrane)//GO:0048471(perinuclear region of cytoplasm)	GO:0003730(mRNA 3'-UTR binding)	GO:2000637(positive regulation of gene silencing by miRNA)//GO:1900246(positive regulation of RIG-I signaling pathway)//GO:0034063(stress granule assembly)
chr3	118219002	118219130	MACS_peak_69352	237.16	128	ENSSSCT00000009415	WDR35	237.16	5.97	100	100519954	-	Ensembl:ENSSSCG00000008604	WD repeat domain 35		GO:0005929(cilium)//GO:0005930(axoneme)//GO:0005813(centrosome)//GO:0030991(intraciliary transport particle A)//GO:0036064(ciliary basal body)//GO:0005737(cytoplasm)	GO:0035091(phosphatidylinositol binding)	GO:0061512(protein localization to cilium)//GO:0042384(cilium assembly)//GO:0035721(intraciliary retrograde transport)
chr3	118227719	118227905	MACS_peak_69354	4.11	186	ENSSSCT00000009415	WDR35	4.11	3.93	32.77	100519954	-	Ensembl:ENSSSCG00000008604	WD repeat domain 35		GO:0005929(cilium)//GO:0005930(axoneme)//GO:0005813(centrosome)//GO:0030991(intraciliary transport particle A)//GO:0036064(ciliary basal body)//GO:0005737(cytoplasm)	GO:0035091(phosphatidylinositol binding)	GO:0061512(protein localization to cilium)//GO:0042384(cilium assembly)//GO:0035721(intraciliary retrograde transport)
chr3	119953511	119953745	MACS_peak_69437	6.33	234	ENSSSCT00000039604	KCNS3	6.33	2.1	32.95	733666	-	-	potassium voltage-gated channel, modifier subfamily S, member 3		GO:0016021(integral component of membrane)//GO:0008076(voltage-gated potassium channel complex)//GO:0005794(Golgi apparatus)	GO:0005251(delayed rectifier potassium channel activity)	GO:0051260(protein homooligomerization)//GO:0034765(regulation of ion transmembrane transport)//GO:0071805(potassium ion transmembrane transport)
chr3	120105548	120105710	MACS_peak_69443	4.52	162	ENSSSCT00000009425	SMC6	4.52	2.17	32.83	100517523	-	Ensembl:ENSSSCG00000008614	structural maintenance of chromosomes 6		GO:0035861(site of double-strand break)//GO:0000803(sex chromosome)//GO:0035061(interchromatin granule)//GO:0000781(chromosome, telomeric region)//GO:0016605(PML body)//GO:0005730(nucleolus)//GO:0030915(Smc5-Smc6 complex)	GO:0031625(ubiquitin protein ligase binding)	GO:0051984(positive regulation of chromosome segregation)//GO:0090398(cellular senescence)//GO:0000722(telomere maintenance via recombination)//GO:0000724(double-strand break repair via homologous recombination)
chr3	120158800	120159286	MACS_peak_69445	5.73	486	ENSSSCT00000052433	SMC6	5.73	2.44	32.85	100517523	-	Ensembl:ENSSSCG00000008614	structural maintenance of chromosomes 6		GO:0035861(site of double-strand break)//GO:0000803(sex chromosome)//GO:0035061(interchromatin granule)//GO:0000781(chromosome, telomeric region)//GO:0016605(PML body)//GO:0005730(nucleolus)//GO:0030915(Smc5-Smc6 complex)	GO:0031625(ubiquitin protein ligase binding)	GO:0051984(positive regulation of chromosome segregation)//GO:0090398(cellular senescence)//GO:0000722(telomere maintenance via recombination)//GO:0000724(double-strand break repair via homologous recombination)
chr3	121845407	121845480	MACS_peak_69550	59.42	73	ENSSSCT00000009430	DDX1	59.42	4.37	54.71	100627404	-	Ensembl:ENSSSCG00000008619	ATP-dependent RNA helicase DDX1		GO:0016020(membrane)//GO:0071920(cleavage body)//GO:0072669(tRNA-splicing ligase complex)//GO:0010494(cytoplasmic stress granule)	GO:0008143(poly(A) binding)//GO:0003712(transcription cofactor activity)//GO:0033677(DNA/RNA helicase activity)//GO:0005524(ATP binding)//GO:0003682(chromatin binding)//GO:0003725(double-stranded RNA binding)//GO:0044822(poly(A) RNA binding)//GO:0004518(nuclease activity)//GO:0004004(ATP-dependent RNA helicase activity)	GO:0010501(RNA secondary structure unwinding)//GO:0032508(DNA duplex unwinding)//GO:0006302(double-strand break repair)//GO:0006388(tRNA splicing, via endonucleolytic cleavage and ligation)//GO:0090305(nucleic acid phosphodiester bond hydrolysis)//GO:0007275(multicellular organism development)//GO:1903506(regulation of nucleic acid-templated transcription)//GO:0009615(response to virus)//GO:00433…
chr3	121885401	121885456	MACS_peak_69551	11.19	55	ENSSSCT00000009432	NBAS	11.19	3.45	33.8	100521618	-	-	neuroblastoma amplified sequence
chr3	122188091	122188128	MACS_peak_69559	5.4	37	ENSSSCT00000009432	NBAS	5.4	3.05	32.71	100521618	-	-	neuroblastoma amplified sequence
chr3	124170680	124171087	MACS_peak_69651	4.54	407	ENSSSCT00000037169	TRIB2	4.54	2.51	32.82	100525217	-	-	tribbles pseudokinase 2
chr3	125501563	125501606	MACS_peak_69700	15.89	43	ENSSSCT00000009443	PQLC3	15.89	2.37	35.29	100525694	-	Ensembl:ENSSSCG00000008631	PQ loop repeat containing 3		GO:0016021(integral component of membrane)		GO:0006488(dolichol-linked oligosaccharide biosynthetic process)
chr3	126987824	126987954	MACS_peak_69734	3.15	130	ENSSSCT00000009454	ASAP2	3.15	3.12	32.97	100513350	-	Ensembl:ENSSSCG00000008642	ArfGAP with SH3 domain, ankyrin repeat and PH domain 2	ssc04144(Endocytosis)//ssc04666(Fc gamma R-mediated phagocytosis)		GO:0005096(GTPase activator activity)	GO:0043547(positive regulation of GTPase activity)
chr3	127348507	127348611	MACS_peak_69745	3.98	104	ENSSSCT00000026647	MBOAT2	3.98	3.59	32.82	100623089	-	-	membrane bound O-acyltransferase domain containing 2	ssc00561(Glycerolipid metabolism)//ssc00564(Glycerophospholipid metabolism)//	GO:0016021(integral component of membrane)
chr3	127382542	127382795	MACS_peak_69747	25.17	253	ENSSSCT00000046005	KIDINS220	25.17	3.27	38.49	100514284	-	Ensembl:ENSSSCG00000008644	kinase D-interacting substrate, 220kDa	ssc04722(Neurotrophin signaling pathway)		GO:0030165(PDZ domain binding)//GO:0019887(protein kinase regulator activity)	GO:0038180(nerve growth factor signaling pathway)//GO:0045859(regulation of protein kinase activity)
chr3	128891690	128891712	MACS_peak_69805	9.55	22	ENSSSCT00000009461	RSAD2	9.55	2.03	33.51	396752	CIG6|IRG6	-	radical S-adenosyl methionine domain containing 2	ssc05164(Influenza A)	GO:0005811(lipid particle)//GO:0005783(endoplasmic reticulum)//GO:0005743(mitochondrial inner membrane)//GO:0005789(endoplasmic reticulum membrane)//GO:0005741(mitochondrial outer membrane)	GO:0043621(protein self-association)//GO:0003824(catalytic activity)//GO:0051539(4 iron, 4 sulfur cluster binding)//GO:0046872(metal ion binding)//GO:0003674(molecular_function)	GO:0045071(negative regulation of viral genome replication)//GO:0008152(metabolic process)//GO:0045087(innate immune response)//GO:0034165(positive regulation of toll-like receptor 9 signaling pathway)//GO:0035710(CD4-positive, alpha-beta T cell activation)//GO:0050709(negative regulation of protein secretion)//GO:2000553(positive regulation of T-helper 2 cell cytokine production)//GO:0043367(CD4…
chr3	129798853	129799102	MACS_peak_69845	8.8	249	ENSSSCT00000009462	SOX11	8.8	3.32	33.46	100514639	-	-	SRY (sex determining region Y)-box 11		GO:0005634(nucleus)//GO:0005737(cytoplasm)	GO:0001105(RNA polymerase II transcription coactivator activity)//GO:0003700(transcription factor activity, sequence-specific DNA binding)//GO:0000979(RNA polymerase II core promoter sequence-specific DNA binding)//GO:0008135(translation factor activity, RNA binding)//GO:0001077(transcriptional activator activity, RNA polymerase II core promoter proximal region sequence-specific binding)//GO:0000…	GO:0050769(positive regulation of neurogenesis)//GO:0010628(positive regulation of gene expression)//GO:0060548(negative regulation of cell death)//GO:0017015(regulation of transforming growth factor beta receptor signaling pathway)//GO:0060253(negative regulation of glial cell proliferation)//GO:0060412(ventricular septum morphogenesis)//GO:2001111(positive regulation of lens epithelial cell pro…
chr3	131251990	131252659	MACS_peak_69898	80.47	669	ENSSSCT00000059718	COLEC11	80.47	4.21	67.17	100736753	-	Ensembl:ENSSSCG00000025629	collectin sub-family member 11	ssc04145(Phagosome)
chr3	131274076	131274131	MACS_peak_69900	3.79	55	ENSSSCT00000027102	RNASEH1	3.79	2.03	32.87	100626539	-	-	ribonuclease H1	ssc03030(DNA replication)	GO:0005739(mitochondrion)	GO:0003676(nucleic acid binding)//GO:0000287(magnesium ion binding)//GO:0004523(RNA-DNA hybrid ribonuclease activity)	GO:0090502(RNA phosphodiester bond hydrolysis, endonucleolytic)//GO:0043137(DNA replication, removal of RNA primer)
chr3	132306432	132306515	MACS_peak_69933	28.59	83	ENSSSCT00000022979	PXDN	28.59	3.25	39.85	100516076	-	Ensembl:ENSSSCG00000029570	peroxidasin			GO:0020037(heme binding)//GO:0004601(peroxidase activity)	GO:0055114(oxidation-reduction process)//GO:0098869(cellular oxidant detoxification)//GO:0006979(response to oxidative stress)
chr3	132704197	132704262	MACS_peak_69935	3.09	65	ENSSSCT00000026100	SH3YL1	3.09	2.98	32.96	100625380	-	-	SH3 and SYLF domain containing 1		GO:0032587(ruffle membrane)	GO:0035091(phosphatidylinositol binding)//GO:0019902(phosphatase binding)	GO:1900027(regulation of ruffle assembly)//GO:0006661(phosphatidylinositol biosynthetic process)
chr4	127122	127245	MACS_peak_69948	13.11	123	ENSSSCT00000006472	ZNF34	13.11	3.44	34.36	100512531	-	Ensembl:ENSSSCG00000005893	zinc finger protein 34		GO:0005622(intracellular)	GO:0003676(nucleic acid binding)//GO:0046872(metal ion binding)	GO:0006355(regulation of transcription, DNA-templated)
chr4	443093	443705	MACS_peak_69952	11.76	612	ENSSSCT00000031152	SCRT1	11.76	3.28	33.99	100515657	-	-	scratch family zinc finger 1		GO:0005634(nucleus)	GO:0003676(nucleic acid binding)//GO:0046872(metal ion binding)	GO:2001222(regulation of neuron migration)//GO:0000122(negative regulation of transcription from RNA polymerase II promoter)
chr4	2966783	2966964	MACS_peak_70004	98.53	181	ENSSSCT00000064189	AGO2	98.53	3.95	79.55	100155245	EIF2C2	Ensembl:ENSSSCG00000005935	argonaute RISC catalytic component 2		GO:0070578(RISC-loading complex)//GO:0035068(micro-ribonucleoprotein complex)//GO:0000932(cytoplasmic mRNA processing body)//GO:0016020(membrane)//GO:0030425(dendrite)//GO:0005845(mRNA cap binding complex)//GO:0005829(cytosol)//GO:0005844(polysome)//GO:0005634(nucleus)	GO:0070551(endoribonuclease activity, cleaving siRNA-paired mRNA)//GO:0003727(single-stranded RNA binding)//GO:0090624(endoribonuclease activity, cleaving miRNA-paired mRNA)//GO:0035197(siRNA binding)//GO:0001047(core promoter binding)//GO:0003725(double-stranded RNA binding)//GO:0003729(mRNA binding)//GO:0000993(RNA polymerase II core binding)//GO:0035198(miRNA binding)//GO:0008022(protein C-ter…	GO:0010586(miRNA metabolic process)//GO:0035280(miRNA loading onto RISC involved in gene silencing by miRNA)//GO:0090502(RNA phosphodiester bond hydrolysis, endonucleolytic)//GO:0009791(post-embryonic development)//GO:0031054(pre-miRNA processing)//GO:0035279(mRNA cleavage involved in gene silencing by miRNA)//GO:0010501(RNA secondary structure unwinding)//GO:0060213(positive regulation of nuclea…
chr4	3641251	3641315	MACS_peak_70018	8.01	64	ENSSSCT00000046994	KCNK9	8.01	3.11	33.31	100738239	-	-	potassium channel, two pore domain subfamily K, member 9
chr4	8014470	8014612	MACS_peak_70177	54.65	142	ENSSSCT00000054808	NDRG1	54.65	4.4	52.05	100156071	-	Ensembl:ENSSSCG00000005944	N-myc downstream regulated 1		GO:0005886(plasma membrane)//GO:0043209(myelin sheath)//GO:0005874(microtubule)//GO:0055038(recycling endosome membrane)//GO:0048471(perinuclear region of cytoplasm)//GO:0005813(centrosome)//GO:0070062(extracellular exosome)//GO:0005913(cell-cell adherens junction)//GO:0005634(nucleus)//GO:0005737(cytoplasm)	GO:0045296(cadherin binding)//GO:0043015(gamma-tubulin binding)//GO:0008017(microtubule binding)//GO:0017137(Rab GTPase binding)	GO:0030330(DNA damage response, signal transduction by p53 class mediator)//GO:0090232(positive regulation of spindle checkpoint)//GO:0045576(mast cell activation)//GO:0071456(cellular response to hypoxia)//GO:0032287(peripheral nervous system myelin maintenance)//GO:0008285(negative regulation of cell proliferation)//GO:0007165(signal transduction)
chr4	8052524	8052581	MACS_peak_70179	3.84	57	ENSSSCT00000006527	NDRG1	3.84	2.12	32.88	100156071	-	Ensembl:ENSSSCG00000005944	N-myc downstream regulated 1		GO:0005886(plasma membrane)//GO:0043209(myelin sheath)//GO:0005874(microtubule)//GO:0055038(recycling endosome membrane)//GO:0048471(perinuclear region of cytoplasm)//GO:0005813(centrosome)//GO:0070062(extracellular exosome)//GO:0005913(cell-cell adherens junction)//GO:0005634(nucleus)//GO:0005737(cytoplasm)	GO:0045296(cadherin binding)//GO:0043015(gamma-tubulin binding)//GO:0008017(microtubule binding)//GO:0017137(Rab GTPase binding)	GO:0030330(DNA damage response, signal transduction by p53 class mediator)//GO:0090232(positive regulation of spindle checkpoint)//GO:0045576(mast cell activation)//GO:0071456(cellular response to hypoxia)//GO:0032287(peripheral nervous system myelin maintenance)//GO:0008285(negative regulation of cell proliferation)//GO:0007165(signal transduction)
chr4	8058979	8059031	MACS_peak_70180	7.23	52	ENSSSCT00000006527	NDRG1	7.23	2.91	33.12	100156071	-	Ensembl:ENSSSCG00000005944	N-myc downstream regulated 1		GO:0005886(plasma membrane)//GO:0043209(myelin sheath)//GO:0005874(microtubule)//GO:0055038(recycling endosome membrane)//GO:0048471(perinuclear region of cytoplasm)//GO:0005813(centrosome)//GO:0070062(extracellular exosome)//GO:0005913(cell-cell adherens junction)//GO:0005634(nucleus)//GO:0005737(cytoplasm)	GO:0045296(cadherin binding)//GO:0043015(gamma-tubulin binding)//GO:0008017(microtubule binding)//GO:0017137(Rab GTPase binding)	GO:0030330(DNA damage response, signal transduction by p53 class mediator)//GO:0090232(positive regulation of spindle checkpoint)//GO:0045576(mast cell activation)//GO:0071456(cellular response to hypoxia)//GO:0032287(peripheral nervous system myelin maintenance)//GO:0008285(negative regulation of cell proliferation)//GO:0007165(signal transduction)
chr4	8070770	8071406	MACS_peak_70181	6.79	636	ENSSSCT00000060843	NDRG1	6.79	3.32	33.04	100156071	-	Ensembl:ENSSSCG00000005944	N-myc downstream regulated 1		GO:0005886(plasma membrane)//GO:0043209(myelin sheath)//GO:0005874(microtubule)//GO:0055038(recycling endosome membrane)//GO:0048471(perinuclear region of cytoplasm)//GO:0005813(centrosome)//GO:0070062(extracellular exosome)//GO:0005913(cell-cell adherens junction)//GO:0005634(nucleus)//GO:0005737(cytoplasm)	GO:0045296(cadherin binding)//GO:0043015(gamma-tubulin binding)//GO:0008017(microtubule binding)//GO:0017137(Rab GTPase binding)	GO:0030330(DNA damage response, signal transduction by p53 class mediator)//GO:0090232(positive regulation of spindle checkpoint)//GO:0045576(mast cell activation)//GO:0071456(cellular response to hypoxia)//GO:0032287(peripheral nervous system myelin maintenance)//GO:0008285(negative regulation of cell proliferation)//GO:0007165(signal transduction)
chr4	8254341	8254399	MACS_peak_70191	12.75	58	ENSSSCT00000006531	TG	12.75	2.79	34.26	100156471	-	Ensembl:ENSSSCG00000005948|Vega:OTTSUSG00000000765	thyroglobulin	ssc04918(Thyroid hormone synthesis)//ssc05320(Autoimmune thyroid disease)	GO:0005615(extracellular space)	GO:0052689(carboxylic ester hydrolase activity)
chr4	8271064	8271217	MACS_peak_70192	8.42	153	ENSSSCT00000006531	TG	8.42	2.84	33.39	100156471	-	Ensembl:ENSSSCG00000005948|Vega:OTTSUSG00000000765	thyroglobulin	ssc04918(Thyroid hormone synthesis)//ssc05320(Autoimmune thyroid disease)	GO:0005615(extracellular space)	GO:0052689(carboxylic ester hydrolase activity)
chr4	8360989	8361042	MACS_peak_70196	95.43	53	ENSSSCT00000006531	TG	95.43	4.13	77.68	100156471	-	Ensembl:ENSSSCG00000005948|Vega:OTTSUSG00000000765	thyroglobulin	ssc04918(Thyroid hormone synthesis)//ssc05320(Autoimmune thyroid disease)	GO:0005615(extracellular space)	GO:0052689(carboxylic ester hydrolase activity)
chr4	8398346	8398509	MACS_peak_70200	6.11	163	ENSSSCT00000006533	PHF20L1	6.11	2.51	32.9	100153657	-	Ensembl:ENSSSCG00000005950	PHD finger protein 20-like 1			GO:0008270(zinc ion binding)
chr4	8505911	8506094	MACS_peak_70202	65.92	183	ENSSSCT00000006534	TMEM71	65.92	3.99	58.41	100157293	-	-	transmembrane protein 71
chr4	8923700	8923873	MACS_peak_70218	24.78	173	ENSSSCT00000006536	KCNQ3	24.78	4.6	38.38	100157152	-	-	potassium channel, voltage gated KQT-like subfamily Q, member 3	ssc04725(Cholinergic synapse)
chr4	14296805	14296978	MACS_peak_70494	5.3	173	ENSSSCT00000063069	TRIB1	5.3	3.18	32.74	102158346	-	-	tribbles pseudokinase 1		GO:0005634(nucleus)//GO:0005737(cytoplasm)	GO:0004860(protein kinase inhibitor activity)//GO:0031625(ubiquitin protein ligase binding)//GO:0055106(ubiquitin-protein transferase regulator activity)//GO:0004672(protein kinase activity)//GO:0005524(ATP binding)//GO:0008134(transcription factor binding)//GO:0031434(mitogen-activated protein kinase kinase binding)	GO:0045659(negative regulation of neutrophil differentiation)//GO:0045645(positive regulation of eosinophil differentiation)//GO:1904030(negative regulation of cyclin-dependent protein kinase activity)//GO:0043405(regulation of MAP kinase activity)//GO:0032436(positive regulation of proteasomal ubiquitin-dependent protein catabolic process)//GO:0006468(protein phosphorylation)//GO:0014912(negativ…
chr4	15108874	15108988	MACS_peak_70535	30.77	114	ENSSSCT00000035108	NDUFB9	30.77	3.26	40.68	100154130	-	Ensembl:ENSSSCG00000005976|Vega:OTTSUSG00000000775	NADH dehydrogenase (ubiquinone) 1 beta subcomplex, 9, 22kDa		GO:0070062(extracellular exosome)//GO:0005747(mitochondrial respiratory chain complex I)	GO:0008137(NADH dehydrogenase (ubiquinone) activity)	GO:0006120(mitochondrial electron transport, NADH to ubiquinone)//GO:0098779(mitophagy in response to mitochondrial depolarization)
chr4	16101760	16101943	MACS_peak_70571	160.9	183	ENSSSCT00000046918	ZHX1	160.9	4.94	100	100154564	-	-	zinc fingers and homeoboxes 1		GO:0005654(nucleoplasm)//GO:0005634(nucleus)	GO:0003714(transcription corepressor activity)//GO:0046872(metal ion binding)//GO:0046982(protein heterodimerization activity)//GO:0003677(DNA binding)//GO:0003700(transcription factor activity, sequence-specific DNA binding)	GO:0000122(negative regulation of transcription from RNA polymerase II promoter)
chr4	16390766	16391636	MACS_peak_70587	7.4	870	ENSSSCT00000023226	ZHX2	7.4	3.11	33.14	100152952	-	-	zinc fingers and homeoboxes 2		GO:0005654(nucleoplasm)//GO:0005886(plasma membrane)//GO:0005634(nucleus)//GO:0005737(cytoplasm)	GO:0042803(protein homodimerization activity)//GO:0046982(protein heterodimerization activity)//GO:0003700(transcription factor activity, sequence-specific DNA binding)//GO:0003714(transcription corepressor activity)//GO:0046872(metal ion binding)//GO:0003677(DNA binding)	GO:0006402(mRNA catabolic process)//GO:0045665(negative regulation of neuron differentiation)//GO:0035019(somatic stem cell population maintenance)//GO:0000122(negative regulation of transcription from RNA polymerase II promoter)
chr4	17596741	17597118	MACS_peak_70662	3.68	377	ENSSSCT00000006575	SHAS2	3.68	2.23	32.9	397120	Has2	Ensembl:ENSSSCG00000005992|Vega:OTTSUSG00000000751	hyaluronan synthase 2
chr4	17611895	17612412	MACS_peak_70664	3.29	517	ENSSSCT00000006575	SHAS2	3.29	2.03	32.95	397120	Has2	Ensembl:ENSSSCG00000005992|Vega:OTTSUSG00000000751	hyaluronan synthase 2
chr4	18498381	18498521	MACS_peak_70711	3.57	140	ENSSSCT00000006577	SNTB1	3.57	2.3	32.9	100154009	-	Ensembl:ENSSSCG00000005994	syntrophin, beta 1 (dystrophin-associated protein A1, 59kDa, basic component 1)		GO:0045202(synapse)//GO:0043234(protein complex)//GO:0005925(focal adhesion)	GO:0005198(structural molecule activity)
chr4	18541437	18541590	MACS_peak_70712	3.7	153	ENSSSCT00000006578	MTBP	3.7	2.64	32.91	100152418	-	Ensembl:ENSSSCG00000005995|Vega:OTTSUSG00000002686	MDM2 binding protein		GO:0000776(kinetochore)//GO:0000785(chromatin)		GO:0045839(negative regulation of mitotic nuclear division)//GO:0034501(protein localization to kinetochore)//GO:0007089(traversing start control point of mitotic cell cycle)//GO:0008285(negative regulation of cell proliferation)
chr4	18768087	18768089	MACS_peak_70725	3.1	2	ENSSSCT00000006580	COL14A1	3.1	2.44	32.97	100158059	-	Ensembl:ENSSSCG00000005997|Vega:OTTSUSG00000000797	collagen, type XIV, alpha 1	ssc04974(Protein digestion and absorption)	GO:0031012(extracellular matrix)//GO:0070062(extracellular exosome)//GO:0005615(extracellular space)//GO:0005614(interstitial matrix)	GO:0044822(poly(A) RNA binding)	GO:0030199(collagen fibril organization)//GO:0048873(homeostasis of number of cells within a tissue)//GO:0061050(regulation of cell growth involved in cardiac muscle cell development)//GO:0003229(ventricular cardiac muscle tissue development)
chr4	18887099	18887170	MACS_peak_70730	30.21	71	ENSSSCT00000006580	COL14A1	30.21	3.79	40.54	100158059	-	Ensembl:ENSSSCG00000005997|Vega:OTTSUSG00000000797	collagen, type XIV, alpha 1	ssc04974(Protein digestion and absorption)	GO:0031012(extracellular matrix)//GO:0070062(extracellular exosome)//GO:0005615(extracellular space)//GO:0005614(interstitial matrix)	GO:0044822(poly(A) RNA binding)	GO:0030199(collagen fibril organization)//GO:0048873(homeostasis of number of cells within a tissue)//GO:0061050(regulation of cell growth involved in cardiac muscle cell development)//GO:0003229(ventricular cardiac muscle tissue development)
chr4	18978642	18979883	MACS_peak_70735	3.39	1241	ENSSSCT00000034473	COL14A1	3.39	2.03	32.84	100158059	-	Ensembl:ENSSSCG00000005997|Vega:OTTSUSG00000000797	collagen, type XIV, alpha 1	ssc04974(Protein digestion and absorption)	GO:0031012(extracellular matrix)//GO:0070062(extracellular exosome)//GO:0005615(extracellular space)//GO:0005614(interstitial matrix)	GO:0044822(poly(A) RNA binding)	GO:0030199(collagen fibril organization)//GO:0048873(homeostasis of number of cells within a tissue)//GO:0061050(regulation of cell growth involved in cardiac muscle cell development)//GO:0003229(ventricular cardiac muscle tissue development)
chr4	19179865	19180662	MACS_peak_70743	3.92	797	ENSSSCT00000061987	TAF2	3.92	2.09	32.83	100155674	-	Ensembl:ENSSSCG00000006000|Vega:OTTSUSG00000002602	TAF2 RNA polymerase II, TATA box binding protein (TBP)-associated factor, 150kDa	ssc03022(Basal transcription factors)	GO:0033276(transcription factor TFTC complex)//GO:0005669(transcription factor TFIID complex)	GO:0008237(metallopeptidase activity)//GO:0008270(zinc ion binding)//GO:0043565(sequence-specific DNA binding)//GO:0001129(RNA polymerase II transcription factor activity, TBP-class protein binding, involved in preinitiation complex assembly)//GO:0003682(chromatin binding)//GO:0001075(transcription factor activity, RNA polymerase II core promoter sequence-specific binding involved in preinitiatio…	GO:0006508(proteolysis)//GO:0000086(G2/M transition of mitotic cell cycle)//GO:0045944(positive regulation of transcription from RNA polymerase II promoter)//GO:0051123(RNA polymerase II transcriptional preinitiation complex assembly)
chr4	19406237	19406422	MACS_peak_70756	37.29	185	ENSSSCT00000006585	ENPP2	37.29	2.91	43.53	503658	PDNP2	Ensembl:ENSSSCG00000006001	ectonucleotide pyrophosphatase/phosphodiesterase 2	ssc00565(Ether lipid metabolism)	GO:0016021(integral component of membrane)	GO:0004528(phosphodiesterase I activity)//GO:0003676(nucleic acid binding)//GO:0004551(nucleotide diphosphatase activity)//GO:0004622(lysophospholipase activity)//GO:0008270(zinc ion binding)//GO:0005044(scavenger receptor activity)//GO:0030247(polysaccharide binding)//GO:0005509(calcium ion binding)	GO:0045765(regulation of angiogenesis)//GO:0010634(positive regulation of epithelial cell migration)//GO:2000394(positive regulation of lamellipodium morphogenesis)//GO:0006898(receptor-mediated endocytosis)//GO:0034638(phosphatidylcholine catabolic process)//GO:0090305(nucleic acid phosphodiester bond hydrolysis)//GO:0050731(positive regulation of peptidyl-tyrosine phosphorylation)//GO:0006955(i…
chr4	19514369	19514797	MACS_peak_70762	46.06	428	ENSSSCT00000064991	NOV	46.06	5.28	47.98	100154395	-	Ensembl:ENSSSCG00000006002|Vega:OTTSUSG00000001696	nephroblastoma overexpressed		GO:0005578(proteinaceous extracellular matrix)//GO:0043231(intracellular membrane-bounded organelle)	GO:0005520(insulin-like growth factor binding)//GO:0008201(heparin binding)//GO:0005178(integrin binding)//GO:0005112(Notch binding)	GO:1990523(bone regeneration)//GO:0060548(negative regulation of cell death)//GO:0090027(negative regulation of monocyte chemotaxis)//GO:0061484(hematopoietic stem cell homeostasis)//GO:0014909(smooth muscle cell migration)//GO:0060392(negative regulation of SMAD protein import into nucleus)//GO:0033627(cell adhesion mediated by integrin)//GO:0046676(negative regulation of insulin secretion)//GO:…
chr4	21793376	21793525	MACS_peak_70884	9.92	149	ENSSSCT00000006600	RAD21	9.92	2.91	33.62	100738633	-	Ensembl:ENSSSCG00000006014|Vega:OTTSUSG00000000710	RAD21 cohesin complex component	ssc04110(Cell cycle)	GO:0000228(nuclear chromosome)
chr4	28192113	28193411	MACS_peak_71210	23.62	1298	ENSSSCT00000045664	ENY2	23.62	4.47	38.01	100153859	-	Ensembl:ENSSSCG00000026607	enhancer of yellow 2 homolog (Drosophila)		GO:0070390(transcription export complex 2)//GO:0005643(nuclear pore)//GO:0000124(SAGA complex)//GO:0071819(DUBm complex)	GO:0030374(ligand-dependent nuclear receptor transcription coactivator activity)//GO:0003682(chromatin binding)//GO:0003713(transcription coactivator activity)	GO:0006406(mRNA export from nucleus)//GO:0006368(transcription elongation from RNA polymerase II promoter)//GO:0016578(histone deubiquitination)//GO:0006357(regulation of transcription from RNA polymerase II promoter)//GO:0015031(protein transport)//GO:0016973(poly(A)+ mRNA export from nucleus)//GO:0045893(positive regulation of transcription, DNA-templated)
chr4	29296193	29296304	MACS_peak_71273	7	111	ENSSSCT00000006622	EIF3E	7	3.25	33.05	100156671	-	Ensembl:ENSSSCG00000006033	eukaryotic translation initiation factor 3, subunit E	ssc03013(RNA transport)//ssc05160(Hepatitis C)	GO:0033290(eukaryotic 48S preinitiation complex)//GO:0016282(eukaryotic 43S preinitiation complex)//GO:0005634(nucleus)//GO:0016605(PML body)//GO:0005852(eukaryotic translation initiation factor 3 complex)	GO:0003743(translation initiation factor activity)	GO:0006413(translational initiation)//GO:0006446(regulation of translational initiation)//GO:0001731(formation of translation preinitiation complex)
chr4	30737679	30737744	MACS_peak_71349	15.9	65	ENSSSCT00000006626	OXR1	15.9	3.86	35.28	100153332	-	Ensembl:ENSSSCG00000006037	oxidation resistance 1
chr4	31254795	31254864	MACS_peak_71367	95.21	69	ENSSSCT00000059904	OXR1	95.21	5.01	77.47	100153332	-	Ensembl:ENSSSCG00000006037	oxidation resistance 1
chr4	31996067	31996226	MACS_peak_71416	5.91	159	ENSSSCT00000054571	ZFPM2	5.91	2.98	32.87	100337657	-	Ensembl:ENSSSCG00000006038	zinc finger protein, FOG family member 2	ssc05206(MicroRNAs in cancer)	GO:0005634(nucleus)//GO:0005737(cytoplasm)	GO:0001085(RNA polymerase II transcription factor binding)//GO:0003676(nucleic acid binding)//GO:0046872(metal ion binding)//GO:0003714(transcription corepressor activity)//GO:0001078(transcriptional repressor activity, RNA polymerase II core promoter proximal region sequence-specific binding)	GO:2000195(negative regulation of female gonad development)//GO:0007507(heart development)//GO:2000020(positive regulation of male gonad development)//GO:0030154(cell differentiation)//GO:0003221(right ventricular cardiac muscle tissue morphogenesis)//GO:0060412(ventricular septum morphogenesis)//GO:0001570(vasculogenesis)//GO:0045599(negative regulation of fat cell differentiation)//GO:0045944(p…
chr4	32768216	32768334	MACS_peak_71480	37.29	118	ENSSSCT00000006628	LRP12	37.29	4.66	43.54	100154103	-	Ensembl:ENSSSCG00000006039	low density lipoprotein receptor-related protein 12		GO:0005887(integral component of plasma membrane)
chr4	32918874	32919565	MACS_peak_71488	4.01	691	ENSSSCT00000006632	DCSTAMP	4.01	3.25	32.82	100158149	TM7SF4	-	dendrocyte expressed seven transmembrane protein		GO:0010008(endosome membrane)//GO:0030176(integral component of endoplasmic reticulum membrane)//GO:0005887(integral component of plasma membrane)//GO:0009986(cell surface)		GO:0045780(positive regulation of bone resorption)//GO:0036006(cellular response to macrophage colony-stimulating factor stimulus)//GO:0061025(membrane fusion)//GO:0071356(cellular response to tumor necrosis factor)//GO:0045657(positive regulation of monocyte differentiation)//GO:0071353(cellular response to interleukin-4)//GO:0034241(positive regulation of macrophage fusion)//GO:0043011(myeloid …
chr4	33321392	33322251	MACS_peak_71515	20.3	859	ENSSSCT00000051229	RIMS2	20.3	2.71	36.78	100155765	-	-	regulating synaptic membrane exocytosis 2		GO:0005622(intracellular)//GO:0070062(extracellular exosome)//GO:0098793(presynapse)	GO:0044325(ion channel binding)	GO:0030073(insulin secretion)//GO:0017157(regulation of exocytosis)//GO:0019933(cAMP-mediated signaling)//GO:0042391(regulation of membrane potential)//GO:0048791(calcium ion-regulated exocytosis of neurotransmitter)//GO:1903861(positive regulation of dendrite extension)
chr4	33821800	33821997	MACS_peak_71538	3.12	197	ENSSSCT00000006641	FZD6	3.12	2.37	32.96	100157360	-	Ensembl:ENSSSCG00000006052	frizzled class receptor 6	ssc04310(Wnt signaling pathway)//ssc04390(Hippo signaling pathway)//ssc04550(Signaling pathways regulating pluripotency of stem cells)//ssc04916(Melanogenesis)//ssc05166(HTLV-I infection)//ssc05200(Pathways in cancer)//ssc05205(Proteoglycans in cancer)//ssc05217(Basal cell carcinoma)	GO:0016021(integral component of membrane)//GO:0045177(apical part of cell)//GO:0016327(apicolateral plasma membrane)	GO:0017147(Wnt-protein binding)//GO:0042813(Wnt-activated receptor activity)//GO:0004930(G-protein coupled receptor activity)//GO:0031625(ubiquitin protein ligase binding)	GO:0035880(embryonic nail plate morphogenesis)//GO:0030168(platelet activation)//GO:0042472(inner ear morphogenesis)//GO:0035567(non-canonical Wnt signaling pathway)//GO:0060070(canonical Wnt signaling pathway)//GO:0033278(cell proliferation in midbrain)//GO:0001942(hair follicle development)//GO:0060071(Wnt signaling pathway, planar cell polarity pathway)//GO:0001843(neural tube closure)//GO:009…
chr4	33892798	33893748	MACS_peak_71541	7.23	950	ENSSSCT00000053152	BAALC	7.23	3.59	33.12	100170128	-	-	brain and acute leukemia, cytoplasmic		GO:0016020(membrane)//GO:0005737(cytoplasm)
chr4	34253916	34254131	MACS_peak_71555	43.14	215	ENSSSCT00000024569	AZIN1	43.14	4.67	46.43	100158237	-	Ensembl:ENSSSCG00000023873	antizyme inhibitor 1		GO:0005634(nucleus)	GO:0004586(ornithine decarboxylase activity)//GO:0042978(ornithine decarboxylase activator activity)	GO:0043085(positive regulation of catalytic activity)//GO:0042177(negative regulation of protein catabolic process)//GO:1902269(positive regulation of polyamine transmembrane transport)//GO:0033387(putrescine biosynthetic process from ornithine)
chr4	34430018	34430291	MACS_peak_71565	11.16	273	ENSSSCT00000006644	KLF10	11.16	2.64	33.78	100153665	-	Ensembl:ENSSSCG00000027480|Vega:OTTSUSG00000003588	Kruppel-like factor 10			GO:0003676(nucleic acid binding)//GO:0046872(metal ion binding)
chr4	34433553	34434249	MACS_peak_71566	6.1	696	ENSSSCT00000006644	KLF10	6.1	2.1	32.9	100153665	-	Ensembl:ENSSSCG00000027480|Vega:OTTSUSG00000003588	Kruppel-like factor 10			GO:0003676(nucleic acid binding)//GO:0046872(metal ion binding)
chr4	34645808	34645877	MACS_peak_71569	5.23	69	ENSSSCT00000064677	UBR5	5.23	2.84	32.77	100157625	-	Ensembl:ENSSSCG00000022479|Vega:OTTSUSG00000000805	ubiquitin protein ligase E3 component n-recognin 5	ssc04120(Ubiquitin mediated proteolysis)		GO:0003723(RNA binding)//GO:0004842(ubiquitin-protein transferase activity)//GO:0016874(ligase activity)	GO:0016567(protein ubiquitination)
chr4	34719449	34719560	MACS_peak_71573	6.56	111	ENSSSCT00000022974	UBR5	6.56	2.44	33.01	100157625	-	Ensembl:ENSSSCG00000022479|Vega:OTTSUSG00000000805	ubiquitin protein ligase E3 component n-recognin 5	ssc04120(Ubiquitin mediated proteolysis)		GO:0003723(RNA binding)//GO:0004842(ubiquitin-protein transferase activity)//GO:0016874(ligase activity)	GO:0016567(protein ubiquitination)
chr4	34731879	34731956	MACS_peak_71574	70.91	77	ENSSSCT00000022974	UBR5	70.91	4.24	61.27	100157625	-	Ensembl:ENSSSCG00000022479|Vega:OTTSUSG00000000805	ubiquitin protein ligase E3 component n-recognin 5	ssc04120(Ubiquitin mediated proteolysis)		GO:0003723(RNA binding)//GO:0004842(ubiquitin-protein transferase activity)//GO:0016874(ligase activity)	GO:0016567(protein ubiquitination)
chr4	34761950	34762074	MACS_peak_71575	5.13	124	ENSSSCT00000022974	UBR5	5.13	2.71	32.76	100157625	-	Ensembl:ENSSSCG00000022479|Vega:OTTSUSG00000000805	ubiquitin protein ligase E3 component n-recognin 5	ssc04120(Ubiquitin mediated proteolysis)		GO:0003723(RNA binding)//GO:0004842(ubiquitin-protein transferase activity)//GO:0016874(ligase activity)	GO:0016567(protein ubiquitination)
chr4	34785672	34785757	MACS_peak_71576	5.45	85	ENSSSCT00000022974	UBR5	5.45	2.37	32.77	100157625	-	Ensembl:ENSSSCG00000022479|Vega:OTTSUSG00000000805	ubiquitin protein ligase E3 component n-recognin 5	ssc04120(Ubiquitin mediated proteolysis)		GO:0003723(RNA binding)//GO:0004842(ubiquitin-protein transferase activity)//GO:0016874(ligase activity)	GO:0016567(protein ubiquitination)
chr4	35367293	35368210	MACS_peak_71605	5.59	917	ENSSSCT00000033597	NCALD	5.59	3.25	32.78	100156785	-	Ensembl:ENSSSCG00000006059|Vega:OTTSUSG00000001923	neurocalcin delta	ssc04740(Olfactory transduction)	GO:0005622(intracellular)//GO:0070062(extracellular exosome)	GO:0015631(tubulin binding)//GO:0003779(actin binding)//GO:0030276(clathrin binding)//GO:0005509(calcium ion binding)	GO:0003073(regulation of systemic arterial blood pressure)//GO:0019722(calcium-mediated signaling)
chr4	36208934	36209862	MACS_peak_71648	5.88	928	ENSSSCT00000046615	PABPC1	5.88	2.12	32.87	100153958	-	Ensembl:ENSSSCG00000006063	poly(A) binding protein, cytoplasmic 1	ssc03013(RNA transport)//ssc03015(mRNA surveillance pathway)//ssc03018(RNA degradation)	GO:0070062(extracellular exosome)//GO:0071013(catalytic step 2 spliceosome)//GO:0016020(membrane)//GO:0005737(cytoplasm)//GO:0005925(focal adhesion)//GO:0010494(cytoplasmic stress granule)	GO:0044822(poly(A) RNA binding)//GO:0000166(nucleotide binding)//GO:0008266(poly(U) RNA binding)//GO:0008022(protein C-terminus binding)//GO:0003723(RNA binding)	GO:2000623(negative regulation of nuclear-transcribed mRNA catabolic process, nonsense-mediated decay)
chr4	36216351	36216491	MACS_peak_71649	4.41	140	ENSSSCT00000006652	PABPC1	4.41	2.23	32.84	100153958	-	Ensembl:ENSSSCG00000006063	poly(A) binding protein, cytoplasmic 1	ssc03013(RNA transport)//ssc03015(mRNA surveillance pathway)//ssc03018(RNA degradation)	GO:0070062(extracellular exosome)//GO:0071013(catalytic step 2 spliceosome)//GO:0016020(membrane)//GO:0005737(cytoplasm)//GO:0005925(focal adhesion)//GO:0010494(cytoplasmic stress granule)	GO:0044822(poly(A) RNA binding)//GO:0000166(nucleotide binding)//GO:0008266(poly(U) RNA binding)//GO:0008022(protein C-terminus binding)//GO:0003723(RNA binding)	GO:2000623(negative regulation of nuclear-transcribed mRNA catabolic process, nonsense-mediated decay)
chr4	36722653	36722797	MACS_peak_71674	3.61	144	ENSSSCT00000006656	RNF19A	3.61	2.23	32.9	654326	RFN19|RNF19	Ensembl:ENSSSCG00000006066	ring finger protein 19A, RBR E3 ubiquitin protein ligase		GO:0005813(centrosome)//GO:0016021(integral component of membrane)//GO:0005737(cytoplasm)//GO:0000151(ubiquitin ligase complex)	GO:0008270(zinc ion binding)//GO:0016874(ligase activity)//GO:0031624(ubiquitin conjugating enzyme binding)//GO:0061630(ubiquitin protein ligase activity)	GO:0000209(protein polyubiquitination)//GO:0042787(protein ubiquitination involved in ubiquitin-dependent protein catabolic process)//GO:0032436(positive regulation of proteasomal ubiquitin-dependent protein catabolic process)
chr4	36765165	36765332	MACS_peak_71677	4.84	167	ENSSSCT00000006657	SPAG1	4.84	3.18	32.79	100135664	-	-	sperm associated antigen 1
chr4	36796976	36797136	MACS_peak_71679	34.16	160	ENSSSCT00000006657	SPAG1	34.16	3.42	42.14	100135664	-	-	sperm associated antigen 1
chr4	36852481	36852591	MACS_peak_71680	6.01	110	ENSSSCT00000025314	POLR2K	6.01	2.57	32.86	100524560	-	-	polymerase (RNA) II (DNA directed) polypeptide K, 7.0kDa	ssc00230(Purine metabolism)//ssc00240(Pyrimidine metabolism)//	GO:0005736(DNA-directed RNA polymerase I complex)//GO:0005666(DNA-directed RNA polymerase III complex)//GO:0005665(DNA-directed RNA polymerase II, core complex)	GO:0001054(RNA polymerase I activity)//GO:0001055(RNA polymerase II activity)//GO:0001056(RNA polymerase III activity)//GO:0003677(DNA binding)	GO:0006383(transcription from RNA polymerase III promoter)//GO:0006360(transcription from RNA polymerase I promoter)//GO:0006366(transcription from RNA polymerase II promoter)
chr4	38563663	38563799	MACS_peak_71763	18.68	136	ENSSSCT00000062458	NIPAL2	18.68	3.79	36.31	100522074	-	-	NIPA-like domain containing 2		GO:0016021(integral component of membrane)	GO:0015095(magnesium ion transmembrane transporter activity)	GO:0015693(magnesium ion transport)//GO:1903830(magnesium ion transmembrane transport)
chr4	38585044	38586040	MACS_peak_71764	22.11	996	ENSSSCT00000062458	NIPAL2	22.11	3.16	37.41	100522074	-	-	NIPA-like domain containing 2		GO:0016021(integral component of membrane)	GO:0015095(magnesium ion transmembrane transporter activity)	GO:0015693(magnesium ion transport)//GO:1903830(magnesium ion transmembrane transport)
chr4	38643024	38643088	MACS_peak_71768	7.07	64	ENSSSCT00000006669	POP1	7.07	2.37	33.08	100154374	-	-	processing of precursor 1, ribonuclease P/MRP subunit (S. cerevisiae)		GO:0005655(nucleolar ribonuclease P complex)//GO:0000172(ribonuclease MRP complex)//GO:0005615(extracellular space)	GO:0044822(poly(A) RNA binding)//GO:0004526(ribonuclease P activity)//GO:0000171(ribonuclease MRP activity)	GO:0090502(RNA phosphodiester bond hydrolysis, endonucleolytic)//GO:0016078(tRNA catabolic process)//GO:0001682(tRNA 5'-leader removal)//GO:0008033(tRNA processing)
chr4	38914703	38915243	MACS_peak_71778	11.27	540	ENSSSCT00000006673	MATN2	11.27	3.25	33.89	100155607	-	-	matrilin 2		GO:0005604(basement membrane)//GO:0031012(extracellular matrix)		GO:0008347(glial cell migration)//GO:0048678(response to axon injury)//GO:0007411(axon guidance)//GO:0001764(neuron migration)//GO:0031104(dendrite regeneration)
chr4	41985663	41985855	MACS_peak_71952	13.5	192	ENSSSCT00000006689	DPY19L4	13.5	3.99	34.43	100155024	-	-	dpy-19-like 4 (C. elegans)		GO:0016021(integral component of membrane)//GO:0005637(nuclear inner membrane)	GO:0000030(mannosyltransferase activity)	GO:0018406(protein C-linked glycosylation via 2'-alpha-mannosyl-L-tryptophan)
chr4	42963982	42963993	MACS_peak_72002	5.58	11	ENSSSCT00000051303	RBM12B	5.58	2.98	32.77	100514101	-	-	RNA binding motif protein 12B			GO:0044822(poly(A) RNA binding)//GO:0000166(nucleotide binding)
chr4	44607671	44607810	MACS_peak_72107	108.45	139	ENSSSCT00000006707	RUNX1T1	108.45	7.17	86.49	100155449	-	Ensembl:ENSSSCG00000006115	runt-related transcription factor 1; translocated to, 1 (cyclin D-related)	ssc05200(Pathways in cancer)//ssc05202(Transcriptional misregulation in cancer)//ssc05221(Acute myeloid leukemia)	GO:0005634(nucleus)	GO:0003714(transcription corepressor activity)//GO:0042803(protein homodimerization activity)//GO:0046872(metal ion binding)//GO:0003700(transcription factor activity, sequence-specific DNA binding)	GO:0051101(regulation of DNA binding)//GO:0045892(negative regulation of transcription, DNA-templated)//GO:0045444(fat cell differentiation)
chr4	45447948	45448647	MACS_peak_72148	16.47	699	ENSSSCT00000047777	SLC26A7	16.47	3.05	35.52	100626316	-	Ensembl:ENSSSCG00000006116	solute carrier family 26 (anion exchanger), member 7	ssc04971(Gastric acid secretion)	GO:0016323(basolateral plasma membrane)//GO:0005768(endosome)//GO:0005887(integral component of plasma membrane)	GO:0019531(oxalate transmembrane transporter activity)//GO:0015106(bicarbonate transmembrane transporter activity)//GO:0005254(chloride channel activity)//GO:0008271(secondary active sulfate transmembrane transporter activity)//GO:0015116(sulfate transmembrane transporter activity)//GO:0015301(anion:anion antiporter activity)	GO:0015701(bicarbonate transport)//GO:1902358(sulfate transmembrane transport)//GO:0051453(regulation of intracellular pH)//GO:0001696(gastric acid secretion)//GO:0042391(regulation of membrane potential)//GO:1902476(chloride transmembrane transport)//GO:0019532(oxalate transport)
chr4	45468661	45468702	MACS_peak_72151	160.2	41	ENSSSCT00000006708	SLC26A7	160.2	6.17	100	100626316	-	Ensembl:ENSSSCG00000006116	solute carrier family 26 (anion exchanger), member 7	ssc04971(Gastric acid secretion)	GO:0016323(basolateral plasma membrane)//GO:0005768(endosome)//GO:0005887(integral component of plasma membrane)	GO:0019531(oxalate transmembrane transporter activity)//GO:0015106(bicarbonate transmembrane transporter activity)//GO:0005254(chloride channel activity)//GO:0008271(secondary active sulfate transmembrane transporter activity)//GO:0015116(sulfate transmembrane transporter activity)//GO:0015301(anion:anion antiporter activity)	GO:0015701(bicarbonate transport)//GO:1902358(sulfate transmembrane transport)//GO:0051453(regulation of intracellular pH)//GO:0001696(gastric acid secretion)//GO:0042391(regulation of membrane potential)//GO:1902476(chloride transmembrane transport)//GO:0019532(oxalate transport)
chr4	45574075	45574155	MACS_peak_72159	4.22	80	ENSSSCT00000006708	SLC26A7	4.22	2.97	32.84	100626316	-	Ensembl:ENSSSCG00000006116	solute carrier family 26 (anion exchanger), member 7	ssc04971(Gastric acid secretion)	GO:0016323(basolateral plasma membrane)//GO:0005768(endosome)//GO:0005887(integral component of plasma membrane)	GO:0019531(oxalate transmembrane transporter activity)//GO:0015106(bicarbonate transmembrane transporter activity)//GO:0005254(chloride channel activity)//GO:0008271(secondary active sulfate transmembrane transporter activity)//GO:0015116(sulfate transmembrane transporter activity)//GO:0015301(anion:anion antiporter activity)	GO:0015701(bicarbonate transport)//GO:1902358(sulfate transmembrane transport)//GO:0051453(regulation of intracellular pH)//GO:0001696(gastric acid secretion)//GO:0042391(regulation of membrane potential)//GO:1902476(chloride transmembrane transport)//GO:0019532(oxalate transport)
chr4	45776587	45776613	MACS_peak_72167	39.71	26	ENSSSCT00000006712	OTUD6B	39.71	4.87	44.75	100157831	-	Ensembl:ENSSSCG00000006120	OTU domain containing 6B
chr4	46748818	46748906	MACS_peak_72209	6.58	88	ENSSSCT00000006718	DECR1	6.58	2.91	33.01	503544	DECR	Ensembl:ENSSSCG00000006126	2,4-dienoyl CoA reductase 1, mitochondrial		GO:0005654(nucleoplasm)//GO:0070062(extracellular exosome)//GO:0005737(cytoplasm)	GO:0070402(NADPH binding)//GO:0008670(2,4-dienoyl-CoA reductase (NADPH) activity)	GO:0055114(oxidation-reduction process)//GO:0051289(protein homotetramerization)
chr4	46789914	46790045	MACS_peak_72211	11.35	131	ENSSSCT00000006719	NBN	11.35	3.72	33.91	100153233	-	Ensembl:ENSSSCG00000006127|Vega:OTTSUSG00000000691	nibrin	ssc03440(Homologous recombination)	GO:0042405(nuclear inclusion body)//GO:0035861(site of double-strand break)//GO:0000784(nuclear chromosome, telomeric region)//GO:0030870(Mre11 complex)//GO:0016605(PML body)//GO:0005730(nucleolus)//GO:0005657(replication fork)	GO:0047485(protein N-terminus binding)//GO:0008134(transcription factor binding)//GO:0003684(damaged DNA binding)//GO:0004003(ATP-dependent DNA helicase activity)	GO:0000723(telomere maintenance)//GO:0032508(DNA duplex unwinding)//GO:0031954(positive regulation of protein autophosphorylation)//GO:0001832(blastocyst growth)//GO:0008283(cell proliferation)//GO:0045190(isotype switching)//GO:0033674(positive regulation of kinase activity)//GO:0097193(intrinsic apoptotic signaling pathway)//GO:0007095(mitotic G2 DNA damage checkpoint)//GO:0007093(mitotic cell …
chr4	46814306	46814412	MACS_peak_72212	7.47	106	ENSSSCT00000006719	NBN	7.47	2.03	33.16	100153233	-	Ensembl:ENSSSCG00000006127|Vega:OTTSUSG00000000691	nibrin	ssc03440(Homologous recombination)	GO:0042405(nuclear inclusion body)//GO:0035861(site of double-strand break)//GO:0000784(nuclear chromosome, telomeric region)//GO:0030870(Mre11 complex)//GO:0016605(PML body)//GO:0005730(nucleolus)//GO:0005657(replication fork)	GO:0047485(protein N-terminus binding)//GO:0008134(transcription factor binding)//GO:0003684(damaged DNA binding)//GO:0004003(ATP-dependent DNA helicase activity)	GO:0000723(telomere maintenance)//GO:0032508(DNA duplex unwinding)//GO:0031954(positive regulation of protein autophosphorylation)//GO:0001832(blastocyst growth)//GO:0008283(cell proliferation)//GO:0045190(isotype switching)//GO:0033674(positive regulation of kinase activity)//GO:0097193(intrinsic apoptotic signaling pathway)//GO:0007095(mitotic G2 DNA damage checkpoint)//GO:0007093(mitotic cell …
chr4	46887598	46888498	MACS_peak_72213	8.71	900	ENSSSCT00000033694	OSGIN2	8.71	3.66	33.49	100157701	-	Ensembl:ENSSSCG00000021184|Vega:OTTSUSG00000003477	oxidative stress induced growth inhibitor family member 2			GO:0016491(oxidoreductase activity)	GO:0055114(oxidation-reduction process)
chr4	49533777	49533887	MACS_peak_72335	17.2	110	ENSSSCT00000046700	CNBD1	17.2	2.98	35.76	100153231	-	-	cyclic nucleotide binding domain containing 1
chr4	50259275	50259360	MACS_peak_72381	5.82	85	ENSSSCT00000006727	CNGB3	5.82	2.84	32.85	100523666	-	Ensembl:ENSSSCG00000006134	cyclic nucleotide gated channel beta 3	ssc04024(cAMP signaling pathway)	GO:0001750(photoreceptor outer segment)//GO:1902495(transmembrane transporter complex)	GO:0005249(voltage-gated potassium channel activity)//GO:0005223(intracellular cGMP activated cation channel activity)//GO:0005222(intracellular cAMP activated cation channel activity)//GO:0030553(cGMP binding)	GO:0098655(cation transmembrane transport)//GO:0071805(potassium ion transmembrane transport)//GO:0042391(regulation of membrane potential)
chr4	50298371	50298403	MACS_peak_72385	12.86	32	ENSSSCT00000006728	CPNE3	12.86	3.25	34.31	100152057	-	Ensembl:ENSSSCG00000006135	copine III		GO:0070062(extracellular exosome)//GO:0005634(nucleus)//GO:0005925(focal adhesion)//GO:0005829(cytosol)	GO:0030971(receptor tyrosine kinase binding)//GO:0044822(poly(A) RNA binding)//GO:0004674(protein serine/threonine kinase activity)//GO:0048306(calcium-dependent protein binding)	GO:0071363(cellular response to growth factor stimulus)//GO:0006468(protein phosphorylation)//GO:0071277(cellular response to calcium ion)//GO:0030335(positive regulation of cell migration)//GO:0038128(ERBB2 signaling pathway)
chr4	50318840	50319335	MACS_peak_72386	29.77	495	ENSSSCT00000044483	CPNE3	29.77	3.11	40.38	100152057	-	Ensembl:ENSSSCG00000006135	copine III		GO:0070062(extracellular exosome)//GO:0005634(nucleus)//GO:0005925(focal adhesion)//GO:0005829(cytosol)	GO:0030971(receptor tyrosine kinase binding)//GO:0044822(poly(A) RNA binding)//GO:0004674(protein serine/threonine kinase activity)//GO:0048306(calcium-dependent protein binding)	GO:0071363(cellular response to growth factor stimulus)//GO:0006468(protein phosphorylation)//GO:0071277(cellular response to calcium ion)//GO:0030335(positive regulation of cell migration)//GO:0038128(ERBB2 signaling pathway)
chr4	51449014	51449253	MACS_peak_72446	8.57	239	ENSSSCT00000057817	CA13	8.57	3.38	33.41	100152714	-	-	carbonic anhydrase XIII	ssc00910(Nitrogen metabolism)	GO:0043231(intracellular membrane-bounded organelle)//GO:0043209(myelin sheath)//GO:0005829(cytosol)	GO:0004089(carbonate dehydratase activity)//GO:0008270(zinc ion binding)	GO:0006730(one-carbon metabolic process)
chr4	54930990	54931671	MACS_peak_72602	4.32	681	ENSSSCT00000025525	ZFAND1	4.32	2.91	32.85	100628150	-	Ensembl:ENSSSCG00000024780	zinc finger, AN1-type domain 1			GO:0008270(zinc ion binding)
chr4	54954115	54954224	MACS_peak_72604	3.42	109	ENSSSCT00000025805	IMPA1	3.42	3.15	32.83	397425	-	-	inositol(myo)-1(or 4)-monophosphatase 1	ssc00562(Inositol phosphate metabolism)//	GO:0070062(extracellular exosome)//GO:0005737(cytoplasm)	GO:0052834(inositol monophosphate phosphatase activity)//GO:0008934(inositol monophosphate 1-phosphatase activity)//GO:0052832(inositol monophosphate 3-phosphatase activity)//GO:0042803(protein homodimerization activity)//GO:0000287(magnesium ion binding)//GO:0031403(lithium ion binding)//GO:0030145(manganese ion binding)//GO:0052833(inositol monophosphate 4-phosphatase activity)	GO:0006020(inositol metabolic process)//GO:0046854(phosphatidylinositol phosphorylation)//GO:0006661(phosphatidylinositol biosynthetic process)//GO:0046855(inositol phosphate dephosphorylation)//GO:0006021(inositol biosynthetic process)//GO:0007165(signal transduction)
chr4	55141264	55142036	MACS_peak_72614	7.54	772	ENSSSCT00000042210	PMP2	7.54	3.18	33.23	100151890	-	Ensembl:ENSSSCG00000006152	peripheral myelin protein 2		GO:0043209(myelin sheath)//GO:0005737(cytoplasm)//GO:0070062(extracellular exosome)	GO:0015485(cholesterol binding)//GO:0005215(transporter activity)//GO:0005504(fatty acid binding)	GO:0061024(membrane organization)//GO:0006810(transport)
chr4	55549659	55549751	MACS_peak_72637	57.29	92	ENSSSCT00000037521	PAG1	57.29	4.67	53.48	100157912	-	-	phosphoprotein membrane anchor with glycosphingolipid microdomains 1		GO:0005622(intracellular)//GO:0005886(plasma membrane)//GO:0045121(membrane raft)//GO:0016021(integral component of membrane)	GO:0042169(SH2 domain binding)	GO:0035556(intracellular signal transduction)//GO:0050868(negative regulation of T cell activation)
chr4	56621216	56621398	MACS_peak_72689	3.1	182	ENSSSCT00000040655	MRPS28	3.1	2.3	32.96	100152709	-	-	mitochondrial ribosomal protein S28		GO:0005763(mitochondrial small ribosomal subunit)	GO:0044822(poly(A) RNA binding)
chr4	59397420	59399576	MACS_peak_72828	21.82	2156	ENSSSCT00000006763	ZFHX4	21.82	3.63	37.3	100158210	-	-	zinc finger homeobox 4		GO:0005634(nucleus)	GO:0043565(sequence-specific DNA binding)//GO:0008270(zinc ion binding)	GO:0006355(regulation of transcription, DNA-templated)
chr4	61141782	61142095	MACS_peak_72916	3.71	313	ENSSSCT00000006766	PI15	3.71	2.17	32.92	100158209	-	Ensembl:ENSSSCG00000006172	peptidase inhibitor 15		GO:0070062(extracellular exosome)
chr4	63557652	63557934	MACS_peak_73025	5.1	282	ENSSSCT00000006780	TRPA1	5.1	2.37	32.75	100152934	-	Ensembl:ENSSSCG00000006186	transient receptor potential cation channel, subfamily A, member 1	ssc04750(Inflammatory mediator regulation of TRP channels)	GO:0016021(integral component of membrane)	GO:0005216(ion channel activity)	GO:0034220(ion transmembrane transport)
chr4	63558523	63558849	MACS_peak_73026	112.14	326	ENSSSCT00000028735	TRPA1	112.14	5.01	89.41	100152934	-	Ensembl:ENSSSCG00000006186	transient receptor potential cation channel, subfamily A, member 1	ssc04750(Inflammatory mediator regulation of TRP channels)	GO:0016021(integral component of membrane)	GO:0005216(ion channel activity)	GO:0034220(ion transmembrane transport)
chr4	65218892	65219019	MACS_peak_73116	5.17	127	ENSSSCT00000006788	NCOA2	5.17	2.64	32.77	100135658	TIF2	Ensembl:ENSSSCG00000006194	nuclear receptor coactivator 2	ssc04919(Thyroid hormone signaling pathway)	GO:0005634(nucleus)	GO:0016922(ligand-dependent nuclear receptor binding)//GO:0030374(ligand-dependent nuclear receptor transcription coactivator activity)//GO:0035257(nuclear hormone receptor binding)//GO:0004402(histone acetyltransferase activity)	GO:0016573(histone acetylation)//GO:0006355(regulation of transcription, DNA-templated)//GO:0032870(cellular response to hormone stimulus)//GO:0045944(positive regulation of transcription from RNA polymerase II promoter)
chr4	65752419	65752693	MACS_peak_73131	28.65	274	ENSSSCT00000006792	SULF1	28.65	3.86	39.9	100152427	-	Ensembl:ENSSSCG00000006197	sulfatase 1		GO:0005886(plasma membrane)//GO:0009986(cell surface)//GO:0005794(Golgi apparatus)//GO:0045121(membrane raft)//GO:0005783(endoplasmic reticulum)//GO:0005615(extracellular space)	GO:0004065(arylsulfatase activity)//GO:0008449(N-acetylglucosamine-6-sulfatase activity)//GO:0005509(calcium ion binding)	GO:0060348(bone development)//GO:0002063(chondrocyte development)//GO:0060384(innervation)//GO:0001822(kidney development)//GO:0030201(heparan sulfate proteoglycan metabolic process)//GO:0016525(negative regulation of angiogenesis)//GO:0048706(embryonic skeletal system development)//GO:0003094(glomerular filtration)//GO:0051216(cartilage development)//GO:0030177(positive regulation of Wnt signali…
chr4	67616658	67616776	MACS_peak_73235	6.15	118	ENSSSCT00000006797	CSPP1	6.15	2.1	32.91	100152780	-	Ensembl:ENSSSCG00000006202	centrosome and spindle pole associated protein 1		GO:0005813(centrosome)//GO:0005874(microtubule)//GO:0005654(nucleoplasm)//GO:0000922(spindle pole)		GO:0032467(positive regulation of cytokinesis)
chr4	67641597	67641737	MACS_peak_73236	28.14	140	ENSSSCT00000006797	CSPP1	28.14	4.28	39.72	100152780	-	Ensembl:ENSSSCG00000006202	centrosome and spindle pole associated protein 1		GO:0005813(centrosome)//GO:0005874(microtubule)//GO:0005654(nucleoplasm)//GO:0000922(spindle pole)		GO:0032467(positive regulation of cytokinesis)
chr4	67647424	67647479	MACS_peak_73237	3.69	55	ENSSSCT00000006797	CSPP1	3.69	3.05	32.88	100152780	-	Ensembl:ENSSSCG00000006202	centrosome and spindle pole associated protein 1		GO:0005813(centrosome)//GO:0005874(microtubule)//GO:0005654(nucleoplasm)//GO:0000922(spindle pole)		GO:0032467(positive regulation of cytokinesis)
chr4	67654371	67654521	MACS_peak_73238	30.4	150	ENSSSCT00000006797	CSPP1	30.4	2.84	40.6	100152780	-	Ensembl:ENSSSCG00000006202	centrosome and spindle pole associated protein 1		GO:0005813(centrosome)//GO:0005874(microtubule)//GO:0005654(nucleoplasm)//GO:0000922(spindle pole)		GO:0032467(positive regulation of cytokinesis)
chr4	67671968	67672098	MACS_peak_73239	42.85	130	ENSSSCT00000006797	CSPP1	42.85	4.25	46.32	100152780	-	Ensembl:ENSSSCG00000006202	centrosome and spindle pole associated protein 1		GO:0005813(centrosome)//GO:0005874(microtubule)//GO:0005654(nucleoplasm)//GO:0000922(spindle pole)		GO:0032467(positive regulation of cytokinesis)
chr4	67743178	67743413	MACS_peak_73242	58.33	235	ENSSSCT00000006798	COPS5	58.33	4.33	53.95	100125955	JAB1	Ensembl:ENSSSCG00000006203	COP9 signalosome subunit 5		GO:0008021(synaptic vesicle)//GO:0005739(mitochondrion)//GO:0008180(COP9 signalosome)//GO:0005737(cytoplasm)	GO:0008237(metallopeptidase activity)//GO:0004843(thiol-dependent ubiquitin-specific protease activity)	GO:0016579(protein deubiquitination)//GO:0043065(positive regulation of apoptotic process)//GO:1903894(regulation of IRE1-mediated unfolded protein response)//GO:0045944(positive regulation of transcription from RNA polymerase II promoter)//GO:0008635(activation of cysteine-type endopeptidase activity involved in apoptotic process by cytochrome c)//GO:0046328(regulation of JNK cascade)//GO:001038…
chr4	68522443	68522520	MACS_peak_73284	27.93	77	ENSSSCT00000006812	TRIM55	27.93	4.27	39.62	100152010	muRF2	Ensembl:ENSSSCG00000006216|Vega:OTTSUSG00000002233	tripartite motif containing 55		GO:0005622(intracellular)	GO:0008270(zinc ion binding)//GO:0042802(identical protein binding)
chr4	68555870	68556393	MACS_peak_73288	29.84	523	ENSSSCT00000006813	DNAJC5B	29.84	3.72	40.41	100157247	CSP-beta	Ensembl:ENSSSCG00000006217	DnaJ (Hsp40) homolog, subfamily C, member 5 beta	ssc04141(Protein processing in endoplasmic reticulum)	GO:0016020(membrane)
chr4	68576897	68576957	MACS_peak_73289	3.93	60	ENSSSCT00000006813	DNAJC5B	3.93	4.13	32.83	100157247	CSP-beta	Ensembl:ENSSSCG00000006217	DnaJ (Hsp40) homolog, subfamily C, member 5 beta	ssc04141(Protein processing in endoplasmic reticulum)	GO:0016020(membrane)
chr4	69751189	69751245	MACS_peak_73339	54.51	56	ENSSSCT00000006817	CYP7B1	54.51	4.27	52.03	100286867	-	Ensembl:ENSSSCG00000022092	cytochrome P450, family 7, subfamily B, polypeptide 1	ssc00120(Primary bile acid biosynthesis)//ssc00140(Steroid hormone biosynthesis)	GO:0016021(integral component of membrane)//GO:0005789(endoplasmic reticulum membrane)	GO:0004497(monooxygenase activity)//GO:0005506(iron ion binding)//GO:0016705(oxidoreductase activity, acting on paired donors, with incorporation or reduction of molecular oxygen)//GO:0020037(heme binding)	GO:0055114(oxidation-reduction process)
chr4	70961464	70961686	MACS_peak_73426	12.67	222	ENSSSCT00000039902	GGH	12.67	2.91	34.27	100154232	-	Ensembl:ENSSSCG00000006227	gamma-glutamyl hydrolase (conjugase, folylpolygammaglutamyl hydrolase)	ssc00790(Folate biosynthesis)	GO:0005634(nucleus)//GO:0005615(extracellular space)//GO:0070062(extracellular exosome)//GO:0005773(vacuole)	GO:0034722(gamma-glutamyl-peptidase activity)	GO:0006508(proteolysis)//GO:0006541(glutamine metabolic process)//GO:0046900(tetrahydrofolylpolyglutamate metabolic process)
chr4	72576153	72576294	MACS_peak_73504	7.85	141	ENSSSCT00000006828	CHD7	7.85	2.23	33.27	100157083	-	Ensembl:ENSSSCG00000006231	chromodomain helicase DNA binding protein 7		GO:0005654(nucleoplasm)	GO:0005524(ATP binding)//GO:0000978(RNA polymerase II core promoter proximal region sequence-specific DNA binding)//GO:0016817(hydrolase activity, acting on acid anhydrides)	GO:0008152(metabolic process)//GO:0048752(semicircular canal morphogenesis)//GO:0030217(T cell differentiation)//GO:0050890(cognition)//GO:0060021(palate development)//GO:0007605(sensory perception of sound)//GO:0021553(olfactory nerve development)//GO:0030540(female genitalia development)//GO:0001501(skeletal system development)//GO:0001701(in utero embryonic development)//GO:0042048(olfactory b…
chr4	73981391	73981634	MACS_peak_73583	6.41	243	ENSSSCT00000006832	TOX	6.41	3.99	33	100155888	-	Ensembl:ENSSSCG00000006235	thymocyte selection-associated high mobility group box
chr4	74328514	74328520	MACS_peak_73596	14.49	6	ENSSSCT00000006834	SDCBP	14.49	3.99	34.77	100151838	-	Ensembl:ENSSSCG00000006237	syndecan binding protein (syntenin)		GO:0005895(interleukin-5 receptor complex)//GO:0070062(extracellular exosome)//GO:0072562(blood microparticle)//GO:0005737(cytoplasm)	GO:0047485(protein N-terminus binding)//GO:0046982(protein heterodimerization activity)//GO:0042802(identical protein binding)//GO:0005137(interleukin-5 receptor binding)//GO:0005109(frizzled binding)	GO:0042327(positive regulation of phosphorylation)//GO:0007268(synaptic transmission)//GO:1903553(positive regulation of extracellular exosome assembly)//GO:0007265(Ras protein signal transduction)//GO:0030036(actin cytoskeleton organization)//GO:1903543(positive regulation of exosomal secretion)
chr4	75646623	75646801	MACS_peak_73642	36.14	178	ENSSSCT00000006846	PLAG1	36.14	3.45	42.94	100154905	-	-	pleiomorphic adenoma gene 1		GO:0005634(nucleus)	GO:0001077(transcriptional activator activity, RNA polymerase II core promoter proximal region sequence-specific binding)//GO:0000981(RNA polymerase II transcription factor activity, sequence-specific DNA binding)//GO:0000978(RNA polymerase II core promoter proximal region sequence-specific DNA binding)//GO:0046872(metal ion binding)	GO:0010629(negative regulation of gene expression)//GO:0060736(prostate gland growth)//GO:0022612(gland morphogenesis)//GO:0060252(positive regulation of glial cell proliferation)//GO:0035264(multicellular organism growth)//GO:0006366(transcription from RNA polymerase II promoter)//GO:0045944(positive regulation of transcription from RNA polymerase II promoter)
chr4	75903577	75904235	MACS_peak_73652	4.43	658	ENSSSCT00000052209	LYN	4.43	2.78	32.84	100152890	-	-	LYN proto-oncogene, Src family tyrosine kinase	ssc04062(Chemokine signaling pathway)//ssc04064(NF-kappa B signaling pathway)//ssc04611(Platelet activation)//ssc04662(B cell receptor signaling pathway)//ssc04664(Fc epsilon RI signaling pathway)//ssc04666(Fc gamma R-mediated phagocytosis)//ssc04730(Long-term depression)//ssc05169(Epstein-Barr virus infection)//ssc05203(Viral carcinogenesis)	GO:0031234(extrinsic component of cytoplasmic side of plasma membrane)//GO:0045121(membrane raft)//GO:0005794(Golgi apparatus)//GO:0070062(extracellular exosome)//GO:0048471(perinuclear region of cytoplasm)	GO:0032403(protein complex binding)//GO:0017124(SH3 domain binding)//GO:0005102(receptor binding)//GO:0019899(enzyme binding)//GO:0044325(ion channel binding)//GO:0004715(non-membrane spanning protein tyrosine kinase activity)//GO:0005524(ATP binding)	GO:0010976(positive regulation of neuron projection development)//GO:0002431(Fc receptor mediated stimulatory signaling pathway)//GO:0034144(negative regulation of toll-like receptor 4 signaling pathway)//GO:0007169(transmembrane receptor protein tyrosine kinase signaling pathway)//GO:0030218(erythrocyte differentiation)//GO:0050727(regulation of inflammatory response)//GO:0043407(negative regula…
chr4	75965458	75965523	MACS_peak_73655	3.72	65	ENSSSCT00000006850	TGS1	3.72	3.86	32.91	100157730	-	Ensembl:ENSSSCG00000006251	trimethylguanosine synthase 1	ssc03013(RNA transport)		GO:0008168(methyltransferase activity)	GO:0009452(7-methylguanosine RNA capping)//GO:0001510(RNA methylation)
chr4	77593838	77594490	MACS_peak_73704	5.84	652	ENSSSCT00000064633	RB1CC1	5.84	5.15	32.86	100622699	-	Ensembl:ENSSSCG00000028902	RB1-inducible coiled-coil 1		GO:0031965(nuclear membrane)//GO:1990316(ATG1/ULK1 kinase complex)//GO:0034045(pre-autophagosomal structure membrane)	GO:0019901(protein kinase binding)	GO:0007507(heart development)//GO:0001889(liver development)//GO:0010506(regulation of autophagy)//GO:0000045(autophagosome assembly)//GO:0001934(positive regulation of protein phosphorylation)//GO:2001237(negative regulation of extrinsic apoptotic signaling pathway)//GO:0007254(JNK cascade)//GO:0045793(positive regulation of cell size)
chr4	77638166	77638410	MACS_peak_73705	27.42	244	ENSSSCT00000026198	RB1CC1	27.42	4.47	39.44	100622699	-	Ensembl:ENSSSCG00000028902	RB1-inducible coiled-coil 1		GO:0031965(nuclear membrane)//GO:1990316(ATG1/ULK1 kinase complex)//GO:0034045(pre-autophagosomal structure membrane)	GO:0019901(protein kinase binding)	GO:0007507(heart development)//GO:0001889(liver development)//GO:0010506(regulation of autophagy)//GO:0000045(autophagosome assembly)//GO:0001934(positive regulation of protein phosphorylation)//GO:2001237(negative regulation of extrinsic apoptotic signaling pathway)//GO:0007254(JNK cascade)//GO:0045793(positive regulation of cell size)
chr4	78159894	78160414	MACS_peak_73723	3.09	520	ENSSSCT00000006866	PCMTD1	3.09	2.58	32.95	100153676	-	-	protein-L-isoaspartate (D-aspartate) O-methyltransferase domain containing 1			GO:0004719(protein-L-isoaspartate (D-aspartate) O-methyltransferase activity)	GO:0006479(protein methylation)
chr4	78162105	78162710	MACS_peak_73724	16.4	605	ENSSSCT00000044050	PCMTD1	16.4	3.79	35.47	100153676	-	-	protein-L-isoaspartate (D-aspartate) O-methyltransferase domain containing 1			GO:0004719(protein-L-isoaspartate (D-aspartate) O-methyltransferase activity)	GO:0006479(protein methylation)
chr4	79828222	79828368	MACS_peak_73774	3.54	146	ENSSSCT00000006873	PRKDC	3.54	2.98	32.92	100156379	-	Ensembl:ENSSSCG00000006274	protein kinase, DNA-activated, catalytic polypeptide	ssc03450(Non-homologous end-joining)//ssc04110(Cell cycle)	GO:0016020(membrane)//GO:0000784(nuclear chromosome, telomeric region)//GO:0005667(transcription factor complex)//GO:0005958(DNA-dependent protein kinase-DNA ligase 4 complex)	GO:0008134(transcription factor binding)//GO:0005524(ATP binding)//GO:0019899(enzyme binding)//GO:0004677(DNA-dependent protein kinase activity)//GO:0016301(kinase activity)//GO:0044822(poly(A) RNA binding)//GO:0003690(double-stranded DNA binding)	GO:0042752(regulation of circadian rhythm)//GO:0002328(pro-B cell differentiation)//GO:0001756(somitogenesis)//GO:0043066(negative regulation of apoptotic process)//GO:0010332(response to gamma radiation)//GO:0002360(T cell lineage commitment)//GO:0007507(heart development)//GO:0008630(intrinsic apoptotic signaling pathway in response to DNA damage)//GO:0043065(positive regulation of apoptotic pr…
chr4	80170779	80170940	MACS_peak_73793	20.73	161	ENSSSCT00000006876	SPIDR	20.73	4.6	36.9	100621023	-	-	scaffolding protein involved in DNA repair		GO:0000228(nuclear chromosome)		GO:0031334(positive regulation of protein complex assembly)//GO:2000781(positive regulation of double-strand break repair)//GO:0006974(cellular response to DNA damage stimulus)//GO:0070202(regulation of establishment of protein localization to chromosome)//GO:0010569(regulation of double-strand break repair via homologous recombination)//GO:0072711(cellular response to hydroxyurea)//GO:0071479(ce…
chr4	81104531	81104882	MACS_peak_73834	12.31	351	ENSSSCT00000006882	KIFAP3	12.31	2.91	34.14	100157611	-	-	kinesin-associated protein 3		GO:0000794(condensed nuclear chromosome)//GO:0005871(kinesin complex)//GO:0070062(extracellular exosome)//GO:0005930(axoneme)//GO:0030990(intraciliary transport particle)//GO:0005794(Golgi apparatus)//GO:0005813(centrosome)//GO:0005876(spindle microtubule)//GO:0005783(endoplasmic reticulum)//GO:0032391(photoreceptor connecting cilium)//GO:0036064(ciliary basal body)//GO:1990075(periciliary membra…	GO:0019894(kinesin binding)	GO:0046587(positive regulation of calcium-dependent cell-cell adhesion)//GO:0008104(protein localization)//GO:0007017(microtubule-based process)//GO:0043066(negative regulation of apoptotic process)//GO:0008285(negative regulation of cell proliferation)
chr4	81305658	81306520	MACS_peak_73847	472.6	862	ENSSSCT00000050353	SELL	472.6	10.13	100	100127147	-	Ensembl:ENSSSCG00000006287|Vega:OTTSUSG00000002007	selectin L	ssc04514(Cell adhesion molecules (CAMs))	GO:0009897(external side of plasma membrane)//GO:0016021(integral component of membrane)	GO:0030246(carbohydrate binding)//GO:0050839(cell adhesion molecule binding)//GO:0002020(protease binding)	GO:0033198(response to ATP)//GO:0007155(cell adhesion)
chr4	81308634	81309021	MACS_peak_73848	4.44	387	ENSSSCT00000006888	SELL	4.44	3.11	32.85	100127147	-	Ensembl:ENSSSCG00000006287|Vega:OTTSUSG00000002007	selectin L	ssc04514(Cell adhesion molecules (CAMs))	GO:0009897(external side of plasma membrane)//GO:0016021(integral component of membrane)	GO:0030246(carbohydrate binding)//GO:0050839(cell adhesion molecule binding)//GO:0002020(protease binding)	GO:0033198(response to ATP)//GO:0007155(cell adhesion)
chr4	81325998	81326670	MACS_peak_73849	7.85	672	ENSSSCT00000006888	SELL	7.85	2.78	33.27	100127147	-	Ensembl:ENSSSCG00000006287|Vega:OTTSUSG00000002007	selectin L	ssc04514(Cell adhesion molecules (CAMs))	GO:0009897(external side of plasma membrane)//GO:0016021(integral component of membrane)	GO:0030246(carbohydrate binding)//GO:0050839(cell adhesion molecule binding)//GO:0002020(protease binding)	GO:0033198(response to ATP)//GO:0007155(cell adhesion)
chr4	81393665	81393881	MACS_peak_73852	41.12	216	ENSSSCT00000006891	SELP	41.12	4.4	45.57	397150	-	Ensembl:ENSSSCG00000006288|Vega:OTTSUSG00000002015	selectin P (granule membrane protein 140kDa, antigen CD62)	ssc04514(Cell adhesion molecules (CAMs))//ssc05144(Malaria)//ssc05150(Staphylococcus aureus infection)	GO:0005654(nucleoplasm)//GO:0009897(external side of plasma membrane)//GO:0031092(platelet alpha granule membrane)//GO:0005615(extracellular space)//GO:0016021(integral component of membrane)	GO:0008201(heparin binding)//GO:0048306(calcium-dependent protein binding)//GO:0033691(sialic acid binding)//GO:0001530(lipopolysaccharide binding)//GO:0042806(fucose binding)//GO:0070492(oligosaccharide binding)//GO:0001948(glycoprotein binding)	GO:0007157(heterophilic cell-cell adhesion via plasma membrane cell adhesion molecules)//GO:0002687(positive regulation of leukocyte migration)//GO:0014068(positive regulation of phosphatidylinositol 3-kinase signaling)//GO:0006954(inflammatory response)//GO:0010572(positive regulation of platelet activation)//GO:0033623(regulation of integrin activation)//GO:0050901(leukocyte tethering or rollin…
chr4	81415690	81415813	MACS_peak_73854	5.9	123	ENSSSCT00000006892	F5	5.9	2.64	32.87	397217	-	Ensembl:ENSSSCG00000006289	coagulation factor V (proaccelerin, labile factor)	ssc04610(Complement and coagulation cascades)	GO:0016020(membrane)//GO:0031091(platelet alpha granule)//GO:0005576(extracellular region)//GO:0005615(extracellular space)//GO:1903561(extracellular vesicle)	GO:0005507(copper ion binding)	GO:0008015(blood circulation)//GO:0007596(blood coagulation)
chr4	81458071	81460055	MACS_peak_73856	3100	1984	ENSSSCT00000006892	F5	3100	27.57	100	397217	-	Ensembl:ENSSSCG00000006289	coagulation factor V (proaccelerin, labile factor)	ssc04610(Complement and coagulation cascades)	GO:0016020(membrane)//GO:0031091(platelet alpha granule)//GO:0005576(extracellular region)//GO:0005615(extracellular space)//GO:1903561(extracellular vesicle)	GO:0005507(copper ion binding)	GO:0008015(blood circulation)//GO:0007596(blood coagulation)
chr4	81917046	81917173	MACS_peak_73888	3.59	127	ENSSSCT00000006901	ATP1B1	3.59	2.1	32.9	396898	-	-	ATPase, Na+/K+ transporting, beta 1 polypeptide	ssc04022(cGMP-PKG signaling pathway)//ssc04024(cAMP signaling pathway)//ssc04260(Cardiac muscle contraction)//ssc04261(Adrenergic signaling in cardiomyocytes)//ssc04911(Insulin secretion)//ssc04918(Thyroid hormone synthesis)//ssc04919(Thyroid hormone signaling pathway)//ssc04960(Aldosterone-regulated sodium reabsorption)//ssc04961(Endocrine and other factor-regulated calcium reabsorption)//ssc049…	GO:0043209(myelin sheath)//GO:0005890(sodium:potassium-exchanging ATPase complex)//GO:0014704(intercalated disc)//GO:0016323(basolateral plasma membrane)//GO:0070062(extracellular exosome)//GO:0042383(sarcolemma)//GO:0005622(intracellular)//GO:0016324(apical plasma membrane)	GO:0005391(sodium:potassium-exchanging ATPase activity)//GO:0005524(ATP binding)//GO:0031402(sodium ion binding)//GO:0001671(ATPase activator activity)//GO:0023026(MHC class II protein complex binding)//GO:0030955(potassium ion binding)//GO:0008144(drug binding)//GO:0005515(protein binding)//GO:0008022(protein C-terminus binding)//GO:0051117(ATPase binding)	GO:0036376(sodium ion export from cell)//GO:0055119(relaxation of cardiac muscle)//GO:0006874(cellular calcium ion homeostasis)//GO:1903281(positive regulation of calcium:sodium antiporter activity)//GO:0086009(membrane repolarization)//GO:0002230(positive regulation of defense response to virus by host)//GO:0032781(positive regulation of ATPase activity)//GO:0090662(ATP hydrolysis coupled transm…
chr4	82757603	82757972	MACS_peak_73948	6.41	369	ENSSSCT00000006906	TIPRL	6.41	2.1	32.96	100155988	-	Ensembl:ENSSSCG00000006301	TOR signaling pathway regulator		GO:0043231(intracellular membrane-bounded organelle)//GO:0005737(cytoplasm)		GO:0000077(DNA damage checkpoint)//GO:0034048(negative regulation of protein phosphatase type 2A activity)
chr4	82760063	82760989	MACS_peak_73949	16.54	926	ENSSSCT00000006906	TIPRL	16.54	3.93	35.53	100155988	-	Ensembl:ENSSSCG00000006301	TOR signaling pathway regulator		GO:0043231(intracellular membrane-bounded organelle)//GO:0005737(cytoplasm)		GO:0000077(DNA damage checkpoint)//GO:0034048(negative regulation of protein phosphatase type 2A activity)
chr4	82889850	82890185	MACS_peak_73961	469.63	335	ENSSSCT00000006907	GPR161	469.63	13.13	100	100155594	-	Ensembl:ENSSSCG00000006302	G protein-coupled receptor 161		GO:0016021(integral component of membrane)	GO:0004930(G-protein coupled receptor activity)	GO:0007186(G-protein coupled receptor signaling pathway)
chr4	83113142	83113183	MACS_peak_73968	7.73	41	ENSSSCT00000006910	ADCY10	7.73	3.43	33.26	100157188	-	Ensembl:ENSSSCG00000006305	adenylate cyclase 10 (soluble)	ssc00230(Purine metabolism)//ssc04024(cAMP signaling pathway)//ssc04713(Circadian entrainment)	GO:0016020(membrane)//GO:0005634(nucleus)//GO:0015630(microtubule cytoskeleton)//GO:0048471(perinuclear region of cytoplasm)//GO:0031514(motile cilium)	GO:0016849(phosphorus-oxygen lyase activity)//GO:0071890(bicarbonate binding)	GO:0003351(epithelial cilium movement)//GO:0035556(intracellular signal transduction)//GO:0009190(cyclic nucleotide biosynthetic process)//GO:0071241(cellular response to inorganic substance)
chr4	83127760	83127950	MACS_peak_73970	26.23	190	ENSSSCT00000006910	ADCY10	26.23	4.47	38.95	100157188	-	Ensembl:ENSSSCG00000006305	adenylate cyclase 10 (soluble)	ssc00230(Purine metabolism)//ssc04024(cAMP signaling pathway)//ssc04713(Circadian entrainment)	GO:0016020(membrane)//GO:0005634(nucleus)//GO:0015630(microtubule cytoskeleton)//GO:0048471(perinuclear region of cytoplasm)//GO:0031514(motile cilium)	GO:0016849(phosphorus-oxygen lyase activity)//GO:0071890(bicarbonate binding)	GO:0003351(epithelial cilium movement)//GO:0035556(intracellular signal transduction)//GO:0009190(cyclic nucleotide biosynthetic process)//GO:0071241(cellular response to inorganic substance)
chr4	83203293	83203482	MACS_peak_73973	9.96	189	ENSSSCT00000006910	ADCY10	9.96	2.64	33.63	100157188	-	Ensembl:ENSSSCG00000006305	adenylate cyclase 10 (soluble)	ssc00230(Purine metabolism)//ssc04024(cAMP signaling pathway)//ssc04713(Circadian entrainment)	GO:0016020(membrane)//GO:0005634(nucleus)//GO:0015630(microtubule cytoskeleton)//GO:0048471(perinuclear region of cytoplasm)//GO:0031514(motile cilium)	GO:0016849(phosphorus-oxygen lyase activity)//GO:0071890(bicarbonate binding)	GO:0003351(epithelial cilium movement)//GO:0035556(intracellular signal transduction)//GO:0009190(cyclic nucleotide biosynthetic process)//GO:0071241(cellular response to inorganic substance)
chr4	83334347	83334963	MACS_peak_73983	16.72	616	ENSSSCT00000006912	RCSD1	16.72	4.47	35.61	100152372	-	Ensembl:ENSSSCG00000006307	RCSD domain containing 1			GO:0051015(actin filament binding)	GO:0071474(cellular hyperosmotic response)
chr4	83904650	83904976	MACS_peak_74009	7.51	326	ENSSSCT00000006919	GPA33	7.51	4.4	33.19	102163953	-	Ensembl:ENSSSCG00000006312	glycoprotein A33 (transmembrane)		GO:0005886(plasma membrane)//GO:0070062(extracellular exosome)//GO:0009986(cell surface)//GO:0005911(cell-cell junction)//GO:0016021(integral component of membrane)		GO:0016337(single organismal cell-cell adhesion)
chr4	83941391	83941558	MACS_peak_74012	7.85	167	ENSSSCT00000006919	GPA33	7.85	2.37	33.28	102163953	-	Ensembl:ENSSSCG00000006312	glycoprotein A33 (transmembrane)		GO:0005886(plasma membrane)//GO:0070062(extracellular exosome)//GO:0009986(cell surface)//GO:0005911(cell-cell junction)//GO:0016021(integral component of membrane)		GO:0016337(single organismal cell-cell adhesion)
chr4	85308649	85308933	MACS_peak_74103	5.19	284	ENSSSCT00000048789	RXRG	5.19	2.93	32.75	445465	NR2B3|RXRgamma	Ensembl:ENSSSCG00000006328|Vega:OTTSUSG00000000640	retinoid X receptor, gamma	ssc03320(PPAR signaling pathway)//ssc04919(Thyroid hormone signaling pathway)//ssc04920(Adipocytokine signaling pathway)//ssc05200(Pathways in cancer)//ssc05202(Transcriptional misregulation in cancer)//ssc05216(Thyroid cancer)//ssc05222(Small cell lung cancer)//ssc05223(Non-small cell lung cancer)	GO:0005634(nucleus)	GO:0008270(zinc ion binding)//GO:0003700(transcription factor activity, sequence-specific DNA binding)//GO:0043565(sequence-specific DNA binding)//GO:0003707(steroid hormone receptor activity)//GO:0000977(RNA polymerase II regulatory region sequence-specific DNA binding)//GO:0004886(9-cis retinoic acid receptor activity)	GO:0043401(steroid hormone mediated signaling pathway)//GO:0051289(protein homotetramerization)//GO:0006351(transcription, DNA-templated)//GO:1901522(positive regulation of transcription from RNA polymerase II promoter involved in cellular response to chemical stimulus)//GO:0048384(retinoic acid receptor signaling pathway)//GO:0006355(regulation of transcription, DNA-templated)
chr4	85345298	85345328	MACS_peak_74104	3.64	30	ENSSSCT00000006936	RXRG	3.64	3.39	32.91	445465	NR2B3|RXRgamma	Ensembl:ENSSSCG00000006328|Vega:OTTSUSG00000000640	retinoid X receptor, gamma	ssc03320(PPAR signaling pathway)//ssc04919(Thyroid hormone signaling pathway)//ssc04920(Adipocytokine signaling pathway)//ssc05200(Pathways in cancer)//ssc05202(Transcriptional misregulation in cancer)//ssc05216(Thyroid cancer)//ssc05222(Small cell lung cancer)//ssc05223(Non-small cell lung cancer)	GO:0005634(nucleus)	GO:0008270(zinc ion binding)//GO:0003700(transcription factor activity, sequence-specific DNA binding)//GO:0043565(sequence-specific DNA binding)//GO:0003707(steroid hormone receptor activity)//GO:0000977(RNA polymerase II regulatory region sequence-specific DNA binding)//GO:0004886(9-cis retinoic acid receptor activity)	GO:0043401(steroid hormone mediated signaling pathway)//GO:0051289(protein homotetramerization)//GO:0006351(transcription, DNA-templated)//GO:1901522(positive regulation of transcription from RNA polymerase II promoter involved in cellular response to chemical stimulus)//GO:0048384(retinoic acid receptor signaling pathway)//GO:0006355(regulation of transcription, DNA-templated)
chr4	86169311	86170191	MACS_peak_74161	16.22	880	ENSSSCT00000006939	PBX1	16.22	3.95	35.39	100154639	-	-	pre-B-cell leukemia homeobox 1	ssc05202(Transcriptional misregulation in cancer)	GO:0005667(transcription factor complex)//GO:0005634(nucleus)//GO:0005737(cytoplasm)	GO:0001077(transcriptional activator activity, RNA polymerase II core promoter proximal region sequence-specific binding)//GO:0046982(protein heterodimerization activity)//GO:0000978(RNA polymerase II core promoter proximal region sequence-specific DNA binding)//GO:0008134(transcription factor binding)	GO:0030278(regulation of ossification)//GO:0008284(positive regulation of cell proliferation)//GO:0009954(proximal/distal pattern formation)//GO:0030326(embryonic limb morphogenesis)//GO:0010971(positive regulation of G2/M transition of mitotic cell cycle)//GO:0035162(embryonic hemopoiesis)//GO:0030325(adrenal gland development)//GO:0009952(anterior/posterior pattern specification)//GO:0001658(br…
chr4	87287050	87287077	MACS_peak_74230	10.8	27	ENSSSCT00000041659	RGS5	10.8	4.33	33.67	397640	-	Ensembl:ENSSSCG00000006334	regulator of G-protein signaling 5		GO:0005886(plasma membrane)//GO:0005737(cytoplasm)	GO:0005096(GTPase activator activity)	GO:0009968(negative regulation of signal transduction)//GO:0043547(positive regulation of GTPase activity)
chr4	87788553	87788656	MACS_peak_74255	12.41	103	ENSSSCT00000006946	DDR2	12.41	3.99	34.15	100154199	-	-	discoidin domain receptor tyrosine kinase 2		GO:0005887(integral component of plasma membrane)//GO:0005925(focal adhesion)//GO:0070062(extracellular exosome)	GO:0005518(collagen binding)//GO:0005524(ATP binding)//GO:0038062(protein tyrosine kinase collagen receptor activity)	GO:0003416(endochondral bone growth)//GO:0048146(positive regulation of fibroblast proliferation)//GO:0018108(peptidyl-tyrosine phosphorylation)//GO:0045669(positive regulation of osteoblast differentiation)//GO:0030500(regulation of bone mineralization)//GO:0031214(biomineral tissue development)//GO:0035988(chondrocyte proliferation)//GO:0045860(positive regulation of protein kinase activity)//G…
chr4	88239706	88239799	MACS_peak_74283	10.58	93	ENSSSCT00000006952	NOS1AP	10.58	5.06	33.66	100620568	-	-	nitric oxide synthase 1 (neuronal) adaptor protein	ssc04713(Circadian entrainment)
chr4	88548240	88548774	MACS_peak_74306	44.61	534	ENSSSCT00000006953	OLFML2B	44.61	3.86	47.19	100156452	-	Ensembl:ENSSSCG00000006345	olfactomedin-like 2B		GO:0005578(proteinaceous extracellular matrix)	GO:0050840(extracellular matrix binding)	GO:0030198(extracellular matrix organization)
chr4	88558608	88558759	MACS_peak_74308	17.13	151	ENSSSCT00000006953	OLFML2B	17.13	3.05	35.75	100156452	-	Ensembl:ENSSSCG00000006345	olfactomedin-like 2B		GO:0005578(proteinaceous extracellular matrix)	GO:0050840(extracellular matrix binding)	GO:0030198(extracellular matrix organization)
chr4	88805151	88805299	MACS_peak_74329	4.77	148	ENSSSCT00000006954	ATF6	4.77	3.25	32.83	100158076	-	Ensembl:ENSSSCG00000006346	activating transcription factor 6	ssc04141(Protein processing in endoplasmic reticulum)//ssc05010(Alzheimer's disease)
chr4	88834375	88834665	MACS_peak_74332	25.48	290	ENSSSCT00000006956	FCRLB	25.48	2.91	38.59	100153659	-	Ensembl:ENSSSCG00000006348|Vega:OTTSUSG00000001508	Fc receptor-like B		GO:0005737(cytoplasm)		GO:0050777(negative regulation of immune response)
chr4	89134783	89135915	MACS_peak_74350	15.53	1132	ENSSSCT00000045783	SDHC	15.53	2.51	35.04	100126849	-	-	succinate dehydrogenase complex, subunit C, integral membrane protein, 15kDa		GO:0005743(mitochondrial inner membrane)//GO:0016021(integral component of membrane)//GO:0005749(mitochondrial respiratory chain complex II, succinate dehydrogenase complex (ubiquinone))	GO:0009055(electron carrier activity)//GO:0046872(metal ion binding)//GO:0005515(protein binding)//GO:0000104(succinate dehydrogenase activity)//GO:0020037(heme binding)	GO:0006121(mitochondrial electron transport, succinate to ubiquinone)//GO:0006099(tricarboxylic acid cycle)
chr4	89174117	89174247	MACS_peak_74351	26.49	130	ENSSSCT00000006961	MPZ	26.49	3.99	39.06	100153273	-	-	myelin protein zero	ssc04514(Cell adhesion molecules (CAMs))
chr4	89186936	89187181	MACS_peak_74352	4.36	245	ENSSSCT00000041072	PCP4L1	4.36	3.25	32.86	100523600	-	-	Purkinje cell protein 4 like 1
chr4	89212604	89212840	MACS_peak_74354	86.22	236	ENSSSCT00000041072	PCP4L1	86.22	5.08	71.17	100523600	-	-	Purkinje cell protein 4 like 1
chr4	89227684	89227815	MACS_peak_74358	7.24	131	ENSSSCT00000006962	NR1I3	7.24	2.46	33.1	654317	CAR	Ensembl:ENSSSCG00000006353	nuclear receptor subfamily 1, group I, member 3
chr4	89242208	89242825	MACS_peak_74359	4.43	617	ENSSSCT00000006966	FCER1G	4.43	2.51	32.84	397406	-	Ensembl:ENSSSCG00000006357|Vega:OTTSUSG00000000930	Fc fragment of IgE, high affinity I, receptor for; gamma polypeptide	ssc04071(Sphingolipid signaling pathway)//	GO:0009897(external side of plasma membrane)//GO:0005887(integral component of plasma membrane)//GO:0032998(Fc-epsilon receptor I complex)	GO:0019863(IgE binding)//GO:0019767(IgE receptor activity)//GO:0019864(IgG binding)	GO:0002431(Fc receptor mediated stimulatory signaling pathway)//GO:0042590(antigen processing and presentation of exogenous peptide antigen via MHC class I)//GO:0032765(positive regulation of mast cell cytokine production)//GO:0032755(positive regulation of interleukin-6 production)//GO:0031623(receptor internalization)//GO:0033026(negative regulation of mast cell apoptotic process)//GO:0032760(p…
chr4	89261331	89262159	MACS_peak_74361	6.63	828	ENSSSCT00000006967	NDUFS2	6.63	4.27	33.04	100156075	-	Ensembl:ENSSSCG00000006358	NADH dehydrogenase (ubiquinone) Fe-S protein 2, 49kDa (NADH-coenzyme Q reductase)	ssc00190(Oxidative phosphorylation)//	GO:0005654(nucleoplasm)	GO:0048038(quinone binding)//GO:0051287(NAD binding)//GO:0031625(ubiquitin protein ligase binding)//GO:0003954(NADH dehydrogenase activity)	GO:0055114(oxidation-reduction process)//GO:0006979(response to oxidative stress)
chr4	89291773	89291929	MACS_peak_74363	15.06	156	ENSSSCT00000006971	USP21	15.06	3.08	34.95	100152455	-	Ensembl:ENSSSCG00000006362	ubiquitin specific peptidase 21		GO:0005654(nucleoplasm)//GO:0005886(plasma membrane)//GO:0005737(cytoplasm)	GO:0004843(thiol-dependent ubiquitin-specific protease activity)//GO:0019784(NEDD8-specific protease activity)	GO:0016579(protein deubiquitination)//GO:0006511(ubiquitin-dependent protein catabolic process)
chr4	89311943	89312986	MACS_peak_74365	187.81	1043	ENSSSCT00000039612	DEDD	187.81	6.4	100	100156474	-	-	death effector domain containing		GO:0005730(nucleolus)//GO:0005737(cytoplasm)	GO:0003677(DNA binding)	GO:1901837(negative regulation of transcription of nuclear large rRNA transcript from RNA polymerase I promoter)//GO:0046697(decidualization)//GO:0042177(negative regulation of protein catabolic process)//GO:0008625(extrinsic apoptotic signaling pathway via death domain receptors)//GO:0042981(regulation of apoptotic process)
chr4	89339722	89340600	MACS_peak_74367	3.87	878	ENSSSCT00000059008	KLHDC9	3.87	3.11	32.87	100153656	-	-	kelch domain containing 9
chr4	89424838	89424977	MACS_peak_74372	6.08	139	ENSSSCT00000033820	F11R	6.08	3.25	32.9	100127138	-	Ensembl:ENSSSCG00000006369|Vega:OTTSUSG00000002336	F11 receptor	ssc04514(Cell adhesion molecules (CAMs))//ssc04530(Tight junction)//ssc04670(Leukocyte transendothelial migration)	GO:0005923(bicellular tight junction)//GO:0016021(integral component of membrane)//GO:0070062(extracellular exosome)//GO:0015630(microtubule cytoskeleton)	GO:0030165(PDZ domain binding)	GO:0090002(establishment of protein localization to plasma membrane)//GO:0001817(regulation of cytokine production)//GO:0031032(actomyosin structure organization)//GO:2000249(regulation of actin cytoskeleton reorganization)//GO:0007155(cell adhesion)//GO:0043547(positive regulation of GTPase activity)//GO:0090559(regulation of membrane permeability)//GO:0034260(negative regulation of GTPase activ…
chr4	89509160	89510457	MACS_peak_74375	9.32	1297	ENSSSCT00000057221	ITLN2	9.32	2.94	33.48	100144619	-	Ensembl:ENSSSCG00000028374	intelectin 2
chr4	89534362	89534518	MACS_peak_74379	10.14	156	ENSSSCT00000006984	ITLN2	10.14	3.32	33.64	100144619	-	Ensembl:ENSSSCG00000028374	intelectin 2
chr4	89631788	89631909	MACS_peak_74385	4.49	121	ENSSSCT00000006983	ITLN2	4.49	2.42	32.85	100144619	-	Ensembl:ENSSSCG00000028374	intelectin 2
chr4	89765264	89765696	MACS_peak_74391	3.35	432	ENSSSCT00000057707	SLAMF7	3.35	2.98	32.84	100154053	-	Ensembl:ENSSSCG00000006378|Vega:OTTSUSG00000002240	SLAM family member 7		GO:0016021(integral component of membrane)
chr4	89769012	89769889	MACS_peak_74392	26.08	877	ENSSSCT00000006989	SLAMF7	26.08	3.25	38.87	100154053	-	Ensembl:ENSSSCG00000006378|Vega:OTTSUSG00000002240	SLAM family member 7		GO:0016021(integral component of membrane)
chr4	89783428	89783463	MACS_peak_74393	3.45	35	ENSSSCT00000033993	SLAMF7	3.45	3.25	32.86	100154053	-	Ensembl:ENSSSCG00000006378|Vega:OTTSUSG00000002240	SLAM family member 7		GO:0016021(integral component of membrane)
chr4	89968248	89969665	MACS_peak_74405	6.01	1417	ENSSSCT00000006994	CD84	6.01	4.52	32.86	100152851	-	-	CD84 molecule		GO:0016021(integral component of membrane)//GO:0070062(extracellular exosome)
chr4	90052197	90052877	MACS_peak_74412	37.07	680	ENSSSCT00000006996	VANGL2	37.07	4.18	43.43	100158100	-	Ensembl:ENSSSCG00000006383	VANGL planar cell polarity protein 2	ssc04310(Wnt signaling pathway)	GO:0016021(integral component of membrane)//GO:0016328(lateral plasma membrane)//GO:0060187(cell pole)//GO:0001725(stress fiber)//GO:0016323(basolateral plasma membrane)//GO:0005911(cell-cell junction)//GO:0030134(ER to Golgi transport vesicle)//GO:0016324(apical plasma membrane)		GO:0015012(heparan sulfate proteoglycan biosynthetic process)//GO:0035019(somatic stem cell population maintenance)//GO:0003402(planar cell polarity pathway involved in axis elongation)//GO:0060488(orthogonal dichotomous subdivision of terminal units involved in lung branching morphogenesis)//GO:0060993(kidney morphogenesis)//GO:0035058(nonmotile primary cilium assembly)//GO:0042060(wound healing…
chr4	90062525	90062646	MACS_peak_74413	19.38	121	ENSSSCT00000006996	VANGL2	19.38	2.57	36.52	100158100	-	Ensembl:ENSSSCG00000006383	VANGL planar cell polarity protein 2	ssc04310(Wnt signaling pathway)	GO:0016021(integral component of membrane)//GO:0016328(lateral plasma membrane)//GO:0060187(cell pole)//GO:0001725(stress fiber)//GO:0016323(basolateral plasma membrane)//GO:0005911(cell-cell junction)//GO:0030134(ER to Golgi transport vesicle)//GO:0016324(apical plasma membrane)		GO:0015012(heparan sulfate proteoglycan biosynthetic process)//GO:0035019(somatic stem cell population maintenance)//GO:0003402(planar cell polarity pathway involved in axis elongation)//GO:0060488(orthogonal dichotomous subdivision of terminal units involved in lung branching morphogenesis)//GO:0060993(kidney morphogenesis)//GO:0035058(nonmotile primary cilium assembly)//GO:0042060(wound healing…
chr4	90080397	90080747	MACS_peak_74415	222.99	350	ENSSSCT00000006996	VANGL2	222.99	7.45	100	100158100	-	Ensembl:ENSSSCG00000006383	VANGL planar cell polarity protein 2	ssc04310(Wnt signaling pathway)	GO:0016021(integral component of membrane)//GO:0016328(lateral plasma membrane)//GO:0060187(cell pole)//GO:0001725(stress fiber)//GO:0016323(basolateral plasma membrane)//GO:0005911(cell-cell junction)//GO:0030134(ER to Golgi transport vesicle)//GO:0016324(apical plasma membrane)		GO:0015012(heparan sulfate proteoglycan biosynthetic process)//GO:0035019(somatic stem cell population maintenance)//GO:0003402(planar cell polarity pathway involved in axis elongation)//GO:0060488(orthogonal dichotomous subdivision of terminal units involved in lung branching morphogenesis)//GO:0060993(kidney morphogenesis)//GO:0035058(nonmotile primary cilium assembly)//GO:0042060(wound healing…
chr4	90109172	90109458	MACS_peak_74419	29.02	286	ENSSSCT00000006997	NHLH1	29.02	3.79	40.06	100512227	-	-	nescient helix loop helix 1		GO:0005634(nucleus)	GO:0000981(RNA polymerase II transcription factor activity, sequence-specific DNA binding)//GO:0046983(protein dimerization activity)//GO:0000977(RNA polymerase II regulatory region sequence-specific DNA binding)	GO:0006357(regulation of transcription from RNA polymerase II promoter)
chr4	90182807	90182997	MACS_peak_74422	3.37	190	ENSSSCT00000006999	COPA	3.37	3.18	32.84	100157296	-	Ensembl:ENSSSCG00000006386	coatomer protein complex, subunit alpha		GO:0070062(extracellular exosome)//GO:0005615(extracellular space)//GO:0030126(COPI vesicle coat)	GO:0005198(structural molecule activity)	GO:0030157(pancreatic juice secretion)//GO:0006891(intra-Golgi vesicle-mediated transport)//GO:0006890(retrograde vesicle-mediated transport, Golgi to ER)//GO:0006886(intracellular protein transport)//GO:0006888(ER to Golgi vesicle-mediated transport)
chr4	90263603	90264311	MACS_peak_74427	3.31	708	ENSSSCT00000055473	PEA15	3.31	2.1	32.91	100152480	-	-	phosphoprotein enriched in astrocytes 15				GO:1902043(positive regulation of extrinsic apoptotic signaling pathway via death domain receptors)//GO:0000077(DNA damage checkpoint)//GO:0046325(negative regulation of glucose import)//GO:1902042(negative regulation of extrinsic apoptotic signaling pathway via death domain receptors)
chr4	90265384	90265620	MACS_peak_74428	10.67	236	ENSSSCT00000037638	PEA15	10.67	2.49	33.67	100152480	-	-	phosphoprotein enriched in astrocytes 15				GO:1902043(positive regulation of extrinsic apoptotic signaling pathway via death domain receptors)//GO:0000077(DNA damage checkpoint)//GO:0046325(negative regulation of glucose import)//GO:1902042(negative regulation of extrinsic apoptotic signaling pathway via death domain receptors)
chr4	90267434	90267444	MACS_peak_74429	3.55	10	ENSSSCT00000037638	PEA15	3.55	2.91	32.91	100152480	-	-	phosphoprotein enriched in astrocytes 15				GO:1902043(positive regulation of extrinsic apoptotic signaling pathway via death domain receptors)//GO:0000077(DNA damage checkpoint)//GO:0046325(negative regulation of glucose import)//GO:1902042(negative regulation of extrinsic apoptotic signaling pathway via death domain receptors)
chr4	90276448	90277308	MACS_peak_74432	7.45	860	ENSSSCT00000055473	PEA15	7.45	2.64	33.15	100152480	-	-	phosphoprotein enriched in astrocytes 15				GO:1902043(positive regulation of extrinsic apoptotic signaling pathway via death domain receptors)//GO:0000077(DNA damage checkpoint)//GO:0046325(negative regulation of glucose import)//GO:1902042(negative regulation of extrinsic apoptotic signaling pathway via death domain receptors)
chr4	90409099	90409114	MACS_peak_74438	8.51	15	ENSSSCT00000047507	KCNJ9	8.51	3.18	33.41	100152828	-	-	potassium channel, inwardly rectifying subfamily J, member 9	ssc04713(Circadian entrainment)//ssc04723(Retrograde endocannabinoid signaling)//ssc04726(Serotonergic synapse)//ssc04728(Dopaminergic synapse)//ssc04915(Estrogen signaling pathway)//ssc04921(Oxytocin signaling pathway)//ssc05032(Morphine addiction)	GO:0005887(integral component of plasma membrane)	GO:0005242(inward rectifier potassium channel activity)//GO:0015467(G-protein activated inward rectifier potassium channel activity)	GO:0034765(regulation of ion transmembrane transport)//GO:0010107(potassium ion import)
chr4	90627991	90628732	MACS_peak_74458	13.4	741	ENSSSCT00000007007	CFAP45	13.4	3.39	34.46	100515727	CCDC19	Ensembl:ENSSSCG00000006394	cilia and flagella associated protein 45		GO:0005654(nucleoplasm)
chr4	91225534	91226504	MACS_peak_74491	121.84	970	ENSSSCT00000007028	CADM3	121.84	4.67	96.66	100157273	-	-	cell adhesion molecule 3	ssc04514(Cell adhesion molecules (CAMs))	GO:0005887(integral component of plasma membrane)//GO:0005913(cell-cell adherens junction)	GO:0004872(receptor activity)//GO:0005102(receptor binding)//GO:0050839(cell adhesion molecule binding)//GO:0042803(protein homodimerization activity)	GO:0008037(cell recognition)//GO:0007156(homophilic cell adhesion via plasma membrane adhesion molecules)//GO:0008104(protein localization)//GO:0007157(heterophilic cell-cell adhesion via plasma membrane cell adhesion molecules)
chr4	91229567	91229648	MACS_peak_74492	8.05	81	ENSSSCT00000007028	CADM3	8.05	3.34	33.33	100157273	-	-	cell adhesion molecule 3	ssc04514(Cell adhesion molecules (CAMs))	GO:0005887(integral component of plasma membrane)//GO:0005913(cell-cell adherens junction)	GO:0004872(receptor activity)//GO:0005102(receptor binding)//GO:0050839(cell adhesion molecule binding)//GO:0042803(protein homodimerization activity)	GO:0008037(cell recognition)//GO:0007156(homophilic cell adhesion via plasma membrane adhesion molecules)//GO:0008104(protein localization)//GO:0007157(heterophilic cell-cell adhesion via plasma membrane cell adhesion molecules)
chr4	91242112	91242214	MACS_peak_74493	5.44	102	ENSSSCT00000042275	CADM3	5.44	3.53	32.71	100157273	-	-	cell adhesion molecule 3	ssc04514(Cell adhesion molecules (CAMs))	GO:0005887(integral component of plasma membrane)//GO:0005913(cell-cell adherens junction)	GO:0004872(receptor activity)//GO:0005102(receptor binding)//GO:0050839(cell adhesion molecule binding)//GO:0042803(protein homodimerization activity)	GO:0008037(cell recognition)//GO:0007156(homophilic cell adhesion via plasma membrane adhesion molecules)//GO:0008104(protein localization)//GO:0007157(heterophilic cell-cell adhesion via plasma membrane cell adhesion molecules)
chr4	91578914	91579061	MACS_peak_74520	37.48	147	ENSSSCT00000007045	SPTA1	37.48	4.33	43.67	100152068	-	-	spectrin, alpha, erythrocytic 1	ssc04210(Apoptosis)
chr4	91581536	91581681	MACS_peak_74521	6.13	145	ENSSSCT00000007045	SPTA1	6.13	3.18	32.91	100152068	-	-	spectrin, alpha, erythrocytic 1	ssc04210(Apoptosis)
chr4	92015386	92016021	MACS_peak_74549	29.73	635	ENSSSCT00000007064	CD1E	29.73	3.11	40.37	100038008	PCD1E	Ensembl:ENSSSCG00000006450|Vega:OTTSUSG00000001767	CD1e molecule	ssc04640(Hematopoietic cell lineage)
chr4	92017903	92017947	MACS_peak_74550	3.63	44	ENSSSCT00000007064	CD1E	3.63	2.98	32.91	100038008	PCD1E	Ensembl:ENSSSCG00000006450|Vega:OTTSUSG00000001767	CD1e molecule	ssc04640(Hematopoietic cell lineage)
chr4	92036973	92037604	MACS_peak_74551	75.19	631	ENSSSCT00000039885	CD1D	75.19	3.8	63.86	100124526	CD1	Ensembl:ENSSSCG00000006452|Vega:OTTSUSG00000001721	CD1d molecule	ssc04640(Hematopoietic cell lineage)	GO:0016021(integral component of membrane)		GO:0006955(immune response)
chr4	92418053	92418199	MACS_peak_74583	5.77	146	ENSSSCT00000040623	FCRL1	5.77	3.25	32.85	100152824	-	-	Fc receptor-like 1		GO:0016021(integral component of membrane)
chr4	92965200	92966537	MACS_peak_74609	33.69	1337	ENSSSCT00000040392	ETV3	33.69	3.59	41.9	100738127	-	Ensembl:ENSSSCG00000024970	ets variant 3		GO:0090571(RNA polymerase II transcription repressor complex)//GO:0000790(nuclear chromatin)	GO:0000981(RNA polymerase II transcription factor activity, sequence-specific DNA binding)//GO:0017151(DEAD/H-box RNA helicase binding)//GO:0001227(transcriptional repressor activity, RNA polymerase II transcription regulatory region sequence-specific binding)//GO:0000977(RNA polymerase II regulatory region sequence-specific DNA binding)	GO:0006357(regulation of transcription from RNA polymerase II promoter)//GO:0097011(cellular response to granulocyte macrophage colony-stimulating factor stimulus)//GO:0008285(negative regulation of cell proliferation)//GO:0000122(negative regulation of transcription from RNA polymerase II promoter)//GO:0030154(cell differentiation)
chr4	92967628	92967866	MACS_peak_74610	17.28	238	ENSSSCT00000031985	ETV3	17.28	3.18	35.78	100738127	-	Ensembl:ENSSSCG00000024970	ets variant 3		GO:0090571(RNA polymerase II transcription repressor complex)//GO:0000790(nuclear chromatin)	GO:0000981(RNA polymerase II transcription factor activity, sequence-specific DNA binding)//GO:0017151(DEAD/H-box RNA helicase binding)//GO:0001227(transcriptional repressor activity, RNA polymerase II transcription regulatory region sequence-specific binding)//GO:0000977(RNA polymerase II regulatory region sequence-specific DNA binding)	GO:0006357(regulation of transcription from RNA polymerase II promoter)//GO:0097011(cellular response to granulocyte macrophage colony-stimulating factor stimulus)//GO:0008285(negative regulation of cell proliferation)//GO:0000122(negative regulation of transcription from RNA polymerase II promoter)//GO:0030154(cell differentiation)
chr4	92974365	92975633	MACS_peak_74611	12.41	1268	ENSSSCT00000031985	ETV3	12.41	3.43	34.15	100738127	-	Ensembl:ENSSSCG00000024970	ets variant 3		GO:0090571(RNA polymerase II transcription repressor complex)//GO:0000790(nuclear chromatin)	GO:0000981(RNA polymerase II transcription factor activity, sequence-specific DNA binding)//GO:0017151(DEAD/H-box RNA helicase binding)//GO:0001227(transcriptional repressor activity, RNA polymerase II transcription regulatory region sequence-specific binding)//GO:0000977(RNA polymerase II regulatory region sequence-specific DNA binding)	GO:0006357(regulation of transcription from RNA polymerase II promoter)//GO:0097011(cellular response to granulocyte macrophage colony-stimulating factor stimulus)//GO:0008285(negative regulation of cell proliferation)//GO:0000122(negative regulation of transcription from RNA polymerase II promoter)//GO:0030154(cell differentiation)
chr4	93006543	93006664	MACS_peak_74616	23.46	121	ENSSSCT00000007077	ETV3L	23.46	3.39	37.95	100152845	-	Ensembl:ENSSSCG00000006460	ets variant 3-like		GO:0005634(nucleus)	GO:0000981(RNA polymerase II transcription factor activity, sequence-specific DNA binding)//GO:0043565(sequence-specific DNA binding)	GO:0006357(regulation of transcription from RNA polymerase II promoter)//GO:0030154(cell differentiation)
chr4	93010777	93011244	MACS_peak_74617	4.27	467	ENSSSCT00000007077	ETV3L	4.27	2.78	32.86	100152845	-	Ensembl:ENSSSCG00000006460	ets variant 3-like		GO:0005634(nucleus)	GO:0000981(RNA polymerase II transcription factor activity, sequence-specific DNA binding)//GO:0043565(sequence-specific DNA binding)	GO:0006357(regulation of transcription from RNA polymerase II promoter)//GO:0030154(cell differentiation)
chr4	93045851	93046408	MACS_peak_74619	61.96	557	ENSSSCT00000007078	ARHGEF11	61.96	5.08	56.11	100157291	-	Ensembl:ENSSSCG00000006461	Rho guanine nucleotide exchange factor (GEF) 11	ssc04270(Vascular smooth muscle contraction)//ssc05200(Pathways in cancer)	GO:0005737(cytoplasm)	GO:0001664(G-protein coupled receptor binding)//GO:0005089(Rho guanyl-nucleotide exchange factor activity)	GO:0007266(Rho protein signal transduction)//GO:0045893(positive regulation of transcription, DNA-templated)//GO:0035023(regulation of Rho protein signal transduction)//GO:0043547(positive regulation of GTPase activity)
chr4	93291125	93292120	MACS_peak_74634	35.02	995	ENSSSCT00000043759	SH2D2A	35.02	5.21	42.54	100153265	-	Ensembl:ENSSSCG00000006466	SH2 domain containing 2A	ssc04370(VEGF signaling pathway)			GO:0008283(cell proliferation)
chr4	93293846	93294246	MACS_peak_74635	4.31	400	ENSSSCT00000043366	PRCC	4.31	3.05	32.85	100154743	-	Ensembl:ENSSSCG00000006467	papillary renal cell carcinoma (translocation-associated)	ssc05202(Transcriptional misregulation in cancer)	GO:0005654(nucleoplasm)		GO:0007093(mitotic cell cycle checkpoint)
chr4	93297145	93298121	MACS_peak_74636	16.39	976	ENSSSCT00000043366	PRCC	16.39	4.47	35.47	100154743	-	Ensembl:ENSSSCG00000006467	papillary renal cell carcinoma (translocation-associated)	ssc05202(Transcriptional misregulation in cancer)	GO:0005654(nucleoplasm)		GO:0007093(mitotic cell cycle checkpoint)
chr4	93418679	93419402	MACS_peak_74641	3.65	723	ENSSSCT00000027298	NES	3.65	2.78	32.9	100153933	-	Ensembl:ENSSSCG00000006474	nestin		GO:0005882(intermediate filament)	GO:0005198(structural molecule activity)//GO:0019215(intermediate filament binding)
chr4	93435773	93435881	MACS_peak_74643	15.42	108	ENSSSCT00000007094	BCAN	15.42	2.78	34.99	100738802	-	Ensembl:ENSSSCG00000006477	brevican		GO:0005578(proteinaceous extracellular matrix)	GO:0005540(hyaluronic acid binding)	GO:0021766(hippocampus development)//GO:0001501(skeletal system development)//GO:0007155(cell adhesion)//GO:0007417(central nervous system development)
chr4	93439229	93439492	MACS_peak_74644	50.75	263	ENSSSCT00000007094	BCAN	50.75	4.47	50.22	100738802	-	Ensembl:ENSSSCG00000006477	brevican		GO:0005578(proteinaceous extracellular matrix)	GO:0005540(hyaluronic acid binding)	GO:0021766(hippocampus development)//GO:0001501(skeletal system development)//GO:0007155(cell adhesion)//GO:0007417(central nervous system development)
chr4	93463643	93463760	MACS_peak_74646	3.09	117	ENSSSCT00000007095	HAPLN2	3.09	2.03	32.95	100628124	-	-	hyaluronan and proteoglycan link protein 2		GO:0005578(proteinaceous extracellular matrix)	GO:0005540(hyaluronic acid binding)	GO:0001501(skeletal system development)//GO:0085029(extracellular matrix assembly)//GO:0008065(establishment of blood-nerve barrier)//GO:0007155(cell adhesion)//GO:0007417(central nervous system development)
chr4	93546361	93546502	MACS_peak_74650	11.24	141	ENSSSCT00000007092	IQGAP3	11.24	2.44	33.9	100515079	-	Ensembl:ENSSSCG00000006475	IQ motif containing GTPase activating protein 3	ssc04810(Regulation of actin cytoskeleton)	GO:0016328(lateral plasma membrane)//GO:0005911(cell-cell junction)//GO:0005737(cytoplasm)	GO:0005096(GTPase activator activity)//GO:0005516(calmodulin binding)//GO:0070856(myosin VI light chain binding)//GO:0017048(Rho GTPase binding)	GO:0010629(negative regulation of gene expression)//GO:0071310(cellular response to organic substance)//GO:0008361(regulation of cell size)//GO:0033601(positive regulation of mammary gland epithelial cell proliferation)//GO:0000187(activation of MAPK activity)//GO:0000082(G1/S transition of mitotic cell cycle)//GO:0070371(ERK1 and ERK2 cascade)//GO:0043547(positive regulation of GTPase activity)/…
chr4	93552291	93552379	MACS_peak_74651	11.54	88	ENSSSCT00000007092	IQGAP3	11.54	2.57	33.96	100515079	-	Ensembl:ENSSSCG00000006475	IQ motif containing GTPase activating protein 3	ssc04810(Regulation of actin cytoskeleton)	GO:0016328(lateral plasma membrane)//GO:0005911(cell-cell junction)//GO:0005737(cytoplasm)	GO:0005096(GTPase activator activity)//GO:0005516(calmodulin binding)//GO:0070856(myosin VI light chain binding)//GO:0017048(Rho GTPase binding)	GO:0010629(negative regulation of gene expression)//GO:0071310(cellular response to organic substance)//GO:0008361(regulation of cell size)//GO:0033601(positive regulation of mammary gland epithelial cell proliferation)//GO:0000187(activation of MAPK activity)//GO:0000082(G1/S transition of mitotic cell cycle)//GO:0070371(ERK1 and ERK2 cascade)//GO:0043547(positive regulation of GTPase activity)/…
chr4	93556524	93557075	MACS_peak_74652	7.02	551	ENSSSCT00000043258	IQGAP3	7.02	2.71	33.06	100515079	-	Ensembl:ENSSSCG00000006475	IQ motif containing GTPase activating protein 3	ssc04810(Regulation of actin cytoskeleton)	GO:0016328(lateral plasma membrane)//GO:0005911(cell-cell junction)//GO:0005737(cytoplasm)	GO:0005096(GTPase activator activity)//GO:0005516(calmodulin binding)//GO:0070856(myosin VI light chain binding)//GO:0017048(Rho GTPase binding)	GO:0010629(negative regulation of gene expression)//GO:0071310(cellular response to organic substance)//GO:0008361(regulation of cell size)//GO:0033601(positive regulation of mammary gland epithelial cell proliferation)//GO:0000187(activation of MAPK activity)//GO:0000082(G1/S transition of mitotic cell cycle)//GO:0070371(ERK1 and ERK2 cascade)//GO:0043547(positive regulation of GTPase activity)/…
chr4	93838683	93839594	MACS_peak_74674	5.78	911	ENSSSCT00000007113	SLC25A44	5.78	2.49	32.86	100155112	-	Ensembl:ENSSSCG00000006494	solute carrier family 25, member 44		GO:0016021(integral component of membrane)//GO:0005739(mitochondrion)	GO:0003735(structural constituent of ribosome)	GO:0006412(translation)//GO:0055085(transmembrane transport)
chr4	93856986	93857146	MACS_peak_74675	9.26	160	ENSSSCT00000042897	SLC25A44	9.26	3.05	33.46	100155112	-	Ensembl:ENSSSCG00000006494	solute carrier family 25, member 44		GO:0016021(integral component of membrane)//GO:0005739(mitochondrion)	GO:0003735(structural constituent of ribosome)	GO:0006412(translation)//GO:0055085(transmembrane transport)
chr4	93870965	93871115	MACS_peak_74678	33.89	150	ENSSSCT00000007114	SEMA4A	33.89	3.59	42.01	100157147	-	-	sema domain, immunoglobulin domain (Ig), transmembrane domain (TM) and short cytoplasmic domain, (semaphorin) 4A	ssc04360(Axon guidance)	GO:0005886(plasma membrane)//GO:0005615(extracellular space)	GO:0038191(neuropilin binding)//GO:0045499(chemorepellent activity)//GO:0030215(semaphorin receptor binding)	GO:0007409(axonogenesis)//GO:0045063(T-helper 1 cell differentiation)//GO:0008360(regulation of cell shape)//GO:0010594(regulation of endothelial cell migration)//GO:0071526(semaphorin-plexin signaling pathway)//GO:0048843(negative regulation of axon extension involved in axon guidance)//GO:0050919(negative chemotaxis)//GO:0001755(neural crest cell migration)//GO:0016525(negative regulation of an…
chr4	93881166	93881272	MACS_peak_74679	6.76	106	ENSSSCT00000007114	SEMA4A	6.76	2.37	33.04	100157147	-	-	sema domain, immunoglobulin domain (Ig), transmembrane domain (TM) and short cytoplasmic domain, (semaphorin) 4A	ssc04360(Axon guidance)	GO:0005886(plasma membrane)//GO:0005615(extracellular space)	GO:0038191(neuropilin binding)//GO:0045499(chemorepellent activity)//GO:0030215(semaphorin receptor binding)	GO:0007409(axonogenesis)//GO:0045063(T-helper 1 cell differentiation)//GO:0008360(regulation of cell shape)//GO:0010594(regulation of endothelial cell migration)//GO:0071526(semaphorin-plexin signaling pathway)//GO:0048843(negative regulation of axon extension involved in axon guidance)//GO:0050919(negative chemotaxis)//GO:0001755(neural crest cell migration)//GO:0016525(negative regulation of an…
chr4	93965315	93965511	MACS_peak_74686	6.64	196	ENSSSCT00000037225	RAB25	6.64	3.32	33.04	100152692	-	Ensembl:ENSSSCG00000006498	RAB25, member RAS oncogene family		GO:0070062(extracellular exosome)//GO:0031143(pseudopodium)//GO:0031410(cytoplasmic vesicle)	GO:0031489(myosin V binding)//GO:0005525(GTP binding)	GO:0003382(epithelial cell morphogenesis)//GO:0008284(positive regulation of cell proliferation)//GO:0010634(positive regulation of epithelial cell migration)//GO:0007264(small GTPase mediated signal transduction)//GO:0060627(regulation of vesicle-mediated transport)//GO:0015031(protein transport)//GO:0031268(pseudopodium organization)
chr4	93975768	93976340	MACS_peak_74687	6.4	572	ENSSSCT00000007118	LAMTOR2	6.4	2.1	32.96	100156749	-	-	late endosomal/lysosomal adaptor, MAPK and MTOR activator 2		GO:0071986(Ragulator complex)//GO:0070062(extracellular exosome)	GO:0032947(protein complex scaffold)//GO:0005085(guanyl-nucleotide exchange factor activity)	GO:0071230(cellular response to amino acid stimulus)//GO:0034613(cellular protein localization)//GO:0043547(positive regulation of GTPase activity)//GO:0000186(activation of MAPKK activity)//GO:0016049(cell growth)//GO:0032008(positive regulation of TOR signaling)
chr4	94035982	94036050	MACS_peak_74689	3.52	68	ENSSSCT00000044200	ARHGEF2	3.52	3.32	32.91	100145887	GEF-H1	Ensembl:ENSSSCG00000006502	Rho/Rac guanine nucleotide exchange factor (GEF) 2		GO:0005923(bicellular tight junction)//GO:0097481(neuronal postsynaptic density)//GO:0031982(vesicle)//GO:0005874(microtubule)//GO:0043234(protein complex)//GO:0005794(Golgi apparatus)//GO:0005925(focal adhesion)//GO:0043198(dendritic shaft)//GO:0005819(spindle)//GO:0016023(cytoplasmic, membrane-bounded vesicle)//GO:0032587(ruffle membrane)//GO:0005856(cytoskeleton)//GO:0005737(cytoplasm)//GO:004…	GO:0017048(Rho GTPase binding)//GO:0030676(Rac guanyl-nucleotide exchange factor activity)//GO:0048365(Rac GTPase binding)//GO:0005089(Rho guanyl-nucleotide exchange factor activity)//GO:0008017(microtubule binding)//GO:0046872(metal ion binding)	GO:0007026(negative regulation of microtubule depolymerization)//GO:0007015(actin filament organization)//GO:0032755(positive regulation of interleukin-6 production)//GO:0033209(tumor necrosis factor-mediated signaling pathway)//GO:0043547(positive regulation of GTPase activity)//GO:0032760(positive regulation of tumor necrosis factor production)//GO:0000902(cell morphogenesis)//GO:0045944(positi…
chr4	94060400	94061411	MACS_peak_74691	10.86	1011	ENSSSCT00000066112	ARHGEF2	10.86	3.32	33.68	100145887	GEF-H1	Ensembl:ENSSSCG00000006502	Rho/Rac guanine nucleotide exchange factor (GEF) 2		GO:0005923(bicellular tight junction)//GO:0097481(neuronal postsynaptic density)//GO:0031982(vesicle)//GO:0005874(microtubule)//GO:0043234(protein complex)//GO:0005794(Golgi apparatus)//GO:0005925(focal adhesion)//GO:0043198(dendritic shaft)//GO:0005819(spindle)//GO:0016023(cytoplasmic, membrane-bounded vesicle)//GO:0032587(ruffle membrane)//GO:0005856(cytoskeleton)//GO:0005737(cytoplasm)//GO:004…	GO:0017048(Rho GTPase binding)//GO:0030676(Rac guanyl-nucleotide exchange factor activity)//GO:0048365(Rac GTPase binding)//GO:0005089(Rho guanyl-nucleotide exchange factor activity)//GO:0008017(microtubule binding)//GO:0046872(metal ion binding)	GO:0007026(negative regulation of microtubule depolymerization)//GO:0007015(actin filament organization)//GO:0032755(positive regulation of interleukin-6 production)//GO:0033209(tumor necrosis factor-mediated signaling pathway)//GO:0043547(positive regulation of GTPase activity)//GO:0032760(positive regulation of tumor necrosis factor production)//GO:0000902(cell morphogenesis)//GO:0045944(positi…
chr4	94481615	94481917	MACS_peak_74698	13.41	302	ENSSSCT00000007128	ASH1L	13.41	2.71	34.44	100155920	-	Ensembl:ENSSSCG00000006508	ash1 (absent, small, or homeotic)-like (Drosophila)	ssc00310(Lysine degradation)//ssc04530(Tight junction)	GO:0005634(nucleus)	GO:0008270(zinc ion binding)//GO:0003682(chromatin binding)//GO:0003677(DNA binding)//GO:0018024(histone-lysine N-methyltransferase activity)	GO:0034968(histone lysine methylation)
chr4	94489206	94489817	MACS_peak_74700	4.17	611	ENSSSCT00000044606	RUSC1	4.17	2.62	32.78	100156361	-	Ensembl:ENSSSCG00000006511	RUN and SH3 domain containing 1		GO:0005737(cytoplasm)		GO:0000209(protein polyubiquitination)
chr4	94547601	94548122	MACS_peak_74704	224.57	521	ENSSSCT00000007138	HCN3	224.57	8.03	100	100526049	-	Ensembl:ENSSSCG00000006518	hyperpolarization activated cyclic nucleotide gated potassium channel 3		GO:0005887(integral component of plasma membrane)	GO:0005249(voltage-gated potassium channel activity)//GO:0005248(voltage-gated sodium channel activity)	GO:0035725(sodium ion transmembrane transport)//GO:0071805(potassium ion transmembrane transport)//GO:0042391(regulation of membrane potential)
chr4	94553548	94553570	MACS_peak_74705	7.55	22	ENSSSCT00000007138	HCN3	7.55	2.28	33.24	100526049	-	Ensembl:ENSSSCG00000006518	hyperpolarization activated cyclic nucleotide gated potassium channel 3		GO:0005887(integral component of plasma membrane)	GO:0005249(voltage-gated potassium channel activity)//GO:0005248(voltage-gated sodium channel activity)	GO:0035725(sodium ion transmembrane transport)//GO:0071805(potassium ion transmembrane transport)//GO:0042391(regulation of membrane potential)
chr4	94560167	94560461	MACS_peak_74706	15.71	294	ENSSSCT00000007139	CLK2	15.71	3.25	35.1	100155149	-	Ensembl:ENSSSCG00000006519	CDC-like kinase 2		GO:0005654(nucleoplasm)	GO:0005524(ATP binding)//GO:0004713(protein tyrosine kinase activity)//GO:0004674(protein serine/threonine kinase activity)	GO:0032526(response to retinoic acid)//GO:0018108(peptidyl-tyrosine phosphorylation)//GO:0045721(negative regulation of gluconeogenesis)//GO:0010212(response to ionizing radiation)//GO:0046777(protein autophosphorylation)//GO:0043484(regulation of RNA splicing)
chr4	94584173	94584266	MACS_peak_74707	57.74	93	ENSSSCT00000007143	GBA	57.74	5.69	53.7	449572	-	Ensembl:ENSSSCG00000006522	glucosidase, beta, acid	ssc00511(Other glycan degradation)//ssc00600(Sphingolipid metabolism)//	GO:0005765(lysosomal membrane)//GO:0070062(extracellular exosome)//GO:0043202(lysosomal lumen)	GO:0005102(receptor binding)//GO:0004348(glucosylceramidase activity)	GO:0023021(termination of signal transduction)//GO:0071356(cellular response to tumor necrosis factor)//GO:1903052(positive regulation of proteolysis involved in cellular protein catabolic process)//GO:0046512(sphingosine biosynthetic process)//GO:0006680(glucosylceramide catabolic process)//GO:0043407(negative regulation of MAP kinase activity)//GO:0005975(carbohydrate metabolic process)//GO:003…
chr4	94600493	94600581	MACS_peak_74708	10.9	88	ENSSSCT00000007143	GBA	10.9	3.39	33.7	449572	-	Ensembl:ENSSSCG00000006522	glucosidase, beta, acid	ssc00511(Other glycan degradation)//ssc00600(Sphingolipid metabolism)//	GO:0005765(lysosomal membrane)//GO:0070062(extracellular exosome)//GO:0043202(lysosomal lumen)	GO:0005102(receptor binding)//GO:0004348(glucosylceramidase activity)	GO:0023021(termination of signal transduction)//GO:0071356(cellular response to tumor necrosis factor)//GO:1903052(positive regulation of proteolysis involved in cellular protein catabolic process)//GO:0046512(sphingosine biosynthetic process)//GO:0006680(glucosylceramide catabolic process)//GO:0043407(negative regulation of MAP kinase activity)//GO:0005975(carbohydrate metabolic process)//GO:003…
chr4	94623726	94624314	MACS_peak_74709	103.42	588	ENSSSCT00000007145	THBS3	103.42	3.81	83.23	100155108	-	Ensembl:ENSSSCG00000006524	thrombospondin 3	ssc04145(Phagosome)//ssc04151(PI3K-Akt signaling pathway)//ssc04510(Focal adhesion)//ssc04512(ECM-receptor interaction)//ssc05144(Malaria)	GO:0048471(perinuclear region of cytoplasm)//GO:0005576(extracellular region)	GO:0008201(heparin binding)//GO:0005509(calcium ion binding)	GO:0003417(growth plate cartilage development)//GO:0060346(bone trabecula formation)//GO:0007155(cell adhesion)//GO:0043931(ossification involved in bone maturation)
chr4	94624887	94625702	MACS_peak_74710	3.56	815	ENSSSCT00000007145	THBS3	3.56	2.3	32.91	100155108	-	Ensembl:ENSSSCG00000006524	thrombospondin 3	ssc04145(Phagosome)//ssc04151(PI3K-Akt signaling pathway)//ssc04510(Focal adhesion)//ssc04512(ECM-receptor interaction)//ssc05144(Malaria)	GO:0048471(perinuclear region of cytoplasm)//GO:0005576(extracellular region)	GO:0008201(heparin binding)//GO:0005509(calcium ion binding)	GO:0003417(growth plate cartilage development)//GO:0060346(bone trabecula formation)//GO:0007155(cell adhesion)//GO:0043931(ossification involved in bone maturation)
chr4	94633768	94634782	MACS_peak_74713	5.94	1014	ENSSSCT00000060658	TRIM46	5.94	3.05	32.87	100155505	-	Ensembl:ENSSSCG00000006526	tripartite motif containing 46		GO:0005622(intracellular)	GO:0008270(zinc ion binding)
chr4	94636113	94636371	MACS_peak_74714	166.25	258	ENSSSCT00000007147	TRIM46	166.25	7.81	100	100155505	-	Ensembl:ENSSSCG00000006526	tripartite motif containing 46		GO:0005622(intracellular)	GO:0008270(zinc ion binding)
chr4	94664966	94665495	MACS_peak_74716	3.46	529	ENSSSCT00000051345	SLC50A1	3.46	2.98	32.87	100151868	-	Ensembl:ENSSSCG00000006529|Vega:OTTSUSG00000001806	solute carrier family 50 (sugar efflux transporter), member 1		GO:0005886(plasma membrane)//GO:0005794(Golgi apparatus)//GO:0016021(integral component of membrane)	GO:0051119(sugar transmembrane transporter activity)//GO:0042947(glucoside transmembrane transporter activity)	GO:0034219(carbohydrate transmembrane transport)//GO:0045815(positive regulation of gene expression, epigenetic)//GO:0008643(carbohydrate transport)//GO:0042946(glucoside transport)
chr4	94797118	94797212	MACS_peak_74723	97.86	94	ENSSSCT00000041873	ZBTB7B	97.86	6.3	79.07	100622022	-	-	zinc finger and BTB domain containing 7B		GO:0005654(nucleoplasm)	GO:0001077(transcriptional activator activity, RNA polymerase II core promoter proximal region sequence-specific binding)//GO:0000978(RNA polymerase II core promoter proximal region sequence-specific DNA binding)//GO:0042803(protein homodimerization activity)	GO:0010628(positive regulation of gene expression)//GO:0006366(transcription from RNA polymerase II promoter)//GO:0045944(positive regulation of transcription from RNA polymerase II promoter)//GO:0043376(regulation of CD8-positive, alpha-beta T cell differentiation)//GO:0043370(regulation of CD4-positive, alpha-beta T cell differentiation)
chr4	94823516	94823684	MACS_peak_74725	9.87	168	ENSSSCT00000007161	SHC1	9.87	2.23	33.51	100156321	-	Ensembl:ENSSSCG00000006539|Vega:OTTSUSG00000002796	SHC (Src homology 2 domain containing) transforming protein 1	ssc04012(ErbB signaling pathway)//ssc04014(Ras signaling pathway)//ssc04062(Chemokine signaling pathway)//	GO:0005622(intracellular)//GO:0005886(plasma membrane)	GO:0030971(receptor tyrosine kinase binding)//GO:0005168(neurotrophin TRKA receptor binding)//GO:0005159(insulin-like growth factor receptor binding)//GO:0046875(ephrin receptor binding)//GO:0005158(insulin receptor binding)	GO:0071363(cellular response to growth factor stimulus)//GO:0007507(heart development)//GO:0031532(actin cytoskeleton reorganization)//GO:0008286(insulin receptor signaling pathway)//GO:0000187(activation of MAPK activity)//GO:0007173(epidermal growth factor receptor signaling pathway)//GO:0042127(regulation of cell proliferation)//GO:0016337(single organismal cell-cell adhesion)//GO:0035556(intr…
chr4	94844976	94845804	MACS_peak_74726	3.19	828	ENSSSCT00000007162	PBXIP1	3.19	2.62	33	100151902	-	-	pre-B-cell leukemia homeobox interacting protein 1
chr4	94846799	94847470	MACS_peak_74727	3.07	671	ENSSSCT00000044869	PBXIP1	3.07	2.37	32.92	100151902	-	-	pre-B-cell leukemia homeobox interacting protein 1
chr4	95206714	95207627	MACS_peak_74749	11.62	913	ENSSSCT00000007170	CHRNB2	11.62	3.17	33.98	100516491	-	Ensembl:ENSSSCG00000006545	cholinergic receptor, nicotinic, beta 2 (neuronal)	ssc04080(Neuroactive ligand-receptor interaction)//ssc04725(Cholinergic synapse)//ssc05033(Nicotine addiction)	GO:0005892(acetylcholine-gated channel complex)//GO:0009897(external side of plasma membrane)//GO:0030054(cell junction)//GO:0045211(postsynaptic membrane)	GO:0004889(acetylcholine-activated cation-selective channel activity)//GO:0015464(acetylcholine receptor activity)//GO:0042166(acetylcholine binding)	GO:0042220(response to cocaine)//GO:0021771(lateral geniculate nucleus development)//GO:0099565(chemical synaptic transmission, postsynaptic)//GO:0021952(central nervous system projection neuron axonogenesis)//GO:0033603(positive regulation of dopamine secretion)//GO:0008542(visual learning)//GO:0007271(synaptic transmission, cholinergic)//GO:0042113(B cell activation)//GO:0007605(sensory percept…
chr4	95433564	95433753	MACS_peak_74759	3.6	189	ENSSSCT00000007175	ATP8B2	3.6	2.98	32.9	100517341	-	Ensembl:ENSSSCG00000006550	ATPase, aminophospholipid transporter, class I, type 8B, member 2		GO:0016021(integral component of membrane)//GO:0005794(Golgi apparatus)//GO:0005886(plasma membrane)	GO:0005524(ATP binding)//GO:0000287(magnesium ion binding)//GO:0004012(phospholipid-translocating ATPase activity)	GO:0007030(Golgi organization)//GO:0008152(metabolic process)//GO:0045332(phospholipid translocation)
chr4	95556047	95556181	MACS_peak_74767	5.65	134	ENSSSCT00000007182	TPM3	5.65	2.78	32.81	414388	-	Ensembl:ENSSSCG00000006556	tropomyosin 3	ssc04260(Cardiac muscle contraction)//ssc04261(Adrenergic signaling in cardiomyocytes)//ssc05200(Pathways in cancer)//ssc05216(Thyroid cancer)//ssc05410(Hypertrophic cardiomyopathy (HCM))//ssc05414(Dilated cardiomyopathy)	GO:0005856(cytoskeleton)//GO:0005737(cytoplasm)	GO:0003779(actin binding)
chr4	95722463	95723096	MACS_peak_74772	19.12	633	ENSSSCT00000007187	CREB3L4	19.12	4.06	36.42	100142688	-	Ensembl:ENSSSCG00000006560	cAMP responsive element binding protein 3-like 4	ssc04022(cGMP-PKG signaling pathway)//ssc04024(cAMP signaling pathway)//ssc04151(PI3K-Akt signaling pathway)//ssc04152(AMPK signaling pathway)//	GO:0005783(endoplasmic reticulum)//GO:0005794(Golgi apparatus)	GO:0035497(cAMP response element binding)//GO:0000977(RNA polymerase II regulatory region sequence-specific DNA binding)//GO:0001228(transcriptional activator activity, RNA polymerase II transcription regulatory region sequence-specific binding)	GO:0030968(endoplasmic reticulum unfolded protein response)//GO:0006366(transcription from RNA polymerase II promoter)//GO:0007283(spermatogenesis)//GO:0045944(positive regulation of transcription from RNA polymerase II promoter)
chr4	95734288	95734577	MACS_peak_74773	11.74	289	ENSSSCT00000007195	CRTC2	11.74	2.56	33.98	100151904	-	-	CREB regulated transcription coactivator 2		GO:0005654(nucleoplasm)//GO:0005634(nucleus)//GO:0005737(cytoplasm)//GO:0070062(extracellular exosome)	GO:0008140(cAMP response element binding protein binding)	GO:0043970(histone H3-K9 acetylation)//GO:0051289(protein homotetramerization)//GO:0006094(gluconeogenesis)//GO:0032793(positive regulation of CREB transcription factor activity)//GO:0042593(glucose homeostasis)//GO:0045944(positive regulation of transcription from RNA polymerase II promoter)//GO:1901998(toxin transport)
chr4	95740998	95741243	MACS_peak_74774	7.56	245	ENSSSCT00000007195	CRTC2	7.56	2.3	33.24	100151904	-	-	CREB regulated transcription coactivator 2		GO:0005654(nucleoplasm)//GO:0005634(nucleus)//GO:0005737(cytoplasm)//GO:0070062(extracellular exosome)	GO:0008140(cAMP response element binding protein binding)	GO:0043970(histone H3-K9 acetylation)//GO:0051289(protein homotetramerization)//GO:0006094(gluconeogenesis)//GO:0032793(positive regulation of CREB transcription factor activity)//GO:0042593(glucose homeostasis)//GO:0045944(positive regulation of transcription from RNA polymerase II promoter)//GO:1901998(toxin transport)
chr4	95741630	95742019	MACS_peak_74775	75.85	389	ENSSSCT00000007195	CRTC2	75.85	5.55	64.24	100151904	-	-	CREB regulated transcription coactivator 2		GO:0005654(nucleoplasm)//GO:0005634(nucleus)//GO:0005737(cytoplasm)//GO:0070062(extracellular exosome)	GO:0008140(cAMP response element binding protein binding)	GO:0043970(histone H3-K9 acetylation)//GO:0051289(protein homotetramerization)//GO:0006094(gluconeogenesis)//GO:0032793(positive regulation of CREB transcription factor activity)//GO:0042593(glucose homeostasis)//GO:0045944(positive regulation of transcription from RNA polymerase II promoter)//GO:1901998(toxin transport)
chr4	95905358	95905597	MACS_peak_74780	351.22	239	ENSSSCT00000007199	INTS3	351.22	6.38	100	100152330	-	Ensembl:ENSSSCG00000006571	integrator complex subunit 3		GO:0070876(SOSS complex)//GO:0032039(integrator complex)		GO:0016180(snRNA processing)//GO:0007093(mitotic cell cycle checkpoint)//GO:0006281(DNA repair)//GO:0010212(response to ionizing radiation)
chr4	95962998	95963026	MACS_peak_74781	89.26	28	ENSSSCT00000007200	NPR1	89.26	4.2	72.96	100153508	-	Ensembl:ENSSSCG00000006572	natriuretic peptide receptor 1	ssc00230(Purine metabolism)//ssc04022(cGMP-PKG signaling pathway)//ssc04024(cAMP signaling pathway)//ssc04270(Vascular smooth muscle contraction)//ssc04921(Oxytocin signaling pathway)//ssc04923(Regulation of lipolysis in adipocytes)//	GO:0005886(plasma membrane)//GO:0008074(guanylate cyclase complex, soluble)//GO:0016021(integral component of membrane)//GO:0043235(receptor complex)	GO:0016941(natriuretic peptide receptor activity)//GO:0004672(protein kinase activity)//GO:0042562(hormone binding)//GO:0005524(ATP binding)//GO:0004383(guanylate cyclase activity)//GO:0004016(adenylate cyclase activity)	GO:0006182(cGMP biosynthetic process)//GO:0006468(protein phosphorylation)//GO:0035556(intracellular signal transduction)//GO:0007168(receptor guanylyl cyclase signaling pathway)
chr4	95968136	95968221	MACS_peak_74782	5.83	85	ENSSSCT00000007200	NPR1	5.83	2.57	32.86	100153508	-	Ensembl:ENSSSCG00000006572	natriuretic peptide receptor 1	ssc00230(Purine metabolism)//ssc04022(cGMP-PKG signaling pathway)//ssc04024(cAMP signaling pathway)//ssc04270(Vascular smooth muscle contraction)//ssc04921(Oxytocin signaling pathway)//ssc04923(Regulation of lipolysis in adipocytes)//	GO:0005886(plasma membrane)//GO:0008074(guanylate cyclase complex, soluble)//GO:0016021(integral component of membrane)//GO:0043235(receptor complex)	GO:0016941(natriuretic peptide receptor activity)//GO:0004672(protein kinase activity)//GO:0042562(hormone binding)//GO:0005524(ATP binding)//GO:0004383(guanylate cyclase activity)//GO:0004016(adenylate cyclase activity)	GO:0006182(cGMP biosynthetic process)//GO:0006468(protein phosphorylation)//GO:0035556(intracellular signal transduction)//GO:0007168(receptor guanylyl cyclase signaling pathway)
chr4	95971402	95971602	MACS_peak_74783	454.48	200	ENSSSCT00000007200	NPR1	454.48	10.69	100	100153508	-	Ensembl:ENSSSCG00000006572	natriuretic peptide receptor 1	ssc00230(Purine metabolism)//ssc04022(cGMP-PKG signaling pathway)//ssc04024(cAMP signaling pathway)//ssc04270(Vascular smooth muscle contraction)//ssc04921(Oxytocin signaling pathway)//ssc04923(Regulation of lipolysis in adipocytes)//	GO:0005886(plasma membrane)//GO:0008074(guanylate cyclase complex, soluble)//GO:0016021(integral component of membrane)//GO:0043235(receptor complex)	GO:0016941(natriuretic peptide receptor activity)//GO:0004672(protein kinase activity)//GO:0042562(hormone binding)//GO:0005524(ATP binding)//GO:0004383(guanylate cyclase activity)//GO:0004016(adenylate cyclase activity)	GO:0006182(cGMP biosynthetic process)//GO:0006468(protein phosphorylation)//GO:0035556(intracellular signal transduction)//GO:0007168(receptor guanylyl cyclase signaling pathway)
chr4	95980876	95980988	MACS_peak_74786	14.43	112	ENSSSCT00000034724	ILF2	14.43	2.64	34.73	100154734	-	Ensembl:ENSSSCG00000028553|Vega:OTTSUSG00000003568	interleukin enhancer binding factor 2		GO:0030529(intracellular ribonucleoprotein complex)//GO:0005654(nucleoplasm)//GO:0016020(membrane)//GO:0005730(nucleolus)	GO:0005524(ATP binding)//GO:0003723(RNA binding)//GO:0003725(double-stranded RNA binding)//GO:0044822(poly(A) RNA binding)//GO:0003677(DNA binding)//GO:0016740(transferase activity)	GO:0006955(immune response)//GO:0008152(metabolic process)//GO:0006351(transcription, DNA-templated)//GO:0045893(positive regulation of transcription, DNA-templated)
chr4	96074995	96075148	MACS_peak_74792	10.51	153	ENSSSCT00000036193	S100A2	10.51	3.05	33.66	100152729	-	Ensembl:ENSSSCG00000006580|Vega:OTTSUSG00000001700	S100 calcium binding protein A2			GO:0042802(identical protein binding)//GO:0005509(calcium ion binding)	GO:0043542(endothelial cell migration)
chr4	96268911	96268935	MACS_peak_74798	4.86	24	ENSSSCT00000030953	PGLYRP3	4.86	2.57	32.78	100626786	-	Ensembl:ENSSSCG00000027322	peptidoglycan recognition protein 3			GO:0016019(peptidoglycan receptor activity)//GO:0008270(zinc ion binding)//GO:0042834(peptidoglycan binding)//GO:0008745(N-acetylmuramoyl-L-alanine amidase activity)	GO:0032827(negative regulation of natural killer cell differentiation involved in immune response)//GO:0009253(peptidoglycan catabolic process)//GO:0032689(negative regulation of interferon-gamma production)//GO:0044117(growth of symbiont in host)//GO:0050830(defense response to Gram-positive bacterium)//GO:0016045(detection of bacterium)//GO:0002221(pattern recognition receptor signaling pathway)
chr4	97375084	97375188	MACS_peak_74864	137.82	104	ENSSSCT00000046104	RORC	137.82	6.76	100	100622477	-	Ensembl:ENSSSCG00000026427	RAR-related orphan receptor C	ssc04710(Circadian rhythm)//ssc05321(Inflammatory bowel disease (IBD))	GO:0005634(nucleus)	GO:0008142(oxysterol binding)//GO:0003707(steroid hormone receptor activity)//GO:0004879(RNA polymerase II transcription factor activity, ligand-activated sequence-specific DNA binding)//GO:0008270(zinc ion binding)//GO:0043565(sequence-specific DNA binding)	GO:0043401(steroid hormone mediated signaling pathway)//GO:0036315(cellular response to sterol)//GO:0006351(transcription, DNA-templated)//GO:0006355(regulation of transcription, DNA-templated)//GO:0030522(intracellular receptor signaling pathway)
chr4	97513604	97513646	MACS_peak_74869	40.73	42	ENSSSCT00000007252	CELF3	40.73	4.2	45.48	100515828	-	Ensembl:ENSSSCG00000006618	CUGBP, Elav-like family member 3		GO:0005737(cytoplasm)	GO:0000166(nucleotide binding)//GO:0003723(RNA binding)	GO:0048026(positive regulation of mRNA splicing, via spliceosome)//GO:0030317(sperm motility)//GO:0008380(RNA splicing)//GO:0007283(spermatogenesis)//GO:0000381(regulation of alternative mRNA splicing, via spliceosome)
chr4	97513997	97514540	MACS_peak_74870	30.66	543	ENSSSCT00000049625	CELF3	30.66	3.79	40.63	100515828	-	Ensembl:ENSSSCG00000006618	CUGBP, Elav-like family member 3		GO:0005737(cytoplasm)	GO:0000166(nucleotide binding)//GO:0003723(RNA binding)	GO:0048026(positive regulation of mRNA splicing, via spliceosome)//GO:0030317(sperm motility)//GO:0008380(RNA splicing)//GO:0007283(spermatogenesis)//GO:0000381(regulation of alternative mRNA splicing, via spliceosome)
chr4	97527478	97527656	MACS_peak_74871	29.78	178	ENSSSCT00000007252	CELF3	29.78	4.54	40.39	100515828	-	Ensembl:ENSSSCG00000006618	CUGBP, Elav-like family member 3		GO:0005737(cytoplasm)	GO:0000166(nucleotide binding)//GO:0003723(RNA binding)	GO:0048026(positive regulation of mRNA splicing, via spliceosome)//GO:0030317(sperm motility)//GO:0008380(RNA splicing)//GO:0007283(spermatogenesis)//GO:0000381(regulation of alternative mRNA splicing, via spliceosome)
chr4	97620315	97620410	MACS_peak_74873	186.75	95	ENSSSCT00000007253	SNX27	186.75	6.36	100	100516009	-	-	sorting nexin family member 27		GO:0001772(immunological synapse)//GO:0005654(nucleoplasm)//GO:0005769(early endosome)//GO:0071203(WASH complex)//GO:0030904(retromer complex)	GO:0032266(phosphatidylinositol-3-phosphate binding)//GO:0035091(phosphatidylinositol binding)	GO:1990126(retrograde transport, endosome to plasma membrane)//GO:0006886(intracellular protein transport)//GO:0007165(signal transduction)
chr4	97648815	97649469	MACS_peak_74879	4.45	654	ENSSSCT00000036727	TUFT1	4.45	2.44	32.84	397240	-	-	tuftelin 1		GO:0005622(intracellular)//GO:0005576(extracellular region)//GO:0005737(cytoplasm)		GO:0035556(intracellular signal transduction)//GO:0031214(biomineral tissue development)
chr4	97827557	97827730	MACS_peak_74886	5.98	173	ENSSSCT00000007256	POGZ	5.98	3.05	32.89	100155137	-	Ensembl:ENSSSCG00000006622	pogo transposable element with ZNF domain		GO:0005654(nucleoplasm)//GO:0005737(cytoplasm)//GO:0000790(nuclear chromatin)	GO:0046872(metal ion binding)//GO:0003677(DNA binding)	GO:0007064(mitotic sister chromatid cohesion)//GO:0051382(kinetochore assembly)
chr4	97837727	97838147	MACS_peak_74887	77.59	420	ENSSSCT00000059853	PSMB4	77.59	6.03	65.49	100153923	-	Ensembl:ENSSSCG00000006623	proteasome subunit beta 4	ssc03050(Proteasome)	GO:0005634(nucleus)//GO:0005839(proteasome core complex)//GO:0005737(cytoplasm)//GO:0070062(extracellular exosome)	GO:0004298(threonine-type endopeptidase activity)//GO:0001530(lipopolysaccharide binding)	GO:0002862(negative regulation of inflammatory response to antigenic stimulus)//GO:0051603(proteolysis involved in cellular protein catabolic process)
chr4	97860951	97861060	MACS_peak_74889	5.83	109	ENSSSCT00000039327	SELENBP1	5.83	2.51	32.86	100152724	-	Ensembl:ENSSSCG00000006624	selenium binding protein 1		GO:0005730(nucleolus)//GO:0070062(extracellular exosome)//GO:0005615(extracellular space)	GO:0008430(selenium binding)
chr4	97892458	97892742	MACS_peak_74891	5.84	284	ENSSSCT00000065538	SELENBP1	5.84	2.98	32.86	100152724	-	Ensembl:ENSSSCG00000006624	selenium binding protein 1		GO:0005730(nucleolus)//GO:0070062(extracellular exosome)//GO:0005615(extracellular space)	GO:0008430(selenium binding)
chr4	98056258	98056786	MACS_peak_74894	37.09	528	ENSSSCT00000007262	PIP5K1A	37.09	3.98	43.44	100624272	-	Ensembl:ENSSSCG00000030547	phosphatidylinositol-4-phosphate 5-kinase, type I, alpha	ssc00562(Inositol phosphate metabolism)//	GO:0032587(ruffle membrane)//GO:0005925(focal adhesion)//GO:0005847(mRNA cleavage and polyadenylation specificity factor complex)//GO:0005737(cytoplasm)//GO:0030027(lamellipodium)	GO:0016307(phosphatidylinositol phosphate kinase activity)//GO:0019900(kinase binding)	GO:0008654(phospholipid biosynthetic process)//GO:0031532(actin cytoskeleton reorganization)//GO:0090630(activation of GTPase activity)//GO:0097178(ruffle assembly)//GO:0060326(cell chemotaxis)//GO:0046854(phosphatidylinositol phosphorylation)//GO:0072661(protein targeting to plasma membrane)//GO:0010761(fibroblast migration)//GO:0048041(focal adhesion assembly)
chr4	98062188	98062489	MACS_peak_74895	15.63	301	ENSSSCT00000065188	VPS72	15.63	4.81	35.08	100153061	-	Ensembl:ENSSSCG00000006630	vacuolar protein sorting 72 homolog (S. cerevisiae)		GO:0043234(protein complex)//GO:0005634(nucleus)		GO:0043486(histone exchange)//GO:0006355(regulation of transcription, DNA-templated)//GO:0035019(somatic stem cell population maintenance)
chr4	98082370	98083326	MACS_peak_74897	70.65	956	ENSSSCT00000029303	LYSMD1	70.65	6.79	61.14	100154705	-	-	LysM, putative peptidoglycan-binding, domain containing 1
chr4	98096442	98096514	MACS_peak_74899	25.78	72	ENSSSCT00000007270	TNFAIP8L2	25.78	5.15	38.77	100155916	-	Ensembl:ENSSSCG00000006634|Vega:OTTSUSG00000002950	tumor necrosis factor, alpha-induced protein 8-like 2		GO:0005737(cytoplasm)		GO:0050868(negative regulation of T cell activation)//GO:0050728(negative regulation of inflammatory response)
chr4	98176478	98176589	MACS_peak_74902	3.07	111	ENSSSCT00000036769	CDC42SE1	3.07	2.23	32.92	100156313	-	Ensembl:ENSSSCG00000006638	CDC42 small effector 1		GO:0005886(plasma membrane)	GO:0005198(structural molecule activity)	GO:0007165(signal transduction)
chr4	98237843	98237923	MACS_peak_74906	40.21	80	ENSSSCT00000007279	ANXA9	40.21	4.58	45.07	100152685	-	Ensembl:ENSSSCG00000006643	annexin A9		GO:0098794(postsynapse)//GO:0070062(extracellular exosome)//GO:0009986(cell surface)//GO:0005829(cytosol)	GO:0005544(calcium-dependent phospholipid binding)//GO:0001786(phosphatidylserine binding)//GO:0015464(acetylcholine receptor activity)//GO:0005509(calcium ion binding)	GO:0099565(chemical synaptic transmission, postsynaptic)//GO:0016337(single organismal cell-cell adhesion)
chr4	98272549	98273173	MACS_peak_74909	4.27	624	ENSSSCT00000007281	SETDB1	4.27	2.3	32.85	100157920	-	Ensembl:ENSSSCG00000006645	SET domain, bifurcated 1	ssc00310(Lysine degradation)//ssc04550(Signaling pathways regulating pluripotency of stem cells)	GO:0005886(plasma membrane)//GO:0005737(cytoplasm)//GO:0000790(nuclear chromatin)	GO:0018024(histone-lysine N-methyltransferase activity)//GO:0008270(zinc ion binding)//GO:0003677(DNA binding)	GO:0036124(histone H3-K9 trimethylation)//GO:0001833(inner cell mass cell proliferation)//GO:0000122(negative regulation of transcription from RNA polymerase II promoter)//GO:0060348(bone development)
chr4	98429070	98429133	MACS_peak_74913	13.22	63	ENSSSCT00000007283	CTSS	13.22	2.91	34.41	100153090	-	Ensembl:ENSSSCG00000006648	cathepsin S	ssc04142(Lysosome)//ssc04145(Phagosome)//ssc04210(Apoptosis)//ssc04612(Antigen processing and presentation)//ssc05152(Tuberculosis)	GO:0016020(membrane)//GO:0005764(lysosome)//GO:0005615(extracellular space)	GO:0005518(collagen binding)//GO:0043236(laminin binding)//GO:0043394(proteoglycan binding)//GO:0001968(fibronectin binding)//GO:0004197(cysteine-type endopeptidase activity)	GO:0010447(response to acidic pH)//GO:2001259(positive regulation of cation channel activity)//GO:0034769(basement membrane disassembly)//GO:0019882(antigen processing and presentation)//GO:0051603(proteolysis involved in cellular protein catabolic process)//GO:0030574(collagen catabolic process)//GO:0048002(antigen processing and presentation of peptide antigen)//GO:0050729(positive regulation o…
chr4	98527959	98528101	MACS_peak_74917	3.1	142	ENSSSCT00000007290	ENSA	3.1	3.39	32.97	397361	-	-	endosulfine alpha		GO:0005737(cytoplasm)	GO:0008601(protein phosphatase type 2A regulator activity)//GO:0004864(protein phosphatase inhibitor activity)//GO:0051721(protein phosphatase 2A binding)//GO:0019212(phosphatase inhibitor activity)//GO:0005102(receptor binding)//GO:0019870(potassium channel inhibitor activity)	GO:0043086(negative regulation of catalytic activity)//GO:0007067(mitotic nuclear division)//GO:0051301(cell division)//GO:0050796(regulation of insulin secretion)//GO:0034047(regulation of protein phosphatase type 2A activity)//GO:0000086(G2/M transition of mitotic cell cycle)
chr4	98529777	98529903	MACS_peak_74918	3.36	126	ENSSSCT00000007290	ENSA	3.36	3.18	32.84	397361	-	-	endosulfine alpha		GO:0005737(cytoplasm)	GO:0008601(protein phosphatase type 2A regulator activity)//GO:0004864(protein phosphatase inhibitor activity)//GO:0051721(protein phosphatase 2A binding)//GO:0019212(phosphatase inhibitor activity)//GO:0005102(receptor binding)//GO:0019870(potassium channel inhibitor activity)	GO:0043086(negative regulation of catalytic activity)//GO:0007067(mitotic nuclear division)//GO:0051301(cell division)//GO:0050796(regulation of insulin secretion)//GO:0034047(regulation of protein phosphatase type 2A activity)//GO:0000086(G2/M transition of mitotic cell cycle)
chr4	98539722	98540985	MACS_peak_74919	48.74	1263	ENSSSCT00000007290	ENSA	48.74	4.2	49.25	397361	-	-	endosulfine alpha		GO:0005737(cytoplasm)	GO:0008601(protein phosphatase type 2A regulator activity)//GO:0004864(protein phosphatase inhibitor activity)//GO:0051721(protein phosphatase 2A binding)//GO:0019212(phosphatase inhibitor activity)//GO:0005102(receptor binding)//GO:0019870(potassium channel inhibitor activity)	GO:0043086(negative regulation of catalytic activity)//GO:0007067(mitotic nuclear division)//GO:0051301(cell division)//GO:0050796(regulation of insulin secretion)//GO:0034047(regulation of protein phosphatase type 2A activity)//GO:0000086(G2/M transition of mitotic cell cycle)
chr4	98562279	98562924	MACS_peak_74922	10.73	645	ENSSSCT00000038126	MCL1	10.73	2.51	33.67	397648	-	-	myeloid cell leukemia 1	ssc04151(PI3K-Akt signaling pathway)//ssc04210(Apoptosis)//ssc04630(Jak-STAT signaling pathway)//ssc05206(MicroRNAs in cancer)	GO:0016021(integral component of membrane)//GO:0005829(cytosol)//GO:0005759(mitochondrial matrix)//GO:0005741(mitochondrial outer membrane)//GO:0005634(nucleus)//GO:0097136(Bcl-2 family protein complex)	GO:0051434(BH3 domain binding)//GO:0046982(protein heterodimerization activity)//GO:0042803(protein homodimerization activity)	GO:2001020(regulation of response to DNA damage stimulus)//GO:2001243(negative regulation of intrinsic apoptotic signaling pathway)//GO:0008630(intrinsic apoptotic signaling pathway in response to DNA damage)//GO:2001240(negative regulation of extrinsic apoptotic signaling pathway in absence of ligand)//GO:1903378(positive regulation of oxidative stress-induced neuron intrinsic apoptotic signalin…
chr4	98627164	98627229	MACS_peak_74923	41.93	65	ENSSSCT00000031154	TARS2	41.93	4.59	45.97	100620180	-	Ensembl:ENSSSCG00000026395	threonyl-tRNA synthetase 2, mitochondrial (putative)	ssc00970(Aminoacyl-tRNA biosynthesis)	GO:0005739(mitochondrion)	GO:0005524(ATP binding)//GO:0004829(threonine-tRNA ligase activity)	GO:0006435(threonyl-tRNA aminoacylation)
chr4	98629699	98629793	MACS_peak_74924	7.11	94	ENSSSCT00000031154	TARS2	7.11	2.41	33.09	100620180	-	Ensembl:ENSSSCG00000026395	threonyl-tRNA synthetase 2, mitochondrial (putative)	ssc00970(Aminoacyl-tRNA biosynthesis)	GO:0005739(mitochondrion)	GO:0005524(ATP binding)//GO:0004829(threonine-tRNA ligase activity)	GO:0006435(threonyl-tRNA aminoacylation)
chr4	98825032	98825836	MACS_peak_74926	65.9	804	ENSSSCT00000028733	CA14	65.9	5.89	58.37	100153371	-	Ensembl:ENSSSCG00000027875	carbonic anhydrase XIV	ssc00910(Nitrogen metabolism)	GO:0016021(integral component of membrane)	GO:0004089(carbonate dehydratase activity)	GO:0008152(metabolic process)
chr4	98922756	98923299	MACS_peak_74929	5.39	543	ENSSSCT00000025002	PLEKHO1	5.39	2.51	32.72	100152184	-	Ensembl:ENSSSCG00000022784	pleckstrin homology domain containing, family O member 1		GO:0036195(muscle cell projection membrane)//GO:0032587(ruffle membrane)		GO:0008360(regulation of cell shape)//GO:0051451(myoblast migration)//GO:0007520(myoblast fusion)//GO:0072673(lamellipodium morphogenesis)
chr4	98934014	98934317	MACS_peak_74932	176.96	303	ENSSSCT00000025002	PLEKHO1	176.96	7.97	100	100152184	-	Ensembl:ENSSSCG00000022784	pleckstrin homology domain containing, family O member 1		GO:0036195(muscle cell projection membrane)//GO:0032587(ruffle membrane)		GO:0008360(regulation of cell shape)//GO:0051451(myoblast migration)//GO:0007520(myoblast fusion)//GO:0072673(lamellipodium morphogenesis)
chr4	98940120	98940223	MACS_peak_74933	5.02	103	ENSSSCT00000007298	VPS45	5.02	3.32	32.75	100514766	-	Ensembl:ENSSSCG00000006661	vacuolar protein sorting 45 homolog (S. cerevisiae)	ssc04144(Endocytosis)	GO:0010008(endosome membrane)//GO:0000139(Golgi membrane)		GO:0006904(vesicle docking involved in exocytosis)
chr4	99107057	99109106	MACS_peak_74947	99.3	2049	ENSSSCT00000007300	OTUD7B	99.3	5.58	80.01	100152569	-	Ensembl:ENSSSCG00000006663	OTU deubiquitinase 7B		GO:0005634(nucleus)//GO:0005737(cytoplasm)	GO:0008270(zinc ion binding)//GO:0008234(cysteine-type peptidase activity)//GO:1990380(Lys48-specific deubiquitinase activity)//GO:0004843(thiol-dependent ubiquitin-specific protease activity)//GO:0070530(K63-linked polyubiquitin binding)//GO:0003677(DNA binding)	GO:0071108(protein K48-linked deubiquitination)//GO:0071947(protein deubiquitination involved in ubiquitin-dependent protein catabolic process)//GO:0070536(protein K63-linked deubiquitination)//GO:0002385(mucosal immune response)//GO:0035871(protein K11-linked deubiquitination)//GO:0000122(negative regulation of transcription from RNA polymerase II promoter)//GO:0006955(immune response)//GO:00431…
chr4	99115107	99115395	MACS_peak_74948	26.11	288	ENSSSCT00000064125	MTMR11	26.11	3.18	38.89	100153767	-	Ensembl:ENSSSCG00000006664	myotubularin related protein 11		GO:0070062(extracellular exosome)
chr4	99121510	99121804	MACS_peak_74949	11.42	294	ENSSSCT00000007301	MTMR11	11.42	3.46	33.94	100153767	-	Ensembl:ENSSSCG00000006664	myotubularin related protein 11		GO:0070062(extracellular exosome)
chr4	99142673	99143547	MACS_peak_74953	145.37	874	ENSSSCT00000007304	SV2A	145.37	5.48	100	100156610	-	Ensembl:ENSSSCG00000006666	synaptic vesicle glycoprotein 2A	ssc04512(ECM-receptor interaction)	GO:0016021(integral component of membrane)//GO:0043005(neuron projection)//GO:0008021(synaptic vesicle)//GO:0031594(neuromuscular junction)//GO:0005783(endoplasmic reticulum)//GO:0048786(presynaptic active zone)//GO:0005911(cell-cell junction)	GO:0004872(receptor activity)//GO:0019901(protein kinase binding)//GO:0022857(transmembrane transporter activity)	GO:0055085(transmembrane transport)//GO:0006874(cellular calcium ion homeostasis)
chr4	99144880	99144966	MACS_peak_74954	5.7	86	ENSSSCT00000007304	SV2A	5.7	3.25	32.82	100156610	-	Ensembl:ENSSSCG00000006666	synaptic vesicle glycoprotein 2A	ssc04512(ECM-receptor interaction)	GO:0016021(integral component of membrane)//GO:0043005(neuron projection)//GO:0008021(synaptic vesicle)//GO:0031594(neuromuscular junction)//GO:0005783(endoplasmic reticulum)//GO:0048786(presynaptic active zone)//GO:0005911(cell-cell junction)	GO:0004872(receptor activity)//GO:0019901(protein kinase binding)//GO:0022857(transmembrane transporter activity)	GO:0055085(transmembrane transport)//GO:0006874(cellular calcium ion homeostasis)
chr4	99147226	99147337	MACS_peak_74955	4.88	111	ENSSSCT00000007304	SV2A	4.88	2.78	32.79	100156610	-	Ensembl:ENSSSCG00000006666	synaptic vesicle glycoprotein 2A	ssc04512(ECM-receptor interaction)	GO:0016021(integral component of membrane)//GO:0043005(neuron projection)//GO:0008021(synaptic vesicle)//GO:0031594(neuromuscular junction)//GO:0005783(endoplasmic reticulum)//GO:0048786(presynaptic active zone)//GO:0005911(cell-cell junction)	GO:0004872(receptor activity)//GO:0019901(protein kinase binding)//GO:0022857(transmembrane transporter activity)	GO:0055085(transmembrane transport)//GO:0006874(cellular calcium ion homeostasis)
chr4	99156329	99156465	MACS_peak_74956	104.64	136	ENSSSCT00000007305	BOLA1	104.64	3.93	83.96	100152975	-	Ensembl:ENSSSCG00000006667	bolA family member 1		GO:0005739(mitochondrion)
chr4	99233276	99233973	MACS_peak_74964	8.77	697	ENSSSCT00000036053	FCGR1A	8.77	3.52	33.47	613130	-	Ensembl:ENSSSCG00000006678|Vega:OTTSUSG00000001972	Fc fragment of IgG, high affinity Ia, receptor (CD64)	ssc04145(Phagosome)//ssc04380(Osteoclast differentiation)//ssc04640(Hematopoietic cell lineage)//ssc04666(Fc gamma R-mediated phagocytosis)//ssc05140(Leishmaniasis)//ssc05150(Staphylococcus aureus infection)//ssc05152(Tuberculosis)//ssc05202(Transcriptional misregulation in cancer)//ssc05322(Systemic lupus erythematosus)	GO:0016021(integral component of membrane)//GO:0009897(external side of plasma membrane)	GO:0019770(IgG receptor activity)//GO:0019864(IgG binding)	GO:0006898(receptor-mediated endocytosis)//GO:0038094(Fc-gamma receptor signaling pathway)//GO:0042590(antigen processing and presentation of exogenous peptide antigen via MHC class I)//GO:0006911(phagocytosis, engulfment)//GO:0001788(antibody-dependent cellular cytotoxicity)//GO:0001805(positive regulation of type III hypersensitivity)//GO:0006910(phagocytosis, recognition)//GO:0001798(positive …
chr4	99354669	99355414	MACS_peak_74970	3.32	745	ENSSSCT00000055984	TXNIP	3.32	3.05	32.88	733688	-	Ensembl:ENSSSCG00000006681	thioredoxin interacting protein		GO:0005737(cytoplasm)	GO:0031625(ubiquitin protein ligase binding)//GO:0004857(enzyme inhibitor activity)	GO:0043086(negative regulation of catalytic activity)//GO:0006606(protein import into nucleus)//GO:0051782(negative regulation of cell division)//GO:0006979(response to oxidative stress)//GO:0030216(keratinocyte differentiation)//GO:0006351(transcription, DNA-templated)//GO:0007049(cell cycle)//GO:0048008(platelet-derived growth factor receptor signaling pathway)//GO:0000122(negative regulation o…
chr4	99382658	99382721	MACS_peak_74972	6.87	63	ENSSSCT00000053528	ANKRD34A	6.87	2.91	33.06	102165219	-	-	ankyrin repeat domain 34A
chr4	99403782	99404639	MACS_peak_74973	8.2	857	ENSSSCT00000023324	LIX1L	8.2	2.44	33.39	100157381	-	-	limb and CNS expressed 1 like		GO:0005737(cytoplasm)		GO:0097352(autophagosome maturation)
chr4	99408465	99408918	MACS_peak_74974	3.75	453	ENSSSCT00000039777	RBM8A	3.75	2.78	32.9	100156173	-	-	RNA binding motif protein 8A	ssc03013(RNA transport)//ssc03015(mRNA surveillance pathway)//ssc03040(Spliceosome)	GO:0071013(catalytic step 2 spliceosome)//GO:0016607(nuclear speck)//GO:0035145(exon-exon junction complex)//GO:0005737(cytoplasm)	GO:0000166(nucleotide binding)//GO:0003729(mRNA binding)	GO:0006397(mRNA processing)//GO:0051028(mRNA transport)//GO:0000184(nuclear-transcribed mRNA catabolic process, nonsense-mediated decay)//GO:0008380(RNA splicing)//GO:0000381(regulation of alternative mRNA splicing, via spliceosome)
chr4	99430474	99430605	MACS_peak_74975	11.04	131	ENSSSCT00000007326	ITGA10	11.04	3.72	33.77	100511507	-	-	integrin, alpha 10	ssc04151(PI3K-Akt signaling pathway)//ssc04510(Focal adhesion)//ssc04512(ECM-receptor interaction)//ssc04810(Regulation of actin cytoskeleton)//ssc05410(Hypertrophic cardiomyopathy (HCM))//ssc05412(Arrhythmogenic right ventricular cardiomyopathy (ARVC))//ssc05414(Dilated cardiomyopathy)
chr4	99465689	99465804	MACS_peak_74976	115.67	115	ENSSSCT00000007328	PIAS3	115.67	6.57	92.45	100511878	-	Ensembl:ENSSSCG00000006689	protein inhibitor of activated STAT, 3	ssc04120(Ubiquitin mediated proteolysis)//ssc04630(Jak-STAT signaling pathway)	GO:0005634(nucleus)//GO:0005737(cytoplasm)	GO:0019899(enzyme binding)//GO:0008270(zinc ion binding)//GO:0019789(SUMO transferase activity)//GO:0008022(protein C-terminus binding)	GO:0033235(positive regulation of protein sumoylation)//GO:0033234(negative regulation of protein sumoylation)//GO:0008152(metabolic process)
chr4	99477578	99479279	MACS_peak_74977	48.94	1701	ENSSSCT00000007330	POLR3C	48.94	3.93	49.34	100516367	-	Ensembl:ENSSSCG00000006691	polymerase (RNA) III (DNA directed) polypeptide C (62kD)	ssc00230(Purine metabolism)//ssc00240(Pyrimidine metabolism)//	GO:0005666(DNA-directed RNA polymerase III complex)	GO:0001056(RNA polymerase III activity)//GO:0003677(DNA binding)	GO:0006383(transcription from RNA polymerase III promoter)//GO:0045089(positive regulation of innate immune response)//GO:0032728(positive regulation of interferon-beta production)
chr4	99574209	99574811	MACS_peak_74984	47.34	602	ENSSSCT00000053819	RNF115	47.34	4.06	48.38	100739432	-	-	ring finger protein 115		GO:0005829(cytosol)	GO:0008270(zinc ion binding)//GO:0061630(ubiquitin protein ligase activity)	GO:0043161(proteasome-mediated ubiquitin-dependent protein catabolic process)//GO:0000209(protein polyubiquitination)//GO:0042787(protein ubiquitination involved in ubiquitin-dependent protein catabolic process)//GO:0042059(negative regulation of epidermal growth factor receptor signaling pathway)
chr4	99574860	99575751	MACS_peak_74985	54.98	891	ENSSSCT00000053819	RNF115	54.98	4.81	52.19	100739432	-	-	ring finger protein 115		GO:0005829(cytosol)	GO:0008270(zinc ion binding)//GO:0061630(ubiquitin protein ligase activity)	GO:0043161(proteasome-mediated ubiquitin-dependent protein catabolic process)//GO:0000209(protein polyubiquitination)//GO:0042787(protein ubiquitination involved in ubiquitin-dependent protein catabolic process)//GO:0042059(negative regulation of epidermal growth factor receptor signaling pathway)
chr4	99985000	99985317	MACS_peak_75007	11.24	317	ENSSSCT00000007337	BCL9	11.24	3.86	33.9	100155378	Bcl-9	Ensembl:ENSSSCG00000006698	B-cell CLL/lymphoma 9		GO:0005634(nucleus)//GO:0005801(cis-Golgi network)//GO:0005737(cytoplasm)	GO:0008013(beta-catenin binding)	GO:0014908(myotube differentiation involved in skeletal muscle regeneration)//GO:0060070(canonical Wnt signaling pathway)//GO:0016055(Wnt signaling pathway)//GO:0045944(positive regulation of transcription from RNA polymerase II promoter)//GO:0035019(somatic stem cell population maintenance)//GO:0035914(skeletal muscle cell differentiation)
chr4	100012997	100013028	MACS_peak_75009	3.94	31	ENSSSCT00000007337	BCL9	3.94	2.73	32.82	100155378	Bcl-9	Ensembl:ENSSSCG00000006698	B-cell CLL/lymphoma 9		GO:0005634(nucleus)//GO:0005801(cis-Golgi network)//GO:0005737(cytoplasm)	GO:0008013(beta-catenin binding)	GO:0014908(myotube differentiation involved in skeletal muscle regeneration)//GO:0060070(canonical Wnt signaling pathway)//GO:0016055(Wnt signaling pathway)//GO:0045944(positive regulation of transcription from RNA polymerase II promoter)//GO:0035019(somatic stem cell population maintenance)//GO:0035914(skeletal muscle cell differentiation)
chr4	100276248	100276347	MACS_peak_75026	66.18	99	ENSSSCT00000007340	CHD1L	66.18	5.82	58.53	100154153	-	Ensembl:ENSSSCG00000006701	chromodomain helicase DNA binding protein 1-like		GO:0005654(nucleoplasm)//GO:0005886(plasma membrane)//GO:0005737(cytoplasm)	GO:0005524(ATP binding)//GO:0003676(nucleic acid binding)//GO:0008026(ATP-dependent helicase activity)	GO:0008152(metabolic process)//GO:0006338(chromatin remodeling)//GO:0006974(cellular response to DNA damage stimulus)
chr4	100378294	100378611	MACS_peak_75030	3.91	317	ENSSSCT00000056624	PRKAB2	3.91	3.25	32.83	100157793	-	Ensembl:ENSSSCG00000006703|Vega:OTTSUSG00000000926	protein kinase, AMP-activated, beta 2 non-catalytic subunit	ssc04068(FoxO signaling pathway)//ssc04152(AMPK signaling pathway)//	GO:0031588(nucleotide-activated protein kinase complex)	GO:0042802(identical protein binding)//GO:0004679(AMP-activated protein kinase activity)	GO:0006468(protein phosphorylation)//GO:0045859(regulation of protein kinase activity)//GO:0007165(signal transduction)
chr4	100661393	100661405	MACS_peak_75061	16.86	12	ENSSSCT00000007347	PDE4DIP	16.86	3.93	35.65	100626981	-	-	phosphodiesterase 4D interacting protein
chr4	100665853	100666043	MACS_peak_75063	11.03	190	ENSSSCT00000007347	PDE4DIP	11.03	3.93	33.76	100626981	-	-	phosphodiesterase 4D interacting protein
chr4	100862848	100863256	MACS_peak_75072	87.39	408	ENSSSCT00000061195	PDE4DIP	87.39	6.97	71.86	100626981	-	-	phosphodiesterase 4D interacting protein
chr4	100904615	100905868	MACS_peak_75074	12.9	1253	ENSSSCT00000043659	SEC22B	12.9	2.71	34.33	100157002	-	Ensembl:ENSSSCG00000020964	SEC22 homolog B, vesicle trafficking protein	ssc04130(SNARE interactions in vesicular transport)//ssc04145(Phagosome)//ssc05134(Legionellosis)	GO:0016021(integral component of membrane)		GO:0016192(vesicle-mediated transport)
chr4	101127159	101127182	MACS_peak_75092	28.77	23	ENSSSCT00000007349	NOTCH2	28.77	5.12	40	100153369	-	Ensembl:ENSSSCG00000006709	notch 2	ssc04320(Dorso-ventral axis formation)//ssc04330(Notch signaling pathway)//ssc04919(Thyroid hormone signaling pathway)//ssc05206(MicroRNAs in cancer)	GO:0016021(integral component of membrane)	GO:0005509(calcium ion binding)	GO:0007219(Notch signaling pathway)//GO:0050793(regulation of developmental process)//GO:0007275(multicellular organism development)//GO:0030154(cell differentiation)
chr4	101354551	101355459	MACS_peak_75101	14.82	908	ENSSSCT00000060061	REG4	14.82	3.93	34.88	100154580	-	Ensembl:ENSSSCG00000006712	regenerating islet-derived family, member 4		GO:0005737(cytoplasm)	GO:2001065(mannan binding)//GO:0008201(heparin binding)
chr4	101436438	101436564	MACS_peak_75102	6.03	126	ENSSSCT00000007357	HMGCS2	6.03	2.51	32.87	397673	-	Ensembl:ENSSSCG00000006716|Vega:OTTSUSG00000000512	3-hydroxy-3-methylglutaryl-CoA synthase 2 (mitochondrial)	ssc00072(Synthesis and degradation of ketone bodies)//ssc00280(Valine, leucine and isoleucine degradation)//ssc00650(Butanoate metabolism)//ssc00900(Terpenoid backbone biosynthesis)//	GO:0005743(mitochondrial inner membrane)	GO:0004421(hydroxymethylglutaryl-CoA synthase activity)	GO:0008299(isoprenoid biosynthetic process)//GO:0006695(cholesterol biosynthetic process)
chr4	101548584	101548637	MACS_peak_75107	53.71	53	ENSSSCT00000007359	ZNF697	53.71	3.45	51.55	100154558	-	-	zinc finger protein 697			GO:0003676(nucleic acid binding)//GO:0046872(metal ion binding)
chr4	102855753	102855814	MACS_peak_75177	16.86	61	ENSSSCT00000007369	WDR3	16.86	2.78	35.65	100154556	-	Ensembl:ENSSSCG00000006727	WD repeat domain 3	ssc03008(Ribosome biogenesis in eukaryotes)	GO:0031965(nuclear membrane)//GO:0032040(small-subunit processome)//GO:0034388(Pwp2p-containing subcomplex of 90S preribosome)	GO:0044822(poly(A) RNA binding)//GO:0030515(snoRNA binding)	GO:0000462(maturation of SSU-rRNA from tricistronic rRNA transcript (SSU-rRNA, 5.8S rRNA, LSU-rRNA))
chr4	103643467	103643601	MACS_peak_75216	4.18	134	ENSSSCT00000007376	TTF2	4.18	3.11	32.79	100156166	-	Ensembl:ENSSSCG00000006733	transcription termination factor, RNA polymerase II	ssc04918(Thyroid hormone synthesis)		GO:0005524(ATP binding)//GO:0008270(zinc ion binding)
chr4	103782316	103782460	MACS_peak_75222	13.55	144	ENSSSCT00000007378	PTGFRN	13.55	2.64	34.46	397023	-	-	prostaglandin F2 receptor inhibitor		GO:0016021(integral component of membrane)//GO:0009986(cell surface)		GO:0034389(lipid particle organization)
chr4	104373996	104374029	MACS_peak_75254	94.9	33	ENSSSCT00000007385	ATP1A1	94.9	5.55	77.33	397481	-	Ensembl:ENSSSCG00000006740	ATPase, Na+/K+ transporting, alpha 1 polypeptide	ssc04022(cGMP-PKG signaling pathway)//ssc04024(cAMP signaling pathway)//ssc04260(Cardiac muscle contraction)//ssc04261(Adrenergic signaling in cardiomyocytes)//ssc04911(Insulin secretion)//ssc04918(Thyroid hormone synthesis)//ssc04919(Thyroid hormone signaling pathway)//ssc04960(Aldosterone-regulated sodium reabsorption)//ssc04961(Endocrine and other factor-regulated calcium reabsorption)//ssc049…	GO:0016021(integral component of membrane)//GO:0043231(intracellular membrane-bounded organelle)//GO:0005886(plasma membrane)//GO:0005890(sodium:potassium-exchanging ATPase complex)//GO:0042383(sarcolemma)	GO:0005391(sodium:potassium-exchanging ATPase activity)//GO:0005524(ATP binding)//GO:0031402(sodium ion binding)//GO:0030955(potassium ion binding)//GO:0046872(metal ion binding)//GO:0005515(protein binding)//GO:0051117(ATPase binding)	GO:0036376(sodium ion export from cell)//GO:0006883(cellular sodium ion homeostasis)//GO:0002028(regulation of sodium ion transport)//GO:0008152(metabolic process)//GO:0090662(ATP hydrolysis coupled transmembrane transport)//GO:0010107(potassium ion import)//GO:0015991(ATP hydrolysis coupled proton transport)//GO:0010248(establishment or maintenance of transmembrane electrochemical gradient)//GO:…
chr4	104599736	104600383	MACS_peak_75275	11.93	647	ENSSSCT00000007387	MAB21L3	11.93	2.51	34.06	100154970	-	-	mab-21-like 3 (C. elegans)
chr4	104918563	104918733	MACS_peak_75294	16.15	170	ENSSSCT00000066296	CASQ2	16.15	3.11	35.36	397436	-	Ensembl:ENSSSCG00000006745	calsequestrin 2 (cardiac muscle)		GO:0030018(Z disc)//GO:0030314(junctional membrane complex)//GO:0033018(sarcoplasmic reticulum lumen)//GO:0005737(cytoplasm)	GO:0005515(protein binding)//GO:0048306(calcium-dependent protein binding)//GO:0005509(calcium ion binding)	GO:0010649(regulation of cell communication by electrical coupling)//GO:0051208(sequestering of calcium ion)//GO:0002027(regulation of heart rate)//GO:0060048(cardiac muscle contraction)//GO:0060306(regulation of membrane repolarization)//GO:0051258(protein polymerization)//GO:0071313(cellular response to caffeine)//GO:0010881(regulation of cardiac muscle contraction by regulation of the release …
chr4	105049388	105049739	MACS_peak_75301	49.97	351	ENSSSCT00000007391	VANGL1	49.97	4.27	49.76	100157791	-	-	VANGL planar cell polarity protein 1	ssc04310(Wnt signaling pathway)	GO:0016021(integral component of membrane)//GO:0016328(lateral plasma membrane)		GO:0007275(multicellular organism development)
chr4	105502551	105502690	MACS_peak_75333	5.34	139	ENSSSCT00000056235	TSPAN2	5.34	2.17	32.74	100156161	-	Ensembl:ENSSSCG00000006748	tetraspanin 2		GO:0005887(integral component of plasma membrane)//GO:0043209(myelin sheath)		GO:0014002(astrocyte development)//GO:0061564(axon development)//GO:0048709(oligodendrocyte differentiation)//GO:0042552(myelination)//GO:0006954(inflammatory response)//GO:0014005(microglia development)//GO:0007166(cell surface receptor signaling pathway)
chr4	105627417	105627510	MACS_peak_75340	21.16	93	ENSSSCT00000007395	SYCP1	21.16	4.13	37.01	100513924	-	Ensembl:ENSSSCG00000006750	synaptonemal complex protein 1		GO:0000802(transverse filament)//GO:0000801(central element)//GO:0001673(male germ cell nucleus)		GO:0051878(lateral element assembly)//GO:0035092(sperm chromatin condensation)//GO:0032880(regulation of protein localization)//GO:0000711(meiotic DNA repair synthesis)//GO:0051026(chiasma assembly)
chr4	105674389	105674484	MACS_peak_75342	5.26	95	ENSSSCT00000007395	SYCP1	5.26	3.52	32.75	100513924	-	Ensembl:ENSSSCG00000006750	synaptonemal complex protein 1		GO:0000802(transverse filament)//GO:0000801(central element)//GO:0001673(male germ cell nucleus)		GO:0051878(lateral element assembly)//GO:0035092(sperm chromatin condensation)//GO:0032880(regulation of protein localization)//GO:0000711(meiotic DNA repair synthesis)//GO:0051026(chiasma assembly)
chr4	105812568	105812651	MACS_peak_75347	7.1	83	ENSSSCT00000007397	CSDE1	7.1	3.39	33.09	100153226	-	-	cold shock domain containing E1, RNA-binding		GO:0005743(mitochondrial inner membrane)//GO:0005794(Golgi apparatus)//GO:0005886(plasma membrane)//GO:0070937(CRD-mediated mRNA stability complex)//GO:0016021(integral component of membrane)	GO:0044822(poly(A) RNA binding)//GO:0003677(DNA binding)	GO:0006355(regulation of transcription, DNA-templated)//GO:0070966(nuclear-transcribed mRNA catabolic process, no-go decay)
chr4	105837359	105837472	MACS_peak_75348	50.94	113	ENSSSCT00000007397	CSDE1	50.94	3.4	50.33	100153226	-	-	cold shock domain containing E1, RNA-binding		GO:0005743(mitochondrial inner membrane)//GO:0005794(Golgi apparatus)//GO:0005886(plasma membrane)//GO:0070937(CRD-mediated mRNA stability complex)//GO:0016021(integral component of membrane)	GO:0044822(poly(A) RNA binding)//GO:0003677(DNA binding)	GO:0006355(regulation of transcription, DNA-templated)//GO:0070966(nuclear-transcribed mRNA catabolic process, no-go decay)
chr4	105841355	105841534	MACS_peak_75349	14.68	179	ENSSSCT00000007397	CSDE1	14.68	3.45	34.83	100153226	-	-	cold shock domain containing E1, RNA-binding		GO:0005743(mitochondrial inner membrane)//GO:0005794(Golgi apparatus)//GO:0005886(plasma membrane)//GO:0070937(CRD-mediated mRNA stability complex)//GO:0016021(integral component of membrane)	GO:0044822(poly(A) RNA binding)//GO:0003677(DNA binding)	GO:0006355(regulation of transcription, DNA-templated)//GO:0070966(nuclear-transcribed mRNA catabolic process, no-go decay)
chr4	105845666	105845992	MACS_peak_75350	8.22	326	ENSSSCT00000044302	CSDE1	8.22	2.64	33.38	100153226	-	-	cold shock domain containing E1, RNA-binding		GO:0005743(mitochondrial inner membrane)//GO:0005794(Golgi apparatus)//GO:0005886(plasma membrane)//GO:0070937(CRD-mediated mRNA stability complex)//GO:0016021(integral component of membrane)	GO:0044822(poly(A) RNA binding)//GO:0003677(DNA binding)	GO:0006355(regulation of transcription, DNA-templated)//GO:0070966(nuclear-transcribed mRNA catabolic process, no-go decay)
chr4	105858125	105858227	MACS_peak_75351	3.79	102	ENSSSCT00000038488	NRAS	3.79	2.03	32.87	100739349	H-RAS|HRAS	Ensembl:ENSSSCG00000006753	neuroblastoma RAS viral (v-ras) oncogene homolog	ssc04010(MAPK signaling pathway)//ssc04012(ErbB signaling pathway)//ssc04014(Ras signaling pathway)//ssc04015(Rap1 signaling pathway)//ssc04062(Chemokine signaling pathway)//ssc04068(FoxO signaling pathway)//ssc04071(Sphingolipid signaling pathway)//	GO:0005886(plasma membrane)//GO:0070062(extracellular exosome)//GO:0000139(Golgi membrane)	GO:0005525(GTP binding)//GO:0032403(protein complex binding)	GO:0007264(small GTPase mediated signal transduction)//GO:0072600(establishment of protein localization to Golgi)
chr4	105981892	105981934	MACS_peak_75356	6.07	42	ENSSSCT00000007400	DENND2C	6.07	2.3	32.89	100155236	-	-	DENN/MADD domain containing 2C
chr4	106058792	106058833	MACS_peak_75360	3.33	41	ENSSSCT00000007402	TRIM33	3.33	2.56	32.87	100624599	-	Ensembl:ENSSSCG00000006757	tripartite motif containing 33		GO:0005622(intracellular)	GO:0008270(zinc ion binding)
chr4	106575621	106576508	MACS_peak_75384	12.41	887	ENSSSCT00000052788	HIPK1	12.41	3.25	34.15	100156877	-	-	homeodomain interacting protein kinase 1		GO:0016607(nuclear speck)//GO:0016605(PML body)//GO:0005737(cytoplasm)	GO:0004672(protein kinase activity)//GO:0005524(ATP binding)	GO:0072577(endothelial cell apoptotic process)//GO:0010842(retina layer formation)//GO:0008284(positive regulation of cell proliferation)//GO:0060235(lens induction in camera-type eye)//GO:0006468(protein phosphorylation)//GO:0010803(regulation of tumor necrosis factor-mediated signaling pathway)//GO:0042771(intrinsic apoptotic signaling pathway in response to DNA damage by p53 class mediator)//G…
chr4	106592315	106592442	MACS_peak_75385	5.67	127	ENSSSCT00000046050	HIPK1	5.67	3.05	32.84	100156877	-	-	homeodomain interacting protein kinase 1		GO:0016607(nuclear speck)//GO:0016605(PML body)//GO:0005737(cytoplasm)	GO:0004672(protein kinase activity)//GO:0005524(ATP binding)	GO:0072577(endothelial cell apoptotic process)//GO:0010842(retina layer formation)//GO:0008284(positive regulation of cell proliferation)//GO:0060235(lens induction in camera-type eye)//GO:0006468(protein phosphorylation)//GO:0010803(regulation of tumor necrosis factor-mediated signaling pathway)//GO:0042771(intrinsic apoptotic signaling pathway in response to DNA damage by p53 class mediator)//G…
chr4	106713373	106713469	MACS_peak_75392	5.72	96	ENSSSCT00000007410	PTPN22	5.72	2.17	32.84	100739827	-	-	protein tyrosine phosphatase, non-receptor type 22 (lymphoid)			GO:0019900(kinase binding)//GO:0017124(SH3 domain binding)//GO:0004725(protein tyrosine phosphatase activity)	GO:0042993(positive regulation of transcription factor import into nucleus)//GO:0034165(positive regulation of toll-like receptor 9 signaling pathway)//GO:0050852(T cell receptor signaling pathway)//GO:0071663(positive regulation of granzyme B production)//GO:0030217(T cell differentiation)//GO:1902741(positive regulation of interferon-alpha secretion)//GO:0035549(positive regulation of interfero…
chr4	106811518	106811575	MACS_peak_75397	3.56	57	ENSSSCT00000007412	PHTF1	3.56	3.11	32.91	100154428	-	Ensembl:ENSSSCG00000006766	putative homeodomain transcription factor 1		GO:0005730(nucleolus)//GO:0016021(integral component of membrane)//GO:0005737(cytoplasm)
chr4	106874494	106874620	MACS_peak_75398	4.52	126	ENSSSCT00000007412	PHTF1	4.52	2.91	32.84	100154428	-	Ensembl:ENSSSCG00000006766	putative homeodomain transcription factor 1		GO:0005730(nucleolus)//GO:0016021(integral component of membrane)//GO:0005737(cytoplasm)
chr4	107545503	107546057	MACS_peak_75431	12.44	554	ENSSSCT00000052631	SLC16A1	12.44	3.32	34.16	100127159	MCT1|SMCT1	Ensembl:ENSSSCG00000006769	solute carrier family 16 (monocarboxylate transporter), member 1		GO:0005813(centrosome)//GO:0005887(integral component of plasma membrane)//GO:0005739(mitochondrion)//GO:0070062(extracellular exosome)	GO:0015129(lactate transmembrane transporter activity)	GO:0051297(centrosome organization)//GO:0032094(response to food)//GO:0035879(plasma membrane lactate transport)//GO:0042593(glucose homeostasis)//GO:0050796(regulation of insulin secretion)//GO:0051780(behavioral response to nutrient)//GO:0006629(lipid metabolic process)
chr4	107751272	107751418	MACS_peak_75440	11.15	146	ENSSSCT00000062291	MOV10	11.15	3.38	33.78	100521086	-	Ensembl:ENSSSCG00000006776	Mov10 RISC complex RNA helicase		GO:0000932(cytoplasmic mRNA processing body)//GO:0005615(extracellular space)	GO:0044822(poly(A) RNA binding)	GO:0035279(mRNA cleavage involved in gene silencing by miRNA)
chr4	107903840	107904259	MACS_peak_75443	24.1	419	ENSSSCT00000007426	WNT2B	24.1	3.39	38.2	100520560	-	Ensembl:ENSSSCG00000006780	wingless-type MMTV integration site family, member 2B	ssc04310(Wnt signaling pathway)//ssc04340(Hedgehog signaling pathway)//ssc04390(Hippo signaling pathway)//ssc04550(Signaling pathways regulating pluripotency of stem cells)//ssc04916(Melanogenesis)//ssc05166(HTLV-I infection)//ssc05200(Pathways in cancer)//ssc05205(Proteoglycans in cancer)//ssc05217(Basal cell carcinoma)	GO:0005578(proteinaceous extracellular matrix)//GO:0005615(extracellular space)	GO:0005109(frizzled binding)	GO:0060492(lung induction)//GO:0090190(positive regulation of branching involved in ureteric bud morphogenesis)//GO:0008584(male gonad development)//GO:0060070(canonical Wnt signaling pathway)//GO:0060638(mesenchymal-epithelial cell signaling)//GO:0016055(Wnt signaling pathway)//GO:0045165(cell fate commitment)//GO:0090263(positive regulation of canonical Wnt signaling pathway)//GO:0021871(forebr…
chr4	107913358	107913636	MACS_peak_75444	48.05	278	ENSSSCT00000007426	WNT2B	48.05	4.6	48.81	100520560	-	Ensembl:ENSSSCG00000006780	wingless-type MMTV integration site family, member 2B	ssc04310(Wnt signaling pathway)//ssc04340(Hedgehog signaling pathway)//ssc04390(Hippo signaling pathway)//ssc04550(Signaling pathways regulating pluripotency of stem cells)//ssc04916(Melanogenesis)//ssc05166(HTLV-I infection)//ssc05200(Pathways in cancer)//ssc05205(Proteoglycans in cancer)//ssc05217(Basal cell carcinoma)	GO:0005578(proteinaceous extracellular matrix)//GO:0005615(extracellular space)	GO:0005109(frizzled binding)	GO:0060492(lung induction)//GO:0090190(positive regulation of branching involved in ureteric bud morphogenesis)//GO:0008584(male gonad development)//GO:0060070(canonical Wnt signaling pathway)//GO:0060638(mesenchymal-epithelial cell signaling)//GO:0016055(Wnt signaling pathway)//GO:0045165(cell fate commitment)//GO:0090263(positive regulation of canonical Wnt signaling pathway)//GO:0021871(forebr…
chr4	108635774	108636061	MACS_peak_75491	5.28	287	ENSSSCT00000007430	DDX20	5.28	2.57	32.75	100152786	-	Ensembl:ENSSSCG00000006783	DEAD (Asp-Glu-Ala-Asp) box polypeptide 20	ssc03013(RNA transport)	GO:0016020(membrane)//GO:0034719(SMN-Sm protein complex)//GO:0032797(SMN complex)//GO:0090571(RNA polymerase II transcription repressor complex)	GO:0003676(nucleic acid binding)//GO:0042826(histone deacetylase binding)//GO:0005524(ATP binding)//GO:0030674(protein binding, bridging)//GO:0070491(repressing transcription factor binding)//GO:0004004(ATP-dependent RNA helicase activity)	GO:0010501(RNA secondary structure unwinding)//GO:0050810(regulation of steroid biosynthetic process)//GO:0048477(oogenesis)//GO:0000122(negative regulation of transcription from RNA polymerase II promoter)
chr4	109921343	109922030	MACS_peak_75546	4.66	687	ENSSSCT00000007460	SLC6A17	4.66	2.71	32.83	100156430	-	Ensembl:ENSSSCG00000006811	solute carrier family 6 (neutral amino acid transporter), member 17		GO:0005887(integral component of plasma membrane)	GO:0005328(neurotransmitter:sodium symporter activity)//GO:0015171(amino acid transmembrane transporter activity)	GO:0015824(proline transport)//GO:0032328(alanine transport)//GO:0015820(leucine transport)//GO:0015816(glycine transport)//GO:0003333(amino acid transmembrane transport)//GO:0006836(neurotransmitter transport)
chr4	110080601	110080781	MACS_peak_75552	7.1	180	ENSSSCT00000007463	STRIP1	7.1	2.37	33.1	100510902	-	Ensembl:ENSSSCG00000006813	striatin interacting protein 1		GO:0005634(nucleus)//GO:0070062(extracellular exosome)		GO:0030866(cortical actin cytoskeleton organization)//GO:0022604(regulation of cell morphogenesis)
chr4	110578794	110579143	MACS_peak_75574	105.1	349	ENSSSCT00000007475	GNAI3	105.1	7.01	84.39	100144421	-	Ensembl:ENSSSCG00000006824	guanine nucleotide binding protein (G protein), alpha inhibiting activity polypeptide 3	ssc04015(Rap1 signaling pathway)//ssc04022(cGMP-PKG signaling pathway)//ssc04024(cAMP signaling pathway)//ssc04062(Chemokine signaling pathway)//ssc04071(Sphingolipid signaling pathway)//ssc04261(Adrenergic signaling in cardiomyocytes)//ssc04360(Axon guidance)//ssc04530(Tight junction)//ssc04540(Gap junction)//ssc04611(Platelet activation)//ssc04670(Leukocyte transendothelial migration)//ssc04713…	GO:0070062(extracellular exosome)//GO:0005834(heterotrimeric G-protein complex)//GO:0005794(Golgi apparatus)//GO:0005765(lysosomal membrane)//GO:0005813(centrosome)//GO:0030496(midbody)	GO:0001664(G-protein coupled receptor binding)//GO:0003924(GTPase activity)//GO:0005525(GTP binding)//GO:0031683(G-protein beta/gamma-subunit complex binding)//GO:0004871(signal transducer activity)	GO:0007188(adenylate cyclase-modulating G-protein coupled receptor signaling pathway)//GO:0008152(metabolic process)//GO:0051301(cell division)
chr4	110813325	110814082	MACS_peak_75589	5.09	757	ENSSSCT00000066176	PSRC1	5.09	3.39	32.75	100156693	-	Ensembl:ENSSSCG00000006832	proline/serine-rich coiled-coil 1		GO:0005654(nucleoplasm)//GO:0030496(midbody)//GO:0005829(cytosol)//GO:0005876(spindle microtubule)//GO:0000922(spindle pole)	GO:0008017(microtubule binding)	GO:0007080(mitotic metaphase plate congression)//GO:0060236(regulation of mitotic spindle organization)//GO:0045737(positive regulation of cyclin-dependent protein serine/threonine kinase activity)//GO:0031116(positive regulation of microtubule polymerization)//GO:0001578(microtubule bundle formation)//GO:0030308(negative regulation of cell growth)//GO:0045893(positive regulation of transcription…
chr4	110869194	110869265	MACS_peak_75591	3.02	71	ENSSSCT00000007486	SARS	3.02	3.66	32.93	100155484	-	Ensembl:ENSSSCG00000006835	seryl-tRNA synthetase	ssc00970(Aminoacyl-tRNA biosynthesis)	GO:0005739(mitochondrion)//GO:0005737(cytoplasm)//GO:0070062(extracellular exosome)	GO:0004828(serine-tRNA ligase activity)//GO:0005524(ATP binding)	GO:0006434(seryl-tRNA aminoacylation)
chr4	111026414	111026581	MACS_peak_75598	12.34	167	ENSSSCT00000007491	WDR47	12.34	3.05	34.14	100155903	-	Ensembl:ENSSSCG00000006840	WD repeat domain 47
chr4	111165613	111165907	MACS_peak_75602	7.57	294	ENSSSCT00000023502	GPSM2	7.57	3.39	33.24	100518248	-	Ensembl:ENSSSCG00000021440	G-protein signaling modulator 2			GO:0030695(GTPase regulator activity)	GO:0050790(regulation of catalytic activity)
chr4	111340188	111341014	MACS_peak_75606	91.22	826	ENSSSCT00000007497	STXBP3	91.22	4.12	74.2	100519481	-	-	syntaxin binding protein 3		GO:0070820(tertiary granule)//GO:0042581(specific granule)//GO:0031091(platelet alpha granule)//GO:0070062(extracellular exosome)//GO:0016324(apical plasma membrane)	GO:0019905(syntaxin binding)	GO:0015758(glucose transport)//GO:0007420(brain development)//GO:0070527(platelet aggregation)//GO:0045955(negative regulation of calcium ion-dependent exocytosis)//GO:0022615(protein to membrane docking)//GO:0030073(insulin secretion)//GO:0006904(vesicle docking involved in exocytosis)//GO:0043312(neutrophil degranulation)//GO:0032868(response to insulin)
chr4	115298577	115298703	MACS_peak_75793	7.52	126	ENSSSCT00000026127	RNPC3	7.52	3.05	33.21	100152639	-	Ensembl:ENSSSCG00000025015	RNA-binding region (RNP1, RRM) containing 3
chr4	117294465	117294519	MACS_peak_75887	4.19	54	ENSSSCT00000007512	DPH5	4.19	2.57	32.81	100157715	-	Ensembl:ENSSSCG00000006859	diphthamide biosynthesis 5			GO:0004164(diphthine synthase activity)	GO:0032259(methylation)//GO:0017183(peptidyl-diphthamide biosynthetic process from peptidyl-histidine)
chr4	117316538	117317326	MACS_peak_75888	49.84	788	ENSSSCT00000048059	SLC30A7	49.84	4.06	49.67	100156498	-	Ensembl:ENSSSCG00000006860	solute carrier family 30 (zinc transporter), member 7
chr4	117951793	117951899	MACS_peak_75915	3.64	106	ENSSSCT00000007520	LRRC39	3.64	2.64	32.9	100623721	-	Ensembl:ENSSSCG00000006867	leucine rich repeat containing 39
chr4	118369373	118370131	MACS_peak_75939	36.83	758	ENSSSCT00000039591	FRRS1	36.83	3.72	43.3	100151766	-	Ensembl:ENSSSCG00000006873	ferric-chelate reductase 1		GO:0016021(integral component of membrane)		GO:0055114(oxidation-reduction process)
chr4	119216800	119216880	MACS_peak_75976	9.19	80	ENSSSCT00000007531	SNX7	9.19	2.83	33.48	100152136	-	-	sorting nexin 7		GO:0005768(endosome)//GO:0019898(extrinsic component of membrane)	GO:0035091(phosphatidylinositol binding)	GO:0006897(endocytosis)//GO:0016050(vesicle organization)
chr4	120601408	120601425	MACS_peak_76047	7.18	17	ENSSSCT00000007532	DPYD	7.18	2.44	33.09	397109	-	Ensembl:ENSSSCG00000006878	dihydropyrimidine dehydrogenase	ssc00240(Pyrimidine metabolism)//ssc00410(beta-Alanine metabolism)//ssc00770(Pantothenate and CoA biosynthesis)//ssc00983(Drug metabolism - other enzymes)//	GO:0005737(cytoplasm)	GO:0051539(4 iron, 4 sulfur cluster binding)//GO:0050660(flavin adenine dinucleotide binding)//GO:0051536(iron-sulfur cluster binding)//GO:0042803(protein homodimerization activity)//GO:0010181(FMN binding)//GO:0017113(dihydropyrimidine dehydrogenase (NADP+) activity)//GO:0050661(NADP binding)//GO:0046872(metal ion binding)//GO:0016627(oxidoreductase activity, acting on the CH-CH group of donors)	GO:0055114(oxidation-reduction process)//GO:0019483(beta-alanine biosynthetic process)//GO:0006212(uracil catabolic process)//GO:0006210(thymine catabolic process)//GO:0006145(purine nucleobase catabolic process)//GO:0006214(thymidine catabolic process)
chr4	120711043	120711412	MACS_peak_76058	4.04	369	ENSSSCT00000007532	DPYD	4.04	2.3	32.8	397109	-	Ensembl:ENSSSCG00000006878	dihydropyrimidine dehydrogenase	ssc00240(Pyrimidine metabolism)//ssc00410(beta-Alanine metabolism)//ssc00770(Pantothenate and CoA biosynthesis)//ssc00983(Drug metabolism - other enzymes)//	GO:0005737(cytoplasm)	GO:0051539(4 iron, 4 sulfur cluster binding)//GO:0050660(flavin adenine dinucleotide binding)//GO:0051536(iron-sulfur cluster binding)//GO:0042803(protein homodimerization activity)//GO:0010181(FMN binding)//GO:0017113(dihydropyrimidine dehydrogenase (NADP+) activity)//GO:0050661(NADP binding)//GO:0046872(metal ion binding)//GO:0016627(oxidoreductase activity, acting on the CH-CH group of donors)	GO:0055114(oxidation-reduction process)//GO:0019483(beta-alanine biosynthetic process)//GO:0006212(uracil catabolic process)//GO:0006210(thymine catabolic process)//GO:0006145(purine nucleobase catabolic process)//GO:0006214(thymidine catabolic process)
chr4	122455656	122455687	MACS_peak_76130	3.96	31	ENSSSCT00000064305	ALG14	3.96	3.52	32.82	100157203	-	Ensembl:ENSSSCG00000006885	ALG14, UDP-N-acetylglucosaminyltransferase subunit	ssc00510(N-Glycan biosynthesis)//
chr4	123243173	123243414	MACS_peak_76151	5.4	241	ENSSSCT00000007545	ABCA4	5.4	2.37	32.72	100155583	-	Ensembl:ENSSSCG00000006890	ATP-binding cassette, sub-family A (ABC1), member 4	ssc02010(ABC transporters)	GO:0043231(intracellular membrane-bounded organelle)//GO:0005887(integral component of plasma membrane)//GO:0001750(photoreceptor outer segment)	GO:0005524(ATP binding)//GO:0004012(phospholipid-translocating ATPase activity)//GO:0042626(ATPase activity, coupled to transmembrane movement of substances)	GO:0008152(metabolic process)//GO:0045494(photoreceptor cell maintenance)//GO:0006649(phospholipid transfer to membrane)//GO:0006869(lipid transport)//GO:0007601(visual perception)//GO:0055085(transmembrane transport)//GO:0045332(phospholipid translocation)
chr4	123396532	123397433	MACS_peak_76154	4.01	901	ENSSSCT00000007547	DNTTIP2	4.01	2.57	32.82	100157622	-	Ensembl:ENSSSCG00000006892	deoxynucleotidyltransferase, terminal, interacting protein 2		GO:0005730(nucleolus)	GO:0044822(poly(A) RNA binding)
chr4	124122931	124123732	MACS_peak_76191	210.89	801	ENSSSCT00000054062	MTF2	210.89	7.92	100	100156808	-	Ensembl:ENSSSCG00000006898	metal response element binding transcription factor 2		GO:0035098(ESC/E(Z) complex)//GO:0005737(cytoplasm)	GO:0008270(zinc ion binding)//GO:0035064(methylated histone binding)	GO:0000122(negative regulation of transcription from RNA polymerase II promoter)//GO:0048863(stem cell differentiation)//GO:0061087(positive regulation of histone H3-K27 methylation)//GO:0045944(positive regulation of transcription from RNA polymerase II promoter)//GO:0007379(segment specification)//GO:0019827(stem cell population maintenance)//GO:0061086(negative regulation of histone H3-K27 met…
chr4	124363608	124363811	MACS_peak_76202	9.03	203	ENSSSCT00000007554	RPL5	9.03	2.17	33.48	100135671	-	Ensembl:ENSSSCG00000006899	ribosomal protein L5	ssc03010(Ribosome)	GO:0005730(nucleolus)//GO:0005840(ribosome)//GO:0005737(cytoplasm)//GO:0022625(cytosolic large ribosomal subunit)	GO:0003735(structural constituent of ribosome)//GO:0008097(5S rRNA binding)	GO:0006412(translation)//GO:0000027(ribosomal large subunit assembly)
chr4	124404764	124404846	MACS_peak_76204	20.86	82	ENSSSCT00000061059	EVI5	20.86	3.05	36.95	100519143	-	-	ecotropic viral integration site 5
chr4	124596095	124596433	MACS_peak_76214	50.16	338	ENSSSCT00000032509	EVI5	50.16	3.52	49.88	100519143	-	-	ecotropic viral integration site 5
chr4	124622418	124622460	MACS_peak_76216	5.23	42	ENSSSCT00000007558	GFI1	5.23	2.07	32.76	102164883	-	-	growth factor independent 1 transcription repressor		GO:0016363(nuclear matrix)//GO:0017053(transcriptional repressor complex)//GO:0016604(nuclear body)	GO:0008270(zinc ion binding)//GO:0044212(transcription regulatory region DNA binding)//GO:0001078(transcriptional repressor activity, RNA polymerase II core promoter proximal region sequence-specific binding)	GO:0051569(regulation of histone H3-K4 methylation)//GO:0042472(inner ear morphogenesis)//GO:0010956(negative regulation of calcidiol 1-monooxygenase activity)//GO:0070105(positive regulation of interleukin-6-mediated signaling pathway)//GO:0010977(negative regulation of neuron projection development)//GO:0045165(cell fate commitment)//GO:0007638(mechanosensory behavior)//GO:0030099(myeloid cell …
chr4	125522333	125522374	MACS_peak_76243	8.16	41	ENSSSCT00000038753	HFM1	8.16	2.71	33.36	100156806	-	Ensembl:ENSSSCG00000006912	HFM1, ATP-dependent DNA helicase homolog		GO:0043231(intracellular membrane-bounded organelle)	GO:0005524(ATP binding)//GO:0003676(nucleic acid binding)//GO:0004386(helicase activity)	GO:0000712(resolution of meiotic recombination intermediates)
chr4	125556185	125556331	MACS_peak_76246	4.17	146	ENSSSCT00000007570	HFM1	4.17	2.64	32.78	100156806	-	Ensembl:ENSSSCG00000006912	HFM1, ATP-dependent DNA helicase homolog		GO:0043231(intracellular membrane-bounded organelle)	GO:0005524(ATP binding)//GO:0003676(nucleic acid binding)//GO:0004386(helicase activity)	GO:0000712(resolution of meiotic recombination intermediates)
chr4	126680670	126681031	MACS_peak_76289	7.67	361	ENSSSCT00000063873	ZNF326	7.67	2.23	33.27	100737600	-	-	zinc finger protein 326		GO:0005654(nucleoplasm)//GO:0044609(DBIRD complex)//GO:0005681(spliceosomal complex)	GO:0044822(poly(A) RNA binding)//GO:0000993(RNA polymerase II core binding)//GO:0003677(DNA binding)	GO:0032784(regulation of DNA-templated transcription, elongation)//GO:0008380(RNA splicing)
chr4	129626834	129626991	MACS_peak_76372	3.48	157	ENSSSCT00000007595	CLCA1	3.48	2.23	32.89	397284	AECC	Ensembl:ENSSSCG00000006933	chloride channel accessory 1		GO:0016021(integral component of membrane)//GO:0030141(secretory granule)//GO:0005615(extracellular space)//GO:0031226(intrinsic component of plasma membrane)//GO:0005902(microvillus)	GO:0008237(metallopeptidase activity)//GO:0005229(intracellular calcium activated chloride channel activity)//GO:0046872(metal ion binding)	GO:1902476(chloride transmembrane transport)//GO:0006508(proteolysis)//GO:0006816(calcium ion transport)
chr4	130714720	130714746	MACS_peak_76405	14.6	26	ENSSSCT00000007611	SYDE2	14.6	3.11	34.82	100154622	-	Ensembl:ENSSSCG00000006947	synapse defective 1, Rho GTPase, homolog 2 (C. elegans)		GO:0005737(cytoplasm)		GO:0043087(regulation of GTPase activity)//GO:0007165(signal transduction)
chr4	130728258	130728385	MACS_peak_76407	28.99	127	ENSSSCT00000007611	SYDE2	28.99	2.64	40.05	100154622	-	Ensembl:ENSSSCG00000006947	synapse defective 1, Rho GTPase, homolog 2 (C. elegans)		GO:0005737(cytoplasm)		GO:0043087(regulation of GTPase activity)//GO:0007165(signal transduction)
chr4	130793034	130793149	MACS_peak_76409	6.87	115	ENSSSCT00000050119	WDR63	6.87	2.23	33.05	100157444	-	Ensembl:ENSSSCG00000006950	WD repeat domain 63
chr5	30126	30337	MACS_peak_76415	18.6	211	ENSSSCT00000060173	ACR	18.6	3.32	36.27	397098	-	Ensembl:ENSSSCG00000021265	acrosin		GO:0043234(protein complex)//GO:0001669(acrosomal vesicle)//GO:0005634(nucleus)//GO:0043159(acrosomal matrix)	GO:0004040(amidase activity)//GO:0005537(mannose binding)//GO:0004252(serine-type endopeptidase activity)//GO:0008144(drug binding)//GO:0005515(protein binding)//GO:0042806(fucose binding)	GO:0007338(single fertilization)//GO:0007340(acrosome reaction)//GO:0007190(activation of adenylate cyclase activity)//GO:0007341(penetration of zona pellucida)//GO:0007339(binding of sperm to zona pellucida)//GO:0006508(proteolysis)
chr5	34770	34881	MACS_peak_76416	17.49	111	ENSSSCT00000023369	ACR	17.49	3.59	35.86	397098	-	Ensembl:ENSSSCG00000021265	acrosin		GO:0043234(protein complex)//GO:0001669(acrosomal vesicle)//GO:0005634(nucleus)//GO:0043159(acrosomal matrix)	GO:0004040(amidase activity)//GO:0005537(mannose binding)//GO:0004252(serine-type endopeptidase activity)//GO:0008144(drug binding)//GO:0005515(protein binding)//GO:0042806(fucose binding)	GO:0007338(single fertilization)//GO:0007340(acrosome reaction)//GO:0007190(activation of adenylate cyclase activity)//GO:0007341(penetration of zona pellucida)//GO:0007339(binding of sperm to zona pellucida)//GO:0006508(proteolysis)
chr5	3171747	3171922	MACS_peak_76468	4.15	175	ENSSSCT00000045100	CELSR1	4.15	3.25	32.76	100187730	-	-	cadherin, EGF LAG seven-pass G-type receptor 1 (flamingo homolog, Drosophila)		GO:0005654(nucleoplasm)//GO:0016021(integral component of membrane)	GO:0004930(G-protein coupled receptor activity)	GO:0060488(orthogonal dichotomous subdivision of terminal units involved in lung branching morphogenesis)//GO:0042472(inner ear morphogenesis)//GO:0007266(Rho protein signal transduction)//GO:0090251(protein localization involved in establishment of planar polarity)//GO:0032956(regulation of actin cytoskeleton organization)//GO:0042249(establishment of planar polarity of embryonic epithelium)//GO…
chr5	4119038	4119090	MACS_peak_76481	4.86	52	ENSSSCT00000053081	UPK3A	4.86	2.44	32.78	397558	-	Ensembl:ENSSSCG00000000015	uroplakin 3A	ssc05219(Bladder cancer)	GO:0016021(integral component of membrane)//GO:0070062(extracellular exosome)//GO:0016324(apical plasma membrane)		GO:0000902(cell morphogenesis)//GO:0055078(sodium ion homeostasis)//GO:0006833(water transport)//GO:0055075(potassium ion homeostasis)//GO:0015840(urea transport)//GO:0030855(epithelial cell differentiation)//GO:0001822(kidney development)//GO:0060157(urinary bladder development)
chr5	5561605	5561693	MACS_peak_76519	23.22	88	ENSSSCT00000000030	SCUBE1	23.22	3.91	37.89	100524621	-	Ensembl:ENSSSCG00000000029	signal peptide, CUB domain, EGF-like 1		GO:0019897(extrinsic component of plasma membrane)//GO:0009897(external side of plasma membrane)//GO:0005615(extracellular space)	GO:0046982(protein heterodimerization activity)//GO:0042802(identical protein binding)//GO:0005509(calcium ion binding)	GO:0051260(protein homooligomerization)
chr5	5805010	5805171	MACS_peak_76524	19.29	161	ENSSSCT00000066398	TTLL1	19.29	2.71	36.43	100621517	-	Ensembl:ENSSSCG00000000035	tubulin tyrosine ligase-like family member 1				GO:0003351(epithelial cilium movement)//GO:0035082(axoneme assembly)//GO:0018095(protein polyglutamylation)
chr5	5853381	5853549	MACS_peak_76526	7.47	168	ENSSSCT00000058272	PACSIN2	7.47	2.17	33.16	100523786	-	Ensembl:ENSSSCG00000000036	protein kinase C and casein kinase substrate in neurons 2		GO:0005768(endosome)//GO:0070062(extracellular exosome)//GO:0055038(recycling endosome membrane)//GO:0005901(caveola)//GO:0005829(cytosol)//GO:0019898(extrinsic component of membrane)//GO:0005911(cell-cell junction)//GO:0005654(nucleoplasm)//GO:0005925(focal adhesion)	GO:0070300(phosphatidic acid binding)//GO:0008092(cytoskeletal protein binding)//GO:0042802(identical protein binding)	GO:0070836(caveola assembly)//GO:0048858(cell projection morphogenesis)//GO:0097320(membrane tubulation)//GO:0030100(regulation of endocytosis)//GO:0045806(negative regulation of endocytosis)//GO:0030036(actin cytoskeleton organization)//GO:0072584(caveolin-mediated endocytosis)//GO:0036010(protein localization to endosome)
chr5	6540256	6540428	MACS_peak_76545	62.49	172	ENSSSCT00000000051	CYP2D25	62.49	4.74	56.25	397687	CYPIID25	Ensembl:ENSSSCG00000000046	vitamin D3 25-Hydroxylase	ssc00140(Steroid hormone biosynthesis)//ssc04726(Serotonergic synapse)	GO:0016021(integral component of membrane)//GO:0005789(endoplasmic reticulum membrane)	GO:0008395(steroid hydroxylase activity)//GO:0020037(heme binding)//GO:0047749(cholestanetriol 26-monooxygenase activity)//GO:0005506(iron ion binding)//GO:0008392(arachidonic acid epoxygenase activity)//GO:0016712(oxidoreductase activity, acting on paired donors, with incorporation or reduction of molecular oxygen, reduced flavin or flavoprotein as one donor, and incorporation of one atom of oxy…	GO:0055114(oxidation-reduction process)//GO:0019369(arachidonic acid metabolic process)
chr5	6568275	6568663	MACS_peak_76546	4.13	388	ENSSSCT00000000048	SMDT1	4.13	2.71	32.76	100510960	-	Ensembl:ENSSSCG00000020945	single-pass membrane protein with aspartate-rich tail 1		GO:0016021(integral component of membrane)
chr5	6783769	6783984	MACS_peak_76554	3.19	215	ENSSSCT00000056933	SREBF2	3.19	3.05	33	396675	SREBP-2	Ensembl:ENSSSCG00000026092	sterol regulatory element binding transcription factor 2		GO:0032937(SREBP-SCAP-Insig complex)//GO:0005730(nucleolus)	GO:0070888(E-box binding)//GO:0000978(RNA polymerase II core promoter proximal region sequence-specific DNA binding)//GO:0046983(protein dimerization activity)//GO:0008022(protein C-terminus binding)//GO:0001078(transcriptional repressor activity, RNA polymerase II core promoter proximal region sequence-specific binding)	GO:1903955(positive regulation of protein targeting to mitochondrion)//GO:0055098(response to low-density lipoprotein particle)//GO:2000188(regulation of cholesterol homeostasis)//GO:0072368(regulation of lipid transport by negative regulation of transcription from RNA polymerase II promoter)//GO:0045944(positive regulation of transcription from RNA polymerase II promoter)//GO:0009267(cellular re…
chr5	6830805	6830968	MACS_peak_76559	7.07	163	ENSSSCT00000053183	MEI1	7.07	3.48	33.08	102162942	-	-	meiotic double-stranded break formation protein 1		GO:0005623(cell)		GO:0045141(meiotic telomere clustering)//GO:0007141(male meiosis I)//GO:0007286(spermatid development)
chr5	6843886	6843978	MACS_peak_76560	3.59	92	ENSSSCT00000053183	MEI1	3.59	3.39	32.9	102162942	-	-	meiotic double-stranded break formation protein 1		GO:0005623(cell)		GO:0045141(meiotic telomere clustering)//GO:0007141(male meiosis I)//GO:0007286(spermatid development)
chr5	6896167	6896305	MACS_peak_76565	4.98	138	ENSSSCT00000023171	SNU13	4.98	2.57	32.73	100155420	NHP2L1	Ensembl:ENSSSCG00000000058	SNU13 homolog, small nuclear ribonucleoprotein (U4/U6.U5)	ssc03008(Ribosome biogenesis in eukaryotes)//ssc03040(Spliceosome)	GO:0030529(intracellular ribonucleoprotein complex)//GO:0005730(nucleolus)//GO:0043234(protein complex)	GO:0034511(U3 snoRNA binding)//GO:0030622(U4atac snRNA binding)//GO:0030621(U4 snRNA binding)//GO:0044822(poly(A) RNA binding)//GO:0034512(box C/D snoRNA binding)	GO:0042254(ribosome biogenesis)
chr5	6964998	6965417	MACS_peak_76567	8.44	419	ENSSSCT00000000067	PMM1	8.44	2.57	33.4	100151790	-	Ensembl:ENSSSCG00000000061	phosphomannomutase 1	ssc00051(Fructose and mannose metabolism)//ssc00520(Amino sugar and nucleotide sugar metabolism)//	GO:0005737(cytoplasm)//GO:0043025(neuronal cell body)	GO:0004615(phosphomannomutase activity)	GO:0009298(GDP-mannose biosynthetic process)//GO:0006013(mannose metabolic process)
chr5	7022795	7022887	MACS_peak_76568	6.44	92	ENSSSCT00000000070	ACO2	6.44	3.11	33	396999	-	Ensembl:ENSSSCG00000000064	aconitase 2, mitochondrial	ssc00020(Citrate cycle (TCA cycle))//ssc00630(Glyoxylate and dicarboxylate metabolism)//	GO:0005739(mitochondrion)//GO:0005634(nucleus)//GO:0043209(myelin sheath)	GO:0005506(iron ion binding)//GO:0051539(4 iron, 4 sulfur cluster binding)//GO:0046872(metal ion binding)//GO:0003994(aconitate hydratase activity)	GO:0006099(tricarboxylic acid cycle)
chr5	7232426	7232610	MACS_peak_76577	1989.09	184	ENSSSCT00000031198	RANGAP1	1989.09	7.03	100	100153811	-	-	Ran GTPase activating protein 1	ssc03013(RNA transport)	GO:0031965(nuclear membrane)//GO:0000776(kinetochore)//GO:0048471(perinuclear region of cytoplasm)	GO:0005096(GTPase activator activity)	GO:0043547(positive regulation of GTPase activity)//GO:0046826(negative regulation of protein export from nucleus)//GO:0007165(signal transduction)
chr5	7277487	7277678	MACS_peak_76578	3.98	191	ENSSSCT00000000072	L3MBTL2	3.98	3.84	32.82	100157440	-	Ensembl:ENSSSCG00000000066	l(3)mbt-like 2 (Drosophila)		GO:0005634(nucleus)	GO:0008270(zinc ion binding)//GO:0035064(methylated histone binding)	GO:0006355(regulation of transcription, DNA-templated)
chr5	8360816	8361668	MACS_peak_76630	35.09	852	ENSSSCT00000045170	GRAP2	35.09	2.84	42.55	100516438	-	Ensembl:ENSSSCG00000000080	GRB2-related adaptor protein 2	ssc04660(T cell receptor signaling pathway)	GO:0005654(nucleoplasm)//GO:0005768(endosome)
chr5	8636065	8636378	MACS_peak_76648	345.26	313	ENSSSCT00000000088	CACNA1I	345.26	11.58	100	100154640	-	-	calcium channel, voltage-dependent, T type, alpha 1I subunit	ssc04010(MAPK signaling pathway)//ssc04020(Calcium signaling pathway)//ssc04713(Circadian entrainment)//	GO:0005891(voltage-gated calcium channel complex)//GO:0005886(plasma membrane)	GO:0008332(low voltage-gated calcium channel activity)//GO:0005261(cation channel activity)	GO:0070509(calcium ion import)//GO:0030317(sperm motility)//GO:0030431(sleep)//GO:0034765(regulation of ion transmembrane transport)//GO:0006816(calcium ion transport)//GO:0045956(positive regulation of calcium ion-dependent exocytosis)//GO:0019228(neuronal action potential)//GO:0070588(calcium ion transmembrane transport)//GO:0086010(membrane depolarization during action potential)//GO:0034220(i…
chr5	8742888	8743867	MACS_peak_76655	47.72	979	ENSSSCT00000049945	ATF4	47.72	5.62	48.62	100144302	CREB2	Ensembl:ENSSSCG00000000084	activating transcription factor 4	ssc04010(MAPK signaling pathway)//ssc04022(cGMP-PKG signaling pathway)//ssc04141(Protein processing in endoplasmic reticulum)//ssc04151(PI3K-Akt signaling pathway)//ssc04210(Apoptosis)//	GO:0005634(nucleus)//GO:0005737(cytoplasm)	GO:0000981(RNA polymerase II transcription factor activity, sequence-specific DNA binding)//GO:0000977(RNA polymerase II regulatory region sequence-specific DNA binding)	GO:0043065(positive regulation of apoptotic process)//GO:0036091(positive regulation of transcription from RNA polymerase II promoter in response to oxidative stress)//GO:1990440(positive regulation of transcription from RNA polymerase II promoter in response to endoplasmic reticulum stress)
chr5	8852756	8852850	MACS_peak_76659	5.08	94	ENSSSCT00000000093	TAB1	5.08	2.17	32.74	100153785	-	Ensembl:ENSSSCG00000000087|Vega:OTTSUSG00000001089	TGF-beta activated kinase 1/MAP3K7 binding protein 1	ssc04010(MAPK signaling pathway)//ssc04064(NF-kappa B signaling pathway)//ssc04380(Osteoclast differentiation)//ssc04620(Toll-like receptor signaling pathway)//ssc04621(NOD-like receptor signaling pathway)//ssc04668(TNF signaling pathway)//ssc05140(Leishmaniasis)//ssc05145(Toxoplasmosis)//ssc05168(Herpes simplex infection)//ssc05169(Epstein-Barr virus infection)	GO:0005654(nucleoplasm)//GO:0005737(cytoplasm)	GO:0019209(kinase activator activity)//GO:0004722(protein serine/threonine phosphatase activity)	GO:0035904(aorta development)//GO:0003279(cardiac septum development)//GO:0003007(heart morphogenesis)//GO:0001701(in utero embryonic development)//GO:0060976(coronary vasculature development)//GO:0007179(transforming growth factor beta receptor signaling pathway)//GO:0006470(protein dephosphorylation)//GO:0030324(lung development)//GO:0000185(activation of MAPKKK activity)
chr5	8933595	8934282	MACS_peak_76663	3.4	687	ENSSSCT00000063010	RPL3	3.4	3.45	32.83	396768	-	Ensembl:ENSSSCG00000000089	ribosomal protein L3	ssc03010(Ribosome)	GO:0005654(nucleoplasm)//GO:0070062(extracellular exosome)//GO:0022625(cytosolic large ribosomal subunit)//GO:0005925(focal adhesion)//GO:0005730(nucleolus)	GO:0044822(poly(A) RNA binding)//GO:0003735(structural constituent of ribosome)	GO:0006412(translation)//GO:0071353(cellular response to interleukin-4)//GO:0000027(ribosomal large subunit assembly)
chr5	9316162	9316583	MACS_peak_76675	11.32	421	ENSSSCT00000049712	GTPBP1	11.32	3.18	33.92	100520611	-	Ensembl:ENSSSCG00000000095	GTP binding protein 1		GO:0005622(intracellular)//GO:0016020(membrane)	GO:0003746(translation elongation factor activity)//GO:0003924(GTPase activity)//GO:0044822(poly(A) RNA binding)//GO:0005525(GTP binding)	GO:0006414(translational elongation)//GO:0008152(metabolic process)
chr5	9485658	9486078	MACS_peak_76686	6.11	420	ENSSSCT00000059784	DDX17	6.11	2.51	32.9	100514347	-	Ensembl:ENSSSCG00000000104	DEAD (Asp-Glu-Ala-Asp) box helicase 17		GO:0005654(nucleoplasm)	GO:0005524(ATP binding)//GO:0003676(nucleic acid binding)//GO:0004004(ATP-dependent RNA helicase activity)	GO:0010501(RNA secondary structure unwinding)//GO:0072358(cardiovascular system development)//GO:0009791(post-embryonic development)//GO:0045893(positive regulation of transcription, DNA-templated)
chr5	9488810	9488961	MACS_peak_76687	8	151	ENSSSCT00000000110	DDX17	8	2.23	33.31	100514347	-	Ensembl:ENSSSCG00000000104	DEAD (Asp-Glu-Ala-Asp) box helicase 17		GO:0005654(nucleoplasm)	GO:0005524(ATP binding)//GO:0003676(nucleic acid binding)//GO:0004004(ATP-dependent RNA helicase activity)	GO:0010501(RNA secondary structure unwinding)//GO:0072358(cardiovascular system development)//GO:0009791(post-embryonic development)//GO:0045893(positive regulation of transcription, DNA-templated)
chr5	9683656	9685036	MACS_peak_76695	51.64	1380	ENSSSCT00000028972	MAFF	51.64	5.96	50.67	100156484	-	Ensembl:ENSSSCG00000030165|Vega:OTTSUSG00000001653	v-maf avian musculoaponeurotic fibrosarcoma oncogene homolog F		GO:0005634(nucleus)	GO:0043565(sequence-specific DNA binding)//GO:0003700(transcription factor activity, sequence-specific DNA binding)//GO:0001228(transcriptional activator activity, RNA polymerase II transcription regulatory region sequence-specific binding)	GO:0006351(transcription, DNA-templated)//GO:0045604(regulation of epidermal cell differentiation)//GO:0006366(transcription from RNA polymerase II promoter)//GO:0045944(positive regulation of transcription from RNA polymerase II promoter)//GO:0006357(regulation of transcription from RNA polymerase II promoter)//GO:0001701(in utero embryonic development)//GO:0035914(skeletal muscle cell different…
chr5	9901231	9902080	MACS_peak_76701	12.49	849	ENSSSCT00000048230	SOX10	12.49	4.47	34.15	414903	-	Ensembl:ENSSSCG00000000115	SRY (sex determining region Y)-box 10		GO:0005634(nucleus)//GO:0031315(extrinsic component of mitochondrial outer membrane)//GO:0005737(cytoplasm)	GO:0000978(RNA polymerase II core promoter proximal region sequence-specific DNA binding)//GO:0003700(transcription factor activity, sequence-specific DNA binding)//GO:0000981(RNA polymerase II transcription factor activity, sequence-specific DNA binding)//GO:0003682(chromatin binding)//GO:0042802(identical protein binding)//GO:0044212(transcription regulatory region DNA binding)//GO:0001190(tran…	GO:0032808(lacrimal gland development)//GO:0048709(oligodendrocyte differentiation)//GO:0030318(melanocyte differentiation)//GO:0043066(negative regulation of apoptotic process)//GO:0048484(enteric nervous system development)//GO:0090090(negative regulation of canonical Wnt signaling pathway)//GO:0006351(transcription, DNA-templated)//GO:0001701(in utero embryonic development)//GO:0006366(transcr…
chr5	10582101	10582474	MACS_peak_76726	922.39	373	ENSSSCT00000028867	SSTR3	922.39	15.17	100	396643	-	Ensembl:ENSSSCG00000027106	somatostatin receptor 3	ssc04080(Neuroactive ligand-receptor interaction)	GO:0043005(neuron projection)//GO:0005887(integral component of plasma membrane)	GO:0004994(somatostatin receptor activity)//GO:0042923(neuropeptide binding)//GO:0004930(G-protein coupled receptor activity)	GO:0007218(neuropeptide signaling pathway)//GO:0007268(synaptic transmission)//GO:0060125(negative regulation of growth hormone secretion)//GO:0038170(somatostatin signaling pathway)//GO:0007187(G-protein coupled receptor signaling pathway, coupled to cyclic nucleotide second messenger)
chr5	10639387	10639536	MACS_peak_76727	5.06	149	ENSSSCT00000024889	IL2RB	5.06	3.86	32.75	100621776	-	Ensembl:ENSSSCG00000029668	interleukin 2 receptor, beta	ssc04060(Cytokine-cytokine receptor interaction)//ssc04144(Endocytosis)//ssc04151(PI3K-Akt signaling pathway)//ssc04630(Jak-STAT signaling pathway)//ssc05162(Measles)//ssc05166(HTLV-I infection)//ssc05202(Transcriptional misregulation in cancer)
chr5	10696830	10696944	MACS_peak_76730	5.35	114	ENSSSCT00000027690	TMPRSS6	5.35	2.52	32.73	100154461	-	-	transmembrane protease, serine 6		GO:0005886(plasma membrane)//GO:0005615(extracellular space)//GO:0016021(integral component of membrane)	GO:0004252(serine-type endopeptidase activity)	GO:0097264(self proteolysis)//GO:0030514(negative regulation of BMP signaling pathway)//GO:0033619(membrane protein proteolysis)//GO:0042730(fibrinolysis)//GO:0006879(cellular iron ion homeostasis)//GO:0045944(positive regulation of transcription from RNA polymerase II promoter)//GO:0000122(negative regulation of transcription from RNA polymerase II promoter)//GO:0006508(proteolysis)
chr5	10769583	10770029	MACS_peak_76733	3.2	446	ENSSSCT00000000138	TEX33	3.2	2.6	33.02	100152026	-	Ensembl:ENSSSCG00000000132	testis expressed 33
chr5	10883462	10883561	MACS_peak_76737	75.11	99	ENSSSCT00000034941	NCF4	75.11	3.59	63.78	100152055	-	Ensembl:ENSSSCG00000000137|Vega:OTTSUSG00000001702	neutrophil cytosolic factor 4, 40kDa	ssc04145(Phagosome)//ssc04380(Osteoclast differentiation)//ssc04670(Leukocyte transendothelial migration)//ssc05140(Leishmaniasis)	GO:0010008(endosome membrane)//GO:0043020(NADPH oxidase complex)	GO:0032266(phosphatidylinositol-3-phosphate binding)//GO:0016176(superoxide-generating NADPH oxidase activator activity)//GO:0035091(phosphatidylinositol binding)	GO:0043085(positive regulation of catalytic activity)
chr5	10957728	10957861	MACS_peak_76744	12.14	133	ENSSSCT00000035876	PVALB	12.14	3.45	34.12	100157265	PVALB1	Ensembl:ENSSSCG00000000138|Vega:OTTSUSG00000001681	parvalbumin		GO:0070062(extracellular exosome)//GO:0030424(axon)//GO:0005737(cytoplasm)	GO:0005509(calcium ion binding)
chr5	10992747	10992803	MACS_peak_76746	4.13	56	ENSSSCT00000036476	NCF4	4.13	2.1	32.76	100152055	-	Ensembl:ENSSSCG00000000137|Vega:OTTSUSG00000001702	neutrophil cytosolic factor 4, 40kDa	ssc04145(Phagosome)//ssc04380(Osteoclast differentiation)//ssc04670(Leukocyte transendothelial migration)//ssc05140(Leishmaniasis)	GO:0010008(endosome membrane)//GO:0043020(NADPH oxidase complex)	GO:0032266(phosphatidylinositol-3-phosphate binding)//GO:0016176(superoxide-generating NADPH oxidase activator activity)//GO:0035091(phosphatidylinositol binding)	GO:0043085(positive regulation of catalytic activity)
chr5	11264464	11264658	MACS_peak_76761	8.33	194	ENSSSCT00000000150	TXN2	8.33	2.23	33.38	100158080	-	Ensembl:ENSSSCG00000000144	thioredoxin 2		GO:0005730(nucleolus)//GO:0005739(mitochondrion)//GO:0005737(cytoplasm)	GO:0016671(oxidoreductase activity, acting on a sulfur group of donors, disulfide as acceptor)//GO:0015035(protein disulfide oxidoreductase activity)	GO:0055114(oxidation-reduction process)//GO:0000103(sulfate assimilation)//GO:0006457(protein folding)//GO:0034599(cellular response to oxidative stress)//GO:0045454(cell redox homeostasis)//GO:0006662(glycerol ether metabolic process)
chr5	11264907	11265705	MACS_peak_76762	18.92	798	ENSSSCT00000051686	TXN2	18.92	3.79	36.36	100158080	-	Ensembl:ENSSSCG00000000144	thioredoxin 2		GO:0005730(nucleolus)//GO:0005739(mitochondrion)//GO:0005737(cytoplasm)	GO:0016671(oxidoreductase activity, acting on a sulfur group of donors, disulfide as acceptor)//GO:0015035(protein disulfide oxidoreductase activity)	GO:0055114(oxidation-reduction process)//GO:0000103(sulfate assimilation)//GO:0006457(protein folding)//GO:0034599(cellular response to oxidative stress)//GO:0045454(cell redox homeostasis)//GO:0006662(glycerol ether metabolic process)
chr5	11696933	11697001	MACS_peak_76777	85.77	68	ENSSSCT00000000160	RBFOX2	85.77	5.42	70.92	100513594	-	Ensembl:ENSSSCG00000000152	RNA binding protein, fox-1 homolog (C. elegans) 2		GO:0005654(nucleoplasm)//GO:0005634(nucleus)//GO:0005737(cytoplasm)	GO:0000166(nucleotide binding)//GO:0003714(transcription corepressor activity)//GO:0008134(transcription factor binding)//GO:0003729(mRNA binding)	GO:0030520(intracellular estrogen receptor signaling pathway)//GO:0045892(negative regulation of transcription, DNA-templated)//GO:0021942(radial glia guided migration of Purkinje cell)//GO:0010724(regulation of definitive erythrocyte differentiation)//GO:0048813(dendrite morphogenesis)//GO:0007399(nervous system development)//GO:0050885(neuromuscular process controlling balance)//GO:0000381(regu…
chr5	11808877	11809415	MACS_peak_76785	4.34	538	ENSSSCT00000037284	RBFOX2	4.34	3.11	32.85	100513594	-	Ensembl:ENSSSCG00000000152	RNA binding protein, fox-1 homolog (C. elegans) 2		GO:0005654(nucleoplasm)//GO:0005634(nucleus)//GO:0005737(cytoplasm)	GO:0000166(nucleotide binding)//GO:0003714(transcription corepressor activity)//GO:0008134(transcription factor binding)//GO:0003729(mRNA binding)	GO:0030520(intracellular estrogen receptor signaling pathway)//GO:0045892(negative regulation of transcription, DNA-templated)//GO:0021942(radial glia guided migration of Purkinje cell)//GO:0010724(regulation of definitive erythrocyte differentiation)//GO:0048813(dendrite morphogenesis)//GO:0007399(nervous system development)//GO:0050885(neuromuscular process controlling balance)//GO:0000381(regu…
chr5	11882537	11882591	MACS_peak_76789	4.93	54	ENSSSCT00000000160	RBFOX2	4.93	2.1	32.78	100513594	-	Ensembl:ENSSSCG00000000152	RNA binding protein, fox-1 homolog (C. elegans) 2		GO:0005654(nucleoplasm)//GO:0005634(nucleus)//GO:0005737(cytoplasm)	GO:0000166(nucleotide binding)//GO:0003714(transcription corepressor activity)//GO:0008134(transcription factor binding)//GO:0003729(mRNA binding)	GO:0030520(intracellular estrogen receptor signaling pathway)//GO:0045892(negative regulation of transcription, DNA-templated)//GO:0021942(radial glia guided migration of Purkinje cell)//GO:0010724(regulation of definitive erythrocyte differentiation)//GO:0048813(dendrite morphogenesis)//GO:0007399(nervous system development)//GO:0050885(neuromuscular process controlling balance)//GO:0000381(regu…
chr5	12562003	12562174	MACS_peak_76821	6.67	171	ENSSSCT00000000165	BPIFC	6.67	2.57	33.05	100519483	BPIL2	Ensembl:ENSSSCG00000000157|Vega:OTTSUSG00000001421	BPI fold containing family C		GO:0005615(extracellular space)	GO:0008289(lipid binding)
chr5	13366312	13367459	MACS_peak_76867	3.39	1147	ENSSSCT00000057294	MTERF2	3.39	3.05	32.83	100152022	MTERFD3	-	mitochondrial transcription termination factor 2		GO:0005759(mitochondrial matrix)	GO:0003676(nucleic acid binding)//GO:0042803(protein homodimerization activity)//GO:0044212(transcription regulatory region DNA binding)//GO:0003690(double-stranded DNA binding)	GO:0006393(termination of mitochondrial transcription)//GO:0006355(regulation of transcription, DNA-templated)
chr5	13377366	13377519	MACS_peak_76868	72.85	153	ENSSSCT00000057294	MTERF2	72.85	4.74	62.42	100152022	MTERFD3	-	mitochondrial transcription termination factor 2		GO:0005759(mitochondrial matrix)	GO:0003676(nucleic acid binding)//GO:0042803(protein homodimerization activity)//GO:0044212(transcription regulatory region DNA binding)//GO:0003690(double-stranded DNA binding)	GO:0006393(termination of mitochondrial transcription)//GO:0006355(regulation of transcription, DNA-templated)
chr5	13615223	13615343	MACS_peak_76881	4.6	120	ENSSSCT00000000177	POLR3B	4.6	2.3	32.85	102159905	-	-	polymerase (RNA) III (DNA directed) polypeptide B	ssc00230(Purine metabolism)//ssc00240(Pyrimidine metabolism)//	GO:0005666(DNA-directed RNA polymerase III complex)	GO:0001056(RNA polymerase III activity)//GO:0032549(ribonucleoside binding)//GO:0003677(DNA binding)	GO:0006383(transcription from RNA polymerase III promoter)
chr5	13845663	13845695	MACS_peak_76892	11.01	32	ENSSSCT00000000178	POLR3B	11.01	3.32	33.74	102159905	-	-	polymerase (RNA) III (DNA directed) polypeptide B	ssc00230(Purine metabolism)//ssc00240(Pyrimidine metabolism)//	GO:0005666(DNA-directed RNA polymerase III complex)	GO:0001056(RNA polymerase III activity)//GO:0032549(ribonucleoside binding)//GO:0003677(DNA binding)	GO:0006383(transcription from RNA polymerase III promoter)
chr5	14021320	14021466	MACS_peak_76899	5.09	146	ENSSSCT00000000180	CKAP4	5.09	2.17	32.75	100523493	-	-	cytoskeleton-associated protein 4	ssc04141(Protein processing in endoplasmic reticulum)	GO:0005783(endoplasmic reticulum)//GO:0005811(lipid particle)//GO:0016021(integral component of membrane)//GO:0070062(extracellular exosome)	GO:0044822(poly(A) RNA binding)
chr5	14845822	14845972	MACS_peak_76931	7.3	150	ENSSSCT00000000184	ADCY6	7.3	3.05	33.12	100522613	-	Ensembl:ENSSSCG00000000175	adenylate cyclase 6	ssc00230(Purine metabolism)//ssc04015(Rap1 signaling pathway)//ssc04022(cGMP-PKG signaling pathway)//ssc04024(cAMP signaling pathway)//ssc04062(Chemokine signaling pathway)//	GO:0005622(intracellular)//GO:0005886(plasma membrane)//GO:0016021(integral component of membrane)	GO:0000166(nucleotide binding)//GO:0004016(adenylate cyclase activity)	GO:0019933(cAMP-mediated signaling)//GO:0006171(cAMP biosynthetic process)//GO:0007189(adenylate cyclase-activating G-protein coupled receptor signaling pathway)//GO:0007193(adenylate cyclase-inhibiting G-protein coupled receptor signaling pathway)
chr5	14875711	14875753	MACS_peak_76933	167.58	42	ENSSSCT00000051833	CACNB3	167.58	8.6	100	100524021	-	Ensembl:ENSSSCG00000000176	calcium channel, voltage-dependent, beta 3 subunit	ssc04010(MAPK signaling pathway)//ssc04260(Cardiac muscle contraction)//ssc04261(Adrenergic signaling in cardiomyocytes)//ssc04921(Oxytocin signaling pathway)//ssc05410(Hypertrophic cardiomyopathy (HCM))//ssc05412(Arrhythmogenic right ventricular cardiomyopathy (ARVC))//ssc05414(Dilated cardiomyopathy)	GO:0005891(voltage-gated calcium channel complex)	GO:0008331(high voltage-gated calcium channel activity)	GO:1901385(regulation of voltage-gated calcium channel activity)//GO:0070588(calcium ion transmembrane transport)//GO:0007528(neuromuscular junction development)//GO:0007268(synaptic transmission)
chr5	14878372	14878892	MACS_peak_76934	3.4	520	ENSSSCT00000060225	CACNB3	3.4	3.25	32.84	100524021	-	Ensembl:ENSSSCG00000000176	calcium channel, voltage-dependent, beta 3 subunit	ssc04010(MAPK signaling pathway)//ssc04260(Cardiac muscle contraction)//ssc04261(Adrenergic signaling in cardiomyocytes)//ssc04921(Oxytocin signaling pathway)//ssc05410(Hypertrophic cardiomyopathy (HCM))//ssc05412(Arrhythmogenic right ventricular cardiomyopathy (ARVC))//ssc05414(Dilated cardiomyopathy)	GO:0005891(voltage-gated calcium channel complex)	GO:0008331(high voltage-gated calcium channel activity)	GO:1901385(regulation of voltage-gated calcium channel activity)//GO:0070588(calcium ion transmembrane transport)//GO:0007528(neuromuscular junction development)//GO:0007268(synaptic transmission)
chr5	14895707	14895846	MACS_peak_76935	21.59	139	ENSSSCT00000000185	DDX23	21.59	3.18	37.23	100737526	-	-	DEAD (Asp-Glu-Ala-Asp) box polypeptide 23		GO:0005886(plasma membrane)//GO:0005682(U5 snRNP)//GO:0071013(catalytic step 2 spliceosome)//GO:0005739(mitochondrion)//GO:0070062(extracellular exosome)//GO:0005730(nucleolus)	GO:0005524(ATP binding)//GO:0044822(poly(A) RNA binding)//GO:0004004(ATP-dependent RNA helicase activity)	GO:0010501(RNA secondary structure unwinding)//GO:0000375(RNA splicing, via transesterification reactions)
chr5	15322507	15322771	MACS_peak_76958	3.72	264	ENSSSCT00000000211	DNAJC22	3.72	5.08	32.91	100513730	-	Ensembl:ENSSSCG00000026000	DnaJ (Hsp40) homolog, subfamily C, member 22		GO:0016021(integral component of membrane)
chr5	15496724	15496975	MACS_peak_76967	121.04	251	ENSSSCT00000000216	KCNH3	121.04	6.5	96.22	100514837	-	-	potassium voltage-gated channel, subfamily H (eag-related), member 3		GO:0005622(intracellular)//GO:0016021(integral component of membrane)	GO:0005249(voltage-gated potassium channel activity)//GO:0000155(phosphorelay sensor kinase activity)	GO:0071805(potassium ion transmembrane transport)//GO:0023014(signal transduction by protein phosphorylation)//GO:0042391(regulation of membrane potential)//GO:0000160(phosphorelay signal transduction system)
chr5	15605978	15606131	MACS_peak_76969	21.64	153	ENSSSCT00000025087	FMNL3	21.64	4.22	37.25	102157898	-	Ensembl:ENSSSCG00000027376	formin-like 3			GO:0003779(actin binding)	GO:0016043(cellular component organization)
chr5	15991454	15991876	MACS_peak_76991	59.72	422	ENSSSCT00000000232	ASIC1	59.72	4.87	54.93	100517467	ACCN2	Ensembl:ENSSSCG00000000216	acid sensing (proton gated) ion channel 1	ssc04750(Inflammatory mediator regulation of TRP channels)	GO:0016021(integral component of membrane)	GO:0015280(ligand-gated sodium channel activity)	GO:0035725(sodium ion transmembrane transport)
chr5	16591148	16591317	MACS_peak_77017	19.93	169	ENSSSCT00000028346	DIP2B	19.93	3.87	36.65	100626751	-	Ensembl:ENSSSCG00000029196	disco-interacting protein 2 homolog B		GO:0016020(membrane)//GO:0005634(nucleus)//GO:0005737(cytoplasm)//GO:0070062(extracellular exosome)	GO:0003824(catalytic activity)//GO:0008134(transcription factor binding)	GO:0008152(metabolic process)
chr5	16872404	16872565	MACS_peak_77026	4.76	161	ENSSSCT00000024631	SLC4A8	4.76	2.1	32.84	100521009	-	Ensembl:ENSSSCG00000028060	solute carrier family 4, sodium bicarbonate cotransporter, member 8		GO:0043005(neuron projection)//GO:0032809(neuronal cell body membrane)//GO:0016021(integral component of membrane)	GO:0008509(anion transmembrane transporter activity)//GO:0005452(inorganic anion exchanger activity)	GO:0015701(bicarbonate transport)//GO:0098656(anion transmembrane transport)
chr5	16880874	16881021	MACS_peak_77027	3.77	147	ENSSSCT00000024631	SLC4A8	3.77	2.64	32.89	100521009	-	Ensembl:ENSSSCG00000028060	solute carrier family 4, sodium bicarbonate cotransporter, member 8		GO:0043005(neuron projection)//GO:0032809(neuronal cell body membrane)//GO:0016021(integral component of membrane)	GO:0008509(anion transmembrane transporter activity)//GO:0005452(inorganic anion exchanger activity)	GO:0015701(bicarbonate transport)//GO:0098656(anion transmembrane transport)
chr5	16901840	16901993	MACS_peak_77031	3.05	153	ENSSSCT00000024631	SLC4A8	3.05	2.89	32.93	100521009	-	Ensembl:ENSSSCG00000028060	solute carrier family 4, sodium bicarbonate cotransporter, member 8		GO:0043005(neuron projection)//GO:0032809(neuronal cell body membrane)//GO:0016021(integral component of membrane)	GO:0008509(anion transmembrane transporter activity)//GO:0005452(inorganic anion exchanger activity)	GO:0015701(bicarbonate transport)//GO:0098656(anion transmembrane transport)
chr5	16905569	16905638	MACS_peak_77032	4.2	69	ENSSSCT00000024631	SLC4A8	4.2	3.39	32.84	100521009	-	Ensembl:ENSSSCG00000028060	solute carrier family 4, sodium bicarbonate cotransporter, member 8		GO:0043005(neuron projection)//GO:0032809(neuronal cell body membrane)//GO:0016021(integral component of membrane)	GO:0008509(anion transmembrane transporter activity)//GO:0005452(inorganic anion exchanger activity)	GO:0015701(bicarbonate transport)//GO:0098656(anion transmembrane transport)
chr5	16976769	16977354	MACS_peak_77034	5.99	585	ENSSSCT00000024631	SLC4A8	5.99	2.64	32.89	100521009	-	Ensembl:ENSSSCG00000028060	solute carrier family 4, sodium bicarbonate cotransporter, member 8		GO:0043005(neuron projection)//GO:0032809(neuronal cell body membrane)//GO:0016021(integral component of membrane)	GO:0008509(anion transmembrane transporter activity)//GO:0005452(inorganic anion exchanger activity)	GO:0015701(bicarbonate transport)//GO:0098656(anion transmembrane transport)
chr5	17071965	17072055	MACS_peak_77041	3.95	90	ENSSSCT00000000245	SCN8A	3.95	3.39	32.82	100522189	-	Ensembl:ENSSSCG00000000228	sodium channel, voltage gated, type VIII alpha subunit		GO:0005886(plasma membrane)//GO:0030425(dendrite)//GO:0001518(voltage-gated sodium channel complex)//GO:0043025(neuronal cell body)	GO:0005248(voltage-gated sodium channel activity)	GO:0035725(sodium ion transmembrane transport)//GO:0007628(adult walking behavior)//GO:0007517(muscle organ development)//GO:0050905(neuromuscular process)//GO:0009636(response to toxic substance)//GO:0034765(regulation of ion transmembrane transport)//GO:0007605(sensory perception of sound)//GO:0019228(neuronal action potential)//GO:0086010(membrane depolarization during action potential)
chr5	17104931	17105226	MACS_peak_77042	151.46	295	ENSSSCT00000000245	SCN8A	151.46	6.46	100	100522189	-	Ensembl:ENSSSCG00000000228	sodium channel, voltage gated, type VIII alpha subunit		GO:0005886(plasma membrane)//GO:0030425(dendrite)//GO:0001518(voltage-gated sodium channel complex)//GO:0043025(neuronal cell body)	GO:0005248(voltage-gated sodium channel activity)	GO:0035725(sodium ion transmembrane transport)//GO:0007628(adult walking behavior)//GO:0007517(muscle organ development)//GO:0050905(neuromuscular process)//GO:0009636(response to toxic substance)//GO:0034765(regulation of ion transmembrane transport)//GO:0007605(sensory perception of sound)//GO:0019228(neuronal action potential)//GO:0086010(membrane depolarization during action potential)
chr5	17281785	17281873	MACS_peak_77052	49	88	ENSSSCT00000000251	ACVRL1	49	3.87	49.41	100153279	-	Ensembl:ENSSSCG00000000232|Vega:OTTSUSG00000002964	activin A receptor type II-like 1		GO:0005887(integral component of plasma membrane)//GO:0009986(cell surface)	GO:0004702(receptor signaling protein serine/threonine kinase activity)//GO:0005524(ATP binding)//GO:0005025(transforming growth factor beta receptor activity, type I)//GO:0019901(protein kinase binding)//GO:0050431(transforming growth factor beta binding)//GO:0048185(activin binding)//GO:0046332(SMAD binding)	GO:0061298(retina vasculature development in camera-type eye)//GO:0007179(transforming growth factor beta receptor signaling pathway)//GO:0008217(regulation of blood pressure)//GO:0045603(positive regulation of endothelial cell differentiation)//GO:0030509(BMP signaling pathway)//GO:0010862(positive regulation of pathway-restricted SMAD protein phosphorylation)//GO:0045766(positive regulation of …
chr5	17400156	17400298	MACS_peak_77060	30.59	142	ENSSSCT00000059920	NR4A1	30.59	4.2	40.59	100310800	-	-	nuclear receptor subfamily 4, group A, member 1		GO:0031965(nuclear membrane)//GO:0005654(nucleoplasm)//GO:0005667(transcription factor complex)//GO:0005737(cytoplasm)	GO:0046982(protein heterodimerization activity)//GO:0042803(protein homodimerization activity)//GO:0003707(steroid hormone receptor activity)//GO:0004879(RNA polymerase II transcription factor activity, ligand-activated sequence-specific DNA binding)//GO:0001077(transcriptional activator activity, RNA polymerase II core promoter proximal region sequence-specific binding)//GO:0003677(DNA binding)	GO:0043401(steroid hormone mediated signaling pathway)//GO:0030522(intracellular receptor signaling pathway)//GO:0043065(positive regulation of apoptotic process)//GO:0006366(transcription from RNA polymerase II promoter)//GO:0045786(negative regulation of cell cycle)//GO:0043154(negative regulation of cysteine-type endopeptidase activity involved in apoptotic process)//GO:0071376(cellular respon…
chr5	17914911	17915164	MACS_peak_77093	13.5	253	ENSSSCT00000024415	KRT74	13.5	2.64	34.43	100511256	-	Ensembl:ENSSSCG00000028334	keratin 74		GO:0045095(keratin filament)//GO:0070062(extracellular exosome)//GO:0005737(cytoplasm)	GO:0005198(structural molecule activity)//GO:1990254(keratin filament binding)	GO:0045104(intermediate filament cytoskeleton organization)
chr5	17920676	17920758	MACS_peak_77094	3.02	82	ENSSSCT00000024415	KRT74	3.02	2.78	32.94	100511256	-	Ensembl:ENSSSCG00000028334	keratin 74		GO:0045095(keratin filament)//GO:0070062(extracellular exosome)//GO:0005737(cytoplasm)	GO:0005198(structural molecule activity)//GO:1990254(keratin filament binding)	GO:0045104(intermediate filament cytoskeleton organization)
chr5	17988813	17988909	MACS_peak_77099	18.15	96	ENSSSCT00000063349	KRT2	18.15	3.25	36.09	100049665	KRT2A	-	keratin 2, type II		GO:0070062(extracellular exosome)//GO:0016020(membrane)//GO:0045095(keratin filament)//GO:0005794(Golgi apparatus)//GO:0005634(nucleus)//GO:0005615(extracellular space)	GO:0005198(structural molecule activity)	GO:0032980(keratinocyte activation)//GO:0051546(keratinocyte migration)//GO:0031424(keratinization)//GO:0043616(keratinocyte proliferation)
chr5	18017931	18018582	MACS_peak_77101	77.64	651	ENSSSCT00000000270	KRT1	77.64	5.48	65.52	100049664	-	Ensembl:ENSSSCG00000000251	keratin 1, type II		GO:0070062(extracellular exosome)//GO:0016020(membrane)//GO:0045095(keratin filament)//GO:0031012(extracellular matrix)//GO:0005634(nucleus)//GO:0072562(blood microparticle)	GO:0005198(structural molecule activity)//GO:0030246(carbohydrate binding)	GO:0001895(retina homeostasis)//GO:0050728(negative regulation of inflammatory response)//GO:0061436(establishment of skin barrier)//GO:0001867(complement activation, lectin pathway)
chr5	18322253	18322848	MACS_peak_77121	5.7	595	ENSSSCT00000061304	SPRYD3	5.7	4.23	32.82	100514838	-	Ensembl:ENSSSCG00000000262	SPRY domain containing 3
chr5	18336730	18336877	MACS_peak_77123	51.63	147	ENSSSCT00000000281	SPRYD3	51.63	4.32	50.66	100514838	-	Ensembl:ENSSSCG00000000262	SPRY domain containing 3
chr5	18353170	18353652	MACS_peak_77125	106.76	482	ENSSSCT00000000280	IGFBP6	106.76	5.69	85.43	100101923	-	Ensembl:ENSSSCG00000000261	insulin-like growth factor binding protein 6		GO:0070062(extracellular exosome)//GO:0005615(extracellular space)	GO:0031995(insulin-like growth factor II binding)//GO:0031994(insulin-like growth factor I binding)	GO:0001558(regulation of cell growth)//GO:0043567(regulation of insulin-like growth factor receptor signaling pathway)
chr5	18365224	18365309	MACS_peak_77126	13.25	85	ENSSSCT00000000279	SOAT2	13.25	4.06	34.42	100515544	-	Ensembl:ENSSSCG00000000260	sterol O-acyltransferase 2	ssc00100(Steroid biosynthesis)	GO:0016021(integral component of membrane)//GO:0005789(endoplasmic reticulum membrane)//GO:0005903(brush border)	GO:0000062(fatty-acyl-CoA binding)//GO:0015485(cholesterol binding)//GO:0034736(cholesterol O-acyltransferase activity)	GO:0042632(cholesterol homeostasis)//GO:0008203(cholesterol metabolic process)//GO:0034379(very-low-density lipoprotein particle assembly)//GO:0033344(cholesterol efflux)//GO:0034435(cholesterol esterification)
chr5	18424757	18424853	MACS_peak_77128	27.06	96	ENSSSCT00000000276	ITGB7	27.06	3.12	39.16	100626600	-	Ensembl:ENSSSCG00000000257	integrin, beta 7	ssc04151(PI3K-Akt signaling pathway)//ssc04510(Focal adhesion)//ssc04512(ECM-receptor interaction)//ssc04514(Cell adhesion molecules (CAMs))//ssc04672(Intestinal immune network for IgA production)//ssc04810(Regulation of actin cytoskeleton)//ssc05202(Transcriptional misregulation in cancer)//ssc05410(Hypertrophic cardiomyopathy (HCM))//ssc05412(Arrhythmogenic right ventricular cardiomyopathy (ARV…	GO:0070062(extracellular exosome)//GO:0034669(integrin alpha4-beta7 complex)//GO:0009986(cell surface)	GO:0004872(receptor activity)//GO:0050839(cell adhesion molecule binding)	GO:0043113(receptor clustering)//GO:0034113(heterotypic cell-cell adhesion)//GO:0050901(leukocyte tethering or rolling)//GO:0007229(integrin-mediated signaling pathway)//GO:0003366(cell-matrix adhesion involved in ameboidal cell migration)//GO:0072678(T cell migration)//GO:0034446(substrate adhesion-dependent cell spreading)
chr5	18537573	18537864	MACS_peak_77133	22.14	291	ENSSSCT00000000287	AAAS	22.14	3.93	37.42	100154333	-	-	achalasia, adrenocortical insufficiency, alacrimia	ssc03013(RNA transport)	GO:0031965(nuclear membrane)//GO:0005654(nucleoplasm)//GO:0005643(nuclear pore)//GO:0005737(cytoplasm)//GO:0005813(centrosome)		GO:0009566(fertilization)//GO:0006913(nucleocytoplasmic transport)//GO:0007612(learning)
chr5	18543683	18544725	MACS_peak_77134	9.66	1042	ENSSSCT00000052295	SP7	9.66	3.62	33.49	404701	-	-	Sp7 transcription factor		GO:0005634(nucleus)//GO:0005737(cytoplasm)	GO:0046872(metal ion binding)//GO:0017151(DEAD/H-box RNA helicase binding)//GO:0003677(DNA binding)	GO:0060218(hematopoietic stem cell differentiation)//GO:2000738(positive regulation of stem cell differentiation)//GO:0045944(positive regulation of transcription from RNA polymerase II promoter)
chr5	18551428	18551496	MACS_peak_77136	50.36	68	ENSSSCT00000060077	SP7	50.36	5.15	50.04	404701	-	-	Sp7 transcription factor		GO:0005634(nucleus)//GO:0005737(cytoplasm)	GO:0046872(metal ion binding)//GO:0017151(DEAD/H-box RNA helicase binding)//GO:0003677(DNA binding)	GO:0060218(hematopoietic stem cell differentiation)//GO:2000738(positive regulation of stem cell differentiation)//GO:0045944(positive regulation of transcription from RNA polymerase II promoter)
chr5	18589474	18589851	MACS_peak_77139	74.35	377	ENSSSCT00000000291	SP1	74.35	5.82	63.3	396575	-	-	Sp1 transcription factor	ssc04350(TGF-beta signaling pathway)//ssc04915(Estrogen signaling pathway)//ssc05016(Huntington's disease)//ssc05202(Transcriptional misregulation in cancer)//ssc05231(Choline metabolism in cancer)	GO:0005634(nucleus)//GO:0000790(nuclear chromatin)	GO:0042826(histone deacetylase binding)//GO:0000987(core promoter proximal region sequence-specific DNA binding)//GO:0042803(protein homodimerization activity)//GO:0000981(RNA polymerase II transcription factor activity, sequence-specific DNA binding)//GO:0000979(RNA polymerase II core promoter sequence-specific DNA binding)//GO:0035326(enhancer binding)//GO:0008134(transcription factor binding)/…	GO:0060136(embryonic process involved in female pregnancy)//GO:0001829(trophectodermal cell differentiation)//GO:0043923(positive regulation by host of viral transcription)//GO:0060216(definitive hemopoiesis)//GO:0001889(liver development)//GO:0048596(embryonic camera-type eye morphogenesis)//GO:0001503(ossification)//GO:0006366(transcription from RNA polymerase II promoter)//GO:0043353(enucleate…
chr5	18676551	18676707	MACS_peak_77143	5.28	156	ENSSSCT00000043239	PCBP2	5.28	2.57	32.75	397665	-	Ensembl:ENSSSCG00000000274	poly(rC) binding protein 2			GO:0003723(RNA binding)
chr5	18682629	18682761	MACS_peak_77144	50.89	132	ENSSSCT00000000294	PCBP2	50.89	4.87	50.31	397665	-	Ensembl:ENSSSCG00000000274	poly(rC) binding protein 2			GO:0003723(RNA binding)
chr5	18716822	18717199	MACS_peak_77145	5.12	377	ENSSSCT00000000295	MAP3K12	5.12	2.37	32.77	100517714	-	Ensembl:ENSSSCG00000000275	mitogen-activated protein kinase kinase kinase 12	ssc04010(MAPK signaling pathway)	GO:0005622(intracellular)//GO:0005886(plasma membrane)//GO:0030424(axon)//GO:0030426(growth cone)//GO:0005829(cytosol)	GO:0005524(ATP binding)//GO:0019901(protein kinase binding)//GO:0004709(MAP kinase kinase kinase activity)//GO:0042803(protein homodimerization activity)	GO:0098779(mitophagy in response to mitochondrial depolarization)//GO:0046777(protein autophosphorylation)//GO:0016572(histone phosphorylation)//GO:0000186(activation of MAPKK activity)//GO:0018107(peptidyl-threonine phosphorylation)//GO:2000672(negative regulation of motor neuron apoptotic process)//GO:0018105(peptidyl-serine phosphorylation)//GO:0007254(JNK cascade)
chr5	18909102	18910510	MACS_peak_77154	37.86	1408	ENSSSCT00000037970	CALCOCO1	37.86	5.12	43.93	100625829	-	-	calcium binding and coiled-coil domain 1		GO:0005737(cytoplasm)//GO:0000790(nuclear chromatin)	GO:0030374(ligand-dependent nuclear receptor transcription coactivator activity)//GO:0008013(beta-catenin binding)//GO:0043565(sequence-specific DNA binding)//GO:0001047(core promoter binding)//GO:0003682(chromatin binding)//GO:0070016(armadillo repeat domain binding)//GO:0008022(protein C-terminus binding)	GO:0030518(intracellular steroid hormone receptor signaling pathway)//GO:0006351(transcription, DNA-templated)//GO:0045944(positive regulation of transcription from RNA polymerase II promoter)
chr5	19168555	19168625	MACS_peak_77182	131.72	70	ENSSSCT00000000302	HOXC12	131.72	7.07	100	100518782	-	-	homeobox C12		GO:0005634(nucleus)	GO:0043565(sequence-specific DNA binding)	GO:0006355(regulation of transcription, DNA-templated)
chr5	19215926	19216717	MACS_peak_77186	12.19	791	ENSSSCT00000049517	HOXC9	12.19	2.3	34.1	106510295	-	-	homeobox C9
chr5	19222184	19222199	MACS_peak_77188	58.38	15	ENSSSCT00000061015	HOXC8	58.38	5.15	53.98	100739594	-	-	homeobox C8		GO:0005654(nucleoplasm)//GO:0015630(microtubule cytoskeleton)	GO:0003677(DNA binding)//GO:0003700(transcription factor activity, sequence-specific DNA binding)	GO:0009952(anterior/posterior pattern specification)//GO:0030182(neuron differentiation)//GO:0000122(negative regulation of transcription from RNA polymerase II promoter)//GO:0048705(skeletal system morphogenesis)
chr5	19405834	19405871	MACS_peak_77201	61.98	37	ENSSSCT00000032497	SMUG1	61.98	6.34	56.11	100153912	-	Ensembl:ENSSSCG00000024221	single-strand-selective monofunctional uracil-DNA glycosylase 1	ssc03410(Base excision repair)	GO:0005730(nucleolus)//GO:0031981(nuclear lumen)	GO:0000703(oxidized pyrimidine nucleobase lesion DNA N-glycosylase activity)//GO:0004844(uracil DNA N-glycosylase activity)//GO:0017065(single-strand selective uracil DNA N-glycosylase activity)	GO:0006259(DNA metabolic process)
chr5	19486423	19486634	MACS_peak_77212	3.78	211	ENSSSCT00000000309	HNRNPA1	3.78	3.11	32.88	768103	HNRPA1|ROA1	Ensembl:ENSSSCG00000000288	heterogeneous nuclear ribonucleoprotein A1	ssc03040(Spliceosome)	GO:0070062(extracellular exosome)//GO:0071013(catalytic step 2 spliceosome)//GO:0016020(membrane)//GO:0045111(intermediate filament cytoskeleton)//GO:0019013(viral nucleocapsid)//GO:0005737(cytoplasm)	GO:0044822(poly(A) RNA binding)//GO:0000166(nucleotide binding)//GO:0003697(single-stranded DNA binding)	GO:0000380(alternative mRNA splicing, via spliceosome)//GO:0051170(nuclear import)//GO:0051168(nuclear export)
chr5	19522555	19522655	MACS_peak_77214	5.36	100	ENSSSCT00000060906	COPZ1	5.36	2.23	32.73	100156765	-	Ensembl:ENSSSCG00000000290	coatomer protein complex, subunit zeta 1		GO:0030117(membrane coat)		GO:1901998(toxin transport)//GO:0016192(vesicle-mediated transport)//GO:0006886(intracellular protein transport)
chr5	19560212	19561085	MACS_peak_77217	10.59	873	ENSSSCT00000058322	ZNF385A	10.59	4.13	33.66	100155556	-	-	zinc finger protein 385A		GO:0030425(dendrite)//GO:0043025(neuronal cell body)//GO:0000790(nuclear chromatin)	GO:0008270(zinc ion binding)//GO:0002039(p53 binding)//GO:0003730(mRNA 3'-UTR binding)	GO:1902166(negative regulation of intrinsic apoptotic signaling pathway in response to DNA damage by p53 class mediator)//GO:0070889(platelet alpha granule organization)//GO:0030220(platelet formation)//GO:0006974(cellular response to DNA damage stimulus)//GO:2000765(regulation of cytoplasmic translation)//GO:0045600(positive regulation of fat cell differentiation)//GO:0007626(locomotory behavior…
chr5	19562087	19562257	MACS_peak_77218	20.93	170	ENSSSCT00000000313	ZNF385A	20.93	3.72	36.96	100155556	-	-	zinc finger protein 385A		GO:0030425(dendrite)//GO:0043025(neuronal cell body)//GO:0000790(nuclear chromatin)	GO:0008270(zinc ion binding)//GO:0002039(p53 binding)//GO:0003730(mRNA 3'-UTR binding)	GO:1902166(negative regulation of intrinsic apoptotic signaling pathway in response to DNA damage by p53 class mediator)//GO:0070889(platelet alpha granule organization)//GO:0030220(platelet formation)//GO:0006974(cellular response to DNA damage stimulus)//GO:2000765(regulation of cytoplasmic translation)//GO:0045600(positive regulation of fat cell differentiation)//GO:0007626(locomotory behavior…
chr5	19610057	19610390	MACS_peak_77225	227.45	333	ENSSSCT00000000314	ITGA5	227.45	8.33	100	100155091	-	Ensembl:ENSSSCG00000000293|Vega:OTTSUSG00000002027	integrin, alpha 5 (fibronectin receptor, alpha polypeptide)	ssc04145(Phagosome)//ssc04151(PI3K-Akt signaling pathway)//ssc04510(Focal adhesion)//ssc04512(ECM-receptor interaction)//ssc04640(Hematopoietic cell lineage)//ssc04810(Regulation of actin cytoskeleton)//ssc05100(Bacterial invasion of epithelial cells)//ssc05133(Pertussis)//ssc05205(Proteoglycans in cancer)//ssc05206(MicroRNAs in cancer)//ssc05410(Hypertrophic cardiomyopathy (HCM))//ssc05412(Arrhy…	GO:0009897(external side of plasma membrane)//GO:0005794(Golgi apparatus)//GO:0045202(synapse)//GO:0005911(cell-cell junction)//GO:0031410(cytoplasmic vesicle)//GO:0005783(endoplasmic reticulum)//GO:0032587(ruffle membrane)//GO:0005925(focal adhesion)//GO:0008305(integrin complex)	GO:0005178(integrin binding)	GO:0007159(leukocyte cell-cell adhesion)//GO:0035987(endodermal cell differentiation)//GO:0035313(wound healing, spreading of epidermal cells)//GO:0007157(heterophilic cell-cell adhesion via plasma membrane cell adhesion molecules)//GO:0033631(cell-cell adhesion mediated by integrin)//GO:0007044(cell-substrate junction assembly)//GO:0034113(heterotypic cell-cell adhesion)//GO:0050731(positive reg…
chr5	19691885	19692031	MACS_peak_77230	24.64	146	ENSSSCT00000000316	NCKAP1L	24.64	3.59	38.32	100152671	-	-	NCK-associated protein 1-like	ssc04810(Regulation of actin cytoskeleton)
chr5	19742405	19742519	MACS_peak_77236	5.77	114	ENSSSCT00000000318	PDE1B	5.77	3.05	32.85	100521662	-	Ensembl:ENSSSCG00000000297	phosphodiesterase 1B, calmodulin-dependent	ssc00230(Purine metabolism)//ssc04020(Calcium signaling pathway)//ssc04740(Olfactory transduction)//ssc04742(Taste transduction)//		GO:0046872(metal ion binding)//GO:0004114(3',5'-cyclic-nucleotide phosphodiesterase activity)	GO:0008152(metabolic process)//GO:0007165(signal transduction)
chr5	20046936	20047276	MACS_peak_77259	6.38	340	ENSSSCT00000039210	NEUROD4	6.38	3.79	32.94	100151884	-	-	neuronal differentiation 4		GO:0005634(nucleus)	GO:0046983(protein dimerization activity)//GO:0003677(DNA binding)	GO:0010001(glial cell differentiation)//GO:0007405(neuroblast proliferation)//GO:0048666(neuron development)//GO:0006351(transcription, DNA-templated)//GO:0045597(positive regulation of cell differentiation)//GO:0035881(amacrine cell differentiation)//GO:0007219(Notch signaling pathway)//GO:0001764(neuron migration)//GO:0045165(cell fate commitment)//GO:0006355(regulation of transcription, DNA-te…
chr5	21172278	21172432	MACS_peak_77318	3.06	154	ENSSSCT00000033233	CD63	3.06	2.51	32.92	100155929	-	Ensembl:ENSSSCG00000000361|Vega:OTTSUSG00000003553	CD63 molecule	ssc04142(Lysosome)//ssc05205(Proteoglycans in cancer)	GO:0016021(integral component of membrane)//GO:0005887(integral component of plasma membrane)//GO:0097487(multivesicular body, internal vesicle)//GO:0009986(cell surface)//GO:0012505(endomembrane system)//GO:0005765(lysosomal membrane)//GO:0070062(extracellular exosome)//GO:0031904(endosome lumen)//GO:0031902(late endosome membrane)//GO:0005615(extracellular space)		GO:1900746(regulation of vascular endothelial growth factor signaling pathway)//GO:2000680(regulation of rubidium ion transport)//GO:0002092(positive regulation of receptor internalization)//GO:0035646(endosome to melanosome transport)//GO:2001046(positive regulation of integrin-mediated signaling pathway)//GO:0034613(cellular protein localization)//GO:0016477(cell migration)//GO:0007155(cell adh…
chr5	21191189	21191248	MACS_peak_77321	1133.24	59	ENSSSCT00000000386	GDF11	1133.24	8.2	100	397254	BMP11	-	growth differentiation factor 11		GO:0043234(protein complex)//GO:0005615(extracellular space)	GO:0008083(growth factor activity)//GO:0005160(transforming growth factor beta receptor binding)//GO:0005125(cytokine activity)	GO:0001656(metanephros development)//GO:0060021(palate development)//GO:0010862(positive regulation of pathway-restricted SMAD protein phosphorylation)//GO:0031016(pancreas development)//GO:0001501(skeletal system development)//GO:0048593(camera-type eye morphogenesis)//GO:0021512(spinal cord anterior/posterior patterning)//GO:0060395(SMAD protein signal transduction)//GO:0045596(negative regulat…
chr5	21199356	21200543	MACS_peak_77323	33.68	1187	ENSSSCT00000000386	GDF11	33.68	4.94	41.89	397254	BMP11	-	growth differentiation factor 11		GO:0043234(protein complex)//GO:0005615(extracellular space)	GO:0008083(growth factor activity)//GO:0005160(transforming growth factor beta receptor binding)//GO:0005125(cytokine activity)	GO:0001656(metanephros development)//GO:0060021(palate development)//GO:0010862(positive regulation of pathway-restricted SMAD protein phosphorylation)//GO:0031016(pancreas development)//GO:0001501(skeletal system development)//GO:0048593(camera-type eye morphogenesis)//GO:0021512(spinal cord anterior/posterior patterning)//GO:0060395(SMAD protein signal transduction)//GO:0045596(negative regulat…
chr5	21200773	21201610	MACS_peak_77324	5.67	837	ENSSSCT00000000386	GDF11	5.67	2.1	32.84	397254	BMP11	-	growth differentiation factor 11		GO:0043234(protein complex)//GO:0005615(extracellular space)	GO:0008083(growth factor activity)//GO:0005160(transforming growth factor beta receptor binding)//GO:0005125(cytokine activity)	GO:0001656(metanephros development)//GO:0060021(palate development)//GO:0010862(positive regulation of pathway-restricted SMAD protein phosphorylation)//GO:0031016(pancreas development)//GO:0001501(skeletal system development)//GO:0048593(camera-type eye morphogenesis)//GO:0021512(spinal cord anterior/posterior patterning)//GO:0060395(SMAD protein signal transduction)//GO:0045596(negative regulat…
chr5	21285316	21285987	MACS_peak_77328	128.05	671	ENSSSCT00000041355	MMP19	128.05	7.31	100	100518427	-	Ensembl:ENSSSCG00000000368	matrix metallopeptidase 19		GO:0031012(extracellular matrix)	GO:0008270(zinc ion binding)//GO:0004222(metalloendopeptidase activity)//GO:0005509(calcium ion binding)	GO:0006508(proteolysis)
chr5	21288512	21288580	MACS_peak_77329	6.04	68	ENSSSCT00000000387	SARNP	6.04	3.39	32.87	100517942	-	Ensembl:ENSSSCG00000000364	SAP domain containing ribonucleoprotein		GO:0000346(transcription export complex)//GO:0016607(nuclear speck)	GO:0044822(poly(A) RNA binding)	GO:0006406(mRNA export from nucleus)
chr5	21336805	21336854	MACS_peak_77332	213.24	49	ENSSSCT00000000393	DGKA	213.24	6.38	100	397097	DAGK	Ensembl:ENSSSCG00000000370	diacylglycerol kinase, alpha 80kDa	ssc00561(Glycerolipid metabolism)//ssc00564(Glycerophospholipid metabolism)//	GO:0005622(intracellular)	GO:0005524(ATP binding)//GO:0005509(calcium ion binding)//GO:0004143(diacylglycerol kinase activity)	GO:0016310(phosphorylation)//GO:0035556(intracellular signal transduction)//GO:0007205(protein kinase C-activating G-protein coupled receptor signaling pathway)
chr5	21338324	21338457	MACS_peak_77333	5.73	133	ENSSSCT00000000393	DGKA	5.73	2.66	32.84	397097	DAGK	Ensembl:ENSSSCG00000000370	diacylglycerol kinase, alpha 80kDa	ssc00561(Glycerolipid metabolism)//ssc00564(Glycerophospholipid metabolism)//	GO:0005622(intracellular)	GO:0005524(ATP binding)//GO:0005509(calcium ion binding)//GO:0004143(diacylglycerol kinase activity)	GO:0016310(phosphorylation)//GO:0035556(intracellular signal transduction)//GO:0007205(protein kinase C-activating G-protein coupled receptor signaling pathway)
chr5	21341380	21341479	MACS_peak_77334	14.98	99	ENSSSCT00000000393	DGKA	14.98	2.23	34.95	397097	DAGK	Ensembl:ENSSSCG00000000370	diacylglycerol kinase, alpha 80kDa	ssc00561(Glycerolipid metabolism)//ssc00564(Glycerophospholipid metabolism)//	GO:0005622(intracellular)	GO:0005524(ATP binding)//GO:0005509(calcium ion binding)//GO:0004143(diacylglycerol kinase activity)	GO:0016310(phosphorylation)//GO:0035556(intracellular signal transduction)//GO:0007205(protein kinase C-activating G-protein coupled receptor signaling pathway)
chr5	21354213	21354412	MACS_peak_77336	3.1	199	ENSSSCT00000000393	DGKA	3.1	2.85	32.97	397097	DAGK	Ensembl:ENSSSCG00000000370	diacylglycerol kinase, alpha 80kDa	ssc00561(Glycerolipid metabolism)//ssc00564(Glycerophospholipid metabolism)//	GO:0005622(intracellular)	GO:0005524(ATP binding)//GO:0005509(calcium ion binding)//GO:0004143(diacylglycerol kinase activity)	GO:0016310(phosphorylation)//GO:0035556(intracellular signal transduction)//GO:0007205(protein kinase C-activating G-protein coupled receptor signaling pathway)
chr5	21359313	21359475	MACS_peak_77337	9.55	162	ENSSSCT00000000394	PMEL	9.55	5.28	33.51	100739533	-	-	premelanosome protein
chr5	21372184	21372650	MACS_peak_77338	3.81	466	ENSSSCT00000057759	CDK2	3.81	2.3	32.89	100127490	-	-	cyclin-dependent kinase 2		GO:0000307(cyclin-dependent protein kinase holoenzyme complex)//GO:0005768(endosome)//GO:0000805(X chromosome)//GO:0005667(transcription factor complex)//GO:0000781(chromosome, telomeric region)//GO:0015030(Cajal body)//GO:0000806(Y chromosome)//GO:0000793(condensed chromosome)	GO:0005524(ATP binding)//GO:0030332(cyclin binding)//GO:0035173(histone kinase activity)	GO:1904146(positive regulation of meiotic cell cycle process involved in oocyte maturation)//GO:0008284(positive regulation of cell proliferation)//GO:0006813(potassium ion transport)//GO:0000082(G1/S transition of mitotic cell cycle)//GO:0016572(histone phosphorylation)//GO:0007265(Ras protein signal transduction)//GO:0060968(regulation of gene silencing)//GO:2000599(negative regulation of cycli…
chr5	21413713	21413800	MACS_peak_77341	12.56	87	ENSSSCT00000058448	IKZF4	12.56	4.19	34.18	100625585	-	-	IKAROS family zinc finger 4 (Eos)			GO:0046982(protein heterodimerization activity)//GO:0042803(protein homodimerization activity)//GO:0043565(sequence-specific DNA binding)//GO:0003700(transcription factor activity, sequence-specific DNA binding)//GO:0044212(transcription regulatory region DNA binding)//GO:0043425(bHLH transcription factor binding)//GO:0046872(metal ion binding)	GO:0045892(negative regulation of transcription, DNA-templated)//GO:0045944(positive regulation of transcription from RNA polymerase II promoter)
chr5	21424581	21424606	MACS_peak_77342	32.65	25	ENSSSCT00000058448	IKZF4	32.65	3.18	41.37	100625585	-	-	IKAROS family zinc finger 4 (Eos)			GO:0046982(protein heterodimerization activity)//GO:0042803(protein homodimerization activity)//GO:0043565(sequence-specific DNA binding)//GO:0003700(transcription factor activity, sequence-specific DNA binding)//GO:0044212(transcription regulatory region DNA binding)//GO:0043425(bHLH transcription factor binding)//GO:0046872(metal ion binding)	GO:0045892(negative regulation of transcription, DNA-templated)//GO:0045944(positive regulation of transcription from RNA polymerase II promoter)
chr5	21431658	21432120	MACS_peak_77343	54.64	462	ENSSSCT00000000399	RPS26	54.64	3.32	52.05	100037997	-	Ensembl:ENSSSCG00000000374	ribosomal protein S26	ssc03010(Ribosome)	GO:0022627(cytosolic small ribosomal subunit)//GO:0005840(ribosome)	GO:0003735(structural constituent of ribosome)//GO:0003729(mRNA binding)	GO:0006412(translation)
chr5	21483114	21483235	MACS_peak_77344	3.35	121	ENSSSCT00000027288	ERBB3	3.35	2.44	32.84	100126862	-	-	v-erb-b2 erythroblastic leukemia viral oncogene homolog 3 (avian)
chr5	21518320	21518453	MACS_peak_77345	3.26	133	ENSSSCT00000000405	ESYT1	3.26	2.57	33.01	100519485	-	Ensembl:ENSSSCG00000000379	extended synaptotagmin-like protein 1		GO:0030176(integral component of endoplasmic reticulum membrane)//GO:0031227(intrinsic component of endoplasmic reticulum membrane)//GO:0044232(organelle membrane contact site)	GO:0008289(lipid binding)
chr5	21559480	21559649	MACS_peak_77347	28.03	169	ENSSSCT00000000409	MYL6	28.03	2.64	39.68	396807	-	Ensembl:ENSSSCG00000025853	myosin, light chain 6, alkali, smooth muscle and non-muscle	ssc04270(Vascular smooth muscle contraction)//ssc04921(Oxytocin signaling pathway)	GO:0016459(myosin complex)	GO:0030898(actin-dependent ATPase activity)//GO:0008307(structural constituent of muscle)//GO:0005509(calcium ion binding)//GO:0000146(microfilament motor activity)	GO:0006936(muscle contraction)//GO:0030049(muscle filament sliding)
chr5	21644801	21644900	MACS_peak_77353	60.21	99	ENSSSCT00000000414	ANKRD52	60.21	6.07	55.11	100153105	-	-	ankyrin repeat domain 52
chr5	21653666	21653754	MACS_peak_77355	5.21	88	ENSSSCT00000000414	ANKRD52	5.21	2.37	32.75	100153105	-	-	ankyrin repeat domain 52
chr5	21719515	21719635	MACS_peak_77358	8.25	120	ENSSSCT00000038548	PAN2	8.25	2.84	33.37	100153107	-	Ensembl:ENSSSCG00000000393	PAN2 poly(A) specific ribonuclease subunit	ssc03018(RNA degradation)	GO:0000932(cytoplasmic mRNA processing body)//GO:0005634(nucleus)//GO:0031251(PAN complex)	GO:0003676(nucleic acid binding)//GO:0004535(poly(A)-specific ribonuclease activity)	GO:0006397(mRNA processing)//GO:0090503(RNA phosphodiester bond hydrolysis, exonucleolytic)//GO:0010606(positive regulation of cytoplasmic mRNA processing body assembly)//GO:0000289(nuclear-transcribed mRNA poly(A) tail shortening)
chr5	21734250	21735148	MACS_peak_77359	26.52	898	ENSSSCT00000000428	STAT2	26.52	3.25	39.05	396923	-	Ensembl:ENSSSCG00000000396	signal transducer and activator of transcription 2, 113kDa	ssc04062(Chemokine signaling pathway)//ssc04380(Osteoclast differentiation)//ssc04630(Jak-STAT signaling pathway)//ssc05160(Hepatitis C)//ssc05161(Hepatitis B)//ssc05162(Measles)//ssc05164(Influenza A)//ssc05168(Herpes simplex infection)	GO:0005886(plasma membrane)//GO:0005634(nucleus)//GO:0005737(cytoplasm)	GO:0004871(signal transducer activity)//GO:0003677(DNA binding)//GO:0042802(identical protein binding)//GO:0003700(transcription factor activity, sequence-specific DNA binding)	GO:0002230(positive regulation of defense response to virus by host)//GO:0098779(mitophagy in response to mitochondrial depolarization)//GO:0006351(transcription, DNA-templated)//GO:0006355(regulation of transcription, DNA-templated)//GO:0007165(signal transduction)
chr5	22239169	22239333	MACS_peak_77383	3.66	164	ENSSSCT00000000449	SDR9C7	3.66	2.62	32.91	100626104	-	-	short chain dehydrogenase/reductase family 9C, member 7		GO:0005730(nucleolus)//GO:0005737(cytoplasm)	GO:0004745(retinol dehydrogenase activity)	GO:0055114(oxidation-reduction process)
chr5	22288579	22288718	MACS_peak_77387	50.14	139	ENSSSCT00000028141	RDH16	50.14	6.46	49.89	100511633	-	Ensembl:ENSSSCG00000024919	retinol dehydrogenase 16 (all-trans)	ssc00830(Retinol metabolism)//		GO:0016491(oxidoreductase activity)	GO:0055114(oxidation-reduction process)
chr5	22470025	22470151	MACS_peak_77396	31.72	126	ENSSSCT00000033479	LRP1	31.72	4.13	40.94	100627964	-	-	low density lipoprotein receptor-related protein 1	ssc05010(Alzheimer's disease)//ssc05144(Malaria)	GO:0005765(lysosomal membrane)//GO:0005730(nucleolus)//GO:0016021(integral component of membrane)//GO:0043235(receptor complex)//GO:0005925(focal adhesion)	GO:0044822(poly(A) RNA binding)//GO:0032403(protein complex binding)//GO:0005509(calcium ion binding)//GO:0034185(apolipoprotein binding)
chr5	22498929	22499055	MACS_peak_77397	103.53	126	ENSSSCT00000033479	LRP1	103.53	5.55	83.29	100627964	-	-	low density lipoprotein receptor-related protein 1	ssc05010(Alzheimer's disease)//ssc05144(Malaria)	GO:0005765(lysosomal membrane)//GO:0005730(nucleolus)//GO:0016021(integral component of membrane)//GO:0043235(receptor complex)//GO:0005925(focal adhesion)	GO:0044822(poly(A) RNA binding)//GO:0032403(protein complex binding)//GO:0005509(calcium ion binding)//GO:0034185(apolipoprotein binding)
chr5	22544128	22544762	MACS_peak_77403	12	634	ENSSSCT00000023219	NDUFA4L2	12	2.98	34.08	100156288	-	Ensembl:ENSSSCG00000000420	NADH dehydrogenase (ubiquinone) 1 alpha subcomplex, 4-like 2	ssc00190(Oxidative phosphorylation)//	GO:0016021(integral component of membrane)
chr5	22545044	22545849	MACS_peak_77404	93.72	805	ENSSSCT00000023219	NDUFA4L2	93.72	4.33	76.4	100156288	-	Ensembl:ENSSSCG00000000420	NADH dehydrogenase (ubiquinone) 1 alpha subcomplex, 4-like 2	ssc00190(Oxidative phosphorylation)//	GO:0016021(integral component of membrane)
chr5	22554398	22554975	MACS_peak_77405	8.46	577	ENSSSCT00000055158	R3HDM2	8.46	2.78	33.4	100627213	-	Ensembl:ENSSSCG00000026498	R3H domain containing 2
chr5	22571788	22571927	MACS_peak_77406	32.39	139	ENSSSCT00000027063	R3HDM2	32.39	4.4	41.33	100627213	-	Ensembl:ENSSSCG00000026498	R3H domain containing 2
chr5	22587411	22587443	MACS_peak_77409	9.12	32	ENSSSCT00000027063	R3HDM2	9.12	2.44	33.48	100627213	-	Ensembl:ENSSSCG00000026498	R3H domain containing 2
chr5	22593684	22593825	MACS_peak_77411	3.45	141	ENSSSCT00000027063	R3HDM2	3.45	2.71	32.86	100627213	-	Ensembl:ENSSSCG00000026498	R3H domain containing 2
chr5	22739899	22740047	MACS_peak_77423	17.82	148	ENSSSCT00000059480	GLI1	17.82	3.9	35.95	100520490	ATH1	Ensembl:ENSSSCG00000000443	GLI family zinc finger 1	ssc04024(cAMP signaling pathway)//ssc04340(Hedgehog signaling pathway)//ssc05200(Pathways in cancer)//ssc05217(Basal cell carcinoma)	GO:0097542(ciliary tip)//GO:0005634(nucleus)//GO:0035301(Hedgehog signaling complex)//GO:0072372(primary cilium)//GO:0005930(axoneme)	GO:0043565(sequence-specific DNA binding)//GO:0003682(chromatin binding)//GO:0044212(transcription regulatory region DNA binding)//GO:0003705(transcription factor activity, RNA polymerase II distal enhancer sequence-specific binding)//GO:0008017(microtubule binding)//GO:0046872(metal ion binding)	GO:0045880(positive regulation of smoothened signaling pathway)//GO:0009954(proximal/distal pattern formation)//GO:0045667(regulation of osteoblast differentiation)//GO:0090090(negative regulation of canonical Wnt signaling pathway)//GO:0060032(notochord regression)//GO:0021938(smoothened signaling pathway involved in regulation of cerebellar granule cell precursor cell proliferation)//GO:0007283…
chr5	22760666	22761386	MACS_peak_77425	44.71	720	ENSSSCT00000048228	MARS	44.71	3.79	47.25	100516610	-	-	methionyl-tRNA synthetase	ssc00450(Selenocompound metabolism)//ssc00970(Aminoacyl-tRNA biosynthesis)
chr5	22786364	22787054	MACS_peak_77426	12	690	ENSSSCT00000051374	DDIT3	12	3.99	34.07	100240743	-	-	DNA-damage-inducible transcript 3	ssc04010(MAPK signaling pathway)//ssc04141(Protein processing in endoplasmic reticulum)//ssc04210(Apoptosis)//ssc04932(Non-alcoholic fatty liver disease (NAFLD))//ssc05202(Transcriptional misregulation in cancer)
chr5	22794833	22795435	MACS_peak_77427	10.6	602	ENSSSCT00000000465	MBD6	10.6	3.79	33.68	100518908	-	Ensembl:ENSSSCG00000000431	methyl-CpG binding domain protein 6		GO:0005634(nucleus)	GO:0003677(DNA binding)
chr5	22852376	22853212	MACS_peak_77430	60.06	836	ENSSSCT00000041506	KIF5A	60.06	4.31	55.08	100519957	-	-	kinesin family member 5A		GO:0016020(membrane)//GO:0005871(kinesin complex)//GO:0005874(microtubule)	GO:0005524(ATP binding)//GO:0008017(microtubule binding)//GO:0008574(ATP-dependent microtubule motor activity, plus-end-directed)	GO:0008152(metabolic process)//GO:0030705(cytoskeleton-dependent intracellular transport)//GO:0007411(axon guidance)//GO:0008104(protein localization)//GO:0007018(microtubule-based movement)
chr5	22865193	22866017	MACS_peak_77432	8.39	824	ENSSSCT00000022494	KIF5A	8.39	2.79	33.38	100519957	-	-	kinesin family member 5A		GO:0016020(membrane)//GO:0005871(kinesin complex)//GO:0005874(microtubule)	GO:0005524(ATP binding)//GO:0008017(microtubule binding)//GO:0008574(ATP-dependent microtubule motor activity, plus-end-directed)	GO:0008152(metabolic process)//GO:0030705(cytoskeleton-dependent intracellular transport)//GO:0007411(axon guidance)//GO:0008104(protein localization)//GO:0007018(microtubule-based movement)
chr5	22885433	22886326	MACS_peak_77433	86.99	893	ENSSSCT00000062700	B4GALNT1	86.99	4.7	71.59	100516440	-	-	beta-1,4-N-acetyl-galactosaminyl transferase 1	ssc00604(Glycosphingolipid biosynthesis - ganglio series)//	GO:0030173(integral component of Golgi membrane)	GO:0016758(transferase activity, transferring hexosyl groups)	GO:0001574(ganglioside biosynthetic process)//GO:0030259(lipid glycosylation)//GO:0007283(spermatogenesis)//GO:0019915(lipid storage)
chr5	22886519	22887505	MACS_peak_77434	8.89	986	ENSSSCT00000062700	B4GALNT1	8.89	2.64	33.46	100516440	-	-	beta-1,4-N-acetyl-galactosaminyl transferase 1	ssc00604(Glycosphingolipid biosynthesis - ganglio series)//	GO:0030173(integral component of Golgi membrane)	GO:0016758(transferase activity, transferring hexosyl groups)	GO:0001574(ganglioside biosynthetic process)//GO:0030259(lipid glycosylation)//GO:0007283(spermatogenesis)//GO:0019915(lipid storage)
chr5	22892067	22892258	MACS_peak_77435	5.12	191	ENSSSCT00000000467	B4GALNT1	5.12	2.71	32.77	100516440	-	-	beta-1,4-N-acetyl-galactosaminyl transferase 1	ssc00604(Glycosphingolipid biosynthesis - ganglio series)//	GO:0030173(integral component of Golgi membrane)	GO:0016758(transferase activity, transferring hexosyl groups)	GO:0001574(ganglioside biosynthetic process)//GO:0030259(lipid glycosylation)//GO:0007283(spermatogenesis)//GO:0019915(lipid storage)
chr5	23018531	23018680	MACS_peak_77439	26.94	149	ENSSSCT00000000486	AGAP2	26.94	6.03	39.1	100622675	-	-	ArfGAP with GTPase domain, ankyrin repeat and PH domain 2	ssc04068(FoxO signaling pathway)//ssc04144(Endocytosis)	GO:0005730(nucleolus)//GO:0005739(mitochondrion)	GO:0005096(GTPase activator activity)	GO:0033601(positive regulation of mammary gland epithelial cell proliferation)//GO:0043547(positive regulation of GTPase activity)//GO:0045944(positive regulation of transcription from RNA polymerase II promoter)//GO:0043066(negative regulation of apoptotic process)//GO:0060749(mammary gland alveolus development)//GO:0046427(positive regulation of JAK-STAT cascade)
chr5	23033250	23033395	MACS_peak_77440	6.84	145	ENSSSCT00000000486	AGAP2	6.84	3.66	33.06	100622675	-	-	ArfGAP with GTPase domain, ankyrin repeat and PH domain 2	ssc04068(FoxO signaling pathway)//ssc04144(Endocytosis)	GO:0005730(nucleolus)//GO:0005739(mitochondrion)	GO:0005096(GTPase activator activity)	GO:0033601(positive regulation of mammary gland epithelial cell proliferation)//GO:0043547(positive regulation of GTPase activity)//GO:0045944(positive regulation of transcription from RNA polymerase II promoter)//GO:0043066(negative regulation of apoptotic process)//GO:0060749(mammary gland alveolus development)//GO:0046427(positive regulation of JAK-STAT cascade)
chr5	23046726	23046858	MACS_peak_77441	3.05	132	ENSSSCT00000056767	MARCH9	3.05	2.17	32.94	100521552	-	-	membrane-associated ring finger (C3HC4) 9		GO:0005802(trans-Golgi network)//GO:0005795(Golgi stack)
chr5	23060751	23060936	MACS_peak_77442	29.84	185	ENSSSCT00000023069	METTL1	29.84	5.48	40.41	100622469	-	Ensembl:ENSSSCG00000025027	methyltransferase like 1		GO:0005654(nucleoplasm)//GO:0005634(nucleus)//GO:0043527(tRNA methyltransferase complex)//GO:0005730(nucleolus)	GO:0008176(tRNA (guanine-N7-)-methyltransferase activity)//GO:0000049(tRNA binding)	GO:0006400(tRNA modification)//GO:0036265(RNA (guanine-N7)-methylation)
chr5	26445051	26445176	MACS_peak_77624	9.14	125	ENSSSCT00000058260	FAM19A2	9.14	2.71	33.49	100622119	-	-	family with sequence similarity 19 (chemokine (C-C motif)-like), member A2
chr5	27126554	27126646	MACS_peak_77669	17.06	92	ENSSSCT00000000494	MON2	17.06	3.84	35.74	100154568	-	Ensembl:ENSSSCG00000000458	MON2 homolog, regulator of endosome-to-Golgi trafficking		GO:0070062(extracellular exosome)
chr5	27827203	27827858	MACS_peak_77707	3.16	655	ENSSSCT00000044768	AVPR1A	3.16	2.03	32.98	100525342	-	-	arginine vasopressin receptor 1A	ssc04020(Calcium signaling pathway)//
chr5	29299446	29299997	MACS_peak_77761	3.57	551	ENSSSCT00000028687	TBC1D30	3.57	2.51	32.9	100512468	-	-	TBC1 domain family, member 30		GO:0036064(ciliary basal body)//GO:0072372(primary cilium)	GO:0005096(GTPase activator activity)//GO:0017137(Rab GTPase binding)	GO:1902018(negative regulation of cilium assembly)//GO:0043547(positive regulation of GTPase activity)
chr5	29673817	29673875	MACS_peak_77788	4.1	58	ENSSSCT00000037587	LEMD3	4.1	2.64	32.77	100511508	-	-	LEM domain containing 3		GO:0005639(integral component of nuclear inner membrane)		GO:0030514(negative regulation of BMP signaling pathway)//GO:1903053(regulation of extracellular matrix organization)//GO:0032926(negative regulation of activin receptor signaling pathway)//GO:0030512(negative regulation of transforming growth factor beta receptor signaling pathway)//GO:0002044(blood vessel endothelial cell migration involved in intussusceptive angiogenesis)//GO:0035914(skeletal …
chr5	29860441	29861036	MACS_peak_77804	12.26	595	ENSSSCT00000028225	MSRB3	12.26	2.64	34.11	100511693	-	-	methionine sulfoxide reductase B3		GO:0005783(endoplasmic reticulum)//GO:0005739(mitochondrion)	GO:0033743(peptide-methionine (R)-S-oxide reductase activity)//GO:0008270(zinc ion binding)	GO:0055114(oxidation-reduction process)//GO:0030091(protein repair)//GO:0006979(response to oxidative stress)
chr5	30653357	30654122	MACS_peak_77846	6.65	765	ENSSSCT00000000515	HELB	6.65	2.71	33.05	100514840	-	Ensembl:ENSSSCG00000000477	helicase (DNA) B		GO:0005658(alpha DNA polymerase:primase complex)//GO:0005681(spliceosomal complex)	GO:0044822(poly(A) RNA binding)//GO:0043141(ATP-dependent 5'-3' DNA helicase activity)//GO:0017116(single-stranded DNA-dependent ATP-dependent DNA helicase activity)//GO:0004004(ATP-dependent RNA helicase activity)	GO:0032508(DNA duplex unwinding)//GO:0006269(DNA replication, synthesis of RNA primer)//GO:0006396(RNA processing)
chr5	31657993	31658000	MACS_peak_77894	31.48	7	ENSSSCT00000000517	CAND1	31.48	4.67	40.84	100514460	-	Ensembl:ENSSSCG00000028869	cullin-associated and neddylation-dissociated 1		GO:0005634(nucleus)		GO:0010265(SCF complex assembly)//GO:0016567(protein ubiquitination)
chr5	32048739	32048839	MACS_peak_77916	6.38	100	ENSSSCT00000055554	DYRK2	6.38	3.39	32.94	100515779	-	-	dual-specificity tyrosine-(Y)-phosphorylation regulated kinase 2		GO:0030529(intracellular ribonucleoprotein complex)//GO:0005654(nucleoplasm)//GO:0005737(cytoplasm)//GO:0000151(ubiquitin ligase complex)	GO:0004674(protein serine/threonine kinase activity)//GO:0005524(ATP binding)//GO:0000287(magnesium ion binding)//GO:0030145(manganese ion binding)//GO:0004713(protein tyrosine kinase activity)//GO:0043130(ubiquitin binding)	GO:0018108(peptidyl-tyrosine phosphorylation)//GO:0045725(positive regulation of glycogen biosynthetic process)//GO:0051534(negative regulation of NFAT protein import into nucleus)//GO:0042771(intrinsic apoptotic signaling pathway in response to DNA damage by p53 class mediator)//GO:0007224(smoothened signaling pathway)
chr5	32475131	32476460	MACS_peak_77949	16.85	1329	ENSSSCT00000055560	IFNG	16.85	3.45	35.64	396991	-	Ensembl:ENSSSCG00000000481|Vega:OTTSUSG00000001456	interferon, gamma	ssc03050(Proteasome)//ssc04060(Cytokine-cytokine receptor interaction)//ssc04066(HIF-1 signaling pathway)//ssc04140(Regulation of autophagy)//ssc04350(TGF-beta signaling pathway)//ssc04380(Osteoclast differentiation)//ssc04612(Antigen processing and presentation)//ssc04630(Jak-STAT signaling pathway)//ssc04650(Natural killer cell mediated cytotoxicity)//ssc04660(T cell receptor signaling pathway)…	GO:0005622(intracellular)//GO:0009897(external side of plasma membrane)//GO:0005615(extracellular space)	GO:0005125(cytokine activity)//GO:0005133(interferon-gamma receptor binding)	GO:0060559(positive regulation of calcidiol 1-monooxygenase activity)//GO:0000060(protein import into nucleus, translocation)//GO:0031642(negative regulation of myelination)//GO:0045080(positive regulation of chemokine biosynthetic process)//GO:0032834(positive regulation of CD4-positive, CD25-positive, alpha-beta regulatory T cell differentiation involved in immune response)//GO:0050796(regulati…
chr5	32602878	32603025	MACS_peak_77960	12.65	147	ENSSSCT00000000520	IL22	12.65	3.79	34.25	595104	-	Ensembl:ENSSSCG00000000482|Vega:OTTSUSG00000002041	interleukin 22	ssc04060(Cytokine-cytokine receptor interaction)//ssc04630(Jak-STAT signaling pathway)//ssc05321(Inflammatory bowel disease (IBD))	GO:0005576(extracellular region)//GO:0005615(extracellular space)	GO:0005125(cytokine activity)	GO:0006954(inflammatory response)//GO:0006955(immune response)//GO:0046427(positive regulation of JAK-STAT cascade)
chr5	33545672	33545826	MACS_peak_78014	3.83	154	ENSSSCT00000039379	CPSF6	3.83	2.37	32.88	100152191	-	-	cleavage and polyadenylation specific factor 6, 68kDa	ssc03015(mRNA surveillance pathway)	GO:0030529(intracellular ribonucleoprotein complex)//GO:0016020(membrane)//GO:0042382(paraspeckles)//GO:0005849(mRNA cleavage factor complex)	GO:0003729(mRNA binding)	GO:0006378(mRNA polyadenylation)//GO:0051262(protein tetramerization)
chr5	33912843	33913790	MACS_peak_78032	16.84	947	ENSSSCT00000040353	BEST3	16.84	2.71	35.63	100156203	-	Ensembl:ENSSSCG00000000499	bestrophin 3		GO:0034707(chloride channel complex)//GO:0005887(integral component of plasma membrane)	GO:0005254(chloride channel activity)	GO:1902476(chloride transmembrane transport)//GO:0043271(negative regulation of ion transport)
chr5	33914787	33915862	MACS_peak_78033	80.65	1075	ENSSSCT00000040353	BEST3	80.65	5.82	67.3	100156203	-	Ensembl:ENSSSCG00000000499	bestrophin 3		GO:0034707(chloride channel complex)//GO:0005887(integral component of plasma membrane)	GO:0005254(chloride channel activity)	GO:1902476(chloride transmembrane transport)//GO:0043271(negative regulation of ion transport)
chr5	34048430	34049265	MACS_peak_78041	3.47	835	ENSSSCT00000040564	RAB3IP	3.47	2.51	32.88	100152578	-	Ensembl:ENSSSCG00000000500	RAB3A interacting protein
chr5	34170041	34170150	MACS_peak_78048	9.27	109	ENSSSCT00000022623	MYRFL	9.27	3.05	33.46	102167644	-	-	myelin regulatory factor-like
chr5	34491553	34492235	MACS_peak_78068	12.54	682	ENSSSCT00000040735	CNOT2	12.54	3.72	34.16	100153354	-	Ensembl:ENSSSCG00000000502	CCR4-NOT transcription complex, subunit 2	ssc03018(RNA degradation)	GO:0000932(cytoplasmic mRNA processing body)//GO:0016020(membrane)//GO:0005634(nucleus)//GO:0030015(CCR4-NOT core complex)	GO:0001226(RNA polymerase II transcription corepressor binding)//GO:0004535(poly(A)-specific ribonuclease activity)	GO:0001829(trophectodermal cell differentiation)//GO:0090503(RNA phosphodiester bond hydrolysis, exonucleolytic)//GO:2000036(regulation of stem cell population maintenance)//GO:0017148(negative regulation of translation)//GO:0000288(nuclear-transcribed mRNA catabolic process, deadenylation-dependent decay)//GO:0000122(negative regulation of transcription from RNA polymerase II promoter)//GO:00331…
chr5	34530855	34530981	MACS_peak_78072	12.66	126	ENSSSCT00000000541	CNOT2	12.66	2.64	34.26	100153354	-	Ensembl:ENSSSCG00000000502	CCR4-NOT transcription complex, subunit 2	ssc03018(RNA degradation)	GO:0000932(cytoplasmic mRNA processing body)//GO:0016020(membrane)//GO:0005634(nucleus)//GO:0030015(CCR4-NOT core complex)	GO:0001226(RNA polymerase II transcription corepressor binding)//GO:0004535(poly(A)-specific ribonuclease activity)	GO:0001829(trophectodermal cell differentiation)//GO:0090503(RNA phosphodiester bond hydrolysis, exonucleolytic)//GO:2000036(regulation of stem cell population maintenance)//GO:0017148(negative regulation of translation)//GO:0000288(nuclear-transcribed mRNA catabolic process, deadenylation-dependent decay)//GO:0000122(negative regulation of transcription from RNA polymerase II promoter)//GO:00331…
chr5	34534143	34534150	MACS_peak_78073	275.62	7	ENSSSCT00000000541	CNOT2	275.62	8.06	100	100153354	-	Ensembl:ENSSSCG00000000502	CCR4-NOT transcription complex, subunit 2	ssc03018(RNA degradation)	GO:0000932(cytoplasmic mRNA processing body)//GO:0016020(membrane)//GO:0005634(nucleus)//GO:0030015(CCR4-NOT core complex)	GO:0001226(RNA polymerase II transcription corepressor binding)//GO:0004535(poly(A)-specific ribonuclease activity)	GO:0001829(trophectodermal cell differentiation)//GO:0090503(RNA phosphodiester bond hydrolysis, exonucleolytic)//GO:2000036(regulation of stem cell population maintenance)//GO:0017148(negative regulation of translation)//GO:0000288(nuclear-transcribed mRNA catabolic process, deadenylation-dependent decay)//GO:0000122(negative regulation of transcription from RNA polymerase II promoter)//GO:00331…
chr5	34812303	34812417	MACS_peak_78092	4.18	114	ENSSSCT00000032079	PTPRR	4.18	2.78	32.8	100154962	-	-	protein tyrosine phosphatase, receptor type, R	ssc04010(MAPK signaling pathway)	GO:0016021(integral component of membrane)//GO:0005615(extracellular space)	GO:0019901(protein kinase binding)//GO:0004725(protein tyrosine phosphatase activity)	GO:0010633(negative regulation of epithelial cell migration)//GO:0038128(ERBB2 signaling pathway)//GO:0070373(negative regulation of ERK1 and ERK2 cascade)//GO:0035335(peptidyl-tyrosine dephosphorylation)//GO:0001701(in utero embryonic development)
chr5	35548275	35548347	MACS_peak_78143	37.4	72	ENSSSCT00000029371	LGR5	37.4	5.35	43.59	100151994	-	-	leucine-rich repeat containing G protein-coupled receptor 5		GO:0032588(trans-Golgi network membrane)//GO:0005887(integral component of plasma membrane)	GO:0004888(transmembrane signaling receptor activity)	GO:0048839(inner ear development)//GO:0090263(positive regulation of canonical Wnt signaling pathway)//GO:0042127(regulation of cell proliferation)//GO:0001942(hair follicle development)//GO:2001013(epithelial cell proliferation involved in renal tubule morphogenesis)//GO:0009994(oocyte differentiation)//GO:0007165(signal transduction)
chr5	35787254	35787999	MACS_peak_78153	10.87	745	ENSSSCT00000056108	RAB21	10.87	2.64	33.7	100736618	-	-	RAB21, member RAS oncogene family		GO:0032580(Golgi cisterna membrane)//GO:0012506(vesicle membrane)//GO:0009898(cytoplasmic side of plasma membrane)//GO:0005802(trans-Golgi network)//GO:0043005(neuron projection)//GO:0098559(cytoplasmic side of early endosome membrane)//GO:0070062(extracellular exosome)//GO:0005769(early endosome)//GO:0005925(focal adhesion)	GO:0019003(GDP binding)//GO:0005525(GTP binding)	GO:0015031(protein transport)//GO:0030100(regulation of endocytosis)//GO:0048260(positive regulation of receptor-mediated endocytosis)//GO:0017157(regulation of exocytosis)//GO:0007264(small GTPase mediated signal transduction)//GO:2000643(positive regulation of early endosome to late endosome transport)//GO:0050775(positive regulation of dendrite morphogenesis)
chr5	35859922	35860061	MACS_peak_78157	17.33	139	ENSSSCT00000000551	TBC1D15	17.33	4.54	35.79	100157246	-	Ensembl:ENSSSCG00000000512	TBC1 domain family, member 15		GO:0005739(mitochondrion)//GO:0070062(extracellular exosome)	GO:0005096(GTPase activator activity)	GO:0043547(positive regulation of GTPase activity)
chr5	35918647	35918673	MACS_peak_78159	35.31	26	ENSSSCT00000000553	TPH2	35.31	3.32	42.63	100627725	-	-	tryptophan hydroxylase 2	ssc00380(Tryptophan metabolism)//	GO:0043005(neuron projection)	GO:0005506(iron ion binding)//GO:0004510(tryptophan 5-monooxygenase activity)//GO:0016597(amino acid binding)	GO:0055114(oxidation-reduction process)//GO:0009072(aromatic amino acid family metabolic process)//GO:0042427(serotonin biosynthetic process)
chr5	38654660	38654743	MACS_peak_78318	12.12	83	ENSSSCT00000031479	GLIPR1L1	12.12	2.82	34.13	100620897	-	Ensembl:ENSSSCG00000022055	GLI pathogenesis-related 1 like 1		GO:0001669(acrosomal vesicle)//GO:0005576(extracellular region)//GO:0097224(sperm connecting piece)		GO:0007339(binding of sperm to zona pellucida)
chr5	38736155	38736488	MACS_peak_78325	53.04	333	ENSSSCT00000024116	GLIPR1L2	53.04	6.03	51.24	100737573	-	Ensembl:ENSSSCG00000025915	GLI pathogenesis-related 1 like 2
chr5	41635806	41636063	MACS_peak_78454	27.27	257	ENSSSCT00000054204	DNM1L	27.27	2.37	39.3	100624497	-	-	dynamin 1-like	ssc04668(TNF signaling pathway)
chr5	41693188	41693234	MACS_peak_78458	93.94	46	ENSSSCT00000000572	FGD4	93.94	5.68	76.54	100623278	-	Ensembl:ENSSSCG00000000530	FYVE, RhoGEF and PH domain containing 4		GO:0015629(actin cytoskeleton)//GO:0030175(filopodium)//GO:0030027(lamellipodium)	GO:0005089(Rho guanyl-nucleotide exchange factor activity)	GO:0030032(lamellipodium assembly)//GO:0030035(microspike assembly)//GO:0035023(regulation of Rho protein signal transduction)//GO:0043547(positive regulation of GTPase activity)
chr5	41898885	41899384	MACS_peak_78469	4.16	499	ENSSSCT00000045345	BICD1	4.16	2.03	32.78	100511132	-	Ensembl:ENSSSCG00000000531	bicaudal D homolog 1 (Drosophila)
chr5	41910044	41910120	MACS_peak_78470	20.86	76	ENSSSCT00000045345	BICD1	20.86	3.11	36.95	100511132	-	Ensembl:ENSSSCG00000000531	bicaudal D homolog 1 (Drosophila)
chr5	41948438	41949095	MACS_peak_78472	3.89	657	ENSSSCT00000000573	BICD1	3.89	2.17	32.86	100511132	-	Ensembl:ENSSSCG00000000531	bicaudal D homolog 1 (Drosophila)
chr5	43099744	43100182	MACS_peak_78525	5.41	438	ENSSSCT00000000576	IPO8	5.41	3.08	32.71	100511694	-	Ensembl:ENSSSCG00000000534	importin 8		GO:0005635(nuclear envelope)//GO:0005829(cytosol)	GO:0008565(protein transporter activity)//GO:0008536(Ran GTPase binding)	GO:0006606(protein import into nucleus)//GO:0007165(signal transduction)
chr5	43106191	43106273	MACS_peak_78528	3.93	82	ENSSSCT00000000576	IPO8	3.93	3.79	32.83	100511694	-	Ensembl:ENSSSCG00000000534	importin 8		GO:0005635(nuclear envelope)//GO:0005829(cytosol)	GO:0008565(protein transporter activity)//GO:0008536(Ran GTPase binding)	GO:0006606(protein import into nucleus)//GO:0007165(signal transduction)
chr5	43179374	43179491	MACS_peak_78531	91.34	117	ENSSSCT00000000576	IPO8	91.34	4.47	74.32	100511694	-	Ensembl:ENSSSCG00000000534	importin 8		GO:0005635(nuclear envelope)//GO:0005829(cytosol)	GO:0008565(protein transporter activity)//GO:0008536(Ran GTPase binding)	GO:0006606(protein import into nucleus)//GO:0007165(signal transduction)
chr5	44300198	44300234	MACS_peak_78597	4.84	36	ENSSSCT00000000582	OVCH1	4.84	2.17	32.8	100512535	-	-	ovochymase 1			GO:0004252(serine-type endopeptidase activity)	GO:0006508(proteolysis)
chr5	44386507	44386873	MACS_peak_78605	6.41	366	ENSSSCT00000049881	FAR2	6.41	2.1	32.96	100512348	-	Ensembl:ENSSSCG00000000541	fatty acyl CoA reductase 2	ssc04146(Peroxisome)	GO:0005777(peroxisome)//GO:0016021(integral component of membrane)	GO:0050062(long-chain-fatty-acyl-CoA reductase activity)//GO:0080019(fatty-acyl-CoA reductase (alcohol-forming) activity)	GO:0055114(oxidation-reduction process)//GO:0035336(long-chain fatty-acyl-CoA metabolic process)//GO:0010025(wax biosynthetic process)
chr5	44558620	44558993	MACS_peak_78616	11.82	373	ENSSSCT00000000584	FAR2	11.82	2.47	34.01	100512348	-	Ensembl:ENSSSCG00000000541	fatty acyl CoA reductase 2	ssc04146(Peroxisome)	GO:0005777(peroxisome)//GO:0016021(integral component of membrane)	GO:0050062(long-chain-fatty-acyl-CoA reductase activity)//GO:0080019(fatty-acyl-CoA reductase (alcohol-forming) activity)	GO:0055114(oxidation-reduction process)//GO:0035336(long-chain fatty-acyl-CoA metabolic process)//GO:0010025(wax biosynthetic process)
chr5	45235429	45235543	MACS_peak_78648	3.75	114	ENSSSCT00000000586	CCDC91	3.75	2.57	32.9	100513281	-	Ensembl:ENSSSCG00000024232	coiled-coil domain containing 91		GO:0005654(nucleoplasm)//GO:0005794(Golgi apparatus)	GO:0042802(identical protein binding)
chr5	46022892	46023094	MACS_peak_78685	5.62	202	ENSSSCT00000000590	MRPS35	5.62	3.18	32.82	100514049	-	Ensembl:ENSSSCG00000000547	mitochondrial ribosomal protein S35		GO:0005763(mitochondrial small ribosomal subunit)	GO:0044822(poly(A) RNA binding)//GO:0003735(structural constituent of ribosome)
chr5	46935922	46936157	MACS_peak_78727	44.71	235	ENSSSCT00000023164	ITPR2	44.71	5.15	47.25	100517279	-	-	inositol 1,4,5-trisphosphate receptor, type 2
chr5	47083958	47084058	MACS_peak_78735	3.87	100	ENSSSCT00000000598	ITPR2	3.87	2.44	32.87	100517279	-	-	inositol 1,4,5-trisphosphate receptor, type 2
chr5	47319062	47319185	MACS_peak_78751	6.97	123	ENSSSCT00000000598	ITPR2	6.97	2.57	33.04	100517279	-	-	inositol 1,4,5-trisphosphate receptor, type 2
chr5	47388931	47388975	MACS_peak_78756	19.55	44	ENSSSCT00000000598	ITPR2	19.55	3.97	36.55	100517279	-	-	inositol 1,4,5-trisphosphate receptor, type 2
chr5	49757948	49758058	MACS_peak_78910	8.12	110	ENSSSCT00000000609	SOX5	8.12	3.52	33.33	100627965	-	-	SRY (sex determining region Y)-box 5		GO:0044798(nuclear transcription factor complex)	GO:0000981(RNA polymerase II transcription factor activity, sequence-specific DNA binding)//GO:0046982(protein heterodimerization activity)//GO:0044212(transcription regulatory region DNA binding)	GO:0051216(cartilage development)//GO:0048709(oligodendrocyte differentiation)//GO:0001701(in utero embryonic development)//GO:2000741(positive regulation of mesenchymal stem cell differentiation)//GO:0071560(cellular response to transforming growth factor beta stimulus)//GO:0045892(negative regulation of transcription, DNA-templated)//GO:0045944(positive regulation of transcription from RNA poly…
chr5	51104016	51104025	MACS_peak_79002	4.03	9	ENSSSCT00000000613	C2CD5	4.03	2.64	32.8	100521725	-	-	C2 calcium-dependent domain containing 5
chr5	51113197	51113287	MACS_peak_79003	6.83	90	ENSSSCT00000000613	C2CD5	6.83	2.37	33.04	100521725	-	-	C2 calcium-dependent domain containing 5
chr5	51292614	51292724	MACS_peak_79013	62.55	110	ENSSSCT00000045805	ST8SIA1	62.55	5.62	56.36	100621251	-	-	ST8 alpha-N-acetyl-neuraminide alpha-2,8-sialyltransferase 1	ssc00601(Glycosphingolipid biosynthesis - lacto and neolacto series)//ssc00603(Glycosphingolipid biosynthesis - globo series)//ssc00604(Glycosphingolipid biosynthesis - ganglio series)//	GO:0016021(integral component of membrane)//GO:0005794(Golgi apparatus)	GO:0008373(sialyltransferase activity)	GO:0034605(cellular response to heat)//GO:0008284(positive regulation of cell proliferation)//GO:0097503(sialylation)//GO:0006486(protein glycosylation)
chr5	51538980	51539396	MACS_peak_79029	12.13	416	ENSSSCT00000045391	ABCC9	12.13	2.98	34.11	100127449	SUR2A|SUR2B	Ensembl:ENSSSCG00000000571	ATP-binding cassette, sub-family C (CFTR/MRP), member 9	ssc02010(ABC transporters)	GO:0030017(sarcomere)//GO:0008076(voltage-gated potassium channel complex)//GO:0042383(sarcolemma)	GO:0005524(ATP binding)//GO:0005267(potassium channel activity)//GO:0044325(ion channel binding)//GO:0008281(sulfonylurea receptor activity)//GO:0042626(ATPase activity, coupled to transmembrane movement of substances)	GO:0008152(metabolic process)//GO:0051607(defense response to virus)//GO:0071805(potassium ion transmembrane transport)//GO:0007165(signal transduction)
chr5	51657470	51657601	MACS_peak_79035	13.36	131	ENSSSCT00000000614	ABCC9	13.36	3.05	34.43	100127449	SUR2A|SUR2B	Ensembl:ENSSSCG00000000571	ATP-binding cassette, sub-family C (CFTR/MRP), member 9	ssc02010(ABC transporters)	GO:0030017(sarcomere)//GO:0008076(voltage-gated potassium channel complex)//GO:0042383(sarcolemma)	GO:0005524(ATP binding)//GO:0005267(potassium channel activity)//GO:0044325(ion channel binding)//GO:0008281(sulfonylurea receptor activity)//GO:0042626(ATPase activity, coupled to transmembrane movement of substances)	GO:0008152(metabolic process)//GO:0051607(defense response to virus)//GO:0071805(potassium ion transmembrane transport)//GO:0007165(signal transduction)
chr5	51695973	51696333	MACS_peak_79038	22.45	360	ENSSSCT00000000616	KCNJ8	22.45	3.38	37.52	100152631	Kir6.1	Ensembl:ENSSSCG00000000573	potassium channel, inwardly rectifying subfamily J, member 8	ssc04022(cGMP-PKG signaling pathway)	GO:0030016(myofibril)//GO:0005887(integral component of plasma membrane)	GO:0015272(ATP-activated inward rectifier potassium channel activity)	GO:0007507(heart development)//GO:0010107(potassium ion import)//GO:0034765(regulation of ion transmembrane transport)//GO:0032496(response to lipopolysaccharide)//GO:0051607(defense response to virus)//GO:0043330(response to exogenous dsRNA)
chr5	51905459	51905569	MACS_peak_79042	3.02	110	ENSSSCT00000000621	GYS2	3.02	2.57	32.93	100157080	-	Ensembl:ENSSSCG00000000577	glycogen synthase 2 (liver)	ssc00500(Starch and sucrose metabolism)//ssc04151(PI3K-Akt signaling pathway)//ssc04152(AMPK signaling pathway)//ssc04910(Insulin signaling pathway)//ssc04922(Glucagon signaling pathway)//		GO:0004373(glycogen (starch) synthase activity)	GO:0005978(glycogen biosynthetic process)
chr5	52084407	52085190	MACS_peak_79051	222.03	783	ENSSSCT00000053641	SLCO1A2	222.03	5.39	100	397534	OATP1A2|OATPA	-	solute carrier organic anion transporter family, member 1A2	ssc04976(Bile secretion)	GO:0005887(integral component of plasma membrane)	GO:0015125(bile acid transmembrane transporter activity)//GO:0015347(sodium-independent organic anion transmembrane transporter activity)	GO:0008206(bile acid metabolic process)//GO:0098779(mitophagy in response to mitochondrial depolarization)//GO:0043252(sodium-independent organic anion transport)//GO:0015721(bile acid and bile salt transport)
chr5	52129782	52131121	MACS_peak_79052	6.02	1339	ENSSSCT00000000629	SLCO1A2	6.02	2.71	32.87	397534	OATP1A2|OATPA	-	solute carrier organic anion transporter family, member 1A2	ssc04976(Bile secretion)	GO:0005887(integral component of plasma membrane)	GO:0015125(bile acid transmembrane transporter activity)//GO:0015347(sodium-independent organic anion transmembrane transporter activity)	GO:0008206(bile acid metabolic process)//GO:0098779(mitophagy in response to mitochondrial depolarization)//GO:0043252(sodium-independent organic anion transport)//GO:0015721(bile acid and bile salt transport)
chr5	54442129	54442148	MACS_peak_79180	6.25	19	ENSSSCT00000000635	PLCZ1	6.25	2.57	32.95	397632	PLC-zeta-1	Ensembl:ENSSSCG00000000590	phospholipase C, zeta 1	ssc00562(Inositol phosphate metabolism)//	GO:0005829(cytosol)	GO:0004871(signal transducer activity)//GO:0004435(phosphatidylinositol phospholipase C activity)	GO:0016042(lipid catabolic process)//GO:0007343(egg activation)//GO:0035556(intracellular signal transduction)//GO:0006816(calcium ion transport)
chr5	54743349	54743390	MACS_peak_79200	3.86	41	ENSSSCT00000000636	PIK3C2G	3.86	2.37	32.87	100523844	-	Ensembl:ENSSSCG00000000591	phosphatidylinositol-4-phosphate 3-kinase, catalytic subunit type 2 gamma	ssc00562(Inositol phosphate metabolism)//	GO:0005622(intracellular)//GO:0005886(plasma membrane)//GO:0005942(phosphatidylinositol 3-kinase complex)	GO:0016773(phosphotransferase activity, alcohol group as acceptor)//GO:0035091(phosphatidylinositol binding)//GO:0016301(kinase activity)//GO:0016303(1-phosphatidylinositol-3-kinase activity)//GO:0035005(1-phosphatidylinositol-4-phosphate 3-kinase activity)	GO:0014065(phosphatidylinositol 3-kinase signaling)//GO:0046854(phosphatidylinositol phosphorylation)//GO:0016477(cell migration)//GO:0048015(phosphatidylinositol-mediated signaling)//GO:0036092(phosphatidylinositol-3-phosphate biosynthetic process)
chr5	56706339	56706483	MACS_peak_79349	5.44	144	ENSSSCT00000000644	DERA	5.44	2.17	32.72	100153841	-	Ensembl:ENSSSCG00000000599	deoxyribose-phosphate aldolase (putative)	ssc00030(Pentose phosphate pathway)	GO:0070062(extracellular exosome)//GO:0005737(cytoplasm)	GO:0004139(deoxyribose-phosphate aldolase activity)	GO:0016052(carbohydrate catabolic process)//GO:0046121(deoxyribonucleoside catabolic process)//GO:0009264(deoxyribonucleotide catabolic process)
chr5	57580628	57580733	MACS_peak_79395	10.47	105	ENSSSCT00000045372	PDE6H	10.47	3.59	33.64	100156675	-	Ensembl:ENSSSCG00000000603	phosphodiesterase 6H, cGMP-specific, cone, gamma	ssc00230(Purine metabolism)		GO:0030553(cGMP binding)//GO:0004114(3',5'-cyclic-nucleotide phosphodiesterase activity)	GO:0000187(activation of MAPK activity)//GO:0008152(metabolic process)//GO:0007601(visual perception)//GO:0045745(positive regulation of G-protein coupled receptor protein signaling pathway)//GO:0045742(positive regulation of epidermal growth factor receptor signaling pathway)
chr5	57868793	57868868	MACS_peak_79410	8.11	75	ENSSSCT00000000659	PLBD1	8.11	2.44	33.34	100155493	-	Ensembl:ENSSSCG00000027602	phospholipase B domain containing 1		GO:0005615(extracellular space)
chr5	58149776	58150185	MACS_peak_79420	5.72	409	ENSSSCT00000039240	ATF7IP	5.72	2.64	32.82	100513013	-	Ensembl:ENSSSCG00000000612	activating transcription factor 7 interacting protein		GO:0005667(transcription factor complex)//GO:0005634(nucleus)//GO:0005737(cytoplasm)	GO:0003714(transcription corepressor activity)//GO:0016887(ATPase activity)	GO:0045898(regulation of RNA polymerase II transcriptional preinitiation complex assembly)//GO:0006306(DNA methylation)//GO:0000122(negative regulation of transcription from RNA polymerase II promoter)//GO:0045893(positive regulation of transcription, DNA-templated)
chr5	58916438	58916599	MACS_peak_79472	7.97	161	ENSSSCT00000000660	GRIN2B	7.97	3.79	33.3	100626022	-	-	glutamate receptor, ionotropic, N-methyl D-aspartate 2B	ssc04014(Ras signaling pathway)//ssc04015(Rap1 signaling pathway)//ssc04024(cAMP signaling pathway)//ssc04080(Neuroactive ligand-receptor interaction)//ssc04713(Circadian entrainment)//ssc04720(Long-term potentiation)//ssc04724(Glutamatergic synapse)//ssc04728(Dopaminergic synapse)//ssc05010(Alzheimer's disease)//ssc05014(Amyotrophic lateral sclerosis (ALS))//ssc05016(Huntington's disease)//ssc05…	GO:0097481(neuronal postsynaptic density)//GO:0008021(synaptic vesicle)//GO:0030054(cell junction)//GO:0017146(NMDA selective glutamate receptor complex)//GO:0045211(postsynaptic membrane)	GO:0004972(NMDA glutamate receptor activity)//GO:0016594(glycine binding)//GO:0005262(calcium channel activity)//GO:0005234(extracellular-glutamate-gated ion channel activity)	GO:0010738(regulation of protein kinase A signaling)//GO:0001964(startle response)//GO:0060291(long-term synaptic potentiation)//GO:0007612(learning)//GO:0070588(calcium ion transmembrane transport)//GO:0001701(in utero embryonic development)//GO:0001662(behavioral fear response)//GO:0050966(detection of mechanical stimulus involved in sensory perception of pain)//GO:0001967(suckling behavior)//G…
chr5	61012442	61012465	MACS_peak_79580	129.5	23	ENSSSCT00000042680	TP23	129.5	8.4	100	100049648	D2A	-	basic proline-rich protein
chr5	61347834	61347957	MACS_peak_79601	3.66	123	ENSSSCT00000000680	YBX3	3.66	2.85	32.9	100518125	-	Ensembl:ENSSSCG00000000633	Y box binding protein 3	ssc04530(Tight junction)	GO:0005844(polysome)//GO:0005634(nucleus)//GO:0005737(cytoplasm)	GO:0003697(single-stranded DNA binding)//GO:0001227(transcriptional repressor activity, RNA polymerase II transcription regulatory region sequence-specific binding)//GO:0003677(DNA binding)//GO:0003730(mRNA 3'-UTR binding)//GO:0000977(RNA polymerase II regulatory region sequence-specific DNA binding)	GO:0048642(negative regulation of skeletal muscle tissue development)//GO:0009566(fertilization)//GO:0008584(male gonad development)//GO:0071356(cellular response to tumor necrosis factor)//GO:0007283(spermatogenesis)//GO:0001701(in utero embryonic development)//GO:0060546(negative regulation of necroptotic process)//GO:0000122(negative regulation of transcription from RNA polymerase II promoter)…
chr5	61649644	61649746	MACS_peak_79615	3.85	102	ENSSSCT00000000691	KLRK1	3.85	2.64	32.88	396737	NKG2D	Ensembl:ENSSSCG00000000641|Vega:OTTSUSG00000002382	killer cell lectin-like receptor subfamily K, member 1	ssc04650(Natural killer cell mediated cytotoxicity)//ssc05144(Malaria)	GO:0005886(plasma membrane)//GO:0009897(external side of plasma membrane)//GO:0016021(integral component of membrane)//GO:0009986(cell surface)	GO:0019900(kinase binding)//GO:0032394(MHC class Ib receptor activity)//GO:0030246(carbohydrate binding)//GO:0042288(MHC class I protein binding)//GO:0042803(protein homodimerization activity)	GO:0045087(innate immune response)//GO:2000502(negative regulation of natural killer cell chemotaxis)//GO:0045429(positive regulation of nitric oxide biosynthetic process)//GO:0002223(stimulatory C-type lectin receptor signaling pathway)//GO:0032729(positive regulation of interferon-gamma production)//GO:0050830(defense response to Gram-positive bacterium)//GO:0034260(negative regulation of GTPas…
chr5	61778607	61779397	MACS_peak_79619	8.44	790	ENSSSCT00000030958	TMEM52B	8.44	2.78	33.39	100524496	-	Ensembl:ENSSSCG00000028994	transmembrane protein 52B
chr5	61788001	61788813	MACS_peak_79620	94.32	812	ENSSSCT00000030958	TMEM52B	94.32	5.64	76.77	100524496	-	Ensembl:ENSSSCG00000028994	transmembrane protein 52B
chr5	61799355	61799475	MACS_peak_79621	61.51	120	ENSSSCT00000000698	OLR1	61.51	4.27	55.75	396724	CLEC8A|OLR-1|PLOX-1	Ensembl:ENSSSCG00000000647|Vega:OTTSUSG00000003555	oxidized low density lipoprotein (lectin-like) receptor 1	ssc03320(PPAR signaling pathway)//ssc04145(Phagosome)	GO:0016021(integral component of membrane)//GO:0070062(extracellular exosome)//GO:0005576(extracellular region)//GO:0043235(receptor complex)//GO:0005886(plasma membrane)//GO:0045121(membrane raft)//GO:0005654(nucleoplasm)	GO:0030246(carbohydrate binding)//GO:0005515(protein binding)//GO:0005041(low-density lipoprotein receptor activity)	GO:0006898(receptor-mediated endocytosis)//GO:0032930(positive regulation of superoxide anion generation)//GO:0007155(cell adhesion)//GO:0006954(inflammatory response)//GO:0045908(negative regulation of vasodilation)//GO:0002376(immune system process)
chr5	61910553	61910646	MACS_peak_79624	12.04	93	ENSSSCT00000000705	CLEC12B	12.04	3.18	34.1	100519958	-	-	C-type lectin domain family 12, member B
chr5	61994535	61994556	MACS_peak_79631	11.84	21	ENSSSCT00000038222	KLRF1	11.84	4.4	34.01	100144592	-	Ensembl:ENSSSCG00000000655|Vega:OTTSUSG00000003557	killer cell lectin-like receptor subfamily F, member 1		GO:0016021(integral component of membrane)
chr5	62438316	62438448	MACS_peak_79651	63.05	132	ENSSSCT00000000716	A2M	63.05	3.99	56.75	403166	-	Ensembl:ENSSSCG00000000660|Vega:OTTSUSG00000000921	alpha-2-macroglobulin	ssc04610(Complement and coagulation cascades)	GO:0005576(extracellular region)//GO:0070062(extracellular exosome)//GO:0072562(blood microparticle)//GO:0005615(extracellular space)	GO:0002020(protease binding)//GO:0048306(calcium-dependent protein binding)//GO:0005102(receptor binding)//GO:0004866(endopeptidase inhibitor activity)//GO:0004867(serine-type endopeptidase inhibitor activity)//GO:0043120(tumor necrosis factor binding)//GO:0019966(interleukin-1 binding)//GO:0019959(interleukin-8 binding)	GO:0048863(stem cell differentiation)//GO:0001869(negative regulation of complement activation, lectin pathway)//GO:0010951(negative regulation of endopeptidase activity)
chr5	62563927	62564488	MACS_peak_79653	21.73	561	ENSSSCT00000031706	PHC1	21.73	5.26	37.29	100155344	-	Ensembl:ENSSSCG00000000661	polyhomeotic homolog 1 (Drosophila)		GO:0005634(nucleus)//GO:0035102(PRC1 complex)//GO:0001739(sex chromatin)//GO:0016604(nuclear body)	GO:0003682(chromatin binding)//GO:0008270(zinc ion binding)	GO:0071300(cellular response to retinoic acid)//GO:0016574(histone ubiquitination)
chr5	62742314	62742723	MACS_peak_79656	61.51	409	ENSSSCT00000059209	MFAP5	61.51	3.72	55.75	100512231	-	Ensembl:ENSSSCG00000000666	microfibrillar associated protein 5		GO:0001527(microfibril)		GO:0060216(definitive hemopoiesis)//GO:0043206(extracellular fibril organization)
chr5	63080250	63080555	MACS_peak_79674	12.39	305	ENSSSCT00000052236	FOXJ2	12.39	2.68	34.15	100625827	-	Ensembl:ENSSSCG00000028388	forkhead box J2		GO:0005730(nucleolus)	GO:0001077(transcriptional activator activity, RNA polymerase II core promoter proximal region sequence-specific binding)//GO:0000978(RNA polymerase II core promoter proximal region sequence-specific DNA binding)	GO:0006366(transcription from RNA polymerase II promoter)//GO:0045944(positive regulation of transcription from RNA polymerase II promoter)
chr5	63569865	63570736	MACS_peak_79694	34.54	871	ENSSSCT00000047102	CLSTN3	34.54	4.47	42.37	100511695	-	Ensembl:ENSSSCG00000000672	calsyntenin 3		GO:0016021(integral component of membrane)	GO:0005509(calcium ion binding)	GO:0007156(homophilic cell adhesion via plasma membrane adhesion molecules)
chr5	63587087	63587245	MACS_peak_79695	7.92	158	ENSSSCT00000000728	CLSTN3	7.92	3.13	33.29	100511695	-	Ensembl:ENSSSCG00000000672	calsyntenin 3		GO:0016021(integral component of membrane)	GO:0005509(calcium ion binding)	GO:0007156(homophilic cell adhesion via plasma membrane adhesion molecules)
chr5	63591600	63591713	MACS_peak_79697	11.75	113	ENSSSCT00000000728	CLSTN3	11.75	2.3	33.99	100511695	-	Ensembl:ENSSSCG00000000672	calsyntenin 3		GO:0016021(integral component of membrane)	GO:0005509(calcium ion binding)	GO:0007156(homophilic cell adhesion via plasma membrane adhesion molecules)
chr5	63599163	63599186	MACS_peak_79698	315.91	23	ENSSSCT00000000728	CLSTN3	315.91	9.04	100	100511695	-	Ensembl:ENSSSCG00000000672	calsyntenin 3		GO:0016021(integral component of membrane)	GO:0005509(calcium ion binding)	GO:0007156(homophilic cell adhesion via plasma membrane adhesion molecules)
chr5	63675670	63675770	MACS_peak_79701	10.99	100	ENSSSCT00000058122	C1S	10.99	2.98	33.73	397274	-	-	complement component 1, s subcomponent	ssc04610(Complement and coagulation cascades)//ssc05133(Pertussis)//ssc05150(Staphylococcus aureus infection)//ssc05322(Systemic lupus erythematosus)
chr5	63786101	63788092	MACS_peak_79707	551.15	1991	ENSSSCT00000028309	ATN1	551.15	8.85	100	100153709	DRPLA|atrophin-1	Ensembl:ENSSSCG00000025117	atrophin 1		GO:0005654(nucleoplasm)//GO:0016363(nuclear matrix)	GO:0003714(transcription corepressor activity)//GO:0019904(protein domain specific binding)	GO:0051402(neuron apoptotic process)//GO:0000122(negative regulation of transcription from RNA polymerase II promoter)
chr5	63795375	63796169	MACS_peak_79708	418.31	794	ENSSSCT00000028309	ATN1	418.31	6.36	100	100153709	DRPLA|atrophin-1	Ensembl:ENSSSCG00000025117	atrophin 1		GO:0005654(nucleoplasm)//GO:0016363(nuclear matrix)	GO:0003714(transcription corepressor activity)//GO:0019904(protein domain specific binding)	GO:0051402(neuron apoptotic process)//GO:0000122(negative regulation of transcription from RNA polymerase II promoter)
chr5	63810143	63810416	MACS_peak_79709	46.85	273	ENSSSCT00000000740	LRRC23	46.85	3.95	48.28	100155745	-	Ensembl:ENSSSCG00000000679	leucine rich repeat containing 23
chr5	63884349	63884835	MACS_peak_79710	31.34	486	ENSSSCT00000000742	P3H3	31.34	5.15	40.85	100156539	LEPREL2	Ensembl:ENSSSCG00000000681	prolyl 3-hydroxylase 3			GO:0005506(iron ion binding)//GO:0016705(oxidoreductase activity, acting on paired donors, with incorporation or reduction of molecular oxygen)//GO:0031418(L-ascorbic acid binding)	GO:0055114(oxidation-reduction process)//GO:0008285(negative regulation of cell proliferation)
chr5	63887383	63887573	MACS_peak_79711	247.98	190	ENSSSCT00000000741	GPR162	247.98	6.23	100	100736664	-	Ensembl:ENSSSCG00000000680	G protein-coupled receptor 162		GO:0016021(integral component of membrane)	GO:0004930(G-protein coupled receptor activity)	GO:0007186(G-protein coupled receptor signaling pathway)
chr5	63932297	63932573	MACS_peak_79713	14.8	276	ENSSSCT00000000750	LAG3	14.8	3.86	34.89	100125962	CD223|LAG-3	Ensembl:ENSSSCG00000000688|Vega:OTTSUSG00000002383	lymphocyte-activation gene 3		GO:0016021(integral component of membrane)
chr5	63951663	63951875	MACS_peak_79717	156.28	212	ENSSSCT00000000752	MLF2	156.28	7.52	100	100736734	-	Ensembl:ENSSSCG00000000690	myeloid leukemia factor 2
chr5	63970547	63971206	MACS_peak_79718	11.33	659	ENSSSCT00000000753	COPS7A	11.33	2.98	33.92	100157341	-	Ensembl:ENSSSCG00000000691	COP9 signalosome subunit 7A		GO:0008180(COP9 signalosome)		GO:0010388(cullin deneddylation)
chr5	63993623	63994220	MACS_peak_79722	258.12	597	ENSSSCT00000040425	PIANP	258.12	7.34	100	100519150	-	Ensembl:ENSSSCG00000000692	PILR alpha associated neural protein		GO:0016021(integral component of membrane)
chr5	63998209	63999438	MACS_peak_79723	17.14	1229	ENSSSCT00000040425	PIANP	17.14	3.47	35.76	100519150	-	Ensembl:ENSSSCG00000000692	PILR alpha associated neural protein		GO:0016021(integral component of membrane)
chr5	64035732	64036158	MACS_peak_79725	4.18	426	ENSSSCT00000000762	ACRBP	4.18	2.64	32.79	397317	sp32	Ensembl:ENSSSCG00000000700	acrosin binding protein		GO:0001669(acrosomal vesicle)//GO:0005634(nucleus)//GO:0005576(extracellular region)	GO:0005515(protein binding)	GO:0048240(sperm capacitation)
chr5	64040561	64041018	MACS_peak_79726	62.51	457	ENSSSCT00000000762	ACRBP	62.51	4.67	56.31	397317	sp32	Ensembl:ENSSSCG00000000700	acrosin binding protein		GO:0001669(acrosomal vesicle)//GO:0005634(nucleus)//GO:0005576(extracellular region)	GO:0005515(protein binding)	GO:0048240(sperm capacitation)
chr5	64131750	64131888	MACS_peak_79732	3.8	138	ENSSSCT00000045248	GAPDH	3.8	2.02	32.89	396823	GAPD	Ensembl:ENSSSCG00000000694	glyceraldehyde-3-phosphate dehydrogenase	ssc00010(Glycolysis / Gluconeogenesis)//	GO:0097452(GAIT complex)//GO:0005634(nucleus)//GO:0015630(microtubule cytoskeleton)//GO:0005737(cytoplasm)//GO:0005829(cytosol)	GO:0004365(glyceraldehyde-3-phosphate dehydrogenase (NAD+) (phosphorylating) activity)//GO:0035605(peptidyl-cysteine S-nitrosylase activity)//GO:0008017(microtubule binding)//GO:0051287(NAD binding)//GO:0050661(NADP binding)	GO:0055114(oxidation-reduction process)//GO:0035606(peptidyl-cysteine S-trans-nitrosylation)//GO:0051402(neuron apoptotic process)//GO:0006096(glycolytic process)//GO:0000226(microtubule cytoskeleton organization)//GO:0006006(glucose metabolic process)//GO:0006417(regulation of translation)//GO:0050821(protein stabilization)
chr5	64145692	64145867	MACS_peak_79733	3.99	175	ENSSSCT00000000755	NCAPD2	3.99	2.51	32.82	100518610	-	-	non-SMC condensin I complex, subunit D2		GO:0000779(condensed chromosome, centromeric region)//GO:0005654(nucleoplasm)//GO:0000799(nuclear condensin complex)//GO:0016020(membrane)	GO:0003682(chromatin binding)//GO:0042393(histone binding)	GO:0051304(chromosome separation)//GO:0007076(mitotic chromosome condensation)//GO:0010032(meiotic chromosome condensation)
chr5	64151983	64152131	MACS_peak_79734	30.57	148	ENSSSCT00000000755	NCAPD2	30.57	2.78	40.58	100518610	-	-	non-SMC condensin I complex, subunit D2		GO:0000779(condensed chromosome, centromeric region)//GO:0005654(nucleoplasm)//GO:0000799(nuclear condensin complex)//GO:0016020(membrane)	GO:0003682(chromatin binding)//GO:0042393(histone binding)	GO:0051304(chromosome separation)//GO:0007076(mitotic chromosome condensation)//GO:0010032(meiotic chromosome condensation)
chr5	64168669	64168866	MACS_peak_79738	18.71	197	ENSSSCT00000065434	MRPL51	18.71	3.18	36.3	102160012	-	-	mitochondrial ribosomal protein L51		GO:0005762(mitochondrial large ribosomal subunit)	GO:0003735(structural constituent of ribosome)	GO:0006412(translation)
chr5	64200379	64200461	MACS_peak_79740	4.59	82	ENSSSCT00000057268	TAPBPL	4.59	2.64	32.87	100520908	-	Ensembl:ENSSSCG00000000704	TAP binding protein-like		GO:0016021(integral component of membrane)	GO:0032403(protein complex binding)	GO:0002590(negative regulation of antigen processing and presentation of peptide antigen via MHC class I)
chr5	64342570	64342698	MACS_peak_79745	56.32	128	ENSSSCT00000000772	PLEKHG6	56.32	4.28	52.83	100520565	-	Ensembl:ENSSSCG00000000709	pleckstrin homology domain containing, family G (with RhoGef domain) member 6			GO:0005089(Rho guanyl-nucleotide exchange factor activity)	GO:0035023(regulation of Rho protein signal transduction)//GO:0043547(positive regulation of GTPase activity)
chr5	64614218	64614279	MACS_peak_79753	9.54	61	ENSSSCT00000000775	VWF	9.54	2.71	33.5	399543	-	Ensembl:ENSSSCG00000000712|Vega:OTTSUSG00000001056	von Willebrand factor	ssc04151(PI3K-Akt signaling pathway)//ssc04510(Focal adhesion)//ssc04512(ECM-receptor interaction)//ssc04610(Complement and coagulation cascades)//ssc04611(Platelet activation)	GO:0009897(external side of plasma membrane)//GO:0070062(extracellular exosome)//GO:0005576(extracellular region)//GO:0033093(Weibel-Palade body)//GO:0005783(endoplasmic reticulum)//GO:0005578(proteinaceous extracellular matrix)//GO:0031012(extracellular matrix)	GO:0019865(immunoglobulin binding)//GO:0002020(protease binding)//GO:0042803(protein homodimerization activity)//GO:0005518(collagen binding)//GO:0047485(protein N-terminus binding)//GO:0051087(chaperone binding)//GO:0005178(integrin binding)//GO:0001948(glycoprotein binding)	GO:0030168(platelet activation)//GO:0051260(protein homooligomerization)//GO:0007596(blood coagulation)//GO:0001889(liver development)//GO:0007155(cell adhesion)//GO:0007599(hemostasis)//GO:0031589(cell-substrate adhesion)//GO:0001890(placenta development)
chr5	64620005	64620226	MACS_peak_79754	4.52	221	ENSSSCT00000000775	VWF	4.52	2.03	32.83	399543	-	Ensembl:ENSSSCG00000000712|Vega:OTTSUSG00000001056	von Willebrand factor	ssc04151(PI3K-Akt signaling pathway)//ssc04510(Focal adhesion)//ssc04512(ECM-receptor interaction)//ssc04610(Complement and coagulation cascades)//ssc04611(Platelet activation)	GO:0009897(external side of plasma membrane)//GO:0070062(extracellular exosome)//GO:0005576(extracellular region)//GO:0033093(Weibel-Palade body)//GO:0005783(endoplasmic reticulum)//GO:0005578(proteinaceous extracellular matrix)//GO:0031012(extracellular matrix)	GO:0019865(immunoglobulin binding)//GO:0002020(protease binding)//GO:0042803(protein homodimerization activity)//GO:0005518(collagen binding)//GO:0047485(protein N-terminus binding)//GO:0051087(chaperone binding)//GO:0005178(integrin binding)//GO:0001948(glycoprotein binding)	GO:0030168(platelet activation)//GO:0051260(protein homooligomerization)//GO:0007596(blood coagulation)//GO:0001889(liver development)//GO:0007155(cell adhesion)//GO:0007599(hemostasis)//GO:0031589(cell-substrate adhesion)//GO:0001890(placenta development)
chr5	64644590	64644628	MACS_peak_79756	9.51	38	ENSSSCT00000000775	VWF	9.51	3.25	33.5	399543	-	Ensembl:ENSSSCG00000000712|Vega:OTTSUSG00000001056	von Willebrand factor	ssc04151(PI3K-Akt signaling pathway)//ssc04510(Focal adhesion)//ssc04512(ECM-receptor interaction)//ssc04610(Complement and coagulation cascades)//ssc04611(Platelet activation)	GO:0009897(external side of plasma membrane)//GO:0070062(extracellular exosome)//GO:0005576(extracellular region)//GO:0033093(Weibel-Palade body)//GO:0005783(endoplasmic reticulum)//GO:0005578(proteinaceous extracellular matrix)//GO:0031012(extracellular matrix)	GO:0019865(immunoglobulin binding)//GO:0002020(protease binding)//GO:0042803(protein homodimerization activity)//GO:0005518(collagen binding)//GO:0047485(protein N-terminus binding)//GO:0051087(chaperone binding)//GO:0005178(integrin binding)//GO:0001948(glycoprotein binding)	GO:0030168(platelet activation)//GO:0051260(protein homooligomerization)//GO:0007596(blood coagulation)//GO:0001889(liver development)//GO:0007155(cell adhesion)//GO:0007599(hemostasis)//GO:0031589(cell-substrate adhesion)//GO:0001890(placenta development)
chr5	64660331	64660503	MACS_peak_79757	35.11	172	ENSSSCT00000048507	VWF	35.11	4.4	42.56	399543	-	Ensembl:ENSSSCG00000000712|Vega:OTTSUSG00000001056	von Willebrand factor	ssc04151(PI3K-Akt signaling pathway)//ssc04510(Focal adhesion)//ssc04512(ECM-receptor interaction)//ssc04610(Complement and coagulation cascades)//ssc04611(Platelet activation)	GO:0009897(external side of plasma membrane)//GO:0070062(extracellular exosome)//GO:0005576(extracellular region)//GO:0033093(Weibel-Palade body)//GO:0005783(endoplasmic reticulum)//GO:0005578(proteinaceous extracellular matrix)//GO:0031012(extracellular matrix)	GO:0019865(immunoglobulin binding)//GO:0002020(protease binding)//GO:0042803(protein homodimerization activity)//GO:0005518(collagen binding)//GO:0047485(protein N-terminus binding)//GO:0051087(chaperone binding)//GO:0005178(integrin binding)//GO:0001948(glycoprotein binding)	GO:0030168(platelet activation)//GO:0051260(protein homooligomerization)//GO:0007596(blood coagulation)//GO:0001889(liver development)//GO:0007155(cell adhesion)//GO:0007599(hemostasis)//GO:0031589(cell-substrate adhesion)//GO:0001890(placenta development)
chr5	65770517	65770585	MACS_peak_79816	26.18	68	ENSSSCT00000000782	NDUFA9	26.18	3.32	38.94	100524622	-	Ensembl:ENSSSCG00000000719	NADH dehydrogenase (ubiquinone) 1 alpha subcomplex, 9, 39kDa	ssc00190(Oxidative phosphorylation)//
chr5	65788567	65789223	MACS_peak_79817	3.36	656	ENSSSCT00000000782	NDUFA9	3.36	2.44	32.83	100524622	-	Ensembl:ENSSSCG00000000719	NADH dehydrogenase (ubiquinone) 1 alpha subcomplex, 9, 39kDa	ssc00190(Oxidative phosphorylation)//
chr5	65797375	65797471	MACS_peak_79818	5.68	96	ENSSSCT00000000783	AKAP3	5.68	3.25	32.84	100337663	-	Ensembl:ENSSSCG00000000720	A kinase (PRKA) anchor protein 3		GO:0001669(acrosomal vesicle)//GO:0005634(nucleus)//GO:0035686(sperm fibrous sheath)//GO:0005737(cytoplasm)//GO:0097228(sperm principal piece)	GO:0016301(kinase activity)//GO:0051018(protein kinase A binding)	GO:0016310(phosphorylation)//GO:0010738(regulation of protein kinase A signaling)//GO:0008104(protein localization)//GO:0007178(transmembrane receptor protein serine/threonine kinase signaling pathway)
chr5	65806712	65807062	MACS_peak_79820	3.21	350	ENSSSCT00000049919	AKAP3	3.21	2.23	33.02	100337663	-	Ensembl:ENSSSCG00000000720	A kinase (PRKA) anchor protein 3		GO:0001669(acrosomal vesicle)//GO:0005634(nucleus)//GO:0035686(sperm fibrous sheath)//GO:0005737(cytoplasm)//GO:0097228(sperm principal piece)	GO:0016301(kinase activity)//GO:0051018(protein kinase A binding)	GO:0016310(phosphorylation)//GO:0010738(regulation of protein kinase A signaling)//GO:0008104(protein localization)//GO:0007178(transmembrane receptor protein serine/threonine kinase signaling pathway)
chr5	66449896	66450050	MACS_peak_79853	16.82	154	ENSSSCT00000036895	PARP11	16.82	3.05	35.61	100524437	-	Ensembl:ENSSSCG00000000728	poly (ADP-ribose) polymerase family, member 11		GO:0005635(nuclear envelope)	GO:0003950(NAD+ ADP-ribosyltransferase activity)	GO:0006998(nuclear envelope organization)//GO:0008152(metabolic process)
chr5	67206289	67206404	MACS_peak_79892	60.46	115	ENSSSCT00000000801	TULP3	60.46	4.54	55.16	100511196	-	Ensembl:ENSSSCG00000000737	tubby like protein 3		GO:0030991(intraciliary transport particle A)//GO:0005730(nucleolus)//GO:0005929(cilium)//GO:0097546(ciliary base)//GO:0005930(axoneme)	GO:0019899(enzyme binding)//GO:0035091(phosphatidylinositol binding)//GO:0032403(protein complex binding)	GO:0008277(regulation of G-protein coupled receptor protein signaling pathway)//GO:0048702(embryonic neurocranium morphogenesis)//GO:0042733(embryonic digit morphogenesis)//GO:0060348(bone development)//GO:0007420(brain development)//GO:0061548(ganglion development)//GO:0031076(embryonic camera-type eye development)//GO:0060831(smoothened signaling pathway involved in dorsal/ventral neural tube p…
chr5	67208992	67209190	MACS_peak_79893	42.99	198	ENSSSCT00000000801	TULP3	42.99	5.35	46.39	100511196	-	Ensembl:ENSSSCG00000000737	tubby like protein 3		GO:0030991(intraciliary transport particle A)//GO:0005730(nucleolus)//GO:0005929(cilium)//GO:0097546(ciliary base)//GO:0005930(axoneme)	GO:0019899(enzyme binding)//GO:0035091(phosphatidylinositol binding)//GO:0032403(protein complex binding)	GO:0008277(regulation of G-protein coupled receptor protein signaling pathway)//GO:0048702(embryonic neurocranium morphogenesis)//GO:0042733(embryonic digit morphogenesis)//GO:0060348(bone development)//GO:0007420(brain development)//GO:0061548(ganglion development)//GO:0031076(embryonic camera-type eye development)//GO:0060831(smoothened signaling pathway involved in dorsal/ventral neural tube p…
chr5	67214275	67214452	MACS_peak_79894	23.55	177	ENSSSCT00000000801	TULP3	23.55	3.66	38.01	100511196	-	Ensembl:ENSSSCG00000000737	tubby like protein 3		GO:0030991(intraciliary transport particle A)//GO:0005730(nucleolus)//GO:0005929(cilium)//GO:0097546(ciliary base)//GO:0005930(axoneme)	GO:0019899(enzyme binding)//GO:0035091(phosphatidylinositol binding)//GO:0032403(protein complex binding)	GO:0008277(regulation of G-protein coupled receptor protein signaling pathway)//GO:0048702(embryonic neurocranium morphogenesis)//GO:0042733(embryonic digit morphogenesis)//GO:0060348(bone development)//GO:0007420(brain development)//GO:0061548(ganglion development)//GO:0031076(embryonic camera-type eye development)//GO:0060831(smoothened signaling pathway involved in dorsal/ventral neural tube p…
chr5	67238716	67239386	MACS_peak_79896	11.35	670	ENSSSCT00000043604	RHNO1	11.35	3.59	33.9	100511381	-	Ensembl:ENSSSCG00000000738	RAD9-HUS1-RAD1 interacting nuclear orphan 1		GO:0005634(nucleus)//GO:0005694(chromosome)		GO:0034644(cellular response to UV)//GO:0000077(DNA damage checkpoint)//GO:0071479(cellular response to ionizing radiation)//GO:0000725(recombinational repair)//GO:0070318(positive regulation of G0 to G1 transition)
chr5	67245701	67245804	MACS_peak_79897	12.76	103	ENSSSCT00000029857	FOXM1	12.76	2.03	34.27	100511565	-	Ensembl:ENSSSCG00000000739	forkhead box M1		GO:0005634(nucleus)//GO:0005737(cytoplasm)	GO:0019901(protein kinase binding)//GO:0000981(RNA polymerase II transcription factor activity, sequence-specific DNA binding)//GO:0003700(transcription factor activity, sequence-specific DNA binding)//GO:0044212(transcription regulatory region DNA binding)//GO:0043565(sequence-specific DNA binding)	GO:0008284(positive regulation of cell proliferation)//GO:0009653(anatomical structure morphogenesis)//GO:0090344(negative regulation of cell aging)//GO:2000781(positive regulation of double-strand break repair)//GO:0001889(liver development)//GO:0030154(cell differentiation)//GO:0001570(vasculogenesis)//GO:0006355(regulation of transcription, DNA-templated)//GO:0006366(transcription from RNA pol…
chr5	67314010	67314216	MACS_peak_79898	4.91	206	ENSSSCT00000000807	FKBP4	4.91	2.3	32.78	100337672	-	Ensembl:ENSSSCG00000000743	FK506 binding protein 4, 59kDa	ssc04915(Estrogen signaling pathway)	GO:0005634(nucleus)//GO:0005789(endoplasmic reticulum membrane)//GO:0070062(extracellular exosome)	GO:0005524(ATP binding)//GO:0005528(FK506 binding)//GO:0051219(phosphoprotein binding)//GO:0031072(heat shock protein binding)//GO:0005525(GTP binding)//GO:0044822(poly(A) RNA binding)//GO:0003755(peptidyl-prolyl cis-trans isomerase activity)//GO:0035259(glucocorticoid receptor binding)	GO:0006463(steroid hormone receptor complex assembly)//GO:0046661(male sex differentiation)//GO:0031503(protein complex localization)//GO:0000413(protein peptidyl-prolyl isomerization)//GO:0030850(prostate gland development)//GO:0007566(embryo implantation)//GO:0061077(chaperone-mediated protein folding)//GO:0030521(androgen receptor signaling pathway)
chr5	67445841	67446037	MACS_peak_79904	9.69	196	ENSSSCT00000000812	IQSEC3	9.69	3.79	33.5	100515547	-	Ensembl:ENSSSCG00000000748	IQ motif and Sec7 domain 3	ssc04144(Endocytosis)	GO:0060077(inhibitory synapse)//GO:0045211(postsynaptic membrane)	GO:0005086(ARF guanyl-nucleotide exchange factor activity)	GO:0030036(actin cytoskeleton organization)//GO:0032012(regulation of ARF protein signal transduction)//GO:0043547(positive regulation of GTPase activity)
chr5	67446060	67446512	MACS_peak_79905	430.64	452	ENSSSCT00000000812	IQSEC3	430.64	7.11	100	100515547	-	Ensembl:ENSSSCG00000000748	IQ motif and Sec7 domain 3	ssc04144(Endocytosis)	GO:0060077(inhibitory synapse)//GO:0045211(postsynaptic membrane)	GO:0005086(ARF guanyl-nucleotide exchange factor activity)	GO:0030036(actin cytoskeleton organization)//GO:0032012(regulation of ARF protein signal transduction)//GO:0043547(positive regulation of GTPase activity)
chr5	67538395	67539310	MACS_peak_79910	31.86	915	ENSSSCT00000000812	IQSEC3	31.86	4.06	41.01	100515547	-	Ensembl:ENSSSCG00000000748	IQ motif and Sec7 domain 3	ssc04144(Endocytosis)	GO:0060077(inhibitory synapse)//GO:0045211(postsynaptic membrane)	GO:0005086(ARF guanyl-nucleotide exchange factor activity)	GO:0030036(actin cytoskeleton organization)//GO:0032012(regulation of ARF protein signal transduction)//GO:0043547(positive regulation of GTPase activity)
chr5	68605312	68605714	MACS_peak_79958	4.44	402	ENSSSCT00000047346	ERC1	4.44	2.03	32.84	100513988	RAB6IP2	Ensembl:ENSSSCG00000000755	ELKS/RAB6-interacting/CAST family member 1	ssc04064(NF-kappa B signaling pathway)	GO:0008385(IkappaB kinase complex)//GO:0048786(presynaptic active zone)	GO:0017137(Rab GTPase binding)	GO:0007252(I-kappaB phosphorylation)//GO:0042147(retrograde transport, endosome to Golgi)
chr5	68800903	68801091	MACS_peak_79961	29.57	188	ENSSSCT00000000821	ADIPOR2	29.57	4.2	40.23	404694	-	Ensembl:ENSSSCG00000000757	adiponectin receptor 2	ssc04152(AMPK signaling pathway)//	GO:0005886(plasma membrane)//GO:0031226(intrinsic component of plasma membrane)//GO:0016021(integral component of membrane)	GO:0097003(adipokinetic hormone receptor activity)//GO:0046982(protein heterodimerization activity)//GO:0055100(adiponectin binding)//GO:0042802(identical protein binding)//GO:0042562(hormone binding)	GO:0061042(vascular wound healing)//GO:0033211(adiponectin-activated signaling pathway)//GO:0007186(G-protein coupled receptor signaling pathway)//GO:0042593(glucose homeostasis)
chr5	68822322	68822906	MACS_peak_79963	3.15	584	ENSSSCT00000000824	LRTM2	3.15	2.84	32.97	100514647	-	-	leucine-rich repeats and transmembrane domains 2		GO:0016021(integral component of membrane)		GO:0007409(axonogenesis)//GO:0051965(positive regulation of synapse assembly)
chr5	69719911	69720081	MACS_peak_79999	3.9	170	ENSSSCT00000000830	CECR2	3.9	2.1	32.85	100737051	-	-	cat eye syndrome chromosome region, candidate 2		GO:0090537(CERF complex)//GO:0005719(nuclear euchromatin)		GO:0007338(single fertilization)//GO:0001842(neural fold formation)//GO:0043044(ATP-dependent chromatin remodeling)//GO:0090102(cochlea development)//GO:0001843(neural tube closure)//GO:0060122(inner ear receptor stereocilium organization)
chr5	70140188	70141318	MACS_peak_80015	8.36	1130	ENSSSCT00000000835	PEX26	8.36	3.17	33.39	100517945	-	Ensembl:ENSSSCG00000027190	peroxisomal biogenesis factor 26	ssc04146(Peroxisome)
chr5	70167523	70167672	MACS_peak_80016	3.9	149	ENSSSCT00000046939	TUBA8	3.9	2.23	32.86	100518253	-	Ensembl:ENSSSCG00000000773	tubulin, alpha 8	ssc04145(Phagosome)//ssc04210(Apoptosis)//ssc04540(Gap junction)	GO:0005874(microtubule)//GO:0005737(cytoplasm)	GO:0003924(GTPase activity)//GO:0005525(GTP binding)//GO:0005200(structural constituent of cytoskeleton)	GO:0008152(metabolic process)//GO:0007017(microtubule-based process)
chr5	70175910	70176847	MACS_peak_80017	3.66	937	ENSSSCT00000046939	TUBA8	3.66	3.93	32.91	100518253	-	Ensembl:ENSSSCG00000000773	tubulin, alpha 8	ssc04145(Phagosome)//ssc04210(Apoptosis)//ssc04540(Gap junction)	GO:0005874(microtubule)//GO:0005737(cytoplasm)	GO:0003924(GTPase activity)//GO:0005525(GTP binding)//GO:0005200(structural constituent of cytoskeleton)	GO:0008152(metabolic process)//GO:0007017(microtubule-based process)
chr5	70889044	70889890	MACS_peak_80041	12.75	846	ENSSSCT00000053315	KIF21A	12.75	2.91	34.26	100520674	-	Ensembl:ENSSSCG00000000779	kinesin family member 21A		GO:0005871(kinesin complex)//GO:0005874(microtubule)	GO:0005524(ATP binding)//GO:0008017(microtubule binding)//GO:0016887(ATPase activity)//GO:0003777(microtubule motor activity)	GO:0008152(metabolic process)//GO:0007018(microtubule-based movement)
chr5	70926621	70926775	MACS_peak_80044	4.34	154	ENSSSCT00000000843	KIF21A	4.34	2.78	32.85	100520674	-	Ensembl:ENSSSCG00000000779	kinesin family member 21A		GO:0005871(kinesin complex)//GO:0005874(microtubule)	GO:0005524(ATP binding)//GO:0008017(microtubule binding)//GO:0016887(ATPase activity)//GO:0003777(microtubule motor activity)	GO:0008152(metabolic process)//GO:0007018(microtubule-based movement)
chr5	70933282	70933400	MACS_peak_80045	4.2	118	ENSSSCT00000000843	KIF21A	4.2	2.03	32.83	100520674	-	Ensembl:ENSSSCG00000000779	kinesin family member 21A		GO:0005871(kinesin complex)//GO:0005874(microtubule)	GO:0005524(ATP binding)//GO:0008017(microtubule binding)//GO:0016887(ATPase activity)//GO:0003777(microtubule motor activity)	GO:0008152(metabolic process)//GO:0007018(microtubule-based movement)
chr5	71179396	71180109	MACS_peak_80058	115.15	713	ENSSSCT00000000845	ABCD2	115.15	6.84	91.99	100520309	-	-	ATP-binding cassette, sub-family D (ALD), member 2	ssc02010(ABC transporters)//ssc04146(Peroxisome)	GO:0005777(peroxisome)//GO:0016021(integral component of membrane)	GO:0005524(ATP binding)//GO:0042803(protein homodimerization activity)//GO:0042626(ATPase activity, coupled to transmembrane movement of substances)	GO:0042760(very long-chain fatty acid catabolic process)//GO:0032000(positive regulation of fatty acid beta-oxidation)//GO:0006635(fatty acid beta-oxidation)//GO:0055085(transmembrane transport)
chr5	71901237	71901276	MACS_peak_80101	32.44	39	ENSSSCT00000000849	LRRK2	32.44	3.45	41.33	780403	-	Ensembl:ENSSSCG00000000784	leucine-rich repeat kinase 2	ssc05012(Parkinson's disease)	GO:0030529(intracellular ribonucleoprotein complex)//GO:0005768(endosome)//GO:0005743(mitochondrial inner membrane)//GO:0070062(extracellular exosome)//GO:0005798(Golgi-associated vesicle)//GO:0005886(plasma membrane)//GO:0005802(trans-Golgi network)//GO:0045121(membrane raft)//GO:0032839(dendrite cytoplasm)//GO:0005764(lysosome)//GO:0005829(cytosol)//GO:0098794(postsynapse)//GO:0008021(synaptic …	GO:0017048(Rho GTPase binding)//GO:0005524(ATP binding)//GO:0003924(GTPase activity)//GO:0042803(protein homodimerization activity)//GO:0017075(syntaxin-1 binding)//GO:0004708(MAP kinase kinase activity)//GO:0044325(ion channel binding)//GO:0030276(clathrin binding)//GO:1904713(beta-catenin destruction complex binding)//GO:0036479(peroxidase inhibitor activity)//GO:0005096(GTPase activator activi…	GO:0072593(reactive oxygen species metabolic process)//GO:0010955(negative regulation of protein processing)//GO:0007040(lysosome organization)//GO:2000469(negative regulation of peroxidase activity)//GO:1901215(negative regulation of neuron death)//GO:0032091(negative regulation of protein binding)//GO:0035564(regulation of kidney size)//GO:0060161(positive regulation of dopamine receptor signal…
chr5	72378031	72378149	MACS_peak_80126	6.27	118	ENSSSCT00000000855	CNTN1	6.27	3.39	32.94	100521555	-	Ensembl:ENSSSCG00000000789|Vega:OTTSUSG00000001759	contactin 1	ssc04514(Cell adhesion molecules (CAMs))	GO:0016021(integral component of membrane)//GO:0043209(myelin sheath)//GO:0070062(extracellular exosome)	GO:0030246(carbohydrate binding)//GO:0001948(glycoprotein binding)	GO:0010628(positive regulation of gene expression)//GO:0031175(neuron projection development)//GO:0010765(positive regulation of sodium ion transport)//GO:0021549(cerebellum development)//GO:0010976(positive regulation of neuron projection development)
chr5	73556937	73557277	MACS_peak_80196	3.75	340	ENSSSCT00000065723	PPHLN1	3.75	3.39	32.9	100522617	-	Ensembl:ENSSSCG00000000793	periphilin 1		GO:0005654(nucleoplasm)//GO:0005794(Golgi apparatus)	GO:0044822(poly(A) RNA binding)
chr5	73685672	73685759	MACS_peak_80202	5.17	87	ENSSSCT00000065723	PPHLN1	5.17	3.39	32.77	100522617	-	Ensembl:ENSSSCG00000000793	periphilin 1		GO:0005654(nucleoplasm)//GO:0005794(Golgi apparatus)	GO:0044822(poly(A) RNA binding)
chr5	74593327	74593339	MACS_peak_80254	11.39	12	ENSSSCT00000000861	ADAMTS20	11.39	2.25	33.93	100049661	-	Ensembl:ENSSSCG00000000795	ADAM metallopeptidase with thrombospondin type 1 motif, 20		GO:0031012(extracellular matrix)//GO:0016021(integral component of membrane)//GO:0005615(extracellular space)	GO:0008270(zinc ion binding)//GO:0004222(metalloendopeptidase activity)	GO:0006508(proteolysis)//GO:0045636(positive regulation of melanocyte differentiation)//GO:0043066(negative regulation of apoptotic process)//GO:0009967(positive regulation of signal transduction)//GO:0030198(extracellular matrix organization)
chr5	74881089	74881252	MACS_peak_80269	6.18	163	ENSSSCT00000045088	TWF1	6.18	2.57	32.92	100523377	-	Ensembl:ENSSSCG00000000798	twinfilin actin binding protein 1		GO:0048471(perinuclear region of cytoplasm)//GO:0015629(actin cytoskeleton)//GO:0030175(filopodium)//GO:0030016(myofibril)//GO:0005911(cell-cell junction)//GO:0032587(ruffle membrane)//GO:0005925(focal adhesion)	GO:0005524(ATP binding)//GO:0005546(phosphatidylinositol-4,5-bisphosphate binding)//GO:0003785(actin monomer binding)//GO:0004713(protein tyrosine kinase activity)//GO:0032403(protein complex binding)	GO:0018108(peptidyl-tyrosine phosphorylation)//GO:0042989(sequestering of actin monomers)//GO:0043538(regulation of actin phosphorylation)//GO:0051016(barbed-end actin filament capping)
chr5	76238947	76238995	MACS_peak_80386	5.67	48	ENSSSCT00000000873	ANO6	5.67	2.51	32.83	100155593	-	-	anoctamin 6		GO:0005622(intracellular)//GO:0070062(extracellular exosome)//GO:0009986(cell surface)//GO:0034707(chloride channel complex)	GO:0005229(intracellular calcium activated chloride channel activity)//GO:0005247(voltage-gated chloride channel activity)//GO:0042803(protein homodimerization activity)//GO:0017128(phospholipid scramblase activity)	GO:0002407(dendritic cell chemotaxis)//GO:0035725(sodium ion transmembrane transport)//GO:0061591(calcium activated galactosylceramide scrambling)//GO:0061589(calcium activated phosphatidylserine scrambling)//GO:0007596(blood coagulation)//GO:1902476(chloride transmembrane transport)//GO:0030501(positive regulation of bone mineralization)//GO:0070588(calcium ion transmembrane transport)//GO:00025…
chr5	76751009	76751177	MACS_peak_80411	4.49	168	ENSSSCT00000030858	ARID2	4.49	2.71	32.84	100625757	-	Ensembl:ENSSSCG00000030685	AT rich interactive domain 2 (ARID, RFX-like)		GO:0005654(nucleoplasm)//GO:0005886(plasma membrane)//GO:0090544(BAF-type complex)	GO:0046872(metal ion binding)//GO:0003677(DNA binding)	GO:0006337(nucleosome disassembly)//GO:0006355(regulation of transcription, DNA-templated)
chr5	76815094	76816129	MACS_peak_80415	12.22	1035	ENSSSCT00000000875	SCAF11	12.22	2.6	34.12	100525109	SRSF2IP	Ensembl:ENSSSCG00000000806	SR-related CTD-associated factor 11		GO:0005654(nucleoplasm)//GO:0005730(nucleolus)	GO:0044822(poly(A) RNA binding)//GO:0008270(zinc ion binding)	GO:0000245(spliceosomal complex assembly)
chr5	77127370	77127556	MACS_peak_80432	11.3	186	ENSSSCT00000000877	SLC38A2	11.3	2.37	33.91	100525644	SNAT2	-	solute carrier family 38, member 2	ssc04724(Glutamatergic synapse)//ssc04727(GABAergic synapse)//ssc04974(Protein digestion and absorption)
chr5	78114861	78114974	MACS_peak_80481	26.96	113	ENSSSCT00000028695	RAPGEF3	26.96	3.32	39.11	100620989	-	-	Rap guanine nucleotide exchange factor (GEF) 3	ssc04015(Rap1 signaling pathway)//ssc04024(cAMP signaling pathway)//	GO:0030864(cortical actin cytoskeleton)//GO:0070062(extracellular exosome)//GO:0030175(filopodium)//GO:0030027(lamellipodium)//GO:0005902(microvillus)	GO:0017034(Rap guanyl-nucleotide exchange factor activity)//GO:0019904(protein domain specific binding)	GO:0060143(positive regulation of syncytium formation by plasma membrane fusion)//GO:0045766(positive regulation of angiogenesis)//GO:0046827(positive regulation of protein export from nucleus)//GO:0071320(cellular response to cAMP)//GO:0033138(positive regulation of peptidyl-serine phosphorylation)//GO:0043547(positive regulation of GTPase activity)//GO:0061028(establishment of endothelial barri…
chr5	78163734	78163919	MACS_peak_80485	8.01	185	ENSSSCT00000031661	HDAC7	8.01	2.23	33.32	100627559	-	-	histone deacetylase 7		GO:0005634(nucleus)//GO:0005737(cytoplasm)	GO:0005080(protein kinase C binding)//GO:0003682(chromatin binding)//GO:0033613(activating transcription factor binding)//GO:0070491(repressing transcription factor binding)//GO:0003714(transcription corepressor activity)//GO:0071889(14-3-3 protein binding)	GO:0090050(positive regulation of cell migration involved in sprouting angiogenesis)//GO:0032703(negative regulation of interleukin-2 production)//GO:1901223(negative regulation of NIK/NF-kappaB signaling)//GO:0045668(negative regulation of osteoblast differentiation)//GO:0001570(vasculogenesis)//GO:0007043(cell-cell junction assembly)//GO:0000122(negative regulation of transcription from RNA pol…
chr5	78165470	78165586	MACS_peak_80486	3.49	116	ENSSSCT00000031661	HDAC7	3.49	2.02	32.89	100627559	-	-	histone deacetylase 7		GO:0005634(nucleus)//GO:0005737(cytoplasm)	GO:0005080(protein kinase C binding)//GO:0003682(chromatin binding)//GO:0033613(activating transcription factor binding)//GO:0070491(repressing transcription factor binding)//GO:0003714(transcription corepressor activity)//GO:0071889(14-3-3 protein binding)	GO:0090050(positive regulation of cell migration involved in sprouting angiogenesis)//GO:0032703(negative regulation of interleukin-2 production)//GO:1901223(negative regulation of NIK/NF-kappaB signaling)//GO:0045668(negative regulation of osteoblast differentiation)//GO:0001570(vasculogenesis)//GO:0007043(cell-cell junction assembly)//GO:0000122(negative regulation of transcription from RNA pol…
chr5	78356369	78356423	MACS_peak_80498	13.78	54	ENSSSCT00000031054	COL2A1	13.78	3.52	34.53	397323	-	-	collagen, type II, alpha 1		GO:0005604(basement membrane)//GO:0005585(collagen type II trimer)//GO:0005737(cytoplasm)//GO:0005615(extracellular space)	GO:0005201(extracellular matrix structural constituent)//GO:0042802(identical protein binding)//GO:0048407(platelet-derived growth factor binding)	GO:0042472(inner ear morphogenesis)//GO:0060021(palate development)//GO:2001240(negative regulation of extrinsic apoptotic signaling pathway in absence of ligand)//GO:0001958(endochondral ossification)//GO:0060272(embryonic skeletal joint morphogenesis)//GO:0001502(cartilage condensation)//GO:0003007(heart morphogenesis)//GO:0006029(proteoglycan metabolic process)//GO:0010468(regulation of gene e…
chr5	78427487	78427567	MACS_peak_80503	13.36	80	ENSSSCT00000000889	SENP1	13.36	2.3	34.43	100157986	-	Ensembl:ENSSSCG00000000816	SUMO1/sentrin specific peptidase 1		GO:0031965(nuclear membrane)//GO:0005634(nucleus)//GO:0005925(focal adhesion)	GO:0016929(SUMO-specific protease activity)//GO:0004175(endopeptidase activity)	GO:0016926(protein desumoylation)//GO:0097190(apoptotic signaling pathway)//GO:0010724(regulation of definitive erythrocyte differentiation)//GO:0045944(positive regulation of transcription from RNA polymerase II promoter)//GO:0006919(activation of cysteine-type endopeptidase activity involved in apoptotic process)//GO:0032435(negative regulation of proteasomal ubiquitin-dependent protein catabol…
chr5	78480415	78480528	MACS_peak_80507	4.23	113	ENSSSCT00000043084	PFKM	4.23	2.23	32.84	733601	ATP-PFK|PFK-M|PFMK	Ensembl:ENSSSCG00000021129	phosphofructokinase, muscle	ssc00010(Glycolysis / Gluconeogenesis)//ssc00030(Pentose phosphate pathway)//ssc00051(Fructose and mannose metabolism)//ssc00052(Galactose metabolism)//	GO:0005737(cytoplasm)//GO:0070062(extracellular exosome)//GO:0005945(6-phosphofructokinase complex)//GO:0016324(apical plasma membrane)//GO:0097228(sperm principal piece)	GO:0019900(kinase binding)//GO:0042803(protein homodimerization activity)//GO:0005524(ATP binding)//GO:0070061(fructose binding)//GO:0003872(6-phosphofructokinase activity)//GO:0046872(metal ion binding)//GO:0008022(protein C-terminus binding)	GO:0046835(carbohydrate phosphorylation)//GO:0032024(positive regulation of insulin secretion)//GO:0051259(protein oligomerization)//GO:0042593(glucose homeostasis)//GO:0006002(fructose 6-phosphate metabolic process)//GO:0093001(glycolysis from storage polysaccharide through glucose-1-phosphate)//GO:0046716(muscle cell cellular homeostasis)//GO:0005980(glycogen catabolic process)//GO:0061615(glyc…
chr5	78499257	78499353	MACS_peak_80508	31.2	96	ENSSSCT00000043706	PFKM	31.2	3.57	40.8	733601	ATP-PFK|PFK-M|PFMK	Ensembl:ENSSSCG00000021129	phosphofructokinase, muscle	ssc00010(Glycolysis / Gluconeogenesis)//ssc00030(Pentose phosphate pathway)//ssc00051(Fructose and mannose metabolism)//ssc00052(Galactose metabolism)//	GO:0005737(cytoplasm)//GO:0070062(extracellular exosome)//GO:0005945(6-phosphofructokinase complex)//GO:0016324(apical plasma membrane)//GO:0097228(sperm principal piece)	GO:0019900(kinase binding)//GO:0042803(protein homodimerization activity)//GO:0005524(ATP binding)//GO:0070061(fructose binding)//GO:0003872(6-phosphofructokinase activity)//GO:0046872(metal ion binding)//GO:0008022(protein C-terminus binding)	GO:0046835(carbohydrate phosphorylation)//GO:0032024(positive regulation of insulin secretion)//GO:0051259(protein oligomerization)//GO:0042593(glucose homeostasis)//GO:0006002(fructose 6-phosphate metabolic process)//GO:0093001(glycolysis from storage polysaccharide through glucose-1-phosphate)//GO:0046716(muscle cell cellular homeostasis)//GO:0005980(glycogen catabolic process)//GO:0061615(glyc…
chr5	79363789	79363821	MACS_peak_80549	13.23	32	ENSSSCT00000000915	APPL2	13.23	2.51	34.42	100190991	APLP2	Ensembl:ENSSSCG00000000841	adaptor protein, phosphotyrosine interaction, PH domain and leucine zipper containing 2
chr5	80397838	80397904	MACS_peak_80581	57.46	66	ENSSSCT00000000923	HCFC2	57.46	3.86	53.53	100514768	-	Ensembl:ENSSSCG00000000846	host cell factor C2	ssc05168(Herpes simplex infection)	GO:0005654(nucleoplasm)//GO:0005886(plasma membrane)//GO:0005737(cytoplasm)
chr5	81832648	81833110	MACS_peak_80666	90	462	ENSSSCT00000023468	IGF1	90	6.23	73.54	397491	IGF-1|IGF-I|Npt2B	Ensembl:ENSSSCG00000000857|Vega:OTTSUSG00000002945	insulin-like growth factor 1 (somatomedin C)	ssc04014(Ras signaling pathway)//ssc04015(Rap1 signaling pathway)//ssc04066(HIF-1 signaling pathway)//ssc04068(FoxO signaling pathway)//ssc04114(Oocyte meiosis)//ssc04115(p53 signaling pathway)//ssc04150(mTOR signaling pathway)//ssc04151(PI3K-Akt signaling pathway)//ssc04152(AMPK signaling pathway)//	GO:0005886(plasma membrane)//GO:0005576(extracellular region)//GO:0070382(exocytic vesicle)//GO:0005622(intracellular)//GO:0005615(extracellular space)//GO:0042567(insulin-like growth factor ternary complex)	GO:0008083(growth factor activity)//GO:0005159(insulin-like growth factor receptor binding)//GO:0005178(integrin binding)//GO:0005179(hormone activity)//GO:0005158(insulin receptor binding)	GO:0042523(positive regulation of tyrosine phosphorylation of Stat5 protein)//GO:0045725(positive regulation of glycogen biosynthetic process)//GO:0045821(positive regulation of glycolytic process)//GO:0050714(positive regulation of protein secretion)//GO:0042104(positive regulation of activated T cell proliferation)//GO:0010001(glial cell differentiation)//GO:0060741(prostate gland stromal morph…
chr5	83627848	83627918	MACS_peak_80760	58.99	70	ENSSSCT00000000958	NR1H4	58.99	5.21	54.34	100153960	-	Ensembl:ENSSSCG00000000875	nuclear receptor subfamily 1, group H, member 4	ssc04976(Bile secretion)	GO:0005719(nuclear euchromatin)	GO:0008270(zinc ion binding)//GO:0038181(bile acid receptor activity)//GO:0003707(steroid hormone receptor activity)//GO:0046965(retinoid X receptor binding)//GO:0001190(transcriptional activator activity, RNA polymerase II transcription factor binding)//GO:0003705(transcription factor activity, RNA polymerase II distal enhancer sequence-specific binding)//GO:1902122(chenodeoxycholic acid binding…	GO:0043401(steroid hormone mediated signaling pathway)//GO:1903413(cellular response to bile acid)//GO:0008206(bile acid metabolic process)//GO:2001250(positive regulation of ammonia assimilation cycle)//GO:0007219(Notch signaling pathway)//GO:0071417(cellular response to organonitrogen compound)//GO:0006366(transcription from RNA polymerase II promoter)//GO:0038185(intracellular bile acid recept…
chr5	85253379	85253566	MACS_peak_80872	3.99	187	ENSSSCT00000000968	APAF1	3.99	3.18	32.82	100513283	APAF1_tv3|Apaf-1	Ensembl:ENSSSCG00000000884|Vega:OTTSUSG00000000892	apoptotic peptidase activating factor 1	ssc04115(p53 signaling pathway)//ssc04210(Apoptosis)//ssc05010(Alzheimer's disease)//ssc05012(Parkinson's disease)//ssc05014(Amyotrophic lateral sclerosis (ALS))//ssc05016(Huntington's disease)//ssc05134(Legionellosis)//ssc05152(Tuberculosis)//ssc05161(Hepatitis B)//ssc05222(Small cell lung cancer)	GO:0043293(apoptosome)//GO:0070062(extracellular exosome)	GO:0005524(ATP binding)//GO:0008656(cysteine-type endopeptidase activator activity involved in apoptotic process)//GO:0043531(ADP binding)	GO:0008635(activation of cysteine-type endopeptidase activity involved in apoptotic process by cytochrome c)//GO:0097190(apoptotic signaling pathway)
chr5	85278182	85278232	MACS_peak_80873	10.34	50	ENSSSCT00000066079	IKBIP	10.34	3.25	33.62	100512167	-	Ensembl:ENSSSCG00000020732	IKBKB interacting protein		GO:0005783(endoplasmic reticulum)//GO:0016020(membrane)
chr5	86904140	86904365	MACS_peak_80984	34.61	225	ENSSSCT00000046260	CFAP54	34.61	4.4	42.41	102161224	-	-	cilia and flagella associated 54
chr5	87052341	87052418	MACS_peak_80993	118.74	77	ENSSSCT00000046260	CFAP54	118.74	5.45	94.25	102161224	-	-	cilia and flagella associated 54
chr5	87302741	87303085	MACS_peak_81007	3.4	344	ENSSSCT00000027848	ELK3	3.4	2.64	32.84	100622445	-	Ensembl:ENSSSCG00000023803	ELK3, ETS-domain protein (SRF accessory protein 2)		GO:0005654(nucleoplasm)//GO:0005739(mitochondrion)	GO:0001077(transcriptional activator activity, RNA polymerase II core promoter proximal region sequence-specific binding)//GO:0000981(RNA polymerase II transcription factor activity, sequence-specific DNA binding)//GO:0003714(transcription corepressor activity)//GO:0000978(RNA polymerase II core promoter proximal region sequence-specific DNA binding)//GO:0032422(purine-rich negative regulatory el…	GO:0030154(cell differentiation)//GO:0006366(transcription from RNA polymerase II promoter)//GO:0045892(negative regulation of transcription, DNA-templated)//GO:0045944(positive regulation of transcription from RNA polymerase II promoter)//GO:0006357(regulation of transcription from RNA polymerase II promoter)//GO:0042060(wound healing)//GO:0001525(angiogenesis)
chr5	87353968	87354212	MACS_peak_81010	38.4	244	ENSSSCT00000027848	ELK3	38.4	4.81	44.2	100622445	-	Ensembl:ENSSSCG00000023803	ELK3, ETS-domain protein (SRF accessory protein 2)		GO:0005654(nucleoplasm)//GO:0005739(mitochondrion)	GO:0001077(transcriptional activator activity, RNA polymerase II core promoter proximal region sequence-specific binding)//GO:0000981(RNA polymerase II transcription factor activity, sequence-specific DNA binding)//GO:0003714(transcription corepressor activity)//GO:0000978(RNA polymerase II core promoter proximal region sequence-specific DNA binding)//GO:0032422(purine-rich negative regulatory el…	GO:0030154(cell differentiation)//GO:0006366(transcription from RNA polymerase II promoter)//GO:0045892(negative regulation of transcription, DNA-templated)//GO:0045944(positive regulation of transcription from RNA polymerase II promoter)//GO:0006357(regulation of transcription from RNA polymerase II promoter)//GO:0042060(wound healing)//GO:0001525(angiogenesis)
chr5	87604562	87604714	MACS_peak_81023	3.86	152	ENSSSCT00000000978	CCDC38	3.86	2.98	32.87	100157054	-	Ensembl:ENSSSCG00000000894	coiled-coil domain containing 38		GO:0005813(centrosome)
chr5	88036096	88036725	MACS_peak_81036	32.9	629	ENSSSCT00000000984	VEZT	32.9	3.11	41.46	100517653	-	Ensembl:ENSSSCG00000000900	vezatin, adherens junctions transmembrane protein		GO:0016021(integral component of membrane)	GO:0017022(myosin binding)	GO:0016337(single organismal cell-cell adhesion)
[truncated: 7,222 more rows]

## Sheet: Fs2
Methylated RNA sites Column A ~ E: the coordinates of the methylated RNA sites in bed format, please ref http://genome.ucsc.edu/FAQ/FAQformat.html#format1. Column F: the length of the methylated RNA sites Column G ~ H: the transcript id and gene symbol of methylated RNA. Column I ~ K: the enrichment results calculated by MACS. Column L ~ S: the annotation of the methylated gene. Legend: transcrip…
[truncated: 10,380 more rows]

[truncated: 4 more sheets: Fs3, Fts1, Fts2, Fts3]
