# Supplementary material for: Transcriptome-wide m6A profiling reveals mRNA post-transcriptional modification of boar sperm during cryopreservation
Source: BMC Genomics. 2021 Aug 3;22:588. doi: 10.1186/s12864-021-07904-8 (PMC8335898; doi:10.1186/s12864-021-07904-8)
Supplement: Supplementary file 3 — Additional file 3: Table S2-2. Differentially methylated sites on mRNAs [file 12864_2021_7904_MOESM3_ESM.xlsx]

## Sheet: up.Fts_vs_Fs
Differentially methylated RNA sites for: up.Fts_vs_Fs Fold change cut-off: 2 P-value cut-off: 0.00001 Column A ~ E: the coordinates of the differentially methylated RNA sites in bed format, please ref http://genome.ucsc.edu/FAQ/FAQformat.html#format1. Column F: the length of the methylated RNA sites Column G ~ H: the transcript id and gene symbol of differentially methylated RNA. Column I ~ L: th…
	up.Fts_vs_Fs differentially methylated RNA sites
bed format information of differentially methylated RNA sites					differentially methylated RNA			comparison information				Annotations
chrom	txStart	txEnd	PeakID	score	Peak_length	transcript_id	GeneName	Foldchange	P_value	FDR	Regulation	GeneID	Synonyms	dbXrefs	description	Pathway	GO_CC	GO_MF	GO_BP
chr12	36878961	36879640	diffreps_peak_76104	10.4829	679	ENSSSCT00000031698	TBX2	18.7252	3.2892e-06	0.00125277	up	100622658	-	Ensembl:ENSSSCG00000027060	T-box 2		GO:0005667(transcription factor complex)//GO:0005634(nucleus)	GO:0000978(RNA polymerase II core promoter proximal region sequence-specific DNA binding)//GO:0001078(transcriptional repressor activity, RNA polymerase II core promoter proximal region sequence-specific binding)	GO:0035909(aorta morphogenesis)//GO:0060465(pharynx development)//GO:0042733(embryonic digit morphogenesis)//GO:0060021(palate development)//GO:0060560(developmental growth involved in morphogenesis)//GO:0060045(positive regulation of cardiac muscle cell proliferation)//GO:0048738(cardiac muscle tissue development)//GO:0003203(endocardial cushion morphogenesis)//GO:0036302(atrioventricular canal …
chr7	110347754	110348230	diffreps_peak_329065	12.3788	476	ENSSSCT00000002693	SPATA7	4.17484	4.17982e-08	0.000144671	up	100153278	-	Ensembl:ENSSSCG00000002424	spermatogenesis associated 7		GO:0032391(photoreceptor connecting cilium)//GO:0036064(ciliary basal body)//GO:0005930(axoneme)		GO:1903546(protein localization to photoreceptor outer segment)//GO:1903621(protein localization to photoreceptor connecting cilium)//GO:0045494(photoreceptor cell maintenance)
chr10	32447874	32448740	diffreps_peak_50212	11.394	866	ENSSSCT00000060636	NUDT2	2.69271	4.03644e-07	0.000318076	up	397577	-	Ensembl:ENSSSCG00000010981	nudix (nucleoside diphosphate linked moiety X)-type motif 2	ssc00230(Purine metabolism)//ssc00240(Pyrimidine metabolism)	GO:0005739(mitochondrion)	GO:0004081(bis(5'-nucleosyl)-tetraphosphatase (asymmetrical) activity)//GO:0005525(GTP binding)	GO:0008152(metabolic process)//GO:0006915(apoptotic process)
chr1	236058792	236059107	diffreps_peak_38192	10.8096	315	ENSSSCT00000005843	UNC13B	2.35787	1.55012e-06	0.000739852	up	100621404	-	Ensembl:ENSSSCG00000005305	unc-13 homolog B (C. elegans)	ssc04721(Synaptic vesicle cycle)	GO:0005794(Golgi apparatus)//GO:0098793(presynapse)//GO:0031594(neuromuscular junction)	GO:0046872(metal ion binding)//GO:0019992(diacylglycerol binding)	GO:0060384(innervation)//GO:0016082(synaptic vesicle priming)//GO:0007528(neuromuscular junction development)//GO:0016081(synaptic vesicle docking)//GO:0035556(intracellular signal transduction)//GO:0048172(regulation of short-term neuronal synaptic plasticity)//GO:0035249(synaptic transmission, glutamatergic)
chr9	44729655	44729879	diffreps_peak_360778	10.7201	224	ENSSSCT00000016446	CEP164	3.34234	1.90483e-06	0.000851706	up	100526179	-	Ensembl:ENSSSCG00000015080	centrosomal protein 164kDa		GO:0097539(ciliary transition fiber)//GO:0005654(nucleoplasm)//GO:0005814(centriole)//GO:0005615(extracellular space)		GO:0042384(cilium assembly)
chr10	59629994	59630380	diffreps_peak_54911	10.8514	386	ENSSSCT00000026201	CAMK1D	9.34579	1.40797e-06	0.000694305	up	100511150	-	-	calcium/calmodulin-dependent protein kinase ID	ssc04921(Oxytocin signaling pathway)//		GO:0005524(ATP binding)//GO:0004674(protein serine/threonine kinase activity)	GO:0006468(protein phosphorylation)
chr12	51629461	51629888	diffreps_peak_78659	10.2987	427	ENSSSCT00000019473	RABEP1	3.62215	5.02721e-06	0.00171016	up	100514319	-	-	rabaptin, RAB GTPase binding effector protein 1	ssc04144(Endocytosis)	GO:0005768(endosome)//GO:0030139(endocytic vesicle)	GO:0005096(GTPase activator activity)//GO:0008083(growth factor activity)//GO:0042803(protein homodimerization activity)	GO:0006897(endocytosis)//GO:0043547(positive regulation of GTPase activity)
chr3	39284052	39285320	diffreps_peak_226335	10.5839	1268	ENSSSCT00000026941	SRRM2	5.00608	2.60685e-06	0.00106076	up	100511011	-	Ensembl:ENSSSCG00000023304	serine/arginine repetitive matrix 2		GO:0071013(catalytic step 2 spliceosome)//GO:0015030(Cajal body)//GO:0016607(nuclear speck)	GO:0044822(poly(A) RNA binding)//GO:0070742(C2H2 zinc finger domain binding)//GO:0047485(protein N-terminus binding)
chr6	70615081	70615330	diffreps_peak_293606	10.1628	249	ENSSSCT00000044433	KIF1B	2.83116	6.87416e-06	0.00216317	up	100525927	-	Ensembl:ENSSSCG00000003401	kinesin family member 1B		GO:0030659(cytoplasmic vesicle membrane)//GO:0005871(kinesin complex)//GO:0030424(axon)//GO:0005874(microtubule)	GO:0005524(ATP binding)//GO:0008017(microtubule binding)//GO:0016887(ATPase activity)//GO:0003777(microtubule motor activity)	GO:0008152(metabolic process)//GO:0007018(microtubule-based movement)//GO:0007270(neuron-neuron synaptic transmission)//GO:0030705(cytoskeleton-dependent intracellular transport)//GO:0047497(mitochondrion transport along microtubule)//GO:0008089(anterograde axonal transport)//GO:0007274(neuromuscular synaptic transmission)
chrX	69757181	69757453	diffreps_peak_395741	11.9076	272	ENSSSCT00000041342	ENSSSCG00000035497	5.59966	1.237e-07	0.000182841	up
chr6	14870341	14870622	diffreps_peak_283959	10.4374	281	ENSSSCT00000003037	ZNF821	3.18274	3.65273e-06	0.00135273	up	100738347	-	Ensembl:ENSSSCG00000021002	zinc finger protein 821
chr3	7935186	7936020	diffreps_peak_220697	11.5603	834	ENSSSCT00000054086	ZKSCAN1	3.12071	2.75202e-07	0.000261584	up	102162731	-	-	zinc finger with KRAB and SCAN domains 1		GO:0005634(nucleus)	GO:0043565(sequence-specific DNA binding)//GO:0046872(metal ion binding)//GO:0003700(transcription factor activity, sequence-specific DNA binding)	GO:0006351(transcription, DNA-templated)//GO:0006355(regulation of transcription, DNA-templated)
chr13	73254841	73255572	diffreps_peak_92550	10.7921	731	ENSSSCT00000058066	CHCHD6	5.21053	1.6141e-06	0.000761124	up	100624760	-	-	coiled-coil-helix-coiled-coil-helix domain containing 6
chr1	114685661	114687460	diffreps_peak_18427	11.5579	1799	ENSSSCT00000056655	TCF12	2.90513	2.76775e-07	0.000262416	up	100621557	-	-	transcription factor 12
chr5	22770129	22770333	diffreps_peak_267862	11.8483	204	ENSSSCT00000028772	MARS	7.69981	1.4182e-07	0.000193862	up	100516610	-	-	methionyl-tRNA synthetase	ssc00450(Selenocompound metabolism)//ssc00970(Aminoacyl-tRNA biosynthesis)
chr5	22999325	22999536	diffreps_peak_267903	11.8648	211	ENSSSCT00000058534	OS9	7.01028	1.36535e-07	0.000190797	up
chr16	68322529	68323034	diffreps_peak_172289	12.9491	505	ENSSSCT00000018581	GEMIN5	9.24421	1.12439e-08	0.000142255	up	100524914	-	Ensembl:ENSSSCG00000017066	gem (nuclear organelle) associated protein 5	ssc03013(RNA transport)	GO:0016020(membrane)//GO:0034719(SMN-Sm protein complex)//GO:0032797(SMN complex)//GO:0016604(nuclear body)	GO:0044822(poly(A) RNA binding)//GO:0017069(snRNA binding)
chr16	68393941	68394563	diffreps_peak_172299	12.113	622	ENSSSCT00000043906	LARP1	4.95914	7.70838e-08	0.000157263	up	100525545	-	Ensembl:ENSSSCG00000017069	La ribonucleoprotein domain family, member 1
chr9	131275507	131275841	diffreps_peak_374801	12.0552	334	ENSSSCT00000050213	INTS7	5.11533	8.80613e-08	0.00016175	up	100622344	-	-	integrator complex subunit 7
chr9	63841710	63842066	diffreps_peak_363841	12.7585	356	ENSSSCT00000016636	FMO2	7.1236	1.74366e-08	0.000142255	up	100525884	-	Ensembl:ENSSSCG00000015267	flavin containing monooxygenase 2 (non-functional)	ssc00982(Drug metabolism - cytochrome P450)	GO:0016020(membrane)	GO:0004497(monooxygenase activity)//GO:0050661(NADP binding)//GO:0050660(flavin adenine dinucleotide binding)//GO:0004499(N,N-dimethylaniline monooxygenase activity)	GO:0055114(oxidation-reduction process)//GO:0017144(drug metabolic process)//GO:0006082(organic acid metabolic process)//GO:0072592(oxygen metabolic process)//GO:0070995(NADPH oxidation)//GO:0006805(xenobiotic metabolic process)//GO:0009404(toxin metabolic process)
chr13	189279214	189279720	diffreps_peak_111128	12.9219	506	ENSSSCT00000044807	ATP5PF	7.94048	1.19694e-08	0.000142255	up
chr14	40433734	40434034	diffreps_peak_121200	10.7881	300	ENSSSCT00000010856	SRSF9	5.3004	1.62903e-06	0.000766355	up	100154637	-	Ensembl:ENSSSCG00000009906	serine/arginine-rich splicing factor 9	ssc03040(Spliceosome)//ssc05168(Herpes simplex infection)	GO:0005730(nucleolus)	GO:0044822(poly(A) RNA binding)//GO:0000166(nucleotide binding)	GO:0048025(negative regulation of mRNA splicing, via spliceosome)
chr8	131747469	131747710	diffreps_peak_352177	11.9126	241	ENSSSCT00000010103	AFF1	3.53988	1.223e-07	0.000181863	up	100627910	-	-	AF4/FMR2 family, member 1	ssc05202(Transcriptional misregulation in cancer)
chr4	98565221	98567400	diffreps_peak_258465	12.1335	2179	ENSSSCT00000038126	MCL1	4.36531	7.35414e-08	0.000155969	up	397648	-	-	myeloid cell leukemia 1	ssc04151(PI3K-Akt signaling pathway)//ssc04210(Apoptosis)//ssc04630(Jak-STAT signaling pathway)//ssc05206(MicroRNAs in cancer)	GO:0016021(integral component of membrane)//GO:0005829(cytosol)//GO:0005759(mitochondrial matrix)//GO:0005741(mitochondrial outer membrane)//GO:0005634(nucleus)//GO:0097136(Bcl-2 family protein complex)	GO:0051434(BH3 domain binding)//GO:0046982(protein heterodimerization activity)//GO:0042803(protein homodimerization activity)	GO:2001020(regulation of response to DNA damage stimulus)//GO:2001243(negative regulation of intrinsic apoptotic signaling pathway)//GO:0008630(intrinsic apoptotic signaling pathway in response to DNA damage)//GO:2001240(negative regulation of extrinsic apoptotic signaling pathway in absence of ligand)//GO:1903378(positive regulation of oxidative stress-induced neuron intrinsic apoptotic signalin…
chr13	198302801	198305465	diffreps_peak_112629	11.3868	2664	ENSSSCT00000045144	CLIC6	3.86946	4.10426e-07	0.000321335	up	100622868	-	Ensembl:ENSSSCG00000028112	chloride intracellular channel 6		GO:0034707(chloride channel complex)//GO:0070062(extracellular exosome)//GO:0005737(cytoplasm)//GO:0005634(nucleus)	GO:0050780(dopamine receptor binding)//GO:0005244(voltage-gated ion channel activity)//GO:0005254(chloride channel activity)//GO:0004364(glutathione transferase activity)	GO:1902476(chloride transmembrane transport)//GO:0034765(regulation of ion transmembrane transport)//GO:0006749(glutathione metabolic process)
chr12	5500151	5500358	diffreps_peak_70398	12.8496	207	ENSSSCT00000018722	FBF1	8.93229	1.41393e-08	0.000142255	up	100520801	-	Ensembl:ENSSSCG00000017197	Fas (TNFRSF6) binding factor 1
chr1	129909906	129910111	diffreps_peak_20996	10.7595	205	ENSSSCT00000031282	RTF1	2.25758	1.73995e-06	0.000801312	up	100524183	-	Ensembl:ENSSSCG00000004747	RTF1 homolog, Paf1/RNA polymerase II complex component		GO:0005730(nucleolus)//GO:0016593(Cdc73/Paf1 complex)	GO:0044822(poly(A) RNA binding)//GO:0003697(single-stranded DNA binding)//GO:0003677(DNA binding)	GO:0016570(histone modification)//GO:0080182(histone H3-K4 trimethylation)//GO:0032968(positive regulation of transcription elongation from RNA polymerase II promoter)//GO:0001832(blastocyst growth)//GO:0001711(endodermal cell fate commitment)//GO:0006352(DNA-templated transcription, initiation)//GO:0000122(negative regulation of transcription from RNA polymerase II promoter)//GO:0051571(positive…
chr18	50547141	50547700	diffreps_peak_193191	10.857	559	ENSSSCT00000018220	ENSSSCG00000016738	133.2	1.39009e-06	0.000688509	up
chr9	46439924	46440172	diffreps_peak_361077	10.7039	248	ENSSSCT00000016481	CBL	2.14957	1.97734e-06	0.000874608	up	100518854	-	-	Cbl proto-oncogene, E3 ubiquitin protein ligase	ssc04012(ErbB signaling pathway)//ssc04120(Ubiquitin mediated proteolysis)//ssc04144(Endocytosis)//ssc04660(T cell receptor signaling pathway)//ssc04910(Insulin signaling pathway)//ssc05100(Bacterial invasion of epithelial cells)//ssc05200(Pathways in cancer)//ssc05205(Proteoglycans in cancer)//ssc05220(Chronic myeloid leukemia)	GO:0005634(nucleus)//GO:0005737(cytoplasm)	GO:0001784(phosphotyrosine binding)//GO:0008270(zinc ion binding)//GO:0004871(signal transducer activity)//GO:0004842(ubiquitin-protein transferase activity)//GO:0017124(SH3 domain binding)//GO:0046875(ephrin receptor binding)//GO:0005509(calcium ion binding)	GO:0042787(protein ubiquitination involved in ubiquitin-dependent protein catabolic process)//GO:0007166(cell surface receptor signaling pathway)//GO:0043066(negative regulation of apoptotic process)//GO:0014068(positive regulation of phosphatidylinositol 3-kinase signaling)
chr1	119726721	119727388	diffreps_peak_19257	10.8694	667	ENSSSCT00000005107	MAPK6	3.43252	1.35095e-06	0.000675046	up	396833	SUSERK3	Ensembl:ENSSSCG00000004624	mitogen-activated protein kinase 6		GO:0005634(nucleus)	GO:0005524(ATP binding)//GO:0019901(protein kinase binding)//GO:0004707(MAP kinase activity)//GO:0046982(protein heterodimerization activity)	GO:0000165(MAPK cascade)
chr9	66449581	66450320	diffreps_peak_364306	10.2998	739	ENSSSCT00000028022	RAB29	20.1471	5.01408e-06	0.00170664	up	100626414	RAB7L1	Ensembl:ENSSSCG00000026269	RAB29, member RAS oncogene family		GO:0070062(extracellular exosome)//GO:0042470(melanosome)//GO:0005802(trans-Golgi network)	GO:0003924(GTPase activity)//GO:0005525(GTP binding)//GO:0019003(GDP binding)	GO:0008152(metabolic process)//GO:0010977(negative regulation of neuron projection development)//GO:0007264(small GTPase mediated signal transduction)//GO:0090316(positive regulation of intracellular protein transport)//GO:0032438(melanosome organization)//GO:0006895(Golgi to endosome transport)//GO:0072657(protein localization to membrane)//GO:0007030(Golgi organization)//GO:0015031(protein tran…
chr12	25366930	25367580	diffreps_peak_74073	10.8835	650	ENSSSCT00000055200	ENSSSCG00000040942	3.51071	1.30779e-06	0.000661031	up
chr14	14952521	14953266	diffreps_peak_116754	11.185	745	ENSSSCT00000039553	ENSSSCG00000034740	2.71202	6.53126e-07	0.00042584	up
chr9	41643138	41644483	diffreps_peak_360278	11.8458	1345	ENSSSCT00000031984	ZBTB16	3.214	1.42616e-07	0.00019446	up	100625290	-	-	zinc finger and BTB domain containing 16	ssc05200(Pathways in cancer)//ssc05202(Transcriptional misregulation in cancer)//ssc05221(Acute myeloid leukemia)	GO:0005730(nucleolus)//GO:0016607(nuclear speck)//GO:0016605(PML body)//GO:0017053(transcriptional repressor complex)	GO:0001206(transcriptional repressor activity, RNA polymerase II distal enhancer sequence-specific binding)//GO:0000980(RNA polymerase II distal enhancer sequence-specific DNA binding)//GO:0042803(protein homodimerization activity)	GO:0051216(cartilage development)//GO:0001823(mesonephros development)//GO:0009880(embryonic pattern specification)//GO:0045778(positive regulation of ossification)//GO:0045600(positive regulation of fat cell differentiation)//GO:0043065(positive regulation of apoptotic process)//GO:0035136(forelimb morphogenesis)//GO:0051138(positive regulation of NK T cell differentiation)//GO:0045638(negative …
chr12	51794101	51794447	diffreps_peak_78694	11.034	346	ENSSSCT00000019475	SCIMP	6.69401	9.24756e-07	0.000528576	up	100525536	-	Ensembl:ENSSSCG00000017896	SLP adaptor and CSK interacting membrane protein		GO:0001772(immunological synapse)//GO:0016021(integral component of membrane)//GO:0031259(uropod membrane)//GO:0031256(leading edge membrane)//GO:0097197(tetraspanin-enriched microdomain)		GO:0070374(positive regulation of ERK1 and ERK2 cascade)//GO:0007127(meiosis I)
chr18	51325401	51325980	diffreps_peak_193332	11.2899	579	ENSSSCT00000018240	ENSSSCG00000016758	3.66876	5.13012e-07	0.000367426	up
chr6	43894074	43894306	diffreps_peak_288878	11.6529	232	ENSSSCT00000003170	LSM14A	2.8533	2.22399e-07	0.000234593	up	100511455	-	Ensembl:ENSSSCG00000002869	LSM14A mRNA processing body assembly factor		GO:0000932(cytoplasmic mRNA processing body)//GO:0043231(intracellular membrane-bounded organelle)//GO:0010494(cytoplasmic stress granule)	GO:0044822(poly(A) RNA binding)//GO:0003727(single-stranded RNA binding)//GO:0003725(double-stranded RNA binding)//GO:0003690(double-stranded DNA binding)	GO:0033962(cytoplasmic mRNA processing body assembly)//GO:0039529(RIG-I signaling pathway)//GO:0060340(positive regulation of type I interferon-mediated signaling pathway)
chr6	77781101	77781519	diffreps_peak_294856	11.1063	418	ENSSSCT00000003880	CAPZB	5.78005	7.8288e-07	0.000475905	up	100037959	-	-	capping protein (actin filament) muscle Z-line, beta	ssc04144(Endocytosis)	GO:0030863(cortical cytoskeleton)//GO:0030027(lamellipodium)//GO:0005903(brush border)//GO:0016020(membrane)//GO:0001669(acrosomal vesicle)//GO:0005884(actin filament)//GO:0030017(sarcomere)//GO:0071203(WASH complex)//GO:0008290(F-actin capping protein complex)	GO:0051015(actin filament binding)//GO:0048487(beta-tubulin binding)	GO:0031175(neuron projection development)//GO:0000902(cell morphogenesis)//GO:0031115(negative regulation of microtubule polymerization)//GO:0051016(barbed-end actin filament capping)//GO:0090036(regulation of protein kinase C signaling)//GO:0048747(muscle fiber development)//GO:0010591(regulation of lamellipodium assembly)//GO:0051490(negative regulation of filopodium assembly)//GO:0007010(cytos…
chr12	22871518	22873620	diffreps_peak_73577	11.7517	2102	ENSSSCT00000037567	MED1	3.27476	1.77117e-07	0.000209454	up	100513621	-	Ensembl:ENSSSCG00000017505	mediator complex subunit 1	ssc04919(Thyroid hormone signaling pathway)	GO:0016592(mediator complex)//GO:0005730(nucleolus)//GO:0005634(nucleus)//GO:0016020(membrane)	GO:0030331(estrogen receptor binding)//GO:0042974(retinoic acid receptor binding)//GO:0030374(ligand-dependent nuclear receptor transcription coactivator activity)//GO:0042975(peroxisome proliferator activated receptor binding)//GO:0004872(receptor activity)//GO:0000981(RNA polymerase II transcription factor activity, sequence-specific DNA binding)//GO:0001047(core promoter binding)//GO:0003682(c…	GO:0002088(lens development in camera-type eye)//GO:0043066(negative regulation of apoptotic process)//GO:0010628(positive regulation of gene expression)//GO:0003406(retinal pigment epithelium development)//GO:0097067(cellular response to thyroid hormone stimulus)//GO:0010839(negative regulation of keratinocyte proliferation)//GO:0060750(epithelial cell proliferation involved in mammary gland duc…
chr12	55430701	55431324	diffreps_peak_79349	11.8012	623	ENSSSCT00000019603	ADPRM	2.68058	1.5807e-07	0.000201911	up	100519388	-	-	ADP-ribose/CDP-alcohol diphosphatase, manganese-dependent	ssc00230(Purine metabolism)//ssc00564(Glycerophospholipid metabolism)		GO:0016787(hydrolase activity)	GO:0008152(metabolic process)
chr14	107613481	107614280	diffreps_peak_132810	10.4449	799	ENSSSCT00000011492	ZNF518A	6.58154	3.59027e-06	0.00133544	up	100153530	-	-	zinc finger protein 518A		GO:0005634(nucleus)	GO:0000981(RNA polymerase II transcription factor activity, sequence-specific DNA binding)//GO:0046872(metal ion binding)	GO:0006357(regulation of transcription from RNA polymerase II promoter)//GO:0006351(transcription, DNA-templated)
chr12	403558	403912	diffreps_peak_69505	10.638	354	ENSSSCT00000018653	ZNF750	7.16176	2.30151e-06	0.0009728	up	102165270	-	-	zinc finger protein 750		GO:0005730(nucleolus)	GO:0001077(transcriptional activator activity, RNA polymerase II core promoter proximal region sequence-specific binding)//GO:0001046(core promoter sequence-specific DNA binding)	GO:0006366(transcription from RNA polymerase II promoter)//GO:0008544(epidermis development)//GO:0045944(positive regulation of transcription from RNA polymerase II promoter)
chr6	20271593	20272520	diffreps_peak_284895	12.2873	927	ENSSSCT00000062805	CNOT1	6.51685	5.16004e-08	0.000146387	up	100511993	-	Ensembl:ENSSSCG00000002799	CCR4-NOT transcription complex, subunit 1	ssc03018(RNA degradation)	GO:0000932(cytoplasmic mRNA processing body)//GO:0005654(nucleoplasm)//GO:0005778(peroxisomal membrane)//GO:0030015(CCR4-NOT core complex)//GO:0005615(extracellular space)	GO:0042974(retinoic acid receptor binding)//GO:0070016(armadillo repeat domain binding)//GO:0004535(poly(A)-specific ribonuclease activity)//GO:0030331(estrogen receptor binding)//GO:0044822(poly(A) RNA binding)//GO:0032947(protein complex scaffold)	GO:2000036(regulation of stem cell population maintenance)//GO:0048387(negative regulation of retinoic acid receptor signaling pathway)//GO:0090503(RNA phosphodiester bond hydrolysis, exonucleolytic)//GO:0035195(gene silencing by miRNA)//GO:0017148(negative regulation of translation)//GO:0000288(nuclear-transcribed mRNA catabolic process, deadenylation-dependent decay)//GO:0060213(positive regula…
chr2	88093161	88094820	diffreps_peak_208965	12.0816	1659	ENSSSCT00000056382	JMY	9.18491	8.28658e-08	0.000158745	up	100510894	-	-	junction mediating and regulatory protein, p53 cofactor		GO:0005654(nucleoplasm)//GO:0005886(plasma membrane)//GO:0030054(cell junction)//GO:0031252(cell leading edge)	GO:0003779(actin binding)
chr5	57669961	57670632	diffreps_peak_273574	10.0572	671	ENSSSCT00000042794	MGP	3.27041	8.76694e-06	0.00260337	up	397206	MPG	Ensembl:ENSSSCG00000000606	matrix Gla protein		GO:0031012(extracellular matrix)//GO:0070062(extracellular exosome)	GO:0005201(extracellular matrix structural constituent)//GO:0005509(calcium ion binding)	GO:0051216(cartilage development)//GO:0001503(ossification)//GO:0030500(regulation of bone mineralization)//GO:0030154(cell differentiation)
chr9	102455503	102455780	diffreps_peak_369946	10.9016	277	ENSSSCT00000047049	ENSSSCG00000031818	3.46999	1.25418e-06	0.000643675	up
chrUn_NW_018084833v1	875761	876500	diffreps_peak_376616	10.6243	739	ENSSSCT00000055950	CLIC3	2.65812	2.37524e-06	0.000994001	up
chr14	39202561	39203080	diffreps_peak_120933	10.1305	519	ENSSSCT00000030697	PTPN11	132.2	7.40418e-06	0.00228821	up	100170851	-	Ensembl:ENSSSCG00000030289	protein tyrosine phosphatase, non-receptor type 11	ssc04014(Ras signaling pathway)//	GO:0005634(nucleus)//GO:0005737(cytoplasm)	GO:0030971(receptor tyrosine kinase binding)//GO:0005158(insulin receptor binding)//GO:0051428(peptide hormone receptor binding)//GO:0005070(SH3/SH2 adaptor activity)//GO:0004725(protein tyrosine phosphatase activity)	GO:0048013(ephrin receptor signaling pathway)//GO:0035855(megakaryocyte development)//GO:0048011(neurotrophin TRK receptor signaling pathway)//GO:0040014(regulation of multicellular organism growth)//GO:0060020(Bergmann glial cell differentiation)//GO:0021697(cerebellar cortex formation)//GO:0009755(hormone-mediated signaling pathway)//GO:0000077(DNA damage checkpoint)//GO:0046887(positive regula…
chr13	198373101	198374040	diffreps_peak_112644	10.0854	939	ENSSSCT00000042414	RUNX1	3.95386	8.21555e-06	0.00247539	up	100512633	-	Ensembl:ENSSSCG00000012051	runt-related transcription factor 1	ssc05200(Pathways in cancer)//ssc05202(Transcriptional misregulation in cancer)//ssc05220(Chronic myeloid leukemia)//ssc05221(Acute myeloid leukemia)	GO:0005604(basement membrane)//GO:0005737(cytoplasm)//GO:0005654(nucleoplasm)	GO:0042803(protein homodimerization activity)//GO:0005524(ATP binding)//GO:0000981(RNA polymerase II transcription factor activity, sequence-specific DNA binding)//GO:0001047(core promoter binding)//GO:0046982(protein heterodimerization activity)//GO:0000977(RNA polymerase II regulatory region sequence-specific DNA binding)//GO:0070491(repressing transcription factor binding)//GO:0001228(transcri…	GO:0071336(regulation of hair follicle cell proliferation)//GO:0030097(hemopoiesis)//GO:0009966(regulation of signal transduction)//GO:0008285(negative regulation of cell proliferation)//GO:0032743(positive regulation of interleukin-2 production)//GO:0030182(neuron differentiation)//GO:0035162(embryonic hemopoiesis)//GO:0060216(definitive hemopoiesis)//GO:0030853(negative regulation of granulocyt…
chr13	147647001	147648100	diffreps_peak_104700	10.4674	1099	ENSSSCT00000061777	ENSSSCG00000033637	3.21808	3.40875e-06	0.00128484	up
chr10	13771461	13772240	diffreps_peak_46880	10.5958	779	ENSSSCT00000042074	TMEM63A	11.3946	2.53624e-06	0.00103998	up	100523988	-	-	transmembrane protein 63A		GO:0005765(lysosomal membrane)//GO:0016021(integral component of membrane)//GO:0070062(extracellular exosome)	GO:0000166(nucleotide binding)
chr2	123052193	123052415	diffreps_peak_214399	10.5256	222	ENSSSCT00000024571	DMXL1	6.18333	2.98111e-06	0.00116757	up	100523116	-	Ensembl:ENSSSCG00000027857	Dmx-like 1
chr2	69322285	69322550	diffreps_peak_205537	10.052	265	ENSSSCT00000014905	ATG4D	7.93229	8.872e-06	0.00262816	up	100141400	APG4D	-	autophagy related 4D, cysteine peptidase	ssc04140(Regulation of autophagy)	GO:0005759(mitochondrial matrix)//GO:0005737(cytoplasm)//GO:0005829(cytosol)	GO:0008234(cysteine-type peptidase activity)//GO:0004197(cysteine-type endopeptidase activity)	GO:0044804(nucleophagy)//GO:0000045(autophagosome assembly)//GO:0006914(autophagy)//GO:0051697(protein delipidation)//GO:0006501(C-terminal protein lipidation)//GO:0016485(protein processing)//GO:0006508(proteolysis)//GO:0000422(mitophagy)//GO:0006915(apoptotic process)//GO:0015031(protein transport)//GO:0006612(protein targeting to membrane)
chr7	24958846	24959320	diffreps_peak_314595	10.8873	474	ENSSSCT00000001616	ENSSSCG00000001456	2.40156	1.29621e-06	0.000657587	up
chr15	105819461	105820305	diffreps_peak_155504	10.3199	844	ENSSSCT00000038799	SUMO1	2.77704	4.78708e-06	0.00164754	up	100127139	pigSUMO1	-	SMT3 suppressor of mif two 3 homolog 1 (S. cerevisiae)	ssc03013(RNA transport)	GO:0005886(plasma membrane)//GO:0008076(voltage-gated potassium channel complex)//GO:0031965(nuclear membrane)//GO:0016607(nuclear speck)//GO:0016605(PML body)//GO:0005730(nucleolus)//GO:0005634(nucleus)//GO:0005737(cytoplasm)	GO:0031625(ubiquitin protein ligase binding)//GO:0015459(potassium channel regulator activity)//GO:0044325(ion channel binding)//GO:0008134(transcription factor binding)//GO:0044822(poly(A) RNA binding)//GO:0031386(protein tag)	GO:0030578(PML body organization)//GO:0060021(palate development)//GO:0043392(negative regulation of DNA binding)//GO:0032436(positive regulation of proteasomal ubiquitin-dependent protein catabolic process)//GO:1901896(positive regulation of calcium-transporting ATPase activity)//GO:0045759(negative regulation of action potential)//GO:0050821(protein stabilization)//GO:0090204(protein localizati…
chr14	56076161	56076734	diffreps_peak_123996	12.6857	573	ENSSSCT00000041429	ARID4B	6.48237	2.06191e-08	0.000142255	up	100152399	-	Ensembl:ENSSSCG00000010156	AT rich interactive domain 4B (RBP1-like)		GO:0005634(nucleus)	GO:0044212(transcription regulatory region DNA binding)	GO:0006349(regulation of gene expression by genetic imprinting)//GO:0034773(histone H4-K20 trimethylation)//GO:0007283(spermatogenesis)//GO:0097368(establishment of Sertoli cell barrier)//GO:0036124(histone H3-K9 trimethylation)//GO:0045944(positive regulation of transcription from RNA polymerase II promoter)//GO:0006357(regulation of transcription from RNA polymerase II promoter)
chrX	51081398	51081660	diffreps_peak_392974	12.5667	262	ENSSSCT00000013527	ENSSSCG00000012370	8.22973	2.71178e-08	0.000142255	up
chr1	163053686	163053910	diffreps_peak_26340	10.7469	224	ENSSSCT00000005431	ATP8B1	4.54473	1.79096e-06	0.000817395	up	100153006	-	Ensembl:ENSSSCG00000004921	ATPase, aminophospholipid transporter, class I, type 8B, member 1		GO:0005886(plasma membrane)//GO:0032420(stereocilium)//GO:0005794(Golgi apparatus)//GO:0016021(integral component of membrane)//GO:0005783(endoplasmic reticulum)//GO:0016324(apical plasma membrane)	GO:0005524(ATP binding)//GO:0000287(magnesium ion binding)//GO:1901612(cardiolipin binding)//GO:0004012(phospholipid-translocating ATPase activity)	GO:0006855(drug transmembrane transport)//GO:0045332(phospholipid translocation)//GO:0021650(vestibulocochlear nerve formation)//GO:0060119(inner ear receptor cell development)//GO:0008206(bile acid metabolic process)//GO:0045892(negative regulation of transcription, DNA-templated)//GO:0007030(Golgi organization)//GO:0007605(sensory perception of sound)//GO:0032534(regulation of microvillus assem…
chr13	121668210	121668456	diffreps_peak_100404	13.1933	246	ENSSSCT00000012888	YEATS2	13.6838	6.40715e-09	0.000142255	up	100512193	-	Ensembl:ENSSSCG00000011776	YEATS domain containing 2		GO:0005671(Ada2/Gcn5/Ada3 transcription activator complex)//GO:0072686(mitotic spindle)	GO:0017025(TBP-class protein binding)	GO:0000122(negative regulation of transcription from RNA polymerase II promoter)//GO:0043966(histone H3 acetylation)
chr3	53290521	53291180	diffreps_peak_228822	11.0764	659	ENSSSCT00000038915	TBC1D8	6.08513	8.38642e-07	0.00049625	up	100519950	-	Ensembl:ENSSSCG00000008169	TBC1 domain family, member 8 (with GRAM domain)		GO:0005575(cellular_component)	GO:0003674(molecular_function)	GO:0008150(biological_process)
chr7	54771241	54773020	diffreps_peak_319726	11.4662	1779	ENSSSCT00000059553	ABHD2	2.69653	3.41832e-07	0.000291205	up	100153434	-	Ensembl:ENSSSCG00000001835	abhydrolase domain containing 2				GO:0030336(negative regulation of cell migration)//GO:0009611(response to wounding)
chr2	6997601	6998240	diffreps_peak_195308	10.3609	639	ENSSSCT00000059315	CAPN1	2.56342	4.35604e-06	0.00153647	up	397027	-	Ensembl:ENSSSCG00000012999	calpain 1, (mu/I) large subunit	ssc04141(Protein processing in endoplasmic reticulum)//ssc04210(Apoptosis)//ssc05010(Alzheimer's disease)	GO:0005764(lysosome)//GO:0070062(extracellular exosome)//GO:0005886(plasma membrane)//GO:0005829(cytosol)//GO:0005739(mitochondrion)//GO:0005925(focal adhesion)	GO:0004198(calcium-dependent cysteine-type endopeptidase activity)//GO:0005509(calcium ion binding)	GO:0006508(proteolysis)//GO:0060056(mammary gland involution)//GO:0032801(receptor catabolic process)
chr12	34850495	34850801	diffreps_peak_75731	11.6572	306	ENSSSCT00000060162	TEX14	9.87654	2.20178e-07	0.00023313	up	100737915	-	-	testis expressed 14		GO:0030496(midbody)//GO:0000776(kinetochore)//GO:0045171(intercellular bridge)//GO:0070062(extracellular exosome)	GO:0004672(protein kinase activity)//GO:0005524(ATP binding)//GO:0019901(protein kinase binding)	GO:0007140(male meiosis)//GO:0008608(attachment of spindle microtubules to kinetochore)//GO:0006468(protein phosphorylation)//GO:0043063(intercellular bridge organization)//GO:0051306(mitotic sister chromatid separation)//GO:0007094(mitotic spindle assembly checkpoint)//GO:0032091(negative regulation of protein binding)//GO:0032466(negative regulation of cytokinesis)
chr3	39723381	39723616	diffreps_peak_226413	11.7905	235	ENSSSCT00000008823	ABCA3	9.99174	1.61997e-07	0.000203362	up	100518064	-	Ensembl:ENSSSCG00000008051	ATP-binding cassette, sub-family A (ABC1), member 3	ssc02010(ABC transporters)	GO:0016021(integral component of membrane)//GO:0043231(intracellular membrane-bounded organelle)	GO:0005524(ATP binding)//GO:0042626(ATPase activity, coupled to transmembrane movement of substances)	GO:0006869(lipid transport)//GO:0055085(transmembrane transport)//GO:0008152(metabolic process)
chr2	81583156	81584120	diffreps_peak_207762	10.1688	964	ENSSSCT00000015361	SIMC1	2.87139	6.77886e-06	0.00213976	up	100513398	C2H5orf25|C5orf25	-	SUMO-interacting motifs containing 1
chr2	62352433	62353111	diffreps_peak_204414	10.1392	678	ENSSSCT00000052155	EPHX3	3.72813	7.25804e-06	0.00225372	up	100625866	-	Ensembl:ENSSSCG00000028144	epoxide hydrolase 3		GO:0016021(integral component of membrane)	GO:0016787(hydrolase activity)	GO:0008152(metabolic process)
chrX	124661458	124662042	diffreps_peak_404021	11.5585	584	ENSSSCT00000036431	NAA10	7.80547	2.76376e-07	0.000262164	up	106507058	-	Ensembl:ENSSSCG00000012791|Vega:OTTSUSG00000004945	N(alpha)-acetyltransferase 10, NatA catalytic subunit		GO:0022626(cytosolic ribosome)//GO:0031415(NatA complex)//GO:0016020(membrane)//GO:0005730(nucleolus)	GO:0008080(N-acetyltransferase activity)//GO:0043022(ribosome binding)//GO:1990189(peptide-serine-N-acetyltransferase activity)//GO:1990190(peptide-glutamate-N-acetyltransferase activity)	GO:0006475(internal protein amino acid acetylation)//GO:0008152(metabolic process)//GO:0018002(N-terminal peptidyl-glutamic acid acetylation)//GO:0017198(N-terminal peptidyl-serine acetylation)
chr14	77590307	77590599	diffreps_peak_127853	10.4775	292	ENSSSCT00000011293	KAT6B	2.35054	3.33014e-06	0.00126398	up	100156636	MYST4	Ensembl:ENSSSCG00000010316	K(lysine) acetyltransferase 6B		GO:0000786(nucleosome)//GO:0070776(MOZ/MORF histone acetyltransferase complex)	GO:0008270(zinc ion binding)//GO:0008134(transcription factor binding)//GO:0003677(DNA binding)//GO:0004402(histone acetyltransferase activity)	GO:0045892(negative regulation of transcription, DNA-templated)//GO:0045893(positive regulation of transcription, DNA-templated)//GO:0006334(nucleosome assembly)//GO:0043966(histone H3 acetylation)
chr2	11269541	11269918	diffreps_peak_196102	11.4424	377	ENSSSCT00000030463	ENSSSCG00000022114	4.24247	3.61054e-07	0.000299663	up
chr7	67787401	67787820	diffreps_peak_321974	10.189	419	ENSSSCT00000053055	NUBPL	110.3	6.47071e-06	0.00206509	up	100736652	-	-	nucleotide binding protein-like		GO:0005739(mitochondrion)	GO:0051539(4 iron, 4 sulfur cluster binding)	GO:0070584(mitochondrion morphogenesis)//GO:0032981(mitochondrial respiratory chain complex I assembly)
chr6	54290877	54291103	diffreps_peak_290791	11.1905	226	ENSSSCT00000044973	ENSSSCG00000023792	4.16194	6.44867e-07	0.000422647	up
chr14	141265681	141266340	diffreps_peak_138494	12.2569	659	ENSSSCT00000054100	ENSSSCG00000033363	197	5.53509e-08	0.00014736	up
chr2	69266161	69266920	diffreps_peak_205524	10.3311	759	ENSSSCT00000014898	PDE4A	2.82856	4.66527e-06	0.00161728	up	396825	-	Ensembl:ENSSSCG00000013641	phosphodiesterase 4A, cAMP-specific	ssc00230(Purine metabolism)//ssc04024(cAMP signaling pathway)//ssc05032(Morphine addiction)	GO:0016020(membrane)//GO:0005829(cytosol)	GO:0046872(metal ion binding)//GO:0004114(3',5'-cyclic-nucleotide phosphodiesterase activity)	GO:0010738(regulation of protein kinase A signaling)//GO:0008152(metabolic process)//GO:0035690(cellular response to drug)//GO:0043949(regulation of cAMP-mediated signaling)//GO:0007608(sensory perception of smell)//GO:0007165(signal transduction)
chr1	239466901	239468240	diffreps_peak_38776	12.6775	1339	ENSSSCT00000005907	TSTD2	6.27089	2.10147e-08	0.000142255	up	100522417	-	Ensembl:ENSSSCG00000005367	thiosulfate sulfurtransferase (rhodanese)-like domain containing 2
chr2	76559641	76559919	diffreps_peak_206859	10.0391	278	ENSSSCT00000014688	BTBD2	7.47508	9.13966e-06	0.00269172	up	100513521	-	Ensembl:ENSSSCG00000013444	BTB (POZ) domain containing 2		GO:0000932(cytoplasmic mRNA processing body)
chrX	44913081	44914180	diffreps_peak_392064	10.0042	1099	ENSSSCT00000034903	ENSSSCG00000026271	3.15165	9.90408e-06	0.00286573	up
chr1	194069867	194071340	diffreps_peak_31484	12.0061	1473	ENSSSCT00000005633	SYNE2	3.8866	9.86146e-08	0.000168345	up	100153024	-	-	spectrin repeat containing, nuclear envelope 2		GO:0030018(Z disc)//GO:0016529(sarcoplasmic reticulum)//GO:0016021(integral component of membrane)//GO:0034993(LINC complex)//GO:0031981(nuclear lumen)//GO:0031527(filopodium membrane)//GO:0031258(lamellipodium membrane)//GO:0045111(intermediate filament cytoskeleton)//GO:0031965(nuclear membrane)//GO:0005739(mitochondrion)//GO:0070062(extracellular exosome)//GO:0005925(focal adhesion)//GO:001623…	GO:0051015(actin filament binding)	GO:0006998(nuclear envelope organization)//GO:0051642(centrosome localization)//GO:0034504(protein localization to nucleus)//GO:0007163(establishment or maintenance of cell polarity)//GO:0090286(cytoskeletal anchoring at nuclear membrane)//GO:0031022(nuclear migration along microfilament)//GO:0030335(positive regulation of cell migration)//GO:0010761(fibroblast migration)
chr12	5871521	5873000	diffreps_peak_70483	10.4069	1479	ENSSSCT00000052806	CASKIN2	5.04158	3.91789e-06	0.00142327	up
chr3	131109364	131109577	diffreps_peak_241748	10.0002	213	ENSSSCT00000040021	ENSSSCG00000008651	4.64043	9.99573e-06	0.00288783	up
chr14	108433321	108433880	diffreps_peak_132951	11.4308	559	ENSSSCT00000040853	ENSSSCG00000010513	11.2186	3.70887e-07	0.00030385	up
chr3	114024052	114024455	diffreps_peak_238911	11.4236	403	ENSSSCT00000009390	NCOA1	3.87656	3.77036e-07	0.000306169	up	574068	SRC1	Ensembl:ENSSSCG00000008581	nuclear receptor coactivator 1	ssc04919(Thyroid hormone signaling pathway)	GO:0005634(nucleus)//GO:0000790(nuclear chromatin)	GO:0030374(ligand-dependent nuclear receptor transcription coactivator activity)//GO:0019899(enzyme binding)//GO:0003682(chromatin binding)//GO:0016922(ligand-dependent nuclear receptor binding)//GO:0008134(transcription factor binding)//GO:0047485(protein N-terminus binding)//GO:0046983(protein dimerization activity)//GO:0035257(nuclear hormone receptor binding)//GO:0003677(DNA binding)//GO:0004…	GO:0016573(histone acetylation)//GO:0045666(positive regulation of neuron differentiation)//GO:0045944(positive regulation of transcription from RNA polymerase II promoter)//GO:1904017(cellular response to Thyroglobulin triiodothyronine)//GO:0043065(positive regulation of apoptotic process)//GO:0006351(transcription, DNA-templated)//GO:0060713(labyrinthine layer morphogenesis)//GO:2001038(regulat…
chr3	79968481	79969580	diffreps_peak_233328	12.7436	1099	ENSSSCT00000048455	FAM161A	6.36201	1.80466e-08	0.000142255	up	100521720	-	Ensembl:ENSSSCG00000008378	family with sequence similarity 161, member A		GO:0005813(centrosome)//GO:0036064(ciliary basal body)//GO:0032391(photoreceptor connecting cilium)		GO:0042384(cilium assembly)
chr5	27070066	27070339	diffreps_peak_268558	10.0462	273	ENSSSCT00000000493	USP15	2.94319	8.99169e-06	0.00265625	up	100524085	-	Ensembl:ENSSSCG00000000457	ubiquitin specific peptidase 15		GO:0005634(nucleus)	GO:0004843(thiol-dependent ubiquitin-specific protease activity)	GO:0016579(protein deubiquitination)//GO:0006511(ubiquitin-dependent protein catabolic process)
chr8	66121714	66122320	diffreps_peak_341657	10.7406	606	ENSSSCT00000046446	YTHDC1	2.21016	1.81722e-06	0.000825362	up
chr15	101354081	101355337	diffreps_peak_154750	11.1946	1256	ENSSSCT00000017504	COQ10B	3.64386	6.38906e-07	0.000420604	up	100152647	-	Ensembl:ENSSSCG00000016076	coenzyme Q10B
chr3	111771261	111771665	diffreps_peak_238528	10.5769	404	ENSSSCT00000061942	ZNF513	2.7683	2.64914e-06	0.00107284	up	100739726	-	-	zinc finger protein 513
chr5	9993803	9994259	diffreps_peak_265662	11.1904	456	ENSSSCT00000036950	EIF3L	3.91809	6.45032e-07	0.000422647	up	100515608	-	Ensembl:ENSSSCG00000000119	eukaryotic translation initiation factor 3, subunit L		GO:0016020(membrane)//GO:0033290(eukaryotic 48S preinitiation complex)//GO:0001650(fibrillar center)//GO:0005852(eukaryotic translation initiation factor 3 complex)//GO:0005654(nucleoplasm)//GO:0016282(eukaryotic 43S preinitiation complex)	GO:0044822(poly(A) RNA binding)//GO:0003743(translation initiation factor activity)	GO:0006446(regulation of translational initiation)//GO:0001731(formation of translation preinitiation complex)
chr14	14585821	14586021	diffreps_peak_116678	11.3251	200	ENSSSCT00000022297	ENSSSCG00000021767	4.14134	4.73046e-07	0.000349722	up
chr15	48423001	48423274	diffreps_peak_146185	11.168	273	ENSSSCT00000030660	EIF4EBP1	4.80704	6.79258e-07	0.000436222	up	100627508	-	Ensembl:ENSSSCG00000022301	eukaryotic translation initiation factor 4E binding protein 1	ssc03013(RNA transport)//ssc04012(ErbB signaling pathway)//ssc04066(HIF-1 signaling pathway)//ssc04150(mTOR signaling pathway)//ssc04151(PI3K-Akt signaling pathway)//ssc04152(AMPK signaling pathway)//	GO:0005654(nucleoplasm)//GO:0005737(cytoplasm)	GO:0030371(translation repressor activity)//GO:0008190(eukaryotic initiation factor 4E binding)	GO:0008286(insulin receptor signaling pathway)//GO:0031929(TOR signaling)//GO:0000082(G1/S transition of mitotic cell cycle)//GO:0045931(positive regulation of mitotic cell cycle)//GO:0002192(IRES-dependent translational initiation)//GO:0045947(negative regulation of translational initiation)
chr17	59175381	59177083	diffreps_peak_184095	12.8032	1702	ENSSSCT00000008252	ENSSSCG00000007525	7.82203	1.57338e-08	0.000142255	up
chrUn_NW_018085198v1	9692	10980	diffreps_peak_381926	11.5118	1288	ENSSSCT00000032273	ENSSSCG00000028527	3.23761	3.07731e-07	0.000275886	up
chr13	122960201	122960940	diffreps_peak_100633	11.2951	739	ENSSSCT00000052369	C3orf70	5.74681	5.06859e-07	0.000364628	up
chr6	103391561	103391925	diffreps_peak_299350	10.4907	364	ENSSSCT00000004089	ENSSSCG00000003691	2.57445	3.2306e-06	0.00123845	up
chr14	107231201	107232120	diffreps_peak_132742	10.5476	919	ENSSSCT00000011484	TCTN3	8.80751	2.83432e-06	0.00112767	up	100157208	-	Ensembl:ENSSSCG00000010496	tectonic family member 3		GO:0070062(extracellular exosome)		GO:0060271(cilium morphogenesis)//GO:0007224(smoothened signaling pathway)
chr1	82161697	82161981	diffreps_peak_13094	10.7221	284	ENSSSCT00000004911	ENSSSCG00000004446	4.84581	1.89622e-06	0.00084895	up
chr17	34478741	34479680	diffreps_peak_179810	11.156	939	ENSSSCT00000044051	SLC52A3	6.10577	6.98285e-07	0.000443608	up	100516303	-	-	solute carrier family 52 (riboflavin transporter), member 3	ssc04977(Vitamin digestion and absorption)	GO:0005887(integral component of plasma membrane)	GO:0032217(riboflavin transporter activity)	GO:0032218(riboflavin transport)//GO:0034605(cellular response to heat)//GO:0007605(sensory perception of sound)
chr6	167886581	167887080	diffreps_peak_309856	11.3409	499	ENSSSCT00000042346	ELOVL1	2.69406	4.5611e-07	0.000342683	up	100312969	-	-	ELOVL fatty acid elongase 1	ssc00062(Fatty acid elongation)	GO:0005783(endoplasmic reticulum)//GO:0016021(integral component of membrane)	GO:0009922(fatty acid elongase activity)	GO:0030148(sphingolipid biosynthetic process)//GO:0034625(fatty acid elongation, monounsaturated fatty acid)//GO:0042761(very long-chain fatty acid biosynthetic process)//GO:0019367(fatty acid elongation, saturated fatty acid)
chr2	68970361	68970663	diffreps_peak_205467	11.3989	302	ENSSSCT00000028035	P2RY11	8.74909	3.99079e-07	0.00031636	up	100533477	-	-	purinergic receptor P2Y, G-protein coupled, 11	ssc04080(Neuroactive ligand-receptor interaction)	GO:0098794(postsynapse)//GO:0005622(intracellular)//GO:0016021(integral component of membrane)	GO:0045031(ATP-activated adenosine receptor activity)//GO:0030594(neurotransmitter receptor activity)//GO:0045028(G-protein coupled purinergic nucleotide receptor activity)	GO:0007200(phospholipase C-activating G-protein coupled receptor signaling pathway)//GO:0019722(calcium-mediated signaling)//GO:0099565(chemical synaptic transmission, postsynaptic)//GO:0023041(neuronal signal transduction)//GO:0071318(cellular response to ATP)//GO:0001973(adenosine receptor signaling pathway)//GO:0035589(G-protein coupled purinergic nucleotide receptor signaling pathway)
chr8	11366861	11367664	diffreps_peak_332948	10.7697	803	ENSSSCT00000030490	TAPT1	3.75052	1.6994e-06	0.000788482	up	100626638	-	Ensembl:ENSSSCG00000021828	transmembrane anterior posterior transformation 1		GO:0016021(integral component of membrane)		GO:0048706(embryonic skeletal system development)//GO:0009791(post-embryonic development)//GO:0001701(in utero embryonic development)
chr12	20840326	20841180	diffreps_peak_73199	10.5642	854	ENSSSCT00000018965	ACLY	2.65615	2.72764e-06	0.00109556	up	100125957	ACL	Ensembl:ENSSSCG00000017421	ATP citrate lyase	ssc00020(Citrate cycle (TCA cycle))//	GO:0005654(nucleoplasm)//GO:0005886(plasma membrane)//GO:0005739(mitochondrion)//GO:0070062(extracellular exosome)	GO:0005524(ATP binding)	GO:0008610(lipid biosynthetic process)
chr5	39604129	39604367	diffreps_peak_270617	10.3061	238	ENSSSCT00000000566	OSBPL8	15.9393	4.94146e-06	0.0016872	up	100525288	OSBPL8_tv2	Ensembl:ENSSSCG00000027503	oxysterol binding protein-like 8		GO:0016021(integral component of membrane)		GO:0006869(lipid transport)
chr5	87783269	87784701	diffreps_peak_278669	12.1983	1432	ENSSSCT00000000980	NTN4	5.77234	6.33442e-08	0.000151712	up	100516554	-	Ensembl:ENSSSCG00000000896	netrin 4	ssc04360(Axon guidance)	GO:0005576(extracellular region)	GO:0043237(laminin-1 binding)	GO:0016322(neuron remodeling)//GO:0060668(regulation of branching involved in salivary gland morphogenesis by extracellular matrix-epithelial cell signaling)
chr7	60972821	60973254	diffreps_peak_320834	10.3444	433	ENSSSCT00000002158	PARP6	2.82987	4.52521e-06	0.00157947	up	100156963	-	-	poly (ADP-ribose) polymerase family, member 6			GO:0003950(NAD+ ADP-ribosyltransferase activity)	GO:0008152(metabolic process)
chr2	141226339	141226562	diffreps_peak_217455	11.328	223	ENSSSCT00000015671	ENSSSCG00000014343	2.60179	4.69874e-07	0.000348549	up
chr6	57707240	57708540	diffreps_peak_291359	11.8453	1300	ENSSSCT00000050453	ENSSSCG00000033369	4.32305	1.42778e-07	0.000194572	up
chr6	91358947	91359463	diffreps_peak_297267	10.9495	516	ENSSSCT00000050434	ENSSSCG00000032016	4.61652	1.12337e-06	0.000597824	up
chr3	40005378	40005691	diffreps_peak_226450	10.2715	313	ENSSSCT00000029023	NDUFB10	3.08485	5.3518e-06	0.00179229	up	100623873	-	-	NADH dehydrogenase (ubiquinone) 1 beta subcomplex, 10, 22kDa	ssc00190(Oxidative phosphorylation)//	GO:0005743(mitochondrial inner membrane)//GO:0070062(extracellular exosome)
chr6	160167821	160168222	diffreps_peak_308571	10.6018	401	ENSSSCT00000004279	TXNDC12	2.51115	2.50169e-06	0.00103039	up	100517534	-	-	thioredoxin domain containing 12 (endoplasmic reticulum)	ssc00480(Glutathione metabolism)	GO:0005788(endoplasmic reticulum lumen)	GO:0015037(peptide disulfide oxidoreductase activity)	GO:0045454(cell redox homeostasis)//GO:0055114(oxidation-reduction process)//GO:1902236(negative regulation of endoplasmic reticulum stress-induced intrinsic apoptotic signaling pathway)
chr9	121727741	121728970	diffreps_peak_373178	10.3192	1229	ENSSSCT00000016919	CEP350	2.11352	4.79519e-06	0.0016497	up
chr12	53101184	53101532	diffreps_peak_78936	11.7423	348	ENSSSCT00000019546	KDM6B	4.19758	1.81028e-07	0.000212308	up	100512495	-	Ensembl:ENSSSCG00000017962	lysine (K)-specific demethylase 6B		GO:0005634(nucleus)	GO:0046872(metal ion binding)//GO:0071558(histone demethylase activity (H3-K27 specific))	GO:0071557(histone H3-K27 demethylation)
chr13	6531501	6531931	diffreps_peak_81459	12.0058	430	ENSSSCT00000012270	KCNH8	5.05707	9.86807e-08	0.000168345	up	100626552	-	-	potassium channel, voltage gated eag related subfamily H, member 8			GO:0005249(voltage-gated potassium channel activity)//GO:0005223(intracellular cGMP activated cation channel activity)//GO:0005222(intracellular cAMP activated cation channel activity)//GO:0030553(cGMP binding)	GO:0098655(cation transmembrane transport)//GO:0071805(potassium ion transmembrane transport)//GO:0042391(regulation of membrane potential)
chr13	146557260	146557494	diffreps_peak_104513	10.7032	234	ENSSSCT00000049276	ENSSSCG00000033467	2.1232	1.98074e-06	0.000875687	up
chr7	115690256	115690524	diffreps_peak_330007	11.4388	268	ENSSSCT00000002752	UABP-2	3.25917	3.64121e-07	0.000300998	up	396843	-	-	uteroferrin associated basic protein-2
chr8	78122832	78123740	diffreps_peak_343690	11.6119	908	ENSSSCT00000009880	LRBA	11.8194	2.44387e-07	0.000246163	up	100519671	-	-	LPS-responsive vesicle trafficking, beach and anchor containing
chr7	103966321	103968132	diffreps_peak_328025	11.5291	1811	ENSSSCT00000002680	GTF2A1	3.57173	2.95707e-07	0.000270242	up	100154605	-	Ensembl:ENSSSCG00000002411	general transcription factor IIA, 1, 19/37kDa	ssc03022(Basal transcription factors)//ssc05203(Viral carcinogenesis)	GO:0005672(transcription factor TFIIA complex)//GO:0005737(cytoplasm)	GO:0017025(TBP-class protein binding)//GO:0046982(protein heterodimerization activity)//GO:0003713(transcription coactivator activity)//GO:0003677(DNA binding)//GO:0001103(RNA polymerase II repressing transcription factor binding)	GO:0006366(transcription from RNA polymerase II promoter)//GO:1903506(regulation of nucleic acid-templated transcription)//GO:0006367(transcription initiation from RNA polymerase II promoter)
chr6	84251767	84251980	diffreps_peak_296010	11.1926	213	ENSSSCT00000003960	NUDC	3.45183	6.41833e-07	0.000421595	up	100511023	-	Ensembl:ENSSSCG00000003566	nudC nuclear distribution protein		GO:0005737(cytoplasm)
chr2	97913752	97913955	diffreps_peak_210479	10.0499	203	ENSSSCT00000045697	ADGRV1	4.58702	8.91524e-06	0.00263756	up	100519889	-	-	adhesion G protein-coupled receptor V1
chr3	92789161	92790480	diffreps_peak_235435	12.2071	1319	ENSSSCT00000049042	MSH6	7.73826	6.20796e-08	0.000151147	up	100624450	-	Ensembl:ENSSSCG00000020931	mutS homolog 6	ssc03430(Mismatch repair)//ssc05200(Pathways in cancer)//ssc05210(Colorectal cancer)	GO:0032301(MutSalpha complex)	GO:0005524(ATP binding)//GO:0000400(four-way junction DNA binding)//GO:0032138(single base insertion or deletion binding)//GO:0003684(damaged DNA binding)//GO:0032137(guanine/thymine mispair binding)	GO:0016446(somatic hypermutation of immunoglobulin genes)//GO:0008630(intrinsic apoptotic signaling pathway in response to DNA damage)//GO:0045190(isotype switching)//GO:0006298(mismatch repair)//GO:0045910(negative regulation of DNA recombination)//GO:0009411(response to UV)//GO:0043570(maintenance of DNA repeat elements)
chr3	46962801	46963460	diffreps_peak_227680	10.7234	659	ENSSSCT00000008907	CIAO1	9.76216	1.89057e-06	0.000847116	up	100738991	-	-	cytosolic iron-sulfur assembly component 1		GO:0097361(CIA complex)//GO:0071817(MMXD complex)		GO:0016226(iron-sulfur cluster assembly)//GO:0007059(chromosome segregation)
chr14	46724761	46726037	diffreps_peak_122419	11.6078	1276	ENSSSCT00000044057	NF2	2.87046	2.46691e-07	0.000246933	up	100520699	-	-	neurofibromin 2 (merlin)	ssc04390(Hippo signaling pathway)	GO:0019898(extrinsic component of membrane)//GO:0005856(cytoskeleton)//GO:0005737(cytoplasm)	GO:0003779(actin binding)
chr12	27474892	27475127	diffreps_peak_74469	10.7482	235	ENSSSCT00000019153	MBTD1	2.42848	1.78576e-06	0.000815799	up	100518331	-	-	mbt domain containing 1		GO:0005634(nucleus)	GO:0008270(zinc ion binding)	GO:0048706(embryonic skeletal system development)//GO:0006355(regulation of transcription, DNA-templated)
chr13	123106101	123107201	diffreps_peak_100662	10.1915	1100	ENSSSCT00000024873	EHHADH	2.83658	6.43502e-06	0.00205644	up	448846	-	-	enoyl-CoA, hydratase/3-hydroxyacyl CoA dehydrogenase
chr10	31316621	31317987	diffreps_peak_50026	11.9327	1366	ENSSSCT00000027988	UBQLN1	4.84576	1.16758e-07	0.000178415	up	100622592	-	Ensembl:ENSSSCG00000021005	ubiquilin 1	ssc04141(Protein processing in endoplasmic reticulum)	GO:0005886(plasma membrane)//GO:0005776(autophagosome)//GO:0043234(protein complex)//GO:0005783(endoplasmic reticulum)//GO:0005654(nucleoplasm)//GO:0016235(aggresome)	GO:0019900(kinase binding)//GO:0031593(polyubiquitin binding)//GO:0042802(identical protein binding)	GO:1903071(positive regulation of ER-associated ubiquitin-dependent protein catabolic process)//GO:1902175(regulation of oxidative stress-induced intrinsic apoptotic signaling pathway)//GO:0031398(positive regulation of protein ubiquitination)//GO:1901097(negative regulation of autophagosome maturation)//GO:0071456(cellular response to hypoxia)//GO:0035973(aggrephagy)//GO:0034140(negative regulat…
chr8	138265861	138266691	diffreps_peak_353346	10.8795	830	ENSSSCT00000010137	GK2	3.34645	1.31973e-06	0.000665347	up	100514782	-	Ensembl:ENSSSCG00000009257	glycerol kinase 2	ssc00561(Glycerolipid metabolism)//	GO:0005739(mitochondrion)//GO:0070062(extracellular exosome)	GO:0004370(glycerol kinase activity)	GO:0016310(phosphorylation)//GO:0046167(glycerol-3-phosphate biosynthetic process)//GO:0006071(glycerol metabolic process)//GO:0006641(triglyceride metabolic process)
chr6	42282501	42283483	diffreps_peak_288615	11.7229	982	ENSSSCT00000024594	ZNF507	3.2245	1.89265e-07	0.000216831	up	100524681	-	-	zinc finger protein 507			GO:0046872(metal ion binding)
chrUn_NW_018085145v1	32841	33120	diffreps_peak_381449	10.7817	279	ENSSSCT00000042229	ENSSSCG00000031090	7.90574	1.65314e-06	0.000773434	up
chr8	32733202	32733611	diffreps_peak_336312	11.4727	409	ENSSSCT00000009626	LIMCH1	9.54789	3.36714e-07	0.000289359	up	100515040	-	Ensembl:ENSSSCG00000008799	LIM and calponin homology domains 1			GO:0008270(zinc ion binding)//GO:0003779(actin binding)	GO:0031032(actomyosin structure organization)
chr10	49390721	49391013	diffreps_peak_53186	10.1283	292	ENSSSCT00000012104	GAD2	3.62418	7.44193e-06	0.00229705	up	396929	GAD65	-	glutamate decarboxylase 2 (pancreatic islets and brain, 65kDa)	ssc00250(Alanine, aspartate and glutamate metabolism)//ssc00410(beta-Alanine metabolism)//ssc00430(Taurine and hypotaurine metabolism)//ssc00650(Butanoate metabolism)//	GO:0030424(axon)//GO:0005829(cytosol)//GO:0030054(cell junction)//GO:0000139(Golgi membrane)//GO:0042734(presynaptic membrane)//GO:0016023(cytoplasmic, membrane-bounded vesicle)	GO:0030170(pyridoxal phosphate binding)//GO:0004351(glutamate decarboxylase activity)	GO:0019752(carboxylic acid metabolic process)//GO:0042136(neurotransmitter biosynthetic process)
chr12	23309996	23310208	diffreps_peak_73661	10.0296	212	ENSSSCT00000027397	CWC25	3.77549	9.34067e-06	0.00273949	up	100622944	-	-	CWC25 spliceosome-associated protein homolog
chr12	13527303	13527820	diffreps_peak_71823	11.8356	517	ENSSSCT00000018802	HELZ	3.28664	1.4601e-07	0.000196974	up	100524104	-	Ensembl:ENSSSCG00000017272	helicase with zinc finger		GO:0016020(membrane)	GO:0044822(poly(A) RNA binding)//GO:0046872(metal ion binding)
chr6	97031227	97031461	diffreps_peak_298276	11.6795	234	ENSSSCT00000037229	ENSSSCG00000039769	3.69681	2.09148e-07	0.000227195	up
chr1	27883606	27884272	diffreps_peak_4481	10.8925	666	ENSSSCT00000004602	BCLAF1	2.45625	1.28097e-06	0.000652391	up	100462726	-	Ensembl:ENSSSCG00000004163	BCL2-associated transcription factor 1		GO:0005730(nucleolus)//GO:0016607(nuclear speck)	GO:0044822(poly(A) RNA binding)//GO:0003677(DNA binding)	GO:2001022(positive regulation of response to DNA damage stimulus)//GO:0043620(regulation of DNA-templated transcription in response to stress)//GO:0045892(negative regulation of transcription, DNA-templated)//GO:2001244(positive regulation of intrinsic apoptotic signaling pathway)//GO:0006915(apoptotic process)//GO:2000144(positive regulation of DNA-templated transcription, initiation)
chr3	22832101	22832980	diffreps_peak_223336	10.9776	879	ENSSSCT00000008585	SCNN1B	7.35216	1.05291e-06	0.000572765	up	100627971	-	Ensembl:ENSSSCG00000028923	sodium channel, non voltage gated 1 beta subunit	ssc04742(Taste transduction)//ssc04960(Aldosterone-regulated sodium reabsorption)	GO:0016021(integral component of membrane)	GO:0015280(ligand-gated sodium channel activity)	GO:0035725(sodium ion transmembrane transport)
chr14	77732624	77732920	diffreps_peak_127879	10.4909	296	ENSSSCT00000011296	SAMD8	2.58021	3.22888e-06	0.00123798	up	100151793	-	-	sterile alpha motif domain containing 8		GO:0030176(integral component of endoplasmic reticulum membrane)		GO:0046513(ceramide biosynthetic process)//GO:2000303(regulation of ceramide biosynthetic process)
chr5	85166459	85166720	diffreps_peak_278242	11.6042	261	ENSSSCT00000000968	APAF1	2.52842	2.48766e-07	0.000248172	up	100513283	APAF1_tv3|Apaf-1	Ensembl:ENSSSCG00000000884|Vega:OTTSUSG00000000892	apoptotic peptidase activating factor 1	ssc04115(p53 signaling pathway)//ssc04210(Apoptosis)//ssc05010(Alzheimer's disease)//ssc05012(Parkinson's disease)//ssc05014(Amyotrophic lateral sclerosis (ALS))//ssc05016(Huntington's disease)//ssc05134(Legionellosis)//ssc05152(Tuberculosis)//ssc05161(Hepatitis B)//ssc05222(Small cell lung cancer)	GO:0043293(apoptosome)//GO:0070062(extracellular exosome)	GO:0005524(ATP binding)//GO:0008656(cysteine-type endopeptidase activator activity involved in apoptotic process)//GO:0043531(ADP binding)	GO:0008635(activation of cysteine-type endopeptidase activity involved in apoptotic process by cytochrome c)//GO:0097190(apoptotic signaling pathway)
chr1	149488281	149488620	diffreps_peak_24192	11.1231	339	ENSSSCT00000038557	ZNF407	10.243	7.53103e-07	0.000465085	up
chr17	52940381	52940754	diffreps_peak_182994	10.5238	373	ENSSSCT00000008185	ATP9A	20.7941	2.99372e-06	0.00117111	up	100136901	-	Ensembl:ENSSSCG00000007478|Vega:OTTSUSG00000000540	ATPase, class II, type 9A		GO:0005768(endosome)//GO:0005886(plasma membrane)//GO:0005802(trans-Golgi network)//GO:0055037(recycling endosome)//GO:0048471(perinuclear region of cytoplasm)//GO:0016021(integral component of membrane)//GO:0005769(early endosome)	GO:0005524(ATP binding)//GO:0000287(magnesium ion binding)//GO:0004012(phospholipid-translocating ATPase activity)	GO:0006897(endocytosis)//GO:0008152(metabolic process)//GO:0045332(phospholipid translocation)//GO:0006890(retrograde vesicle-mediated transport, Golgi to ER)
chr16	55337201	55337800	diffreps_peak_170154	11.1775	599	ENSSSCT00000018526	PANK3	18.6458	6.64573e-07	0.000430628	up	100512746	-	Ensembl:ENSSSCG00000017014	pantothenate kinase 3	ssc00770(Pantothenate and CoA biosynthesis)//	GO:0005737(cytoplasm)	GO:0005524(ATP binding)//GO:0004594(pantothenate kinase activity)	GO:0016310(phosphorylation)//GO:0015937(coenzyme A biosynthetic process)
chr13	2943235	2943437	diffreps_peak_80886	12.4269	202	ENSSSCT00000012259	ANKRD28	4.43571	3.74221e-08	0.000142255	up	100152333	-	Ensembl:ENSSSCG00000011194	ankyrin repeat domain 28
chr1	25660780	25660980	diffreps_peak_4105	11.2617	200	ENSSSCT00000004584	CCDC28A	47.7647	5.47452e-07	0.000382689	up	100512200	-	Ensembl:ENSSSCG00000004148	coiled-coil domain containing 28A
chr3	14790536	14790759	diffreps_peak_221925	10.7095	223	ENSSSCT00000008472	AUTS2	3.73222	1.952e-06	0.000867106	up	100515305	-	-	autism susceptibility candidate 2
chr13	108543388	108543594	diffreps_peak_98349	10.4644	206	ENSSSCT00000043741	LRRC31	4.18813	3.43237e-06	0.00129151	up	100625984	-	-	leucine rich repeat containing 31
chr3	86595861	86596299	diffreps_peak_234455	12.1682	438	ENSSSCT00000051006	SPTBN1	4.41699	6.78916e-08	0.00015405	up	100516258	-	-	spectrin, beta, non-erythrocytic 1
chr18	20261472	20262084	diffreps_peak_188295	11.9918	612	ENSSSCT00000018062	SND1	3.86993	1.01909e-07	0.000169927	up	100521760	-	-	staphylococcal nuclease and tudor domain containing 1	ssc05169(Epstein-Barr virus infection)//ssc05203(Viral carcinogenesis)	GO:0097433(dense body)//GO:0005739(mitochondrion)//GO:0005634(nucleus)//GO:0070062(extracellular exosome)//GO:0016020(membrane)	GO:0044822(poly(A) RNA binding)//GO:0004518(nuclease activity)	GO:0001649(osteoblast differentiation)//GO:0090305(nucleic acid phosphodiester bond hydrolysis)
chr11	71155356	71155564	diffreps_peak_68118	11.0391	208	ENSSSCT00000029959	ERCC5	14.672	9.13849e-07	0.00052456	up	100622935	-	-	excision repair cross-complementing rodent repair deficiency, complementation group 5
chr12	50491521	50492519	diffreps_peak_78471	11.5973	998	ENSSSCT00000019459	MYBBP1A	4.25766	2.52776e-07	0.000250006	up	100520635	-	Ensembl:ENSSSCG00000017882	MYB binding protein (P160) 1a		GO:0016020(membrane)//GO:0043231(intracellular membrane-bounded organelle)//GO:0005737(cytoplasm)//GO:0042564(NLS-dependent protein nuclear import complex)	GO:0003887(DNA-directed DNA polymerase activity)//GO:0044822(poly(A) RNA binding)//GO:0001047(core promoter binding)//GO:0003714(transcription corepressor activity)	GO:0071158(positive regulation of cell cycle arrest)//GO:0032922(circadian regulation of gene expression)//GO:2000210(positive regulation of anoikis)//GO:0006351(transcription, DNA-templated)//GO:0022904(respiratory electron transport chain)//GO:0006913(nucleocytoplasmic transport)//GO:0071897(DNA biosynthetic process)//GO:0001649(osteoblast differentiation)//GO:0045892(negative regulation of tra…
chr14	112837888	112838173	diffreps_peak_133700	12.7297	285	ENSSSCT00000011561	OGA	6.10526	1.86324e-08	0.000142255	up
chrUn_NW_018085148v1	10251	10529	diffreps_peak_381488	12.6708	278	ENSSSCT00000056515	ENSSSCG00000000887	8.24615	2.13389e-08	0.000142255	up
chr3	40003161	40003385	diffreps_peak_226449	11.7664	224	ENSSSCT00000029023	NDUFB10	4.60331	1.71225e-07	0.000206397	up	100623873	-	-	NADH dehydrogenase (ubiquinone) 1 beta subcomplex, 10, 22kDa	ssc00190(Oxidative phosphorylation)//	GO:0005743(mitochondrial inner membrane)//GO:0070062(extracellular exosome)
chr3	3956958	3957388	diffreps_peak_219949	11.8834	430	ENSSSCT00000025381	TNRC18	3.73697	1.30798e-07	0.000187876	up	100515017	-	-	trinucleotide repeat containing 18		GO:0031965(nuclear membrane)//GO:0005654(nucleoplasm)//GO:0005739(mitochondrion)//GO:0005677(chromatin silencing complex)//GO:0000785(chromatin)	GO:0000976(transcription regulatory region sequence-specific DNA binding)//GO:0003682(chromatin binding)	GO:0031507(heterochromatin assembly)//GO:0006342(chromatin silencing)
chr3	118266361	118269460	diffreps_peak_239584	11.3639	3099	ENSSSCT00000051533	WDR35	3.27539	4.32609e-07	0.000332092	up	100519954	-	Ensembl:ENSSSCG00000008604	WD repeat domain 35		GO:0005929(cilium)//GO:0005930(axoneme)//GO:0005813(centrosome)//GO:0030991(intraciliary transport particle A)//GO:0036064(ciliary basal body)//GO:0005737(cytoplasm)	GO:0035091(phosphatidylinositol binding)	GO:0061512(protein localization to cilium)//GO:0042384(cilium assembly)//GO:0035721(intraciliary retrograde transport)
chr2	26473509	26473743	diffreps_peak_198551	12.1799	234	ENSSSCT00000014527	ELF5	4.15502	6.60814e-08	0.000153109	up	100510890	-	Ensembl:ENSSSCG00000013301	E74-like factor 5 (ets domain transcription factor)	ssc04917(Prolactin signaling pathway)	GO:0005634(nucleus)//GO:0005737(cytoplasm)	GO:0000981(RNA polymerase II transcription factor activity, sequence-specific DNA binding)//GO:0000977(RNA polymerase II regulatory region sequence-specific DNA binding)//GO:0001228(transcriptional activator activity, RNA polymerase II transcription regulatory region sequence-specific binding)	GO:0030154(cell differentiation)//GO:0060644(mammary gland epithelial cell differentiation)//GO:0045596(negative regulation of cell differentiation)//GO:0006366(transcription from RNA polymerase II promoter)//GO:0045944(positive regulation of transcription from RNA polymerase II promoter)//GO:0035019(somatic stem cell population maintenance)//GO:0006357(regulation of transcription from RNA polyme…
chr10	17223701	17224293	diffreps_peak_47482	12.6746	592	ENSSSCT00000041198	ADSS	8.12804	2.11539e-08	0.000142255	up	100048942	ADSS2	Ensembl:ENSSSCG00000010874	adenylosuccinate synthase	ssc00230(Purine metabolism)//ssc00250(Alanine, aspartate and glutamate metabolism)//	GO:0005737(cytoplasm)	GO:0004019(adenylosuccinate synthase activity)//GO:0000287(magnesium ion binding)//GO:0005525(GTP binding)	GO:0044208('de novo' AMP biosynthetic process)//GO:0046040(IMP metabolic process)
chr2	89062913	89065183	diffreps_peak_209121	10.1341	2270	ENSSSCT00000015425	ZFYVE16	6.61006	7.34396e-06	0.00227506	up	100511806	-	Ensembl:ENSSSCG00000014121	zinc finger, FYVE domain containing 16	ssc04144(Endocytosis)//ssc04350(TGF-beta signaling pathway)		GO:0046872(metal ion binding)
chr7	78340229	78340860	diffreps_peak_323695	10.2702	631	ENSSSCT00000002384	RNASE12	2.89929	5.36728e-06	0.0017963	up	100153086	-	-	ribonuclease, RNase A family, 12 (non-active)
chr6	75455841	75457240	diffreps_peak_294464	12.6171	1399	ENSSSCT00000044870	ENSSSCG00000034697	7.04161	2.41512e-08	0.000142255	up
chr4	36723448	36724320	diffreps_peak_248130	10.7595	872	ENSSSCT00000006656	RNF19A	5.90093	1.73975e-06	0.000801261	up	654326	RFN19|RNF19	Ensembl:ENSSSCG00000006066	ring finger protein 19A, RBR E3 ubiquitin protein ligase		GO:0005813(centrosome)//GO:0016021(integral component of membrane)//GO:0005737(cytoplasm)//GO:0000151(ubiquitin ligase complex)	GO:0008270(zinc ion binding)//GO:0016874(ligase activity)//GO:0031624(ubiquitin conjugating enzyme binding)//GO:0061630(ubiquitin protein ligase activity)	GO:0000209(protein polyubiquitination)//GO:0042787(protein ubiquitination involved in ubiquitin-dependent protein catabolic process)//GO:0032436(positive regulation of proteasomal ubiquitin-dependent protein catabolic process)
chr12	6400652	6401018	diffreps_peak_70575	11.3816	366	ENSSSCT00000026855	GRIN2C	10.3915	4.1535e-07	0.000323493	up	100515684	-	-	glutamate receptor, ionotropic, N-methyl D-aspartate 2C	ssc04020(Calcium signaling pathway)//ssc04024(cAMP signaling pathway)//ssc04080(Neuroactive ligand-receptor interaction)//ssc04713(Circadian entrainment)//ssc04720(Long-term potentiation)//ssc04724(Glutamatergic synapse)//ssc05010(Alzheimer's disease)//ssc05014(Amyotrophic lateral sclerosis (ALS))//ssc05030(Cocaine addiction)//ssc05031(Amphetamine addiction)//ssc05033(Nicotine addiction)//ssc0503…	GO:0014069(postsynaptic density)//GO:0017146(NMDA selective glutamate receptor complex)	GO:0004972(NMDA glutamate receptor activity)//GO:0005261(cation channel activity)//GO:0005234(extracellular-glutamate-gated ion channel activity)	GO:0033058(directional locomotion)//GO:0060079(excitatory postsynaptic potential)//GO:0008104(protein localization)//GO:0009611(response to wounding)//GO:0042177(negative regulation of protein catabolic process)//GO:0035235(ionotropic glutamate receptor signaling pathway)//GO:0098655(cation transmembrane transport)//GO:0050885(neuromuscular process controlling balance)//GO:0034220(ion transmembra…
chr7	58868184	58868520	diffreps_peak_320450	10.0546	336	ENSSSCT00000002132	EDC3	3.25133	8.81817e-06	0.0026158	up	100156966	-	Ensembl:ENSSSCG00000001903	enhancer of mRNA decapping 3	ssc03018(RNA degradation)	GO:0000932(cytoplasmic mRNA processing body)//GO:0016020(membrane)	GO:1990174(phosphodiesterase decapping endonuclease activity)//GO:0042802(identical protein binding)//GO:0003729(mRNA binding)	GO:0033962(cytoplasmic mRNA processing body assembly)//GO:0090502(RNA phosphodiester bond hydrolysis, endonucleolytic)//GO:0031087(deadenylation-independent decapping of nuclear-transcribed mRNA)
chr2	27884129	27884350	diffreps_peak_198791	11.0904	221	ENSSSCT00000029030	TCP11L1	3.15738	8.12162e-07	0.000486393	up	100621866	-	-	t-complex 11, testis-specific-like 1		GO:0005874(microtubule)
chr10	42552537	42553350	diffreps_peak_52013	11.1441	813	ENSSSCT00000050368	ARHGAP12	4.53712	7.1758e-07	0.000451015	up	100520047	-	Ensembl:ENSSSCG00000011026	Rho GTPase activating protein 12				GO:0002011(morphogenesis of an epithelial sheet)//GO:0007165(signal transduction)
chr17	31083621	31083923	diffreps_peak_179222	12.2597	302	ENSSSCT00000026945	NINL	4.53771	5.49957e-08	0.000147025	up	100519522	-	-	ninein-like			GO:0005509(calcium ion binding)
chr1	183416581	183417115	diffreps_peak_29665	10.4067	534	ENSSSCT00000005561	BMP4	4.26259	3.92036e-06	0.00142372	up	100113425	-	-	bone morphogenetic protein 4	ssc04340(Hedgehog signaling pathway)//ssc04350(TGF-beta signaling pathway)//ssc04390(Hippo signaling pathway)//ssc04550(Signaling pathways regulating pluripotency of stem cells)//ssc05200(Pathways in cancer)//ssc05217(Basal cell carcinoma)
chr7	19375270	19375700	diffreps_peak_313741	10.6262	430	ENSSSCT00000042690	ALDH5A1	5.8125	2.36507e-06	0.000990932	up	100157072	-	Ensembl:ENSSSCG00000001090	aldehyde dehydrogenase 5 family, member A1	ssc00250(Alanine, aspartate and glutamate metabolism)//ssc00650(Butanoate metabolism)//		GO:0009013(succinate-semialdehyde dehydrogenase [NAD(P)+] activity)//GO:0004777(succinate-semialdehyde dehydrogenase (NAD+) activity)//GO:0004029(aldehyde dehydrogenase (NAD) activity)	GO:0042135(neurotransmitter catabolic process)//GO:0009450(gamma-aminobutyric acid catabolic process)//GO:0051289(protein homotetramerization)//GO:0006541(glutamine metabolic process)//GO:0022904(respiratory electron transport chain)//GO:0009791(post-embryonic development)//GO:0046459(short-chain fatty acid metabolic process)//GO:0006006(glucose metabolic process)//GO:0006083(acetate metabolic pr…
chr8	138675801	138676700	diffreps_peak_353423	10.4321	899	ENSSSCT00000061139	BMP2K	2.74538	3.69785e-06	0.0013651	up	100624635	-	Ensembl:ENSSSCG00000027722	BMP2 inducible kinase	ssc05202(Transcriptional misregulation in cancer)	GO:0005654(nucleoplasm)	GO:0004672(protein kinase activity)//GO:0005524(ATP binding)//GO:0019208(phosphatase regulator activity)	GO:0006468(protein phosphorylation)//GO:0030500(regulation of bone mineralization)//GO:0050790(regulation of catalytic activity)
chr1	50736122	50736380	diffreps_peak_8110	12.573	258	ENSSSCT00000057791	SMAP1	5.46368	2.67316e-08	0.000142255	up	100513326	-	-	small ArfGAP 1	ssc04144(Endocytosis)	GO:0005737(cytoplasm)	GO:0005096(GTPase activator activity)//GO:0030276(clathrin binding)	GO:2000369(regulation of clathrin-mediated endocytosis)//GO:0045648(positive regulation of erythrocyte differentiation)//GO:0043547(positive regulation of GTPase activity)
chr2	86910707	86910939	diffreps_peak_208747	11.2957	232	ENSSSCT00000015403	AP3B1	2.41813	5.06139e-07	0.000364413	up	100049670	-	-	adaptor-related protein complex 3, beta 1 subunit	ssc04142(Lysosome)	GO:0005765(lysosomal membrane)//GO:0030424(axon)	GO:0019903(protein phosphatase binding)//GO:0030742(GTP-dependent protein binding)	GO:0048007(antigen processing and presentation, exogenous lipid antigen via MHC class Ib)//GO:0032438(melanosome organization)//GO:0007596(blood coagulation)//GO:0051138(positive regulation of NK T cell differentiation)//GO:0048490(anterograde synaptic vesicle transport)//GO:0006622(protein targeting to lysosome)
chr11	7332241	7332772	diffreps_peak_57926	11.5888	531	ENSSSCT00000027994	USPL1	8.45819	2.57734e-07	0.000252435	up
chr13	90757581	90759389	diffreps_peak_95476	10.5908	1808	ENSSSCT00000059210	SERP1	4.03992	2.56558e-06	0.00104841	up	100156392	-	-	stress-associated endoplasmic reticulum protein 1		GO:0005783(endoplasmic reticulum)//GO:0016021(integral component of membrane)//GO:0005881(cytoplasmic microtubule)		GO:0060124(positive regulation of growth hormone secretion)//GO:0032024(positive regulation of insulin secretion)//GO:0001501(skeletal system development)//GO:0009791(post-embryonic development)//GO:0048644(muscle organ morphogenesis)//GO:0006006(glucose metabolic process)//GO:0045727(positive regulation of translation)//GO:0010259(multicellular organism aging)//GO:0046622(positive regulation of …
chr8	81082506	81082743	diffreps_peak_344126	10.8175	237	ENSSSCT00000009889	PRMT9	3.31736	1.52222e-06	0.000730438	up	100521981	PRMT10	Ensembl:ENSSSCG00000009030	protein arginine methyltransferase 9			GO:0008168(methyltransferase activity)	GO:0006479(protein methylation)
chr13	160158155	160158660	diffreps_peak_106713	11.5469	505	ENSSSCT00000041501	ST3GAL6	3.77079	2.83885e-07	0.000265722	up	100739492	-	-	ST3 beta-galactoside alpha-2,3-sialyltransferase 6	ssc00601(Glycosphingolipid biosynthesis - lacto and neolacto series)//
chr2	71220934	71221160	diffreps_peak_205836	10.3294	226	ENSSSCT00000047397	ELAVL1	7.15291	4.68397e-06	0.00162187	up	100337681	-	Ensembl:ENSSSCG00000013592|Vega:OTTSUSG00000003511	ELAV like RNA binding protein 1	ssc04152(AMPK signaling pathway)	GO:0016020(membrane)//GO:0005634(nucleus)//GO:0005737(cytoplasm)	GO:0019901(protein kinase binding)//GO:0000166(nucleotide binding)//GO:0035925(mRNA 3'-UTR AU-rich region binding)//GO:0003725(double-stranded RNA binding)	GO:2000036(regulation of stem cell population maintenance)//GO:0045727(positive regulation of translation)//GO:0070935(3'-UTR-mediated mRNA stabilization)
chr1	107895581	107897098	diffreps_peak_17286	11.623	1517	ENSSSCT00000046956	PPIB	3.72388	2.38226e-07	0.000242809	up	100737887	-	Ensembl:ENSSSCG00000004557	peptidylprolyl isomerase B (cyclophilin B)
chr16	321803	322054	diffreps_peak_161264	10.1904	251	ENSSSCT00000047291	ENSSSCG00000032942	3.36272	6.4501e-06	0.00206012	up
chr15	77691120	77691560	diffreps_peak_151008	10.6958	440	ENSSSCT00000032489	CYBRD1	15.0391	2.01446e-06	0.000886072	up	100144591	CYTB	-	cytochrome b reductase 1	ssc04978(Mineral absorption)	GO:0016021(integral component of membrane)//GO:0070062(extracellular exosome)//GO:0031526(brush border membrane)	GO:0000293(ferric-chelate reductase activity)//GO:0016491(oxidoreductase activity)	GO:0010039(response to iron ion)//GO:0055114(oxidation-reduction process)
chr18	37735161	37735980	diffreps_peak_191033	10.9027	819	ENSSSCT00000047991	KIAA0895	3.95631	1.25116e-06	0.000642663	up
chr16	33797928	33798440	diffreps_peak_166550	10.8421	512	ENSSSCT00000045402	SNX18	3.02324	1.43855e-06	0.000703818	up
chr6	92047601	92047937	diffreps_peak_297409	11.3091	336	ENSSSCT00000056463	AGO3	2.56789	4.90773e-07	0.000357665	up
chr9	130766238	130766640	diffreps_peak_374729	10.4867	402	ENSSSCT00000016989	FAM71A	3.2841	3.26031e-06	0.00124506	up	100524701	-	Ensembl:ENSSSCG00000015596	family with sequence similarity 71, member A		GO:0005634(nucleus)
chr14	113797401	113798180	diffreps_peak_133873	11.861	779	ENSSSCT00000031259	WBP1L	3.31109	1.37718e-07	0.000191463	up	100151782	-	Ensembl:ENSSSCG00000029594	WW domain binding protein 1-like		GO:0016021(integral component of membrane)
chr3	85708538	85709980	diffreps_peak_234291	10.8167	1442	ENSSSCT00000009195	PPP4R3B	2.49596	1.52526e-06	0.0007315	up	100512224	SMEK2	-	protein phosphatase 4, regulatory subunit 3B	ssc04922(Glucagon signaling pathway)	GO:0005654(nucleoplasm)//GO:0005737(cytoplasm)//GO:0030289(protein phosphatase 4 complex)		GO:0006470(protein dephosphorylation)//GO:0045722(positive regulation of gluconeogenesis)
chr12	14200861	14202340	diffreps_peak_71956	10.5586	1479	ENSSSCT00000039908	BPTF	2.36291	2.76296e-06	0.00110584	up	100525424	-	-	bromodomain PHD finger transcription factor
chr12	24851672	24852087	diffreps_peak_73963	11.7813	415	ENSSSCT00000019093	HOXB6	4.49925	1.65473e-07	0.000204065	up	100627849	-	Ensembl:ENSSSCG00000017539	homeobox B6		GO:0005634(nucleus)	GO:0044822(poly(A) RNA binding)//GO:0043565(sequence-specific DNA binding)//GO:0003700(transcription factor activity, sequence-specific DNA binding)	GO:0034101(erythrocyte homeostasis)//GO:0009952(anterior/posterior pattern specification)//GO:0048704(embryonic skeletal system morphogenesis)//GO:0006355(regulation of transcription, DNA-templated)
chr6	84075835	84076048	diffreps_peak_295973	10.3886	213	ENSSSCT00000003953	ARID1A	3.80846	4.08673e-06	0.00146795	up	100513359	ARID1A_tv1	-	AT rich interactive domain 1A (SWI-like)		GO:0071565(nBAF complex)//GO:0005654(nucleoplasm)//GO:0071564(npBAF complex)//GO:0016514(SWI/SNF complex)//GO:0000790(nuclear chromatin)	GO:0016922(ligand-dependent nuclear receptor binding)//GO:0031491(nucleosome binding)	GO:0060674(placenta blood vessel development)//GO:0030520(intracellular estrogen receptor signaling pathway)//GO:0006337(nucleosome disassembly)//GO:0055007(cardiac muscle cell differentiation)//GO:0003408(optic cup formation involved in camera-type eye development)//GO:0045893(positive regulation of transcription, DNA-templated)//GO:0030900(forebrain development)//GO:0003205(cardiac chamber deve…
chr9	53386551	53386828	diffreps_peak_362206	10.9718	277	ENSSSCT00000064531	TIRAP	4.23837	1.06703e-06	0.000577561	up	100514174	-	-	toll-interleukin 1 receptor (TIR) domain containing adaptor protein	ssc04064(NF-kappa B signaling pathway)//ssc04620(Toll-like receptor signaling pathway)//ssc05133(Pertussis)//ssc05152(Tuberculosis)//ssc05161(Hepatitis B)	GO:0005654(nucleoplasm)//GO:0045171(intercellular bridge)//GO:0005737(cytoplasm)	GO:0035663(Toll-like receptor 2 binding)//GO:0046982(protein heterodimerization activity)//GO:0035662(Toll-like receptor 4 binding)//GO:0005080(protein kinase C binding)	GO:0035665(TIRAP-dependent toll-like receptor 4 signaling pathway)//GO:0032738(positive regulation of interleukin-15 production)//GO:0044130(negative regulation of growth of symbiont in host)//GO:0043123(positive regulation of I-kappaB kinase/NF-kappaB signaling)//GO:0034137(positive regulation of toll-like receptor 2 signaling pathway)//GO:0070374(positive regulation of ERK1 and ERK2 cascade)//G…
chr6	160331848	160332176	diffreps_peak_308597	11.5185	328	ENSSSCT00000004282	NRDC	3.52188	3.03041e-07	0.000273471	up
chr9	114025965	114027000	diffreps_peak_371881	10.9974	1035	ENSSSCT00000016863	PRRC2C	2.28735	1.00606e-06	0.000556308	up	100157197	BAT2L2	Ensembl:ENSSSCG00000015480	proline-rich coiled-coil 2C		GO:0016020(membrane)	GO:0044822(poly(A) RNA binding)//GO:0008022(protein C-terminus binding)	GO:0002244(hematopoietic progenitor cell differentiation)
chr4	1585041	1585534	diffreps_peak_242327	10.2298	493	ENSSSCT00000039458	ADGRB1	43.6923	5.89175e-06	0.001924	up
chr5	15269421	15269700	diffreps_peak_266576	11.1946	279	ENSSSCT00000000207	ENSSSCG00000000194	3.87759	6.38889e-07	0.000420604	up
chr1	261222382	261222655	diffreps_peak_42328	10.5307	273	ENSSSCT00000036761	ENSSSCG00000032297	3.21833	2.94631e-06	0.00115791	up
chr7	20501779	20501985	diffreps_peak_313925	10.667	206	ENSSSCT00000063154	ENSSSCG00000031944	3.48879	2.15277e-06	0.000927154	up
chr15	130875661	130876022	diffreps_peak_159524	11.5255	361	ENSSSCT00000029290	TRIP12	10.1131	2.9822e-07	0.000271111	up	100622166	-	Ensembl:ENSSSCG00000024373	thyroid hormone receptor interactor 12	ssc04120(Ubiquitin mediated proteolysis)	GO:0005654(nucleoplasm)	GO:0046966(thyroid hormone receptor binding)//GO:0004842(ubiquitin-protein transferase activity)//GO:0016874(ligase activity)	GO:1901315(negative regulation of histone H2A K63-linked ubiquitination)//GO:2000780(negative regulation of double-strand break repair)//GO:0009790(embryo development)//GO:0042787(protein ubiquitination involved in ubiquitin-dependent protein catabolic process)//GO:0006974(cellular response to DNA damage stimulus)
chr1	112344059	112344400	diffreps_peak_18045	11.8561	341	ENSSSCT00000040315	BNIP2	4.51214	1.39299e-07	0.000192328	up	100521534	-	-	BCL2/adenovirus E1B 19kDa interacting protein 2		GO:0005829(cytosol)	GO:0004309(exopolyphosphatase activity)//GO:0042802(identical protein binding)	GO:0006798(polyphosphate catabolic process)//GO:0006915(apoptotic process)
chr12	5208270	5208679	diffreps_peak_70338	11.5877	409	ENSSSCT00000026568	UBALD2	5.88159	2.58401e-07	0.000252709	up	100519560	-	Ensembl:ENSSSCG00000023423	UBA-like domain containing 2
chr6	55167033	55167240	diffreps_peak_290956	11.7444	207	ENSSSCT00000027619	MYH14	3.85703	1.80151e-07	0.000211685	up
chr5	23003672	23004360	diffreps_peak_267907	12.7964	688	ENSSSCT00000058534	OS9	6.91266	1.59818e-08	0.000142255	up
chr3	102849437	102850220	diffreps_peak_237114	12.5642	783	ENSSSCT00000009297	PRKD3	6.51656	2.72789e-08	0.000142255	up	100523181	-	Ensembl:ENSSSCG00000008495	protein kinase D3	ssc04015(Rap1 signaling pathway)//	GO:0005654(nucleoplasm)//GO:0005737(cytoplasm)	GO:0005524(ATP binding)//GO:0046872(metal ion binding)//GO:0004697(protein kinase C activity)	GO:0006468(protein phosphorylation)//GO:0035556(intracellular signal transduction)
chr1	272827681	272828700	diffreps_peak_44335	12.324	1019	ENSSSCT00000045432	ABO	5.57515	4.74269e-08	0.000146387	up
chr9	77858388	77859730	diffreps_peak_366074	10.2587	1342	ENSSSCT00000016716	MIOS	4.38639	5.51223e-06	0.00183111	up	100337662	-	Ensembl:ENSSSCG00000015343	missing oocyte, meiosis regulator, homolog (Drosophila)
chr2	69129821	69130520	diffreps_peak_205498	10.091	699	ENSSSCT00000030380	ENSSSCG00000013650	2.83537	8.1093e-06	0.00245052	up
chr1	152755859	152756079	diffreps_peak_24717	11.6912	220	ENSSSCT00000043505	RTTN	3.71178	2.03613e-07	0.000224176	up	100623296	-	-	rotatin
chr13	138810934	138811860	diffreps_peak_103290	11.5699	926	ENSSSCT00000012998	GOLGB1	2.87972	2.69212e-07	0.000258959	up	100620515	-	Ensembl:ENSSSCG00000011882	golgin B1		GO:0005793(endoplasmic reticulum-Golgi intermediate compartment)//GO:0005794(Golgi apparatus)//GO:0016021(integral component of membrane)//GO:0005801(cis-Golgi network)	GO:0044822(poly(A) RNA binding)
chr5	68120327	68121140	diffreps_peak_275343	12.7951	813	ENSSSCT00000000817	WNK1	7.46615	1.60296e-08	0.000142255	up	406235	HSN2	Ensembl:ENSSSCG00000000753	WNK lysine deficient protein kinase 1		GO:0005737(cytoplasm)	GO:0005524(ATP binding)//GO:0004860(protein kinase inhibitor activity)//GO:0004674(protein serine/threonine kinase activity)//GO:0019902(phosphatase binding)//GO:0019869(chloride channel inhibitor activity)	GO:1904030(negative regulation of cyclin-dependent protein kinase activity)//GO:0003084(positive regulation of systemic arterial blood pressure)//GO:0010923(negative regulation of phosphatase activity)//GO:0006468(protein phosphorylation)//GO:0090188(negative regulation of pancreatic juice secretion)//GO:0006811(ion transport)
chr5	8115816	8118165	diffreps_peak_265328	10.3385	2349	ENSSSCT00000000084	TNRC6B	2.8058	4.58652e-06	0.00159666	up
chr4	21788753	21788960	diffreps_peak_245733	11.0404	207	ENSSSCT00000006600	RAD21	3.65203	9.1112e-07	0.000523649	up	100738633	-	Ensembl:ENSSSCG00000006014|Vega:OTTSUSG00000000710	RAD21 cohesin complex component	ssc04110(Cell cycle)	GO:0000228(nuclear chromosome)
chr6	72019201	72019707	diffreps_peak_293862	11.5154	506	ENSSSCT00000003811	PLOD1	3.90741	3.05177e-07	0.000274577	up	100525583	-	Ensembl:ENSSSCG00000003433	procollagen-lysine, 2-oxoglutarate 5-dioxygenase 1	ssc00310(Lysine degradation)	GO:0005783(endoplasmic reticulum)//GO:0070062(extracellular exosome)	GO:0005506(iron ion binding)//GO:0008475(procollagen-lysine 5-dioxygenase activity)//GO:0031418(L-ascorbic acid binding)	GO:0055114(oxidation-reduction process)//GO:0001666(response to hypoxia)
chr7	9974947	9975860	diffreps_peak_312175	10.4576	913	ENSSSCT00000055142	NOL7	3.37146	3.48626e-06	0.00130631	up
chr12	56259475	56259736	diffreps_peak_79471	11.3443	261	ENSSSCT00000019610	DNAH9	2.65522	4.52617e-07	0.000341324	up
chr4	94845661	94846360	diffreps_peak_257784	10.0462	699	ENSSSCT00000044869	PBXIP1	3.89169	8.98987e-06	0.00265587	up	100151902	-	-	pre-B-cell leukemia homeobox interacting protein 1
chr1	272759425	272760000	diffreps_peak_44322	10.0781	575	ENSSSCT00000041895	ENSSSCG00000032110	3.99144	8.35386e-06	0.00250572	up
chr9	117058321	117059520	diffreps_peak_372368	10.7957	1199	ENSSSCT00000060873	RABGAP1L	3.39299	1.60081e-06	0.000756716	up
chr2	73315253	73315764	diffreps_peak_206209	11.2265	511	ENSSSCT00000014769	SAFB	2.17794	5.93667e-07	0.0004025	up	100515707	-	-	scaffold attachment factor B		GO:0005654(nucleoplasm)	GO:0044822(poly(A) RNA binding)//GO:0000166(nucleotide binding)//GO:0001047(core promoter binding)//GO:0003682(chromatin binding)	GO:0030520(intracellular estrogen receptor signaling pathway)//GO:0040007(growth)//GO:0045944(positive regulation of transcription from RNA polymerase II promoter)//GO:0042445(hormone metabolic process)
chr18	25609699	25610620	diffreps_peak_189149	11.9055	921	ENSSSCT00000018090	FAM3C	5.95377	1.24302e-07	0.000183308	up	100511668	-	Ensembl:ENSSSCG00000016616	family with sequence similarity 3, member C		GO:0070062(extracellular exosome)//GO:0005794(Golgi apparatus)
chr3	73079975	73081560	diffreps_peak_232148	10.03	1585	ENSSSCT00000009133	GFPT1	4.43478	9.33238e-06	0.00273763	up	397209	GFAT1	Ensembl:ENSSSCG00000008339	glutamine--fructose-6-phosphate transaminase 1	ssc00250(Alanine, aspartate and glutamate metabolism)//ssc00520(Amino sugar and nucleotide sugar metabolism)//	GO:0070062(extracellular exosome)	GO:0030246(carbohydrate binding)//GO:0004360(glutamine-fructose-6-phosphate transaminase (isomerizing) activity)	GO:1901137(carbohydrate derivative biosynthetic process)//GO:0006002(fructose 6-phosphate metabolic process)//GO:0005975(carbohydrate metabolic process)//GO:0032922(circadian regulation of gene expression)//GO:0006487(protein N-linked glycosylation)//GO:0006047(UDP-N-acetylglucosamine metabolic process)
chr1	7339841	7340540	diffreps_peak_1153	10.1574	699	ENSSSCT00000046271	SLC22A1	111	6.96019e-06	0.00218096	up	397049	OCT1	Ensembl:ENSSSCG00000004041	solute carrier family 22 (organic cation transporter), member 1	ssc04976(Bile secretion)//ssc05231(Choline metabolism in cancer)	GO:0016323(basolateral plasma membrane)//GO:0005887(integral component of plasma membrane)	GO:0005333(norepinephrine transmembrane transporter activity)//GO:0005329(dopamine transmembrane transporter activity)//GO:0015651(quaternary ammonium group transmembrane transporter activity)//GO:0005277(acetylcholine transmembrane transporter activity)//GO:0008513(secondary active organic cation transmembrane transporter activity)	GO:0015874(norepinephrine transport)//GO:0072488(ammonium transmembrane transport)//GO:1901374(acetate ester transport)//GO:0015695(organic cation transport)//GO:0015872(dopamine transport)//GO:0015697(quaternary ammonium group transport)//GO:0006836(neurotransmitter transport)
chr10	33433541	33434076	diffreps_peak_50414	10.4479	535	ENSSSCT00000012042	DNAJA1	3.32513	3.56542e-06	0.0013282	up	100512008	-	Ensembl:ENSSSCG00000011000	DnaJ (Hsp40) homolog, subfamily A, member 1	ssc04141(Protein processing in endoplasmic reticulum)	GO:0016020(membrane)//GO:0005829(cytosol)//GO:0070062(extracellular exosome)//GO:0000151(ubiquitin ligase complex)	GO:0031625(ubiquitin protein ligase binding)//GO:0050750(low-density lipoprotein particle receptor binding)//GO:0005524(ATP binding)//GO:0030544(Hsp70 protein binding)//GO:0051087(chaperone binding)//GO:0001664(G-protein coupled receptor binding)//GO:0046872(metal ion binding)//GO:0051082(unfolded protein binding)//GO:0055131(C3HC4-type RING finger domain binding)	GO:0043508(negative regulation of JUN kinase activity)//GO:0009408(response to heat)//GO:0030317(sperm motility)//GO:0031397(negative regulation of protein ubiquitination)//GO:0007283(spermatogenesis)//GO:0006457(protein folding)//GO:0043066(negative regulation of apoptotic process)//GO:0043065(positive regulation of apoptotic process)//GO:1901998(toxin transport)//GO:0070585(protein localization…
chr3	111566454	111567660	diffreps_peak_238486	11.6923	1206	ENSSSCT00000048740	ENSSSCG00000039695	2.88565	2.03105e-07	0.000223896	up
chr14	71120828	71121180	diffreps_peak_126650	10.7083	352	ENSSSCT00000011202	SIRT1	3.0491	1.95736e-06	0.00086854	up	751859	-	-	sirtuin 1	ssc04068(FoxO signaling pathway)//ssc04152(AMPK signaling pathway)//	GO:0033553(rDNA heterochromatin)//GO:0005634(nucleus)//GO:0016605(PML body)//GO:0005719(nuclear euchromatin)//GO:0005739(mitochondrion)//GO:0005737(cytoplasm)//GO:0005720(nuclear heterochromatin)//GO:0035098(ESC/E(Z) complex)//GO:0005730(nucleolus)//GO:0005637(nuclear inner membrane)//GO:0005677(chromatin silencing complex)	GO:0070403(NAD+ binding)//GO:0051019(mitogen-activated protein kinase binding)//GO:0089720(caspase binding)//GO:0005515(protein binding)//GO:0042393(histone binding)//GO:0042802(identical protein binding)//GO:0043398(HLH domain binding)//GO:0043425(bHLH transcription factor binding)//GO:1990254(keratin filament binding)//GO:0046969(NAD-dependent histone deacetylase activity (H3-K9 specific))//GO:…	GO:0060766(negative regulation of androgen receptor signaling pathway)//GO:1902166(negative regulation of intrinsic apoptotic signaling pathway in response to DNA damage by p53 class mediator)//GO:0043066(negative regulation of apoptotic process)//GO:0071441(negative regulation of histone H3-K14 acetylation)//GO:0001678(cellular glucose homeostasis)//GO:0010628(positive regulation of gene express…
chr5	62785621	62786200	diffreps_peak_274444	11.7585	579	ENSSSCT00000063046	AICDA	5.69925	1.74371e-07	0.000208143	up	100526050	-	-	activation-induced cytidine deaminase	ssc04672(Intestinal immune network for IgA production)//ssc05340(Primary immunodeficiency)	GO:0005634(nucleus)//GO:0005737(cytoplasm)//GO:0000178(exosome (RNase complex))	GO:0008270(zinc ion binding)//GO:0031625(ubiquitin protein ligase binding)//GO:0016814(hydrolase activity, acting on carbon-nitrogen (but not peptide) bonds, in cyclic amidines)	GO:0016446(somatic hypermutation of immunoglobulin genes)//GO:0080111(DNA demethylation)//GO:0045190(isotype switching)//GO:0071222(cellular response to lipopolysaccharide)//GO:0090310(negative regulation of methylation-dependent chromatin silencing)//GO:0009972(cytidine deamination)
chr6	170656031	170656365	diffreps_peak_310367	11.5563	334	ENSSSCT00000004402	EXO5	4.1509	2.77809e-07	0.000262939	up	100511388	-	Ensembl:ENSSSCG00000003980	exonuclease 5
chr12	39000841	39001140	diffreps_peak_76483	10.981	299	ENSSSCT00000028499	SYNRG	3.4265	1.04477e-06	0.000570491	up	100624012	-	Ensembl:ENSSSCG00000026596	synergin, gamma
chr4	109783801	109784760	diffreps_peak_260338	11.0286	959	ENSSSCT00000007457	RBM15	3.45461	9.36351e-07	0.000532751	up	100155227	-	Ensembl:ENSSSCG00000006809	RNA binding motif protein 15		GO:0005634(nucleus)//GO:0016607(nuclear speck)	GO:0044822(poly(A) RNA binding)//GO:0000166(nucleotide binding)//GO:0003676(nucleic acid binding)	GO:0060674(placenta blood vessel development)//GO:0000398(mRNA splicing, via spliceosome)//GO:0007221(positive regulation of transcription of Notch receptor target)//GO:0060412(ventricular septum morphogenesis)//GO:0045638(negative regulation of myeloid cell differentiation)//GO:0000122(negative regulation of transcription from RNA polymerase II promoter)//GO:0001569(patterning of blood vessels)/…
chr10	17487670	17487925	diffreps_peak_47527	10.018	255	ENSSSCT00000011900	HNRNPU	2.71366	9.59368e-06	0.00279584	up	100515571	-	Ensembl:ENSSSCG00000010877	heterogeneous nuclear ribonucleoprotein U (scaffold attachment factor A)	ssc03040(Spliceosome)	GO:0071013(catalytic step 2 spliceosome)//GO:0016020(membrane)//GO:0036464(cytoplasmic ribonucleoprotein granule)//GO:0070937(CRD-mediated mRNA stability complex)	GO:0044822(poly(A) RNA binding)	GO:0001649(osteoblast differentiation)//GO:0070934(CRD-mediated mRNA stabilization)
chr15	120655501	120655776	diffreps_peak_157877	10.5577	275	ENSSSCT00000059797	CNOT9	23.4058	2.76885e-06	0.00110779	up
chrUn_NW_018085237v1	865761	866626	diffreps_peak_382807	11.171	865	ENSSSCT00000041782	OR5AP2	2.27149	6.74502e-07	0.000434336	up
chr17	36082998	36083276	diffreps_peak_180093	11.4022	278	ENSSSCT00000007931	NOL4L	4.14678	3.96092e-07	0.000315052	up	100511968	C17H20orf112	Ensembl:ENSSSCG00000007249	nucleolar protein 4-like
chr12	45728108	45728348	diffreps_peak_77610	11.367	240	ENSSSCT00000019362	TAOK1	8.21599	4.29527e-07	0.000330639	up	100622172	-	-	TAO kinase 1	ssc04010(MAPK signaling pathway)	GO:0005634(nucleus)//GO:0005737(cytoplasm)//GO:0070062(extracellular exosome)	GO:0005524(ATP binding)//GO:0004709(MAP kinase kinase kinase activity)	GO:0031572(G2 DNA damage checkpoint)//GO:0000165(MAPK cascade)//GO:0007346(regulation of mitotic cell cycle)//GO:0097194(execution phase of apoptosis)//GO:0046330(positive regulation of JNK cascade)//GO:0000186(activation of MAPKK activity)//GO:0031098(stress-activated protein kinase signaling cascade)//GO:0042981(regulation of apoptotic process)
chr16	3281953	3282180	diffreps_peak_161682	10.6276	227	ENSSSCT00000054017	DNAH5	4.34015	2.35702e-06	0.000988661	up	100623921	-	-	dynein, axonemal, heavy chain 5	ssc05016(Huntington's disease)
chr6	44797001	44797247	diffreps_peak_289047	10.7486	246	ENSSSCT00000003190	MAG	9.79891	1.78412e-06	0.000815273	up	100516913	-	-	myelin associated glycoprotein	ssc04514(Cell adhesion molecules (CAMs))	GO:0043220(Schmidt-Lanterman incisure)//GO:0033270(paranode region of axon)		GO:0021762(substantia nigra development)//GO:0031643(positive regulation of myelination)
chr3	85650238	85650560	diffreps_peak_234274	10.4517	322	ENSSSCT00000050802	PPP4R3B	2.77186	3.53425e-06	0.00131954	up	100512224	SMEK2	-	protein phosphatase 4, regulatory subunit 3B	ssc04922(Glucagon signaling pathway)	GO:0005654(nucleoplasm)//GO:0005737(cytoplasm)//GO:0030289(protein phosphatase 4 complex)		GO:0006470(protein dephosphorylation)//GO:0045722(positive regulation of gluconeogenesis)
chr6	12403826	12404140	diffreps_peak_283478	10.5832	314	ENSSSCT00000022592	BCAR1	20.6618	2.61108e-06	0.00106213	up	100127482	P130Cas	-	breast cancer anti-estrogen resistance 1		GO:0005886(plasma membrane)//GO:0030027(lamellipodium)//GO:0015629(actin cytoskeleton)//GO:0001726(ruffle)//GO:0005730(nucleolus)//GO:0005737(cytoplasm)	GO:0019901(protein kinase binding)//GO:0004871(signal transducer activity)	GO:0048008(platelet-derived growth factor receptor signaling pathway)//GO:0010595(positive regulation of endothelial cell migration)//GO:0007015(actin filament organization)//GO:0060326(cell chemotaxis)//GO:0048012(hepatocyte growth factor receptor signaling pathway)//GO:0050853(B cell receptor signaling pathway)//GO:0007229(integrin-mediated signaling pathway)//GO:0007186(G-protein coupled recep…
chr7	38024641	38025900	diffreps_peak_316849	10.1619	1259	ENSSSCT00000001836	CNPY3	6.33686	6.88747e-06	0.00216519	up	100126290	TNRC5	Ensembl:ENSSSCG00000001651|Vega:OTTSUSG00000001036	canopy FGF signaling regulator 3		GO:0005783(endoplasmic reticulum)	GO:0005102(receptor binding)	GO:0045087(innate immune response)
chr3	26776798	26777080	diffreps_peak_224087	10.5172	282	ENSSSCT00000055175	ENSSSCG00000035768	4.07565	3.03924e-06	0.00118406	up
chr15	95874461	95874803	diffreps_peak_153849	11.1751	342	ENSSSCT00000054157	MYO1B	5.28645	6.68147e-07	0.00043175	up	100517198	-	-	myosin IB		GO:0070062(extracellular exosome)//GO:0010008(endosome membrane)//GO:0032588(trans-Golgi network membrane)//GO:0048471(perinuclear region of cytoplasm)//GO:0005884(actin filament)//GO:0005769(early endosome)//GO:0016459(myosin complex)	GO:0005524(ATP binding)//GO:0003774(motor activity)//GO:0051015(actin filament binding)	GO:0007015(actin filament organization)//GO:0008152(metabolic process)//GO:0006892(post-Golgi vesicle-mediated transport)
chr1	203773191	203774133	diffreps_peak_33073	11.4082	942	ENSSSCT00000005704	RRAGA	3.59457	3.90675e-07	0.00031279	up	100153321	-	Ensembl:ENSSSCG00000005174	Ras-related GTP binding A	ssc04150(mTOR signaling pathway)	GO:0005765(lysosomal membrane)//GO:1990131(Gtr1-Gtr2 GTPase complex)//GO:0005634(nucleus)//GO:0005794(Golgi apparatus)//GO:1990130(Iml1 complex)	GO:0031625(ubiquitin protein ligase binding)//GO:0042803(protein homodimerization activity)//GO:0003924(GTPase activity)//GO:0046982(protein heterodimerization activity)//GO:0051219(phosphoprotein binding)//GO:0005525(GTP binding)	GO:0008219(cell death)//GO:0010507(negative regulation of autophagy)//GO:0071230(cellular response to amino acid stimulus)//GO:0034198(cellular response to amino acid starvation)//GO:0034613(cellular protein localization)//GO:1904263(positive regulation of TORC1 signaling)//GO:0019048(modulation by virus of host morphology or physiology)//GO:0009267(cellular response to starvation)//GO:0045919(po…
chr3	25186481	25187300	diffreps_peak_223774	12.3261	819	ENSSSCT00000008604	DCUN1D3	4.64593	4.71978e-08	0.000146387	up	100525983	-	-	DCN1, defective in cullin neddylation 1, domain containing 3		GO:0048471(perinuclear region of cytoplasm)//GO:0005737(cytoplasm)//GO:0000151(ubiquitin ligase complex)	GO:0032182(ubiquitin-like protein binding)//GO:0031624(ubiquitin conjugating enzyme binding)//GO:0097602(cullin family protein binding)	GO:0043065(positive regulation of apoptotic process)//GO:0045116(protein neddylation)//GO:0051443(positive regulation of ubiquitin-protein transferase activity)//GO:0010225(response to UV-C)//GO:0009314(response to radiation)//GO:0010332(response to gamma radiation)//GO:0030308(negative regulation of cell growth)
chr17	30414013	30414233	diffreps_peak_179097	10.9945	220	ENSSSCT00000007794	CST11	3.55642	1.01284e-06	0.000558955	up	100302695	-	Ensembl:ENSSSCG00000007122	cystatin 11			GO:0004869(cysteine-type endopeptidase inhibitor activity)	GO:0010951(negative regulation of endopeptidase activity)
chr7	77767890	77768090	diffreps_peak_323588	10.7324	200	ENSSSCT00000002379	CHD8	4.5357	1.85186e-06	0.000835625	up	100152723	-	-	chromodomain helicase DNA binding protein 8		GO:0071339(MLL1 complex)	GO:0003678(DNA helicase activity)//GO:0008013(beta-catenin binding)//GO:0005524(ATP binding)//GO:0003682(chromatin binding)//GO:0008094(DNA-dependent ATPase activity)//GO:0003677(DNA binding)//GO:0035064(methylated histone binding)//GO:0002039(p53 binding)	GO:0045945(positive regulation of transcription from RNA polymerase III promoter)//GO:0008152(metabolic process)//GO:0007420(brain development)//GO:0032508(DNA duplex unwinding)//GO:0001701(in utero embryonic development)//GO:0048565(digestive tract development)//GO:0045944(positive regulation of transcription from RNA polymerase II promoter)//GO:0000122(negative regulation of transcription from …
chr6	44606846	44607440	diffreps_peak_289020	11.5594	594	ENSSSCT00000026468	SCN1B	6.75	2.75835e-07	0.000261979	up	100736963	-	-	sodium channel, voltage gated, type I beta subunit	ssc04261(Adrenergic signaling in cardiomyocytes)	GO:0014704(intercalated disc)//GO:0033268(node of Ranvier)//GO:0001518(voltage-gated sodium channel complex)//GO:0030315(T-tubule)	GO:0019871(sodium channel inhibitor activity)//GO:0086062(voltage-gated sodium channel activity involved in Purkinje myocyte action potential)	GO:0035725(sodium ion transmembrane transport)//GO:0010976(positive regulation of neuron projection development)//GO:0021966(corticospinal neuron axon guidance)//GO:2000649(regulation of sodium ion transmembrane transporter activity)//GO:0086002(cardiac muscle cell action potential involved in contraction)//GO:0060307(regulation of ventricular cardiac muscle cell membrane repolarization)//GO:0010…
chr12	7657561	7659180	diffreps_peak_70805	11.4856	1619	ENSSSCT00000018774	CDC42EP4	3.37606	3.26895e-07	0.000284998	up	100517117	-	Ensembl:ENSSSCG00000017245	CDC42 effector protein (Rho GTPase binding) 4		GO:0005886(plasma membrane)//GO:0015629(actin cytoskeleton)//GO:0015630(microtubule cytoskeleton)//GO:0005737(cytoplasm)	GO:0044822(poly(A) RNA binding)//GO:0005096(GTPase activator activity)//GO:0017049(GTP-Rho binding)	GO:0008360(regulation of cell shape)//GO:0007266(Rho protein signal transduction)//GO:0031274(positive regulation of pseudopodium assembly)//GO:0030838(positive regulation of actin filament polymerization)//GO:0043547(positive regulation of GTPase activity)
chr2	80380644	80380880	diffreps_peak_207553	11.6986	236	ENSSSCT00000015333	ENSSSCG00000014037	5.36995	2.00177e-07	0.000222448	up
chr1	242955049	242955300	diffreps_peak_39359	11.1585	251	ENSSSCT00000005936	PLPPR1	3.68764	6.94195e-07	0.000441869	up
chr4	93160677	93161460	diffreps_peak_257497	11.6862	783	ENSSSCT00000007079	LRRC71	4.66882	2.05984e-07	0.000225552	up	100158094	-	Ensembl:ENSSSCG00000006462	leucine rich repeat containing 71
chr12	1115957	1116220	diffreps_peak_69662	11.8064	263	ENSSSCT00000040580	ARHGDIA	7.72803	1.56183e-07	0.000201369	up	100529116	-	-	Rho GDP dissociation inhibitor (GDI) alpha	ssc04722(Neurotrophin signaling pathway)//ssc04962(Vasopressin-regulated water reabsorption)
chr2	119927723	119928505	diffreps_peak_213894	10.8664	782	ENSSSCT00000015537	CDO1	11.1931	1.36004e-06	0.00067843	up	100312964	-	-	cysteine dioxygenase type 1	ssc00270(Cysteine and methionine metabolism)//ssc00430(Taurine and hypotaurine metabolism)//	GO:0005829(cytosol)	GO:0005506(iron ion binding)//GO:0017172(cysteine dioxygenase activity)	GO:0055114(oxidation-reduction process)//GO:0046439(L-cysteine metabolic process)
chr14	127655476	127655840	diffreps_peak_136192	11.0645	364	ENSSSCT00000049708	EMX2	4.08149	8.61966e-07	0.000505969	up	100152562	-	-	empty spiracles homeobox 2		GO:0005634(nucleus)	GO:0003677(DNA binding)	GO:0021542(dentate gyrus development)//GO:0042493(response to drug)//GO:0021885(forebrain cell migration)//GO:0021846(cell proliferation in forebrain)//GO:0072001(renal system development)//GO:0009952(anterior/posterior pattern specification)//GO:0010468(regulation of gene expression)//GO:0030182(neuron differentiation)//GO:0021796(cerebral cortex regionalization)
chr3	44148448	44149300	diffreps_peak_227170	11.3233	852	ENSSSCT00000008869	ZC3H6	4.95575	4.7503e-07	0.000350421	up	100518421	-	-	zinc finger CCCH-type containing 6			GO:0046872(metal ion binding)
chrX	43888401	43888869	diffreps_peak_391910	10.6131	468	ENSSSCT00000013456	AKAP4	2.88436	2.43743e-06	0.00101281	up	100513773	-	-	A kinase (PRKA) anchor protein 4		GO:0030018(Z disc)//GO:0097228(sperm principal piece)//GO:0048471(perinuclear region of cytoplasm)//GO:0035686(sperm fibrous sheath)//GO:0005634(nucleus)//GO:0005737(cytoplasm)	GO:0051018(protein kinase A binding)	GO:0010738(regulation of protein kinase A signaling)//GO:0045184(establishment of protein localization)//GO:0030317(sperm motility)//GO:0007178(transmembrane receptor protein serine/threonine kinase signaling pathway)//GO:0044458(motile cilium assembly)
chr4	81912381	81913740	diffreps_peak_255606	12.2895	1359	ENSSSCT00000054580	NME7	5.09257	5.13429e-08	0.000146387	up	100152763	-	-	NME/NM23 family member 7	ssc00230(Purine metabolism)//ssc00240(Pyrimidine metabolism)//	GO:0005813(centrosome)//GO:0036064(ciliary basal body)	GO:0004550(nucleoside diphosphate kinase activity)	GO:0006165(nucleoside diphosphate phosphorylation)//GO:0007420(brain development)//GO:0042073(intraciliary transport)//GO:0006228(UTP biosynthetic process)//GO:0006241(CTP biosynthetic process)//GO:0060972(left/right pattern formation)//GO:0003351(epithelial cilium movement)//GO:0060830(ciliary receptor clustering involved in smoothened signaling pathway)//GO:0006183(GTP biosynthetic process)//GO…
chr6	12404281	12404809	diffreps_peak_283479	12.1037	528	ENSSSCT00000047959	BCAR1	13.0054	7.87544e-08	0.000157413	up	100127482	P130Cas	-	breast cancer anti-estrogen resistance 1		GO:0005886(plasma membrane)//GO:0030027(lamellipodium)//GO:0015629(actin cytoskeleton)//GO:0001726(ruffle)//GO:0005730(nucleolus)//GO:0005737(cytoplasm)	GO:0019901(protein kinase binding)//GO:0004871(signal transducer activity)	GO:0048008(platelet-derived growth factor receptor signaling pathway)//GO:0010595(positive regulation of endothelial cell migration)//GO:0007015(actin filament organization)//GO:0060326(cell chemotaxis)//GO:0048012(hepatocyte growth factor receptor signaling pathway)//GO:0050853(B cell receptor signaling pathway)//GO:0007229(integrin-mediated signaling pathway)//GO:0007186(G-protein coupled recep…
chr1	269362121	269362328	diffreps_peak_43733	11.5796	207	ENSSSCT00000006232	MIGA2	30	2.63248e-07	0.000255306	up
chr17	32145680	32145901	diffreps_peak_179408	12.1411	221	ENSSSCT00000007826	ATRN	5.07277	7.22651e-08	0.000155333	up	100101470	-	Ensembl:ENSSSCG00000007153	attractin		GO:0016021(integral component of membrane)//GO:0070062(extracellular exosome)//GO:0005615(extracellular space)	GO:0004872(receptor activity)	GO:0021549(cerebellum development)//GO:0042552(myelination)//GO:0040014(regulation of multicellular organism growth)//GO:0043473(pigmentation)
chrX	90285641	90286620	diffreps_peak_398717	10.4453	979	ENSSSCT00000053851	TMEM164	7.74444	3.58656e-06	0.00133434	up	100520165	-	-	transmembrane protein 164
chr15	82974301	82975360	diffreps_peak_151897	10.3859	1059	ENSSSCT00000017408	NFE2L2	5.9102	4.11247e-06	0.00147406	up	100516343	-	-	nuclear factor, erythroid 2-like 2	ssc04141(Protein processing in endoplasmic reticulum)	GO:0005886(plasma membrane)//GO:0032993(protein-DNA complex)//GO:0005829(cytosol)//GO:0005813(centrosome)//GO:0000785(chromatin)//GO:0005654(nucleoplasm)//GO:0005634(nucleus)//GO:0005737(cytoplasm)	GO:0019904(protein domain specific binding)//GO:0001102(RNA polymerase II activating transcription factor binding)//GO:0003700(transcription factor activity, sequence-specific DNA binding)//GO:0001205(transcriptional activator activity, RNA polymerase II distal enhancer sequence-specific binding)//GO:0000976(transcription regulatory region sequence-specific DNA binding)//GO:0000980(RNA polymerase…	GO:0042149(cellular response to glucose starvation)//GO:0070301(cellular response to hydrogen peroxide)//GO:0030194(positive regulation of blood coagulation)//GO:0043161(proteasome-mediated ubiquitin-dependent protein catabolic process)//GO:0045454(cell redox homeostasis)//GO:2000352(negative regulation of endothelial cell apoptotic process)//GO:0045893(positive regulation of transcription, DNA-t…
chr6	128110581	128111840	diffreps_peak_303380	11.9668	1259	ENSSSCT00000058793	ADNP2	5.02108	1.07946e-07	0.000173046	up	100522237	-	Ensembl:ENSSSCG00000005774	ADNP homeobox 2			GO:0046872(metal ion binding)//GO:0003677(DNA binding)	GO:0060548(negative regulation of cell death)//GO:0034599(cellular response to oxidative stress)//GO:0071300(cellular response to retinoic acid)//GO:0030182(neuron differentiation)//GO:0030307(positive regulation of cell growth)
chr14	135131141	135131515	diffreps_peak_137531	11.0354	374	ENSSSCT00000054388	BCCIP	6.58662	9.21762e-07	0.0005274	up	100157478	-	Ensembl:ENSSSCG00000010743	BRCA2 and CDKN1A interacting protein		GO:0019908(nuclear cyclin-dependent protein kinase holoenzyme complex)	GO:0044822(poly(A) RNA binding)//GO:0019207(kinase regulator activity)	GO:0000079(regulation of cyclin-dependent protein serine/threonine kinase activity)//GO:0061101(neuroendocrine cell differentiation)//GO:0006974(cellular response to DNA damage stimulus)
chr14	43439061	43439420	diffreps_peak_121813	12.3008	359	ENSSSCT00000047654	GRK3	8.93272	5.00247e-08	0.000146387	up
chr7	40106512	40106740	diffreps_peak_317220	11.7328	228	ENSSSCT00000044704	RUNX2	2.81288	1.85032e-07	0.000214637	up	100155806	-	-	runt-related transcription factor 2	ssc05202(Transcriptional misregulation in cancer)	GO:0005654(nucleoplasm)//GO:0005667(transcription factor complex)//GO:0005737(cytoplasm)//GO:0000790(nuclear chromatin)	GO:0003682(chromatin binding)//GO:0019904(protein domain specific binding)//GO:0005524(ATP binding)//GO:0000981(RNA polymerase II transcription factor activity, sequence-specific DNA binding)//GO:0000979(RNA polymerase II core promoter sequence-specific DNA binding)//GO:0000978(RNA polymerase II core promoter proximal region sequence-specific DNA binding)//GO:0043425(bHLH transcription factor bin…	GO:0040036(regulation of fibroblast growth factor receptor signaling pathway)//GO:0002063(chondrocyte development)//GO:0030217(T cell differentiation)//GO:0030097(hemopoiesis)//GO:0032332(positive regulation of chondrocyte differentiation)//GO:0030182(neuron differentiation)//GO:0030509(BMP signaling pathway)//GO:0048701(embryonic cranial skeleton morphogenesis)//GO:0042487(regulation of odontoge…
chr14	9819441	9819943	diffreps_peak_115895	12.658	502	ENSSSCT00000010585	EBF2	5.94018	2.19785e-08	0.000142255	up	100155094	-	-	early B-cell factor 2		GO:0005634(nucleus)	GO:0003682(chromatin binding)//GO:0000978(RNA polymerase II core promoter proximal region sequence-specific DNA binding)//GO:0046872(metal ion binding)//GO:0001077(transcriptional activator activity, RNA polymerase II core promoter proximal region sequence-specific binding)//GO:0046983(protein dimerization activity)//GO:0003677(DNA binding)	GO:0060612(adipose tissue development)//GO:0001709(cell fate determination)//GO:0006366(transcription from RNA polymerase II promoter)//GO:0007275(multicellular organism development)//GO:0045944(positive regulation of transcription from RNA polymerase II promoter)//GO:0050873(brown fat cell differentiation)//GO:0035563(positive regulation of chromatin binding)
chr4	77939401	77939633	diffreps_peak_254909	10.7615	232	ENSSSCT00000006865	ST18	6.21823	1.73178e-06	0.000798784	up	100154114	-	Ensembl:ENSSSCG00000006266	suppression of tumorigenicity 18, zinc finger		GO:0005634(nucleus)	GO:0008270(zinc ion binding)//GO:0003700(transcription factor activity, sequence-specific DNA binding)	GO:0006355(regulation of transcription, DNA-templated)
chr4	98175381	98175941	diffreps_peak_258383	11.6742	560	ENSSSCT00000036769	CDC42SE1	5.327	2.11751e-07	0.000228673	up	100156313	-	Ensembl:ENSSSCG00000006638	CDC42 small effector 1		GO:0005886(plasma membrane)	GO:0005198(structural molecule activity)	GO:0007165(signal transduction)
chr13	32427986	32428420	diffreps_peak_85757	10.5637	434	ENSSSCT00000028812	MON1A	3.13933	2.73103e-06	0.00109652	up	100626383	-	Ensembl:ENSSSCG00000025791	MON1 secretory trafficking family member A		GO:0005623(cell)		GO:0009306(protein secretion)//GO:0016192(vesicle-mediated transport)
chr13	197756206	197756771	diffreps_peak_112533	11.4739	565	ENSSSCT00000031820	MRPS6	2.94164	3.35822e-07	0.000289062	up	106508029	-	-	mitochondrial ribosomal protein S6		GO:0005763(mitochondrial small ribosomal subunit)	GO:0003735(structural constituent of ribosome)//GO:0070181(small ribosomal subunit rRNA binding)	GO:0006412(translation)
chr15	104526281	104527315	diffreps_peak_155259	11.9863	1034	ENSSSCT00000064308	BZW1	4.51193	1.03199e-07	0.000170401	up	100152909	-	Ensembl:ENSSSCG00000016094	basic leucine zipper and W2 domains 1		GO:0016020(membrane)//GO:0005737(cytoplasm)	GO:0044822(poly(A) RNA binding)
chr2	4963999	4964240	diffreps_peak_194940	10.1471	241	ENSSSCT00000014099	NDUFV1	2.9592	7.127e-06	0.00222203	up	100522783	-	Ensembl:ENSSSCG00000012896	NADH dehydrogenase (ubiquinone) flavoprotein 1, 51kDa	ssc00190(Oxidative phosphorylation)//	GO:0005743(mitochondrial inner membrane)	GO:0008137(NADH dehydrogenase (ubiquinone) activity)//GO:0010181(FMN binding)//GO:0051539(4 iron, 4 sulfur cluster binding)//GO:0051287(NAD binding)//GO:0003954(NADH dehydrogenase activity)	GO:0009060(aerobic respiration)
chrUn_NW_018085235v1	376689	377380	diffreps_peak_382652	11.8434	691	ENSSSCT00000056716	ENSSSCG00000036389	2.90787	1.43422e-07	0.000195312	up
chr15	126222933	126223162	diffreps_peak_158757	11.9347	229	ENSSSCT00000017677	CUL3	4.53989	1.16213e-07	0.000178274	up	100511787	-	-	cullin 3	ssc04120(Ubiquitin mediated proteolysis)	GO:0031461(cullin-RING ubiquitin ligase complex)//GO:0005827(polar microtubule)//GO:0000139(Golgi membrane)//GO:0070062(extracellular exosome)//GO:0031463(Cul3-RING ubiquitin ligase complex)	GO:0031208(POZ domain binding)//GO:0031625(ubiquitin protein ligase binding)//GO:0061630(ubiquitin protein ligase activity)	GO:0007080(mitotic metaphase plate congression)//GO:0035024(negative regulation of Rho protein signal transduction)//GO:0032467(positive regulation of cytokinesis)//GO:0016477(cell migration)//GO:0043149(stress fiber assembly)//GO:0000209(protein polyubiquitination)//GO:0042787(protein ubiquitination involved in ubiquitin-dependent protein catabolic process)//GO:0048208(COPII vesicle coating)//GO…
chr9	45775081	45775880	diffreps_peak_360949	11.0785	799	ENSSSCT00000041538	ENSSSCG00000023324	2.0811	8.3459e-07	0.000494651	up
chr3	14793181	14793880	diffreps_peak_221926	11.5002	699	ENSSSCT00000008472	AUTS2	4.49817	3.16048e-07	0.000280101	up	100515305	-	-	autism susceptibility candidate 2
chr12	52664030	52664800	diffreps_peak_78845	10.0509	770	ENSSSCT00000038103	ENSSSCG00000038359	4.46983	8.89345e-06	0.00263263	up
chr14	92260681	92261360	diffreps_peak_130290	10.8021	679	ENSSSCT00000046982	TFAM	4.81387	1.57712e-06	0.000748921	up	397279	-	-	transcription factor A, mitochondrial	ssc05016(Huntington's disease)	GO:0042645(mitochondrial nucleoid)//GO:0005634(nucleus)	GO:0000978(RNA polymerase II core promoter proximal region sequence-specific DNA binding)//GO:0003700(transcription factor activity, sequence-specific DNA binding)//GO:0003682(chromatin binding)//GO:0044822(poly(A) RNA binding)//GO:0008301(DNA binding, bending)//GO:0070363(mitochondrial light strand promoter sense binding)	GO:0033108(mitochondrial respiratory chain complex assembly)//GO:0006390(transcription from mitochondrial promoter)//GO:0006391(transcription initiation from mitochondrial promoter)//GO:0045944(positive regulation of transcription from RNA polymerase II promoter)//GO:0045893(positive regulation of transcription, DNA-templated)
chr4	118196298	118196510	diffreps_peak_261662	10.0888	212	ENSSSCT00000007525	AGL	19.0735	8.15039e-06	0.00246023	up
chr2	51236315	51237100	diffreps_peak_202535	10.3876	785	ENSSSCT00000015283	ENSSSCG00000013992	4.90782	4.09597e-06	0.00147014	up
chr12	51657942	51658171	diffreps_peak_78667	10.1712	229	ENSSSCT00000019473	RABEP1	3.23477	6.74284e-06	0.00213005	up	100514319	-	-	rabaptin, RAB GTPase binding effector protein 1	ssc04144(Endocytosis)	GO:0005768(endosome)//GO:0030139(endocytic vesicle)	GO:0005096(GTPase activator activity)//GO:0008083(growth factor activity)//GO:0042803(protein homodimerization activity)	GO:0006897(endocytosis)//GO:0043547(positive regulation of GTPase activity)
chr11	74187301	74188725	diffreps_peak_68631	11.6558	1424	ENSSSCT00000051178	EFNB2	3.05574	2.20893e-07	0.000233597	up	100135673	-	Ensembl:ENSSSCG00000009535	ephrin-B2	ssc04360(Axon guidance)	GO:0005886(plasma membrane)//GO:0016021(integral component of membrane)//GO:0005925(focal adhesion)	GO:0046875(ephrin receptor binding)	GO:0007411(axon guidance)//GO:0048013(ephrin receptor signaling pathway)//GO:0009887(organ morphogenesis)//GO:2000727(positive regulation of cardiac muscle cell differentiation)//GO:0007155(cell adhesion)//GO:0016477(cell migration)//GO:0010839(negative regulation of keratinocyte proliferation)//GO:0050920(regulation of chemotaxis)//GO:0031295(T cell costimulation)//GO:0001945(lymph vessel develo…
chrUn_NW_018085257v1	1996133	1997100	diffreps_peak_383544	10.6046	967	ENSSSCT00000006451	ENSSSCG00000005872	3.81045	2.48516e-06	0.00102583	up
chr2	14482994	14483921	diffreps_peak_196599	11.0223	927	ENSSSCT00000051126	ENSSSCG00000036979	2.29473	9.49964e-07	0.000537284	up
chr9	114825601	114826194	diffreps_peak_372017	10.8951	593	ENSSSCT00000016870	PIGC	3.08634	1.27331e-06	0.00065007	up	100312979	-	Ensembl:ENSSSCG00000015486	phosphatidylinositol glycan anchor biosynthesis, class C	ssc00563(Glycosylphosphatidylinositol(GPI)-anchor biosynthesis)//	GO:0005789(endoplasmic reticulum membrane)//GO:0016021(integral component of membrane)//GO:0000506(glycosylphosphatidylinositol-N-acetylglucosaminyltransferase (GPI-GnT) complex)	GO:0003824(catalytic activity)//GO:0017176(phosphatidylinositol N-acetylglucosaminyltransferase activity)	GO:0006506(GPI anchor biosynthetic process)
chr1	239483804	239484080	diffreps_peak_38780	12.1143	276	ENSSSCT00000005907	TSTD2	13.5847	7.68566e-08	0.000157151	up	100522417	-	Ensembl:ENSSSCG00000005367	thiosulfate sulfurtransferase (rhodanese)-like domain containing 2
chr16	68307866	68308094	diffreps_peak_172285	10.4492	228	ENSSSCT00000018581	GEMIN5	3.53381	3.55457e-06	0.00132501	up	100524914	-	Ensembl:ENSSSCG00000017066	gem (nuclear organelle) associated protein 5	ssc03013(RNA transport)	GO:0016020(membrane)//GO:0034719(SMN-Sm protein complex)//GO:0032797(SMN complex)//GO:0016604(nuclear body)	GO:0044822(poly(A) RNA binding)//GO:0017069(snRNA binding)
chrX	101806921	101807920	diffreps_peak_400532	10.985	999	ENSSSCT00000049850	ENSSSCG00000033776	13.107	1.03512e-06	0.00056728	up
chr16	18593881	18594480	diffreps_peak_164078	11.2492	599	ENSSSCT00000054181	ZFR	5.625	5.63351e-07	0.000389956	up	100620294	-	-	zinc finger RNA binding protein		GO:0005654(nucleoplasm)	GO:0044822(poly(A) RNA binding)//GO:0008270(zinc ion binding)
chrX	61968809	61969040	diffreps_peak_394657	12.5024	231	ENSSSCT00000053016	COX7B	8.97264	3.14467e-08	0.000142255	up
chr6	75095934	75096840	diffreps_peak_294407	11.159	906	ENSSSCT00000042154	SPEN	2.61939	6.93463e-07	0.000441605	up	100620266	-	-	spen family transcriptional repressor		GO:0005654(nucleoplasm)//GO:0005634(nucleus)//GO:0017053(transcriptional repressor complex)//GO:0070062(extracellular exosome)	GO:0003676(nucleic acid binding)//GO:0003700(transcription factor activity, sequence-specific DNA binding)//GO:0001085(RNA polymerase II transcription factor binding)//GO:0001191(transcriptional repressor activity, RNA polymerase II transcription factor binding)//GO:0044822(poly(A) RNA binding)//GO:0003697(single-stranded DNA binding)//GO:0003714(transcription corepressor activity)	GO:0050769(positive regulation of neurogenesis)//GO:0000398(mRNA splicing, via spliceosome)//GO:0000122(negative regulation of transcription from RNA polymerase II promoter)//GO:0045893(positive regulation of transcription, DNA-templated)
chr1	22414041	22416060	diffreps_peak_3607	10.7522	2019	ENSSSCT00000004573	HIVEP2	3.21893	1.76916e-06	0.000810318	up	100525369	-	Ensembl:ENSSSCG00000004138	human immunodeficiency virus type I enhancer binding protein 2		GO:0005654(nucleoplasm)//GO:0005634(nucleus)	GO:0043565(sequence-specific DNA binding)//GO:0046872(metal ion binding)//GO:0044212(transcription regulatory region DNA binding)//GO:0003700(transcription factor activity, sequence-specific DNA binding)	GO:0006366(transcription from RNA polymerase II promoter)//GO:0007275(multicellular organism development)//GO:0006355(regulation of transcription, DNA-templated)//GO:0007165(signal transduction)
chr16	55321217	55321570	diffreps_peak_170146	11.8431	353	ENSSSCT00000018526	PANK3	11.4845	1.4352e-07	0.000195314	up	100512746	-	Ensembl:ENSSSCG00000017014	pantothenate kinase 3	ssc00770(Pantothenate and CoA biosynthesis)//	GO:0005737(cytoplasm)	GO:0005524(ATP binding)//GO:0004594(pantothenate kinase activity)	GO:0016310(phosphorylation)//GO:0015937(coenzyme A biosynthetic process)
chr7	91413357	91413720	diffreps_peak_325824	10.9506	363	ENSSSCT00000002556	VTI1B	3.61357	1.12055e-06	0.000596948	up	404692	NFS	Ensembl:ENSSSCG00000002295	vesicle transport through interaction with t-SNAREs 1B	ssc04130(SNARE interactions in vesicular transport)	GO:0016021(integral component of membrane)//GO:0055037(recycling endosome)//GO:0048471(perinuclear region of cytoplasm)//GO:0005794(Golgi apparatus)//GO:0005765(lysosomal membrane)//GO:0031902(late endosome membrane)//GO:0031982(vesicle)	GO:0000149(SNARE binding)//GO:0005484(SNAP receptor activity)//GO:0019869(chloride channel inhibitor activity)	GO:0061025(membrane fusion)//GO:0016192(vesicle-mediated transport)//GO:0006886(intracellular protein transport)//GO:1903076(regulation of protein localization to plasma membrane)
chr13	135087291	135087640	diffreps_peak_102711	12.4681	349	ENSSSCT00000012971	ZNF148	4.91561	3.40317e-08	0.000142255	up	100515279	-	Ensembl:ENSSSCG00000011858	zinc finger protein 148		GO:0005654(nucleoplasm)//GO:0005794(Golgi apparatus)	GO:0000978(RNA polymerase II core promoter proximal region sequence-specific DNA binding)//GO:0046872(metal ion binding)//GO:0001078(transcriptional repressor activity, RNA polymerase II core promoter proximal region sequence-specific binding)	GO:0021762(substantia nigra development)//GO:0007276(gamete generation)//GO:0000122(negative regulation of transcription from RNA polymerase II promoter)//GO:0045944(positive regulation of transcription from RNA polymerase II promoter)
chr13	32735701	32736580	diffreps_peak_85824	10.1077	879	ENSSSCT00000046586	GNAI2	3.04478	7.80391e-06	0.00238262	up	397523	GBI2	Ensembl:ENSSSCG00000011399	guanine nucleotide binding protein (G protein), alpha inhibiting activity polypeptide 2	ssc04015(Rap1 signaling pathway)//ssc04022(cGMP-PKG signaling pathway)//ssc04024(cAMP signaling pathway)//ssc04062(Chemokine signaling pathway)//ssc04071(Sphingolipid signaling pathway)//ssc04261(Adrenergic signaling in cardiomyocytes)//ssc04360(Axon guidance)//ssc04530(Tight junction)//ssc04540(Gap junction)//ssc04611(Platelet activation)//ssc04670(Leukocyte transendothelial migration)//ssc04713…	GO:0070062(extracellular exosome)//GO:0005834(heterotrimeric G-protein complex)//GO:0005813(centrosome)//GO:0030496(midbody)//GO:0005654(nucleoplasm)//GO:0005737(cytoplasm)	GO:0001664(G-protein coupled receptor binding)//GO:0003924(GTPase activity)//GO:0005525(GTP binding)//GO:0031683(G-protein beta/gamma-subunit complex binding)//GO:0004871(signal transducer activity)	GO:0008152(metabolic process)//GO:0007213(G-protein coupled acetylcholine receptor signaling pathway)//GO:0051301(cell division)//GO:0008283(cell proliferation)//GO:0007214(gamma-aminobutyric acid signaling pathway)//GO:0007193(adenylate cyclase-inhibiting G-protein coupled receptor signaling pathway)//GO:0001973(adenosine receptor signaling pathway)
chr4	18288886	18289839	diffreps_peak_245152	10.0075	953	ENSSSCT00000006577	SNTB1	11.8966	9.82862e-06	0.00284975	up	100154009	-	Ensembl:ENSSSCG00000005994	syntrophin, beta 1 (dystrophin-associated protein A1, 59kDa, basic component 1)		GO:0045202(synapse)//GO:0043234(protein complex)//GO:0005925(focal adhesion)	GO:0005198(structural molecule activity)
chr8	1710529	1711120	diffreps_peak_331298	12.5068	591	ENSSSCT00000009513	MFSD10	14.5215	3.11322e-08	0.000142255	up	100626728	-	-	major facilitator superfamily domain containing 10		GO:0031526(brush border membrane)//GO:0016021(integral component of membrane)//GO:0030659(cytoplasmic vesicle membrane)	GO:0008493(tetracycline transporter activity)//GO:0008514(organic anion transmembrane transporter activity)	GO:0055085(transmembrane transport)//GO:0043252(sodium-independent organic anion transport)//GO:0015904(tetracycline transport)
chr7	114590543	114590804	diffreps_peak_329798	12.112	261	ENSSSCT00000002730	GON7	4.50534	7.72682e-08	0.0001573	up
chr8	29381543	29382043	diffreps_peak_335729	11.72	500	ENSSSCT00000022915	TBC1D1	9.72981	1.90546e-07	0.000217475	up	100524447	-	Ensembl:ENSSSCG00000008774	TBC1 (tre-2/USP6, BUB2, cdc16) domain family, member 1	ssc04152(AMPK signaling pathway)
chr3	69356841	69359420	diffreps_peak_231529	10.0578	2579	ENSSSCT00000026747	ALMS1	2.77465	8.75306e-06	0.00260004	up	100516187	-	-	Alstrom syndrome protein 1		GO:0005622(intracellular)		GO:0051492(regulation of stress fiber assembly)//GO:0016197(endosomal transport)
chr13	40074401	40075980	diffreps_peak_87136	11.702	1579	ENSSSCT00000046433	HTD2	3.27075	1.98614e-07	0.000221567	up
chr17	8579295	8579924	diffreps_peak_175534	10.6664	629	ENSSSCT00000007666	FAT1	6.40407	2.15562e-06	0.000928054	up	100154043	-	Ensembl:ENSSSCG00000007000	FAT atypical cadherin 1		GO:0005886(plasma membrane)//GO:0070062(extracellular exosome)//GO:0030027(lamellipodium)//GO:0048471(perinuclear region of cytoplasm)//GO:0016021(integral component of membrane)//GO:0030175(filopodium)//GO:0005911(cell-cell junction)//GO:0005634(nucleus)//GO:0005925(focal adhesion)	GO:0005509(calcium ion binding)	GO:0007015(actin filament organization)//GO:0007156(homophilic cell adhesion via plasma membrane adhesion molecules)//GO:0007163(establishment or maintenance of cell polarity)//GO:0016337(single organismal cell-cell adhesion)
chr14	55588094	55588339	diffreps_peak_123906	12.4793	245	ENSSSCT00000011115	LYST	8	3.3167e-08	0.000142255	up	100049676	-	Ensembl:ENSSSCG00000010151	lysosomal trafficking regulator		GO:0015630(microtubule cytoskeleton)//GO:0005829(cytosol)		GO:0006644(phospholipid metabolic process)//GO:0032816(positive regulation of natural killer cell activation)//GO:0032438(melanosome organization)//GO:0042493(response to drug)//GO:0007040(lysosome organization)//GO:0007596(blood coagulation)//GO:0007017(microtubule-based process)//GO:0055091(phospholipid homeostasis)//GO:0033364(mast cell secretory granule organization)//GO:0030595(leukocyte che…
chr11	5045342	5045939	diffreps_peak_57496	11.984	597	ENSSSCT00000010198	POLR1D	3.24346	1.03742e-07	0.000170842	up	100627477	-	Ensembl:ENSSSCG00000009310	polymerase (RNA) I polypeptide D, 16kDa	ssc00230(Purine metabolism)//ssc00240(Pyrimidine metabolism)//	GO:0005736(DNA-directed RNA polymerase I complex)//GO:0005666(DNA-directed RNA polymerase III complex)	GO:0001054(RNA polymerase I activity)//GO:0001056(RNA polymerase III activity)//GO:0003899(DNA-directed RNA polymerase activity)//GO:0046983(protein dimerization activity)//GO:0003677(DNA binding)	GO:0006383(transcription from RNA polymerase III promoter)//GO:0006360(transcription from RNA polymerase I promoter)//GO:0006351(transcription, DNA-templated)
chr18	37337901	37338920	diffreps_peak_190965	11.1966	1019	ENSSSCT00000052577	ELMO1	2.79721	6.35853e-07	0.000419437	up	100522109	-	-	engulfment and cell motility 1	ssc04062(Chemokine signaling pathway)//ssc05100(Bacterial invasion of epithelial cells)	GO:0005886(plasma membrane)//GO:0005737(cytoplasm)//GO:0032045(guanyl-nucleotide exchange factor complex)	GO:0017124(SH3 domain binding)	GO:0006911(phagocytosis, engulfment)//GO:0030036(actin cytoskeleton organization)//GO:0016477(cell migration)//GO:0016601(Rac protein signal transduction)
chr2	119702361	119703500	diffreps_peak_213855	11.9869	1139	ENSSSCT00000015535	FEM1C	3.80199	1.03073e-07	0.000170401	up
chr2	73897309	73897760	diffreps_peak_206319	11.9191	451	ENSSSCT00000049158	UHRF1	4.20697	1.20482e-07	0.000180365	up	100511003	-	Ensembl:ENSSSCG00000013517	ubiquitin-like with PHD and ring finger domains 1		GO:0016363(nuclear matrix)//GO:0005720(nuclear heterochromatin)	GO:0031493(nucleosomal histone binding)//GO:0008270(zinc ion binding)//GO:0042802(identical protein binding)//GO:0061630(ubiquitin protein ligase activity)	GO:0010216(maintenance of DNA methylation)//GO:0090308(regulation of methylation-dependent chromatin silencing)//GO:0010390(histone monoubiquitination)
chr13	10903041	10905400	diffreps_peak_82173	12.2925	2359	ENSSSCT00000048180	THRB	4.86638	5.09932e-08	0.000146387	up	396776	C-ERBA-B1	Ensembl:ENSSSCG00000011211	thyroid hormone receptor, beta	ssc04080(Neuroactive ligand-receptor interaction)//ssc04919(Thyroid hormone signaling pathway)	GO:0070062(extracellular exosome)//GO:0000790(nuclear chromatin)	GO:0070324(thyroid hormone binding)//GO:0008270(zinc ion binding)//GO:0031490(chromatin DNA binding)//GO:0043565(sequence-specific DNA binding)//GO:0003707(steroid hormone receptor activity)//GO:0004887(thyroid hormone receptor activity)//GO:0019899(enzyme binding)	GO:0043401(steroid hormone mediated signaling pathway)//GO:0030522(intracellular receptor signaling pathway)//GO:0007621(negative regulation of female receptivity)//GO:0060509(Type I pneumocyte differentiation)//GO:0006351(transcription, DNA-templated)//GO:0008016(regulation of heart contraction)//GO:0009887(organ morphogenesis)//GO:0045944(positive regulation of transcription from RNA polymerase…
chr9	83571401	83573320	diffreps_peak_366981	10.7287	1919	ENSSSCT00000023901	DGKB	5.92972	1.8677e-06	0.000840241	up	100625799	-	-	diacylglycerol kinase, beta 90kDa	ssc00561(Glycerolipid metabolism)//ssc00564(Glycerophospholipid metabolism)//		GO:0004143(diacylglycerol kinase activity)	GO:0016310(phosphorylation)//GO:0007205(protein kinase C-activating G-protein coupled receptor signaling pathway)
chr5	4871061	4871520	diffreps_peak_264703	11.5146	459	ENSSSCT00000065458	PARVG	46.9487	3.05743e-07	0.000274911	up	100520379	-	Ensembl:ENSSSCG00000000025	parvin, gamma	ssc04510(Focal adhesion)		GO:0003779(actin binding)	GO:0007155(cell adhesion)//GO:0031532(actin cytoskeleton reorganization)
chr7	92490601	92491520	diffreps_peak_325998	12.0887	919	ENSSSCT00000022695	ZFP36L1	5.99535	8.15193e-08	0.000158661	up	100624279	-	Ensembl:ENSSSCG00000028304	ZFP36 ring finger protein-like 1		GO:0005634(nucleus)//GO:0005737(cytoplasm)	GO:0046872(metal ion binding)//GO:0003729(mRNA binding)	GO:0006417(regulation of translation)//GO:0007507(heart development)//GO:0035264(multicellular organism growth)//GO:0021915(neural tube development)//GO:0033077(T cell differentiation in thymus)//GO:0008283(cell proliferation)//GO:0003342(proepicardium development)//GO:0001570(vasculogenesis)//GO:0000288(nuclear-transcribed mRNA catabolic process, deadenylation-dependent decay)//GO:0060712(spongi…
chr17	51631421	51632026	diffreps_peak_182776	12.2799	605	ENSSSCT00000029578	UBE2V1	11.124	5.24976e-08	0.000146387	up	100512077	-	Ensembl:ENSSSCG00000030632	ubiquitin-conjugating enzyme E2 variant 1		GO:0035370(UBC13-UEV1A complex)//GO:0070062(extracellular exosome)//GO:0005634(nucleus)//GO:0005737(cytoplasm)//GO:0000151(ubiquitin ligase complex)	GO:0061631(ubiquitin conjugating enzyme activity)//GO:0061630(ubiquitin protein ligase activity)//GO:0031624(ubiquitin conjugating enzyme binding)//GO:0031625(ubiquitin protein ligase binding)	GO:0070534(protein K63-linked ubiquitination)//GO:0051092(positive regulation of NF-kappaB transcription factor activity)//GO:0006301(postreplication repair)//GO:0042275(error-free postreplication DNA repair)
chr2	14905401	14905737	diffreps_peak_196663	10.2998	336	ENSSSCT00000029478	FNBP4	11.6	5.0144e-06	0.00170669	up	100526033	-	-	formin binding protein 4
chr3	69359601	69360229	diffreps_peak_231530	12.6397	628	ENSSSCT00000026747	ALMS1	8.21075	2.2922e-08	0.000142255	up	100516187	-	-	Alstrom syndrome protein 1		GO:0005622(intracellular)		GO:0051492(regulation of stress fiber assembly)//GO:0016197(endosomal transport)
chr1	201369655	201370228	diffreps_peak_32688	11.3251	573	ENSSSCT00000005671	IFN-OMEGA-3	10.2056	4.73037e-07	0.000349722	up	100152132	-	Ensembl:ENSSSCG00000026777|Vega:OTTSUSG00000001476	interferon omega 3	ssc04060(Cytokine-cytokine receptor interaction)//ssc04622(RIG-I-like receptor signaling pathway)//ssc04630(Jak-STAT signaling pathway)
chr2	140182341	140182574	diffreps_peak_217248	11.7897	233	ENSSSCT00000015653	BRD8	3.77094	1.62286e-07	0.000203362	up	100518182	-	Ensembl:ENSSSCG00000014327	bromodomain containing 8		GO:0035267(NuA4 histone acetyltransferase complex)//GO:0005739(mitochondrion)//GO:0000812(Swr1 complex)		GO:0043967(histone H4 acetylation)//GO:0043968(histone H2A acetylation)
chr14	114931911	114933273	diffreps_peak_134061	10.4325	1362	ENSSSCT00000011602	SLK	3.74404	3.69386e-06	0.00136404	up	100156642	-	Ensembl:ENSSSCG00000010606	STE20-like kinase	ssc04114(Oocyte meiosis)	GO:0070062(extracellular exosome)//GO:0005737(cytoplasm)	GO:0005524(ATP binding)//GO:0004674(protein serine/threonine kinase activity)//GO:0042803(protein homodimerization activity)	GO:0032147(activation of protein kinase activity)//GO:0023014(signal transduction by protein phosphorylation)//GO:0007346(regulation of mitotic cell cycle)//GO:0046777(protein autophosphorylation)//GO:0031098(stress-activated protein kinase signaling cascade)//GO:0042981(regulation of apoptotic process)
chr18	40463061	40463780	diffreps_peak_191451	10.2965	719	ENSSSCT00000052849	ENSSSCG00000022912	115.1	5.05244e-06	0.00171623	up
chr14	82069301	82070302	diffreps_peak_128606	11.8016	1001	ENSSSCT00000045483	SFTPD	3.26521	1.57896e-07	0.000201875	up	397198	PSP-D|SP-D	Ensembl:ENSSSCG00000010334|Vega:OTTSUSG00000002483	surfactant protein D	ssc04145(Phagosome)	GO:0005578(proteinaceous extracellular matrix)//GO:0005581(collagen trimer)//GO:0005615(extracellular space)//GO:0005737(cytoplasm)	GO:0030246(carbohydrate binding)	GO:0007585(respiratory gaseous exchange)//GO:0048286(lung alveolus development)//GO:0043129(surfactant homeostasis)//GO:0045087(innate immune response)
chr12	49754101	49755145	diffreps_peak_78346	11.5016	1044	ENSSSCT00000019442	TAX1BP3	4.5872	3.15087e-07	0.000279662	up	100515576	-	Ensembl:ENSSSCG00000017866	Tax1 (human T-cell leukemia virus type I) binding protein 3
chr7	23143501	23143994	diffreps_peak_314343	10.6038	493	ENSSSCT00000035204	ABCF1	2.80519	2.48998e-06	0.00102717	up	100144452	-	Ensembl:ENSSSCG00000001346|Vega:OTTSUSG00000001280	ATP-binding cassette, sub-family F (GCN20), member 1		GO:0042788(polysomal ribosome)//GO:0005654(nucleoplasm)//GO:0005737(cytoplasm)//GO:0005635(nuclear envelope)	GO:0005524(ATP binding)//GO:0008494(translation activator activity)//GO:0016887(ATPase activity)//GO:0043022(ribosome binding)	GO:0045727(positive regulation of translation)//GO:0008152(metabolic process)//GO:0042254(ribosome biogenesis)//GO:0006413(translational initiation)
chr2	69341261	69341712	diffreps_peak_205543	10.4905	451	ENSSSCT00000031515	AP1M2	8.29245	3.23223e-06	0.00123862	up	100525734	-	-	adaptor-related protein complex 1, mu 2 subunit		GO:0043231(intracellular membrane-bounded organelle)
chr6	48954384	48954589	diffreps_peak_289837	10.1887	205	ENSSSCT00000003332	ITPKC	3.94073	6.4766e-06	0.00206646	up	100524376	-	Ensembl:ENSSSCG00000003000	inositol-trisphosphate 3-kinase C	ssc00562(Inositol phosphate metabolism)//		GO:0008440(inositol-1,4,5-trisphosphate 3-kinase activity)	GO:0016310(phosphorylation)//GO:0002230(positive regulation of defense response to virus by host)//GO:0098779(mitophagy in response to mitochondrial depolarization)
chr4	94835081	94835481	diffreps_peak_257780	11.5928	400	ENSSSCT00000007162	PBXIP1	3.38993	2.55359e-07	0.000251165	up	100151902	-	-	pre-B-cell leukemia homeobox interacting protein 1
chr6	27840505	27841160	diffreps_peak_286129	11.1613	655	ENSSSCT00000044024	E2F4	5.56038	6.89822e-07	0.000440083	up	100522677	-	Ensembl:ENSSSCG00000002787	E2F transcription factor 4, p107/p130-binding	ssc04110(Cell cycle)//ssc04350(TGF-beta signaling pathway)	GO:0005667(transcription factor complex)//GO:0000790(nuclear chromatin)	GO:0008134(transcription factor binding)//GO:0000978(RNA polymerase II core promoter proximal region sequence-specific DNA binding)//GO:0019904(protein domain specific binding)//GO:0001228(transcriptional activator activity, RNA polymerase II transcription regulatory region sequence-specific binding)	GO:0042384(cilium assembly)//GO:0000083(regulation of transcription involved in G1/S transition of mitotic cell cycle)//GO:0009887(organ morphogenesis)//GO:0042127(regulation of cell proliferation)//GO:0008015(blood circulation)//GO:0006366(transcription from RNA polymerase II promoter)//GO:0045944(positive regulation of transcription from RNA polymerase II promoter)//GO:0002064(epithelial cell d…
chr13	26163496	26164820	diffreps_peak_84627	10.6171	1324	ENSSSCT00000012354	NKTR	2.79643	2.415e-06	0.00100574	up	100523331	-	Ensembl:ENSSSCG00000011284	natural killer cell triggering receptor			GO:0003755(peptidyl-prolyl cis-trans isomerase activity)	GO:0000413(protein peptidyl-prolyl isomerization)//GO:0006457(protein folding)
chr1	264195738	264195963	diffreps_peak_42820	11.0247	225	ENSSSCT00000006135	STRBP	2.67012	9.44615e-07	0.000535458	up	100155677	-	-	spermatid perinuclear RNA binding protein		GO:0005634(nucleus)//GO:0015630(microtubule cytoskeleton)	GO:0044822(poly(A) RNA binding)//GO:0003725(double-stranded RNA binding)//GO:0003727(single-stranded RNA binding)	GO:0007286(spermatid development)//GO:0007638(mechanosensory behavior)
chr1	116577141	116577421	diffreps_peak_18749	11.4784	280	ENSSSCT00000041011	RAB27A	5.24502	3.3233e-07	0.000287464	up	606749	-	Ensembl:ENSSSCG00000004612	RAB27A, member RAS oncogene family		GO:0005764(lysosome)//GO:0070062(extracellular exosome)//GO:0030425(dendrite)//GO:0005794(Golgi apparatus)//GO:0001750(photoreceptor outer segment)//GO:0032585(multivesicular body membrane)//GO:0042470(melanosome)//GO:0070382(exocytic vesicle)//GO:0030141(secretory granule)	GO:0003924(GTPase activity)//GO:0031489(myosin V binding)//GO:0005525(GTP binding)//GO:0019003(GDP binding)	GO:1903435(positive regulation of constitutive secretory pathway)//GO:1903307(positive regulation of regulated secretory pathway)//GO:0043320(natural killer cell degranulation)//GO:0007596(blood coagulation)//GO:0010628(positive regulation of gene expression)//GO:1903428(positive regulation of reactive oxygen species biosynthetic process)//GO:0097278(complement-dependent cytotoxicity)//GO:0007264…
chr9	121499941	121501920	diffreps_peak_373122	10.504	1979	ENSSSCT00000026612	ENSSSCG00000029261	4.57021	3.13363e-06	0.00121057	up
chr8	46036381	46037160	diffreps_peak_338450	11.1579	779	ENSSSCT00000041507	GLRB	19.3646	6.95241e-07	0.000442334	up	414284	-	-	glycine receptor, beta	ssc04080(Neuroactive ligand-receptor interaction)	GO:0016021(integral component of membrane)//GO:0045211(postsynaptic membrane)	GO:0016594(glycine binding)//GO:0016934(extracellular-glycine-gated chloride channel activity)//GO:0008144(drug binding)	GO:0060013(righting reflex)//GO:0007628(adult walking behavior)//GO:0001964(startle response)//GO:1902476(chloride transmembrane transport)//GO:0007340(acrosome reaction)//GO:0042391(regulation of membrane potential)//GO:0007218(neuropeptide signaling pathway)//GO:0043200(response to amino acid)//GO:0007601(visual perception)//GO:0060012(synaptic transmission, glycinergic)//GO:0007399(nervous sys…
chr12	45731490	45731703	diffreps_peak_77611	12.2688	213	ENSSSCT00000019362	TAOK1	5.7271	5.38467e-08	0.000146446	up	100622172	-	-	TAO kinase 1	ssc04010(MAPK signaling pathway)	GO:0005634(nucleus)//GO:0005737(cytoplasm)//GO:0070062(extracellular exosome)	GO:0005524(ATP binding)//GO:0004709(MAP kinase kinase kinase activity)	GO:0031572(G2 DNA damage checkpoint)//GO:0000165(MAPK cascade)//GO:0007346(regulation of mitotic cell cycle)//GO:0097194(execution phase of apoptosis)//GO:0046330(positive regulation of JNK cascade)//GO:0000186(activation of MAPKK activity)//GO:0031098(stress-activated protein kinase signaling cascade)//GO:0042981(regulation of apoptotic process)
chr12	25508161	25508780	diffreps_peak_74108	10.5153	619	ENSSSCT00000019100	ZNF652	3.00768	3.05248e-06	0.00118837	up	100524338	-	-	zinc finger protein 652			GO:0003676(nucleic acid binding)//GO:0046872(metal ion binding)
chr5	62757092	62758360	diffreps_peak_274440	11.0018	1268	ENSSSCT00000059209	MFAP5	3.53226	9.95779e-07	0.000552404	up	100512231	-	Ensembl:ENSSSCG00000000666	microfibrillar associated protein 5		GO:0001527(microfibril)		GO:0060216(definitive hemopoiesis)//GO:0043206(extracellular fibril organization)
chr9	64526081	64526478	diffreps_peak_363953	11.5288	397	ENSSSCT00000053173	ZC3H11A	52.3077	2.95936e-07	0.000270315	up	100622147	ZBED6	Ensembl:ENSSSCG00000028035	zinc finger CCCH-type containing 11A		GO:0000346(transcription export complex)	GO:0044822(poly(A) RNA binding)//GO:0046872(metal ion binding)	GO:0016973(poly(A)+ mRNA export from nucleus)
chr11	12836238	12836520	diffreps_peak_58850	12.0222	282	ENSSSCT00000052734	SUPT20H	4.11676	9.50068e-08	0.000166149	up
chr4	90191089	90192324	diffreps_peak_257021	11.6603	1235	ENSSSCT00000006999	COPA	3.34832	2.1861e-07	0.000232294	up	100157296	-	Ensembl:ENSSSCG00000006386	coatomer protein complex, subunit alpha		GO:0070062(extracellular exosome)//GO:0005615(extracellular space)//GO:0030126(COPI vesicle coat)	GO:0005198(structural molecule activity)	GO:0030157(pancreatic juice secretion)//GO:0006891(intra-Golgi vesicle-mediated transport)//GO:0006890(retrograde vesicle-mediated transport, Golgi to ER)//GO:0006886(intracellular protein transport)//GO:0006888(ER to Golgi vesicle-mediated transport)
chr6	54467953	54468520	diffreps_peak_290815	10.2877	567	ENSSSCT00000052626	DKKL1	2.56252	5.15541e-06	0.00174413	up
chr1	96443401	96444280	diffreps_peak_15422	10.8228	879	ENSSSCT00000038005	PIAS2	18.4479	1.50401e-06	0.000724824	up	100627995	-	-	protein inhibitor of activated STAT, 2	ssc04120(Ubiquitin mediated proteolysis)//ssc04630(Jak-STAT signaling pathway)//ssc05200(Pathways in cancer)//ssc05222(Small cell lung cancer)	GO:0016605(PML body)	GO:0061665(SUMO ligase activity)//GO:0008134(transcription factor binding)//GO:0003677(DNA binding)//GO:0031625(ubiquitin protein ligase binding)	GO:0043433(negative regulation of sequence-specific DNA binding transcription factor activity)//GO:0006351(transcription, DNA-templated)//GO:0045944(positive regulation of transcription from RNA polymerase II promoter)//GO:0060766(negative regulation of androgen receptor signaling pathway)//GO:0045667(regulation of osteoblast differentiation)
chr3	132671921	132672376	diffreps_peak_242013	12.2179	455	ENSSSCT00000009474	ACP1	8.66462	6.05514e-08	0.000150004	up	100516434	-	-	acid phosphatase 1, soluble		GO:0070062(extracellular exosome)//GO:0009898(cytoplasmic side of plasma membrane)//GO:0005737(cytoplasm)	GO:0003993(acid phosphatase activity)//GO:0004726(non-membrane spanning protein tyrosine phosphatase activity)	GO:0035335(peptidyl-tyrosine dephosphorylation)
chrUn_NW_018085155v1	14082	14475	diffreps_peak_381525	11.1253	393	ENSSSCT00000055231	ENSSSCG00000034436	2.51833	7.4939e-07	0.000463501	up
chr2	75098133	75098562	diffreps_peak_206564	11.4587	429	ENSSSCT00000045168	HMG20B	15.1181	3.47761e-07	0.000293665	up	100737571	-	Ensembl:ENSSSCG00000024002	high mobility group 20B
chr1	250420341	250421280	diffreps_peak_40583	12.3291	939	ENSSSCT00000037525	PTPN3	6.22064	4.68704e-08	0.000146387	up
chr1	230253193	230253589	diffreps_peak_37245	11.9648	396	ENSSSCT00000005817	ENSSSCG00000005282	3.16057	1.08433e-07	0.000173314	up
chr9	130255881	130257365	diffreps_peak_374628	12.0129	1484	ENSSSCT00000016979	RPS6KC1	3.43804	9.70786e-08	0.000167794	up	100522456	-	Ensembl:ENSSSCG00000015586	ribosomal protein S6 kinase, 52kDa, polypeptide 1		GO:0043231(intracellular membrane-bounded organelle)//GO:0005769(early endosome)//GO:0005737(cytoplasm)	GO:0005524(ATP binding)//GO:0004674(protein serine/threonine kinase activity)	GO:0006468(protein phosphorylation)//GO:0007165(signal transduction)
chr14	29996001	29997280	diffreps_peak_119314	10.9368	1279	ENSSSCT00000010728	HIP1R	3.26425	1.15669e-06	0.000609727	up	100154116	-	Ensembl:ENSSSCG00000009786	huntingtin interacting protein 1 related		GO:0030136(clathrin-coated vesicle)//GO:0005856(cytoskeleton)//GO:0005905(coated pit)	GO:0035091(phosphatidylinositol binding)//GO:0003779(actin binding)//GO:0030276(clathrin binding)	GO:0006915(apoptotic process)//GO:0072583(clathrin-mediated endocytosis)
chr3	4803264	4803648	diffreps_peak_220120	11.4416	384	ENSSSCT00000039540	RAC1	3.19526	3.61724e-07	0.000299931	up
chr2	59895761	59896800	diffreps_peak_203976	11.2669	1039	ENSSSCT00000015175	ENSSSCG00000013889	2.30994	5.40914e-07	0.000379536	up
chr1	100474924	100475600	diffreps_peak_16089	11.2359	676	ENSSSCT00000004994	ME2	3.04742	5.80911e-07	0.000397204	up	100524659	-	-	malic enzyme 2, NAD(+)-dependent, mitochondrial	ssc00620(Pyruvate metabolism)//	GO:0005739(mitochondrion)	GO:0004471(malate dehydrogenase (decarboxylating) (NAD+) activity)//GO:0046872(metal ion binding)//GO:0051287(NAD binding)	GO:0055114(oxidation-reduction process)//GO:0006108(malate metabolic process)//GO:1902031(regulation of NADP metabolic process)
chr3	85711401	85712541	diffreps_peak_234293	10.7501	1140	ENSSSCT00000009197	CFAP36	3.40033	1.77795e-06	0.000813302	up	100513146	CCDC104	Ensembl:ENSSSCG00000008400	cilia and flagella associated protein 36
chr14	39309048	39309380	diffreps_peak_120961	12.0284	332	ENSSSCT00000053256	RPL6	8.25915	9.36641e-08	0.00016544	up	733592	-	Ensembl:ENSSSCG00000024825	ribosomal protein L6	ssc03010(Ribosome)	GO:0016020(membrane)//GO:0005634(nucleus)//GO:0036464(cytoplasmic ribonucleoprotein granule)//GO:0005925(focal adhesion)//GO:0022625(cytosolic large ribosomal subunit)	GO:0044822(poly(A) RNA binding)//GO:0003735(structural constituent of ribosome)	GO:0002181(cytoplasmic translation)//GO:0000027(ribosomal large subunit assembly)
chr12	59132201	59132605	diffreps_peak_79940	11.2938	404	ENSSSCT00000063598	LRRC75A	10.9563	5.08433e-07	0.000365446	up	100626706	FAM211A	Ensembl:ENSSSCG00000021252	leucine rich repeat containing 75A
chr2	27686414	27686872	diffreps_peak_198760	10.7215	458	ENSSSCT00000057781	HIPK3	2.73623	1.89898e-06	0.000849764	up	100515770	-	-	homeodomain interacting protein kinase 3		GO:0016605(PML body)//GO:0005737(cytoplasm)	GO:0005524(ATP binding)//GO:0004674(protein serine/threonine kinase activity)	GO:0009299(mRNA transcription)//GO:0018105(peptidyl-serine phosphorylation)//GO:0043508(negative regulation of JUN kinase activity)//GO:0043066(negative regulation of apoptotic process)//GO:0018107(peptidyl-threonine phosphorylation)
chr14	76814281	76815100	diffreps_peak_127712	10.8	819	ENSSSCT00000011291	AP3M1	13.3492	1.58485e-06	0.000751461	up	100155017	-	Ensembl:ENSSSCG00000010314	adaptor-related protein complex 3, mu 1 subunit	ssc04142(Lysosome)	GO:0005765(lysosomal membrane)//GO:0030131(clathrin adaptor complex)//GO:0030424(axon)	GO:0017137(Rab GTPase binding)	GO:0048490(anterograde synaptic vesicle transport)//GO:0006886(intracellular protein transport)
chr1	107910786	107911420	diffreps_peak_17291	10.4227	634	ENSSSCT00000026051	ENSSSCG00000004556	3.60411	3.77861e-06	0.00138566	up
chr6	150249461	150250760	diffreps_peak_306921	10.0164	1299	ENSSSCT00000049796	PATJ	4.81462	9.63033e-06	0.00280374	up
chr5	7200836	7201060	diffreps_peak_265148	12.1951	224	ENSSSCT00000065322	ZC3H7B	5.19946	6.38171e-08	0.000151928	up
chr17	5269901	5271840	diffreps_peak_174974	10.3865	1939	ENSSSCT00000046861	SLC7A2	2.64459	4.10669e-06	0.00147247	up	100037298	ATRC2|CAT-2|CAT2	Ensembl:ENSSSCG00000006987	solute carrier family 7 (cationic amino acid transporter, y+ system), member 2		GO:0005886(plasma membrane)//GO:0016021(integral component of membrane)	GO:0015171(amino acid transmembrane transporter activity)//GO:0097627(high-affinity L-ornithine transmembrane transporter activity)//GO:0097626(low-affinity L-arginine transmembrane transporter activity)//GO:0015297(antiporter activity)//GO:0005292(high-affinity lysine transmembrane transporter activity)//GO:0005289(high-affinity arginine transmembrane transporter activity)	GO:0097639(L-lysine import across plasma membrane)//GO:0006809(nitric oxide biosynthetic process)//GO:0097640(L-ornithine import across plasma membrane)//GO:0097638(L-arginine import across plasma membrane)//GO:0050727(regulation of inflammatory response)//GO:0042116(macrophage activation)//GO:0002537(nitric oxide production involved in inflammatory response)//GO:0003333(amino acid transmembrane …
chr1	239118907	239119160	diffreps_peak_38707	10.9202	253	ENSSSCT00000005900	IGFBPL1	5.14539	1.20175e-06	0.000625046	up	100155070	-	Ensembl:ENSSSCG00000005360	insulin-like growth factor binding protein-like 1		GO:0005576(extracellular region)	GO:0005520(insulin-like growth factor binding)	GO:0001558(regulation of cell growth)
chr14	121395161	121395920	diffreps_peak_135130	10.5832	759	ENSSSCT00000011624	SHOC2	4.40508	2.61104e-06	0.00106213	up	100155918	-	Ensembl:ENSSSCG00000010628	SHOC2 leucine-rich repeat scaffold protein	ssc04014(Ras signaling pathway)	GO:0005654(nucleoplasm)//GO:0000164(protein phosphatase type 1 complex)	GO:0008157(protein phosphatase 1 binding)	GO:0046579(positive regulation of Ras protein signal transduction)
chr6	72289981	72292011	diffreps_peak_293913	11.5946	2030	ENSSSCT00000003816	VPS13D	3.21223	2.54319e-07	0.000250652	up
chr7	69805625	69805836	diffreps_peak_322296	11.184	211	ENSSSCT00000002209	PRKD1	3.94854	6.54617e-07	0.000426471	up	100174944	PKC	-	protein kinase D1		GO:0005886(plasma membrane)//GO:0005802(trans-Golgi network)//GO:0005938(cell cortex)//GO:0005829(cytosol)//GO:0005634(nucleus)//GO:0005911(cell-cell junction)	GO:0005524(ATP binding)//GO:0004697(protein kinase C activity)//GO:0042802(identical protein binding)	GO:0010837(regulation of keratinocyte proliferation)//GO:0048193(Golgi vesicle transport)//GO:0043123(positive regulation of I-kappaB kinase/NF-kappaB signaling)//GO:0045766(positive regulation of angiogenesis)//GO:0010976(positive regulation of neuron projection development)//GO:0045669(positive regulation of osteoblast differentiation)//GO:0032793(positive regulation of CREB transcription facto…
chr3	72296860	72297695	diffreps_peak_232009	11.5809	835	ENSSSCT00000009124	C2orf42	2.49507	2.6251e-07	0.000254943	up
chrX	124681797	124682017	diffreps_peak_404026	11.9573	220	ENSSSCT00000013985	HCFC1	9.41697	1.1034e-07	0.000174502	up	100523834	-	Ensembl:ENSSSCG00000012793|Vega:OTTSUSG00000004947	host cell factor C1	ssc05168(Herpes simplex infection)	GO:0005671(Ada2/Gcn5/Ada3 transcription activator complex)//GO:0016020(membrane)//GO:0005739(mitochondrion)//GO:0070461(SAGA-type complex)//GO:0048188(Set1C/COMPASS complex)//GO:0070688(MLL5-L complex)//GO:0071339(MLL1 complex)//GO:0043025(neuronal cell body)	GO:0043995(histone acetyltransferase activity (H4-K5 specific))//GO:0003682(chromatin binding)//GO:0042802(identical protein binding)//GO:0001205(transcriptional activator activity, RNA polymerase II distal enhancer sequence-specific binding)//GO:0046972(histone acetyltransferase activity (H4-K16 specific))//GO:0043996(histone acetyltransferase activity (H4-K8 specific))//GO:0003713(transcription…	GO:0043982(histone H4-K8 acetylation)//GO:0043984(histone H4-K16 acetylation)//GO:0019046(release from viral latency)//GO:0050821(protein stabilization)//GO:0006366(transcription from RNA polymerase II promoter)//GO:0045944(positive regulation of transcription from RNA polymerase II promoter)//GO:0043981(histone H4-K5 acetylation)//GO:0043254(regulation of protein complex assembly)
chr8	67162841	67163057	diffreps_peak_341822	12.6621	216	ENSSSCT00000046215	CABS1	12.0341	2.17705e-08	0.000142255	up
chr7	68415361	68415968	diffreps_peak_322059	12.653	607	ENSSSCT00000002204	HECTD1	8.06773	2.22346e-08	0.000142255	up	100152212	-	Ensembl:ENSSSCG00000001971	HECT domain containing E3 ubiquitin protein ligase 1			GO:0004842(ubiquitin-protein transferase activity)//GO:0046872(metal ion binding)//GO:0016874(ligase activity)//GO:0061630(ubiquitin protein ligase activity)	GO:0003170(heart valve development)//GO:0070534(protein K63-linked ubiquitination)//GO:0060707(trophoblast giant cell differentiation)//GO:1903077(negative regulation of protein localization to plasma membrane)//GO:0035904(aorta development)//GO:0051865(protein autoubiquitination)//GO:0060708(spongiotrophoblast differentiation)//GO:0042787(protein ubiquitination involved in ubiquitin-dependent pr…
chr9	102966281	102967560	diffreps_peak_370020	11.5808	1279	ENSSSCT00000016789	FAM185A	3.40313	2.62562e-07	0.000254943	up	100512804	-	-	family with sequence similarity 185, member A		GO:0005737(cytoplasm)
chr1	119739141	119740313	diffreps_peak_19262	10.6544	1172	ENSSSCT00000005107	MAPK6	2.25461	2.2161e-06	0.000947297	up	396833	SUSERK3	Ensembl:ENSSSCG00000004624	mitogen-activated protein kinase 6		GO:0005634(nucleus)	GO:0005524(ATP binding)//GO:0019901(protein kinase binding)//GO:0004707(MAP kinase activity)//GO:0046982(protein heterodimerization activity)	GO:0000165(MAPK cascade)
chr3	96158001	96159260	diffreps_peak_236012	10.839	1259	ENSSSCT00000009250	PREPL	4.52802	1.44884e-06	0.000707086	up	100526165	-	Ensembl:ENSSSCG00000008448	prolyl endopeptidase-like		GO:0005794(Golgi apparatus)//GO:0005856(cytoskeleton)	GO:0004252(serine-type endopeptidase activity)//GO:0070008(serine-type exopeptidase activity)	GO:0006508(proteolysis)
chr7	23249541	23251140	diffreps_peak_314371	11.1262	1599	ENSSSCT00000034277	FLOT1	2.79683	7.47852e-07	0.000463099	up	100151746	-	Ensembl:ENSSSCG00000022725|Vega:OTTSUSG00000003623	flotillin 1	ssc04910(Insulin signaling pathway)	GO:0005768(endosome)//GO:0001931(uropod)//GO:0070062(extracellular exosome)//GO:0045177(apical part of cell)//GO:0034451(centriolar satellite)//GO:0030027(lamellipodium)//GO:0016323(basolateral plasma membrane)//GO:0016600(flotillin complex)//GO:0005765(lysosomal membrane)//GO:0045121(membrane raft)//GO:0008180(COP9 signalosome)//GO:0042383(sarcolemma)//GO:0042470(melanosome)//GO:0005913(cell-cel…	GO:0046982(protein heterodimerization activity)//GO:0002020(protease binding)	GO:0051260(protein homooligomerization)//GO:0022617(extracellular matrix disassembly)//GO:0032728(positive regulation of interferon-beta production)//GO:0048643(positive regulation of skeletal muscle tissue development)//GO:0090002(establishment of protein localization to plasma membrane)//GO:0032226(positive regulation of synaptic transmission, dopaminergic)//GO:0034141(positive regulation of to…
chr8	104500361	104501960	diffreps_peak_347851	10.3566	1599	ENSSSCT00000024667	USP53	3.07994	4.39949e-06	0.00154796	up	100626376	-	Ensembl:ENSSSCG00000023174	ubiquitin specific peptidase 53			GO:0036459(thiol-dependent ubiquitinyl hydrolase activity)	GO:0016579(protein deubiquitination)
chr2	119331294	119331580	diffreps_peak_213794	12.6537	286	ENSSSCT00000015532	TRIM36	8.36662	2.2198e-08	0.000142255	up
chr12	3893941	3894760	diffreps_peak_70104	10.7732	819	ENSSSCT00000044644	TNRC6C	3.62149	1.68565e-06	0.000783645	up	100624184	-	-	trinucleotide repeat containing 6C			GO:0000166(nucleotide binding)//GO:0003676(nucleic acid binding)	GO:0060213(positive regulation of nuclear-transcribed mRNA poly(A) tail shortening)//GO:0035162(embryonic hemopoiesis)//GO:0035195(gene silencing by miRNA)//GO:0001706(endoderm formation)//GO:0060964(regulation of gene silencing by miRNA)
chr12	50746984	50747400	diffreps_peak_78511	10.1329	416	ENSSSCT00000019467	KIAA0753	3.62906	7.36451e-06	0.00227933	up	100521472	-	Ensembl:ENSSSCG00000017890	KIAA0753 ortholog		GO:0005813(centrosome)//GO:0005737(cytoplasm)		GO:0007099(centriole replication)
chr10	20178562	20178780	diffreps_peak_47996	10.3688	218	ENSSSCT00000011925	CRB1	5.09839	4.27758e-06	0.00151776	up	100738148	-	-	crumbs family member 1, photoreceptor morphogenesis associated	ssc04390(Hippo signaling pathway)
chr1	230216432	230216650	diffreps_peak_37237	10.6335	218	ENSSSCT00000005817	ENSSSCG00000005282	4.28662	2.32562e-06	0.00097952	up
chr4	130390501	130391520	diffreps_peak_263775	11.6753	1019	ENSSSCT00000007604	CYR61	12.4054	2.11202e-07	0.00022837	up	100153791	-	Ensembl:ENSSSCG00000006940	cysteine-rich, angiogenic inducer, 61		GO:0005578(proteinaceous extracellular matrix)	GO:0050840(extracellular matrix binding)//GO:0008201(heparin binding)//GO:0005178(integrin binding)//GO:0005520(insulin-like growth factor binding)	GO:0072593(reactive oxygen species metabolic process)//GO:0044319(wound healing, spreading of cells)//GO:0060591(chondroblast differentiation)//GO:2000304(positive regulation of ceramide biosynthetic process)//GO:0060548(negative regulation of cell death)//GO:0043066(negative regulation of apoptotic process)//GO:0060716(labyrinthine layer blood vessel development)//GO:0003181(atrioventricular val…
chr3	40162646	40162928	diffreps_peak_226480	11.5236	282	ENSSSCT00000040155	HAGH	3.90634	2.99525e-07	0.000271577	up	100624780	-	-	hydroxyacylglutathione hydrolase		GO:0005739(mitochondrion)//GO:0070062(extracellular exosome)		GO:0006750(glutathione biosynthetic process)
chr10	30976714	30977006	diffreps_peak_49942	11.2841	292	ENSSSCT00000048080	HNRNPK	4.69038	5.19898e-07	0.000370287	up	100622191	-	Ensembl:ENSSSCG00000022760	heterogeneous nuclear ribonucleoprotein K	ssc03040(Spliceosome)//ssc05168(Herpes simplex infection)//ssc05203(Viral carcinogenesis)//ssc05206(MicroRNAs in cancer)	GO:0071013(catalytic step 2 spliceosome)//GO:0016020(membrane)//GO:0070062(extracellular exosome)//GO:0005925(focal adhesion)//GO:0000790(nuclear chromatin)	GO:0001077(transcriptional activator activity, RNA polymerase II core promoter proximal region sequence-specific binding)//GO:0044822(poly(A) RNA binding)//GO:0000978(RNA polymerase II core promoter proximal region sequence-specific DNA binding)	GO:0072369(regulation of lipid transport by positive regulation of transcription from RNA polymerase II promoter)//GO:0048260(positive regulation of receptor-mediated endocytosis)//GO:0006366(transcription from RNA polymerase II promoter)//GO:0043066(negative regulation of apoptotic process)//GO:0010988(regulation of low-density lipoprotein particle clearance)//GO:0045716(positive regulation of l…
chr5	6701721	6702900	diffreps_peak_265047	11.9862	1179	ENSSSCT00000051709	TNFRSF13C	5.55219	1.03235e-07	0.000170414	up
chr1	144930861	144931580	diffreps_peak_23488	12.3703	719	ENSSSCT00000005359	TJP1	34.0597	4.26238e-08	0.000144683	up
chr1	66545541	66546406	diffreps_peak_10633	10.2148	865	ENSSSCT00000004811	PRDM13	6.97407	6.09819e-06	0.00197492	up	100514742	-	Ensembl:ENSSSCG00000004354	PR domain containing 13		GO:0005634(nucleus)	GO:0003676(nucleic acid binding)//GO:0003682(chromatin binding)//GO:0042054(histone methyltransferase activity)//GO:0046872(metal ion binding)	GO:0022008(neurogenesis)//GO:0016571(histone methylation)//GO:0000122(negative regulation of transcription from RNA polymerase II promoter)
chr4	106567141	106567900	diffreps_peak_259817	10.4929	759	ENSSSCT00000007404	HIPK1	3.89988	3.21446e-06	0.00123434	up	100156877	-	-	homeodomain interacting protein kinase 1		GO:0016607(nuclear speck)//GO:0016605(PML body)//GO:0005737(cytoplasm)	GO:0004672(protein kinase activity)//GO:0005524(ATP binding)	GO:0072577(endothelial cell apoptotic process)//GO:0010842(retina layer formation)//GO:0008284(positive regulation of cell proliferation)//GO:0060235(lens induction in camera-type eye)//GO:0006468(protein phosphorylation)//GO:0010803(regulation of tumor necrosis factor-mediated signaling pathway)//GO:0042771(intrinsic apoptotic signaling pathway in response to DNA damage by p53 class mediator)//G…
chr1	116603625	116606220	diffreps_peak_18758	11.2503	2595	ENSSSCT00000005093	RAB27A	3.55695	5.61978e-07	0.000389612	up	606749	-	Ensembl:ENSSSCG00000004612	RAB27A, member RAS oncogene family		GO:0005764(lysosome)//GO:0070062(extracellular exosome)//GO:0030425(dendrite)//GO:0005794(Golgi apparatus)//GO:0001750(photoreceptor outer segment)//GO:0032585(multivesicular body membrane)//GO:0042470(melanosome)//GO:0070382(exocytic vesicle)//GO:0030141(secretory granule)	GO:0003924(GTPase activity)//GO:0031489(myosin V binding)//GO:0005525(GTP binding)//GO:0019003(GDP binding)	GO:1903435(positive regulation of constitutive secretory pathway)//GO:1903307(positive regulation of regulated secretory pathway)//GO:0043320(natural killer cell degranulation)//GO:0007596(blood coagulation)//GO:0010628(positive regulation of gene expression)//GO:1903428(positive regulation of reactive oxygen species biosynthetic process)//GO:0097278(complement-dependent cytotoxicity)//GO:0007264…
chr6	3260593	3260918	diffreps_peak_281929	10.1455	325	ENSSSCT00000002955	GSE1	11.7231	7.15306e-06	0.00222805	up	100513153	KIAA0182	-	Gse1 coiled-coil protein
chr4	127177302	127177566	diffreps_peak_263210	12.2297	264	ENSSSCT00000034721	ENSSSCG00000030801	5.03049	5.8919e-08	0.000149043	up
chr13	5392773	5392984	diffreps_peak_81270	10.4201	211	ENSSSCT00000012267	SATB1	2.13848	3.80099e-06	0.00139251	up	100155111	-	Ensembl:ENSSSCG00000011201	SATB homeobox 1		GO:0016363(nuclear matrix)//GO:0005634(nucleus)//GO:0016605(PML body)//GO:0005720(nuclear heterochromatin)	GO:0043565(sequence-specific DNA binding)//GO:0003682(chromatin binding)//GO:0001227(transcriptional repressor activity, RNA polymerase II transcription regulatory region sequence-specific binding)//GO:0000977(RNA polymerase II regulatory region sequence-specific DNA binding)	GO:0043374(CD8-positive, alpha-beta T cell differentiation)//GO:0050798(activated T cell proliferation)//GO:0006338(chromatin remodeling)//GO:0060004(reflex)//GO:0008544(epidermis development)//GO:0006351(transcription, DNA-templated)//GO:0043367(CD4-positive, alpha-beta T cell differentiation)//GO:0000122(negative regulation of transcription from RNA polymerase II promoter)//GO:0006357(regulatio…
chr18	6178761	6179720	diffreps_peak_185803	10.0859	959	ENSSSCT00000024743	ABCB8	19.0735	8.20538e-06	0.00247279	up	100626423	-	Ensembl:ENSSSCG00000027986	ATP-binding cassette, sub-family B (MDR/TAP), member 8	ssc02010(ABC transporters)	GO:0005730(nucleolus)//GO:0016021(integral component of membrane)//GO:0005739(mitochondrion)	GO:0005524(ATP binding)//GO:0042626(ATPase activity, coupled to transmembrane movement of substances)	GO:0055085(transmembrane transport)//GO:0008152(metabolic process)
chr8	77892317	77892957	diffreps_peak_343635	10.4339	640	ENSSSCT00000046910	RPS3A	4.13825	3.68209e-06	0.00136046	up	414390	-	Ensembl:ENSSSCG00000009019	ribosomal protein S3A	ssc03010(Ribosome)	GO:0022627(cytosolic small ribosomal subunit)//GO:0005634(nucleus)//GO:0005829(cytosol)	GO:0003735(structural constituent of ribosome)	GO:0006412(translation)//GO:0030154(cell differentiation)
chr1	252986861	252988800	diffreps_peak_41044	12.6959	1939	ENSSSCT00000006012	PTBP3	11.2467	2.01423e-08	0.000142255	up	768100	ROD1	Ensembl:ENSSSCG00000005466	polypyrimidine tract binding protein 3		GO:0005634(nucleus)	GO:0044822(poly(A) RNA binding)//GO:0000166(nucleotide binding)	GO:0006397(mRNA processing)//GO:0048025(negative regulation of mRNA splicing, via spliceosome)
chr12	18850333	18851900	diffreps_peak_72808	11.2954	1567	ENSSSCT00000040262	ITGA2B	2.92669	5.06514e-07	0.000364548	up	397059	GPIIB	Ensembl:ENSSSCG00000017357|Vega:OTTSUSG00000002184	integrin, alpha 2b (platelet glycoprotein IIb of IIb/IIIa complex, antigen CD41)	ssc04015(Rap1 signaling pathway)//ssc04151(PI3K-Akt signaling pathway)//ssc04510(Focal adhesion)//ssc04512(ECM-receptor interaction)//ssc04611(Platelet activation)//ssc04640(Hematopoietic cell lineage)//ssc04810(Regulation of actin cytoskeleton)//ssc05200(Pathways in cancer)//ssc05222(Small cell lung cancer)//ssc05410(Hypertrophic cardiomyopathy (HCM))//ssc05412(Arrhythmogenic right ventricular c…	GO:0009897(external side of plasma membrane)//GO:0070062(extracellular exosome)//GO:0072562(blood microparticle)//GO:0008305(integrin complex)//GO:0005925(focal adhesion)	GO:0050840(extracellular matrix binding)//GO:0042802(identical protein binding)	GO:0007229(integrin-mediated signaling pathway)//GO:0007155(cell adhesion)//GO:0007160(cell-matrix adhesion)
chrUn_NW_018085356v1	467306	468629	diffreps_peak_384844	11.5887	1323	ENSSSCT00000029980	MCM3AP	3.23754	2.57839e-07	0.000252449	up	100738659	-	Ensembl:ENSSSCG00000026344	minichromosome maintenance complex component 3 associated protein		GO:0031965(nuclear membrane)//GO:0005829(cytosol)	GO:0000166(nucleotide binding)
chr14	107614521	107616760	diffreps_peak_132811	11.7609	2239	ENSSSCT00000011492	ZNF518A	3.01158	1.73422e-07	0.000207695	up	100153530	-	-	zinc finger protein 518A		GO:0005634(nucleus)	GO:0000981(RNA polymerase II transcription factor activity, sequence-specific DNA binding)//GO:0046872(metal ion binding)	GO:0006357(regulation of transcription from RNA polymerase II promoter)//GO:0006351(transcription, DNA-templated)
chr9	6806023	6806696	diffreps_peak_354603	10.2144	673	ENSSSCT00000016162	INPPL1	18.9279	6.10409e-06	0.00197638	up	100462718	SHIP2	Ensembl:ENSSSCG00000014811	inositol polyphosphate phosphatase-like 1	ssc00562(Inositol phosphate metabolism)//ssc04070(Phosphatidylinositol signaling system)//ssc04662(B cell receptor signaling pathway)//ssc04666(Fc gamma R-mediated phagocytosis)//ssc04910(Insulin signaling pathway)	GO:0005886(plasma membrane)//GO:0005794(Golgi apparatus)	GO:0016787(hydrolase activity)//GO:0042169(SH2 domain binding)	GO:0006897(endocytosis)//GO:0010629(negative regulation of gene expression)//GO:0046856(phosphatidylinositol dephosphorylation)//GO:0001958(endochondral ossification)//GO:0007015(actin filament organization)//GO:0009791(post-embryonic development)//GO:0006006(glucose metabolic process)//GO:0008285(negative regulation of cell proliferation)//GO:0032868(response to insulin)//GO:0097178(ruffle assem…
chr3	42043938	42045795	diffreps_peak_226783	11.9577	1857	ENSSSCT00000008842	NOL8	9.42636	1.10242e-07	0.000174421	up
chr4	2895481	2896058	diffreps_peak_242529	11.1666	577	ENSSSCT00000052660	PTK2	11.9625	6.81394e-07	0.00043687	up	100170770	FAK	Ensembl:ENSSSCG00000030641	PTK2 protein tyrosine kinase 2		GO:0031234(extrinsic component of cytoplasmic side of plasma membrane)//GO:0005856(cytoskeleton)	GO:0005102(receptor binding)//GO:0004715(non-membrane spanning protein tyrosine kinase activity)	GO:0007169(transmembrane receptor protein tyrosine kinase signaling pathway)//GO:0045087(innate immune response)//GO:0002741(positive regulation of cytokine secretion involved in immune response)//GO:0043304(regulation of mast cell degranulation)//GO:0038083(peptidyl-tyrosine autophosphorylation)//GO:0030154(cell differentiation)//GO:0042127(regulation of cell proliferation)//GO:0007155(cell adhe…
chr17	48131390	48131920	diffreps_peak_182160	11.7875	530	ENSSSCT00000008136	PCIF1	4.00874	1.63099e-07	0.000203574	up	100153535	-	-	PDX1 C-terminal inhibiting factor 1		GO:0005654(nucleoplasm)//GO:0045171(intercellular bridge)//GO:0015630(microtubule cytoskeleton)		GO:0010923(negative regulation of phosphatase activity)
chr12	59748170	59748725	diffreps_peak_80044	11.8904	555	ENSSSCT00000026010	AKAP10	4.19537	1.2871e-07	0.000186516	up	397262	D-AKAP2	Ensembl:ENSSSCG00000024030	A kinase (PRKA) anchor protein 10		GO:0016020(membrane)//GO:0005886(plasma membrane)//GO:0005739(mitochondrion)		GO:0008104(protein localization)
chr4	110094261	110095059	diffreps_peak_260395	10.9546	798	ENSSSCT00000007467	AHCYL1	3.97452	1.11018e-06	0.000592971	up	100157229	-	-	adenosylhomocysteinase-like 1		GO:0043231(intracellular membrane-bounded organelle)//GO:0070062(extracellular exosome)//GO:0005829(cytosol)	GO:0004013(adenosylhomocysteinase activity)	GO:0042045(epithelial fluid transport)//GO:0031440(regulation of mRNA 3'-end processing)//GO:0006730(one-carbon metabolic process)//GO:0044070(regulation of anion transport)//GO:0010765(positive regulation of sodium ion transport)//GO:0038166(angiotensin-activated signaling pathway)//GO:0051592(response to calcium ion)//GO:0006378(mRNA polyadenylation)//GO:0033353(S-adenosylmethionine cycle)//GO:…
chr6	55927307	55928960	diffreps_peak_291072	10.5383	1653	ENSSSCT00000062063	TSEN34	5.24885	2.89525e-06	0.00114457	up	100518973	-	-	TSEN34 tRNA splicing endonuclease subunit		GO:0000214(tRNA-intron endonuclease complex)//GO:0005654(nucleoplasm)	GO:0016829(lyase activity)//GO:0003676(nucleic acid binding)//GO:0000213(tRNA-intron endonuclease activity)	GO:0000379(tRNA-type intron splice site recognition and cleavage)//GO:0090501(RNA phosphodiester bond hydrolysis)//GO:0090502(RNA phosphodiester bond hydrolysis, endonucleolytic)
chr12	52105933	52106365	diffreps_peak_78747	10.1989	432	ENSSSCT00000019496	GLTPD2	4.61183	6.32493e-06	0.00202961	up	100513110	-	-	glycolipid transfer protein domain containing 2		GO:0005737(cytoplasm)	GO:0017089(glycolipid transporter activity)//GO:0051861(glycolipid binding)	GO:0046836(glycolipid transport)
chr7	9685641	9685879	diffreps_peak_312119	11.8194	238	ENSSSCT00000001147	TBC1D7	3.1745	1.51552e-07	0.000198937	up	100155821	-	Ensembl:ENSSSCG00000001053	TBC1 domain family, member 7		GO:0036064(ciliary basal body)//GO:0031410(cytoplasmic vesicle)	GO:0005096(GTPase activator activity)//GO:0017137(Rab GTPase binding)	GO:0031398(positive regulation of protein ubiquitination)//GO:0032007(negative regulation of TOR signaling)//GO:1902018(negative regulation of cilium assembly)//GO:0090630(activation of GTPase activity)//GO:0070848(response to growth factor)
chr2	27649121	27650000	diffreps_peak_198752	11.255	879	ENSSSCT00000014538	HIPK3	3.44461	5.55923e-07	0.000386464	up	100515770	-	-	homeodomain interacting protein kinase 3		GO:0016605(PML body)//GO:0005737(cytoplasm)	GO:0005524(ATP binding)//GO:0004674(protein serine/threonine kinase activity)	GO:0009299(mRNA transcription)//GO:0018105(peptidyl-serine phosphorylation)//GO:0043508(negative regulation of JUN kinase activity)//GO:0043066(negative regulation of apoptotic process)//GO:0018107(peptidyl-threonine phosphorylation)
chr2	89830801	89831600	diffreps_peak_209253	10.3608	799	ENSSSCT00000040032	CKMT2	4.02887	4.35735e-06	0.00153667	up	733602	-	Ensembl:ENSSSCG00000014128	creatine kinase, mitochondrial 2 (sarcomeric)	ssc00330(Arginine and proline metabolism)//	GO:0005739(mitochondrion)	GO:0005524(ATP binding)//GO:0016301(kinase activity)	GO:0016310(phosphorylation)
chr2	2392661	2393420	diffreps_peak_194494	12.629	759	ENSSSCT00000064795	DHCR7	15.1749	2.3495e-08	0.000142255	up
chr14	21082580	21083166	diffreps_peak_117737	11.9059	586	ENSSSCT00000065233	DDX60	3.74233	1.24189e-07	0.000183214	up
chr10	30984022	30984330	diffreps_peak_49946	10.144	308	ENSSSCT00000025854	HNRNPK	3.88362	7.17773e-06	0.0022341	up	100622191	-	Ensembl:ENSSSCG00000022760	heterogeneous nuclear ribonucleoprotein K	ssc03040(Spliceosome)//ssc05168(Herpes simplex infection)//ssc05203(Viral carcinogenesis)//ssc05206(MicroRNAs in cancer)	GO:0071013(catalytic step 2 spliceosome)//GO:0016020(membrane)//GO:0070062(extracellular exosome)//GO:0005925(focal adhesion)//GO:0000790(nuclear chromatin)	GO:0001077(transcriptional activator activity, RNA polymerase II core promoter proximal region sequence-specific binding)//GO:0044822(poly(A) RNA binding)//GO:0000978(RNA polymerase II core promoter proximal region sequence-specific DNA binding)	GO:0072369(regulation of lipid transport by positive regulation of transcription from RNA polymerase II promoter)//GO:0048260(positive regulation of receptor-mediated endocytosis)//GO:0006366(transcription from RNA polymerase II promoter)//GO:0043066(negative regulation of apoptotic process)//GO:0010988(regulation of low-density lipoprotein particle clearance)//GO:0045716(positive regulation of l…
chr11	18398952	18400360	diffreps_peak_59753	10.8929	1408	ENSSSCT00000010296	CAB39L	4.48479	1.27959e-06	0.000651846	up	100519104	-	Ensembl:ENSSSCG00000009397	calcium binding protein 39-like	ssc04150(mTOR signaling pathway)//ssc04152(AMPK signaling pathway)	GO:0070062(extracellular exosome)
chrX	31596581	31597413	diffreps_peak_389917	12.134	832	ENSSSCT00000049274	ENSSSCG00000037401	7.46444	7.34438e-08	0.000155969	up
chr13	117143569	117143902	diffreps_peak_99683	10.0069	333	ENSSSCT00000038283	ZMAT3	2.26298	9.84181e-06	0.00285227	up	100621584	-	-	zinc finger, matrin-type 3	ssc04115(p53 signaling pathway)		GO:0003676(nucleic acid binding)//GO:0008270(zinc ion binding)
chr3	37689001	37690002	diffreps_peak_226014	10.8408	1001	ENSSSCT00000055011	NUDT16L1	5.37131	1.44264e-06	0.000705076	up	100511443	-	-	nudix (nucleoside diphosphate linked moiety X)-type motif 16-like 1	ssc05205(Proteoglycans in cancer)		GO:0044822(poly(A) RNA binding)//GO:0030515(snoRNA binding)//GO:0016787(hydrolase activity)	GO:0008152(metabolic process)
chr2	33692412	33693128	diffreps_peak_199684	12.5147	716	ENSSSCT00000014568	MUC15	4.98199	3.05703e-08	0.000142255	up	100303614	-	-	mucin 15, cell surface associated		GO:0016021(integral component of membrane)
chr1	96444841	96446360	diffreps_peak_15423	11.6595	1519	ENSSSCT00000063240	PIAS2	10.4691	2.19042e-07	0.000232492	up	100627995	-	-	protein inhibitor of activated STAT, 2	ssc04120(Ubiquitin mediated proteolysis)//ssc04630(Jak-STAT signaling pathway)//ssc05200(Pathways in cancer)//ssc05222(Small cell lung cancer)	GO:0016605(PML body)	GO:0061665(SUMO ligase activity)//GO:0008134(transcription factor binding)//GO:0003677(DNA binding)//GO:0031625(ubiquitin protein ligase binding)	GO:0043433(negative regulation of sequence-specific DNA binding transcription factor activity)//GO:0006351(transcription, DNA-templated)//GO:0045944(positive regulation of transcription from RNA polymerase II promoter)//GO:0060766(negative regulation of androgen receptor signaling pathway)//GO:0045667(regulation of osteoblast differentiation)
chr6	57434400	57434631	diffreps_peak_291315	10.2041	231	ENSSSCT00000061268	ENSSSCG00000037021	5.8026	6.25023e-06	0.00201263	up
chr15	128306701	128307240	diffreps_peak_159088	10.1534	539	ENSSSCT00000023756	IRS1	27.1176	7.02414e-06	0.00219671	up	100512686	-	-	insulin receptor substrate 1	ssc04022(cGMP-PKG signaling pathway)//ssc04068(FoxO signaling pathway)//ssc04150(mTOR signaling pathway)//ssc04151(PI3K-Akt signaling pathway)//ssc04152(AMPK signaling pathway)//	GO:0005886(plasma membrane)//GO:0005634(nucleus)//GO:0036064(ciliary basal body)//GO:0005901(caveola)//GO:0005829(cytosol)	GO:0019901(protein kinase binding)//GO:0004871(signal transducer activity)//GO:0005159(insulin-like growth factor receptor binding)//GO:0043548(phosphatidylinositol 3-kinase binding)//GO:0005158(insulin receptor binding)	GO:2001275(positive regulation of glucose import in response to insulin stimulus)//GO:0019216(regulation of lipid metabolic process)//GO:0008286(insulin receptor signaling pathway)//GO:0016042(lipid catabolic process)//GO:0014065(phosphatidylinositol 3-kinase signaling)//GO:0002053(positive regulation of mesenchymal cell proliferation)//GO:0043552(positive regulation of phosphatidylinositol 3-kin…
chr7	94309	94680	diffreps_peak_310427	10.5438	371	ENSSSCT00000041166	DUSP22	2.51951	2.85897e-06	0.00113447	up
chr6	13973341	13973706	diffreps_peak_283790	10.5744	365	ENSSSCT00000042048	HYDIN	2.94177	2.66413e-06	0.00107739	up	100513208	-	-	HYDIN, axonemal central pair apparatus protein
chr6	27322217	27322720	diffreps_peak_286041	10.1544	503	ENSSSCT00000064846	CMTM4	7.21192	7.00878e-06	0.00219313	up
chr14	80276416	80277436	diffreps_peak_128301	10.0443	1020	ENSSSCT00000027181	DLG5	4.28314	9.03104e-06	0.00266553	up	448848	-	-	discs, large homolog 5 (Drosophila)			GO:0008092(cytoskeletal protein binding)//GO:0008013(beta-catenin binding)
chr12	51506561	51506940	diffreps_peak_78628	10.0079	379	ENSSSCT00000042182	MIS12	8.2214	9.81977e-06	0.00284765	up
chr13	112719421	112720027	diffreps_peak_99040	10.8958	606	ENSSSCT00000012867	NLGN1	4.57386	1.27124e-06	0.000649331	up
chr14	120581464	120583240	diffreps_peak_134970	11.201	1776	ENSSSCT00000011617	ADD3	9.12532	6.29503e-07	0.000417246	up	100155574	-	Ensembl:ENSSSCG00000010621	adducin 3 (gamma)		GO:0000794(condensed nuclear chromosome)//GO:0005886(plasma membrane)//GO:0005938(cell cortex)//GO:0005903(brush border)//GO:0097481(neuronal postsynaptic density)//GO:0005654(nucleoplasm)//GO:0005856(cytoskeleton)//GO:0005911(cell-cell junction)	GO:0005198(structural molecule activity)
chr10	50707001	50708240	diffreps_peak_53407	11.1326	1239	ENSSSCT00000045612	KIAA1217	2.5511	7.36818e-07	0.000458997	up	100519102	-	Ensembl:ENSSSCG00000011075	KIAA1217 ortholog				GO:0048706(embryonic skeletal system development)
chr16	46446239	46446956	diffreps_peak_168614	10.5918	717	ENSSSCT00000030461	PIK3R1	3.17296	2.55984e-06	0.00104659	up	100286865	-	-	phosphoinositide-3-kinase, regulatory subunit 1 (alpha)		GO:0005942(phosphatidylinositol 3-kinase complex)//GO:0005634(nucleus)//GO:0005911(cell-cell junction)//GO:0005801(cis-Golgi network)//GO:1990578(perinuclear endoplasmic reticulum membrane)	GO:0019903(protein phosphatase binding)//GO:0046982(protein heterodimerization activity)//GO:0046935(1-phosphatidylinositol-3-kinase regulator activity)//GO:0005168(neurotrophin TRKA receptor binding)//GO:0043559(insulin binding)//GO:0043125(ErbB-3 class receptor binding)//GO:0043560(insulin receptor substrate binding)//GO:0008134(transcription factor binding)//GO:0036312(phosphatidylinositol 3-k…	GO:0001678(cellular glucose homeostasis)//GO:0046854(phosphatidylinositol phosphorylation)//GO:0043066(negative regulation of apoptotic process)//GO:0034644(cellular response to UV)//GO:0048009(insulin-like growth factor receptor signaling pathway)//GO:0032760(positive regulation of tumor necrosis factor production)//GO:0008630(intrinsic apoptotic signaling pathway in response to DNA damage)//GO:…
chr9	11695838	11696060	diffreps_peak_355457	10.281	222	ENSSSCT00000016231	ENSSSCG00000014877	6.39755	5.2363e-06	0.00176265	up
chr6	83592661	83593279	diffreps_peak_295879	10.7168	618	ENSSSCT00000040054	ENSSSCG00000036593	7.99177	1.91942e-06	0.000856593	up
chr12	47891035	47891254	diffreps_peak_78015	10.8056	219	ENSSSCT00000019391	PRPF8	2.99283	1.56464e-06	0.000744898	up	100526074	-	Ensembl:ENSSSCG00000017817	pre-mRNA processing factor 8	ssc03040(Spliceosome)	GO:0071013(catalytic step 2 spliceosome)//GO:0016020(membrane)//GO:0005682(U5 snRNP)	GO:0030620(U2 snRNA binding)//GO:0030619(U1 snRNA binding)//GO:0017070(U6 snRNA binding)//GO:0000386(second spliceosomal transesterification activity)//GO:0070530(K63-linked polyubiquitin binding)//GO:0044822(poly(A) RNA binding)//GO:0097157(pre-mRNA intronic binding)//GO:0030623(U5 snRNA binding)	GO:0000244(spliceosomal tri-snRNP complex assembly)
chr13	139044141	139045254	diffreps_peak_103328	10.9788	1113	ENSSSCT00000040729	POLQ	3.53907	1.05008e-06	0.000572142	up
chr10	63570147	63570390	diffreps_peak_55556	11.5929	243	ENSSSCT00000037341	TAF3	9.7395	2.55347e-07	0.000251165	up	100620508	-	Ensembl:ENSSSCG00000011127	TAF3 RNA polymerase II, TATA box binding protein (TBP)-associated factor, 140kDa	ssc03022(Basal transcription factors)//ssc05168(Herpes simplex infection)	GO:0005669(transcription factor TFIID complex)	GO:0008270(zinc ion binding)//GO:0002039(p53 binding)	GO:0051457(maintenance of protein location in nucleus)//GO:0043433(negative regulation of sequence-specific DNA binding transcription factor activity)//GO:0000122(negative regulation of transcription from RNA polymerase II promoter)
chr2	4565615	4565939	diffreps_peak_194870	11.1497	324	ENSSSCT00000014086	ENSSSCG00000012885	9.2623	7.08505e-07	0.000447457	up
chr18	5302885	5303104	diffreps_peak_185640	10.4365	219	ENSSSCT00000017891	GALNT11	5.29289	3.66036e-06	0.00135422	up	100515515	-	Ensembl:ENSSSCG00000016430	polypeptide N-acetylgalactosaminyltransferase 11	ssc00512(Mucin type O-Glycan biosynthesis)//	GO:0016021(integral component of membrane)//GO:0000139(Golgi membrane)	GO:0004653(polypeptide N-acetylgalactosaminyltransferase activity)//GO:0030246(carbohydrate binding)//GO:0005112(Notch binding)	GO:0018243(protein O-linked glycosylation via threonine)
chr10	42645011	42645228	diffreps_peak_52029	10.4439	217	ENSSSCT00000012069	KIF5B	2.61205	3.598e-06	0.00133773	up	595132	-	Ensembl:ENSSSCG00000011027	kinesin family member 5B	ssc04144(Endocytosis)//ssc04728(Dopaminergic synapse)	GO:0030139(endocytic vesicle)//GO:0005871(kinesin complex)//GO:0005874(microtubule)//GO:0043005(neuron projection)//GO:0005815(microtubule organizing center)//GO:0035253(ciliary rootlet)//GO:0016020(membrane)	GO:0005524(ATP binding)//GO:0008017(microtubule binding)//GO:0008574(ATP-dependent microtubule motor activity, plus-end-directed)	GO:0008152(metabolic process)//GO:0007018(microtubule-based movement)//GO:0035617(stress granule disassembly)//GO:0008104(protein localization)//GO:0042391(regulation of membrane potential)//GO:0072383(plus-end-directed vesicle transport along microtubule)//GO:0030705(cytoskeleton-dependent intracellular transport)//GO:0043268(positive regulation of potassium ion transport)//GO:0007411(axon guida…
chr1	184411041	184411400	diffreps_peak_29824	10.3915	359	ENSSSCT00000064733	MAPK1IP1L	21.3676	4.06009e-06	0.00146107	up	100526089	-	Ensembl:ENSSSCG00000005054	mitogen-activated protein kinase 1 interacting protein 1-like
chr1	222593281	222593492	diffreps_peak_36058	11.6389	211	ENSSSCT00000005781	ENSSSCG00000005247	2.77128	2.29683e-07	0.000238294	up
chrUn_NW_018085031v1	28021	29368	diffreps_peak_379931	10.2505	1347	ENSSSCT00000040911	ENSSSCG00000013150	2.71637	5.61635e-06	0.00185661	up
chr6	45492357	45492627	diffreps_peak_289184	10.0867	270	ENSSSCT00000003232	TBCB	2.97931	8.19103e-06	0.00246983	up	100522808	CKAP1	Ensembl:ENSSSCG00000002926	tubulin folding cofactor B
chr15	30999681	31000769	diffreps_peak_143442	10.2838	1088	ENSSSCT00000051512	INHBB	3.14302	5.20219e-06	0.00175395	up	397490	-	-	inhibin, beta B	ssc04350(TGF-beta signaling pathway)//ssc04550(Signaling pathways regulating pluripotency of stem cells)	GO:0048471(perinuclear region of cytoplasm)//GO:0005615(extracellular space)	GO:0008083(growth factor activity)//GO:0005160(transforming growth factor beta receptor binding)//GO:0005179(hormone activity)//GO:0005125(cytokine activity)//GO:0042803(protein homodimerization activity)	GO:0010862(positive regulation of pathway-restricted SMAD protein phosphorylation)//GO:0060279(positive regulation of ovulation)//GO:0048178(negative regulation of hepatocyte growth factor biosynthetic process)//GO:0046881(positive regulation of follicle-stimulating hormone secretion)//GO:0060395(SMAD protein signal transduction)//GO:0046882(negative regulation of follicle-stimulating hormone sec…
chrX	101190037	101190468	diffreps_peak_400420	13.145	431	ENSSSCT00000013820	THOC2	14.2567	7.16071e-09	0.000142255	up	100154832	-	Ensembl:ENSSSCG00000012639	THO complex 2	ssc03013(RNA transport)//ssc03040(Spliceosome)	GO:0005654(nucleoplasm)//GO:0000445(THO complex part of transcription export complex)		GO:0016973(poly(A)+ mRNA export from nucleus)//GO:0046784(viral mRNA export from host cell nucleus)
chr15	107938221	107938553	diffreps_peak_155862	11.4322	332	ENSSSCT00000056053	ENSSSCG00000031140	3.00303	3.69695e-07	0.000303453	up
chr15	115519041	115519934	diffreps_peak_157051	12.5781	893	ENSSSCT00000017599	IKZF2	6.47112	2.64201e-08	0.000142255	up	100510935	-	Ensembl:ENSSSCG00000016164	IKAROS family zinc finger 2 (Helios)		GO:0005634(nucleus)	GO:0046982(protein heterodimerization activity)//GO:0042803(protein homodimerization activity)//GO:0046872(metal ion binding)//GO:0044212(transcription regulatory region DNA binding)//GO:0003700(transcription factor activity, sequence-specific DNA binding)	GO:0045944(positive regulation of transcription from RNA polymerase II promoter)
chr1	200410681	200411142	diffreps_peak_32536	12.9881	461	ENSSSCT00000005657	DMRTA1	9.8753	1.02781e-08	0.000142255	up	100517627	-	-	DMRT-like family A1		GO:0005634(nucleus)	GO:0042803(protein homodimerization activity)//GO:0000987(core promoter proximal region sequence-specific DNA binding)//GO:0003700(transcription factor activity, sequence-specific DNA binding)	GO:0001541(ovarian follicle development)//GO:0060179(male mating behavior)//GO:0006355(regulation of transcription, DNA-templated)//GO:0007548(sex differentiation)
chr9	44567841	44568560	diffreps_peak_360744	10.5642	719	ENSSSCT00000041820	PCSK7	4.45377	2.72792e-06	0.00109556	up	100523009	-	Ensembl:ENSSSCG00000015072	proprotein convertase subtilisin/kexin type 7		GO:0030173(integral component of Golgi membrane)	GO:0004252(serine-type endopeptidase activity)	GO:0016485(protein processing)
chr1	217643587	217644086	diffreps_peak_35224	11.5109	499	ENSSSCT00000005757	GLIS3	3.2182	3.08354e-07	0.000276192	up
chr3	7937341	7938680	diffreps_peak_220698	12.3318	1339	ENSSSCT00000054086	ZKSCAN1	4.18227	4.65796e-08	0.000146387	up	102162731	-	-	zinc finger with KRAB and SCAN domains 1		GO:0005634(nucleus)	GO:0043565(sequence-specific DNA binding)//GO:0046872(metal ion binding)//GO:0003700(transcription factor activity, sequence-specific DNA binding)	GO:0006351(transcription, DNA-templated)//GO:0006355(regulation of transcription, DNA-templated)
chr5	42961275	42962060	diffreps_peak_271155	10.8568	785	ENSSSCT00000042170	ENSSSCG00000037732	5.66741	1.39045e-06	0.000688618	up
chr8	87131481	87131880	diffreps_peak_345136	13.114	399	ENSSSCT00000009924	MAML3	9.98876	7.69094e-09	0.000142255	up	100626233	-	-	mastermind-like transcriptional coactivator 3	ssc04330(Notch signaling pathway)	GO:0005634(nucleus)	GO:0003713(transcription coactivator activity)	GO:0007221(positive regulation of transcription of Notch receptor target)
chr9	114979603	114980760	diffreps_peak_372043	11.1069	1157	ENSSSCT00000016869	SUCO	2.70742	7.81729e-07	0.0004756	up	100622624	-	Ensembl:ENSSSCG00000015485	SUN domain containing ossification factor
chr9	7373557	7373840	diffreps_peak_354715	11.5402	283	ENSSSCT00000016172	FCHSD2	3.71417	2.88255e-07	0.000267494	up	100511946	-	-	FCH and double SH3 domains 2
chr3	17945381	17945913	diffreps_peak_222484	11.0746	532	ENSSSCT00000008546	TBC1D10B	24.7674	8.42156e-07	0.000497895	up	100514343	-	Ensembl:ENSSSCG00000007798	TBC1 domain family, member 10B		GO:0005622(intracellular)//GO:0005886(plasma membrane)	GO:0005096(GTPase activator activity)	GO:0042147(retrograde transport, endosome to Golgi)//GO:0043547(positive regulation of GTPase activity)
chr16	12095241	12095741	diffreps_peak_163087	10.0178	500	ENSSSCT00000018292	CDH10	3.67633	9.59884e-06	0.00279626	up	100523754	-	Ensembl:ENSSSCG00000016802	cadherin 10, type 2 (T2-cadherin)		GO:0005886(plasma membrane)//GO:0016021(integral component of membrane)	GO:0005509(calcium ion binding)	GO:0007156(homophilic cell adhesion via plasma membrane adhesion molecules)
chr16	51461381	51462620	diffreps_peak_169500	10.327	1239	ENSSSCT00000043903	DUSP1	4.31818	4.71031e-06	0.00162846	up	100522469	MKP1	Ensembl:ENSSSCG00000016991|Vega:OTTSUSG00000001603	dual specificity phosphatase 1	ssc04010(MAPK signaling pathway)	GO:0005634(nucleus)//GO:0005737(cytoplasm)	GO:0017017(MAP kinase tyrosine/serine/threonine phosphatase activity)//GO:0004725(protein tyrosine phosphatase activity)	GO:0000188(inactivation of MAPK activity)//GO:0006470(protein dephosphorylation)//GO:0035335(peptidyl-tyrosine dephosphorylation)//GO:0001706(endoderm formation)//GO:0042981(regulation of apoptotic process)
chr13	86954024	86954266	diffreps_peak_94907	11.9022	242	ENSSSCT00000012799	PLSCR5	3.3545	1.25248e-07	0.000183954	up	100151969	-	Ensembl:ENSSSCG00000011691	phospholipid scramblase family, member 5		GO:0005886(plasma membrane)	GO:0017128(phospholipid scramblase activity)	GO:0017121(phospholipid scrambling)
chr1	39847181	39848340	diffreps_peak_6378	11.1598	1159	ENSSSCT00000004678	SMPDL3A	4.98377	6.92085e-07	0.000441043	up	100153442	-	Ensembl:ENSSSCG00000004233|Vega:OTTSUSG00000001719	sphingomyelin phosphodiesterase, acid-like 3A		GO:0005615(extracellular space)	GO:0004767(sphingomyelin phosphodiesterase activity)//GO:0016787(hydrolase activity)	GO:0006685(sphingomyelin catabolic process)//GO:0008152(metabolic process)
chr6	61622684	61623700	diffreps_peak_292034	12.4753	1016	ENSSSCT00000048174	ENSSSCG00000033340	5.44592	3.34751e-08	0.000142255	up
chr17	47312041	47312622	diffreps_peak_182008	11.3514	581	ENSSSCT00000062582	YWHAB	3.51285	4.45204e-07	0.000337921	up	100153160	-	Ensembl:ENSSSCG00000007381	tyrosine 3-monooxygenase/tryptophan 5-monooxygenase activation protein, beta	ssc04110(Cell cycle)//ssc04114(Oocyte meiosis)//ssc04151(PI3K-Akt signaling pathway)//ssc04390(Hippo signaling pathway)//ssc05161(Hepatitis B)//ssc05169(Epstein-Barr virus infection)//ssc05203(Viral carcinogenesis)	GO:0016020(membrane)//GO:0048471(perinuclear region of cytoplasm)//GO:0005925(focal adhesion)//GO:0070062(extracellular exosome)	GO:0050815(phosphoserine binding)//GO:0042826(histone deacetylase binding)//GO:0019904(protein domain specific binding)	GO:0051220(cytoplasmic sequestering of protein)//GO:0035308(negative regulation of protein dephosphorylation)//GO:0006605(protein targeting)//GO:0043085(positive regulation of catalytic activity)
chr18	44858777	44859002	diffreps_peak_192217	11.3777	225	ENSSSCT00000018173	TAX1BP1	3.01094	4.19068e-07	0.000325299	up	100516165	-	Ensembl:ENSSSCG00000016692|Vega:OTTSUSG00000001650	Tax1 (human T-cell leukemia virus type I) binding protein 1		GO:0070062(extracellular exosome)	GO:0019900(kinase binding)	GO:0032088(negative regulation of NF-kappaB transcription factor activity)
chr6	81573421	81574436	diffreps_peak_295502	10.7177	1015	ENSSSCT00000027579	ELOA	3.58787	1.91567e-06	0.000855151	up
chr2	70117065	70117950	diffreps_peak_205653	11.4122	885	ENSSSCT00000014872	ELAVL3	3.26478	3.87049e-07	0.000311211	up	100515074	-	Ensembl:ENSSSCG00000013617	ELAV like neuron-specific RNA binding protein 3			GO:0000166(nucleotide binding)//GO:0017091(AU-rich element binding)
chr13	200407081	200407680	diffreps_peak_112963	10.9445	599	ENSSSCT00000013191	HLCS	137	1.13621e-06	0.000602561	up	100515056	-	-	holocarboxylase synthetase (biotin-(proprionyl-CoA-carboxylase (ATP-hydrolysing)) ligase)	ssc00780(Biotin metabolism)//	GO:0016363(nuclear matrix)//GO:0005739(mitochondrion)//GO:0005652(nuclear lamina)//GO:0000785(chromatin)	GO:0004077(biotin-[acetyl-CoA-carboxylase] ligase activity)//GO:0019899(enzyme binding)//GO:0004080(biotin-[propionyl-CoA-carboxylase (ATP-hydrolyzing)] ligase activity)//GO:0009374(biotin binding)	GO:0070781(response to biotin)//GO:0008283(cell proliferation)//GO:0071110(histone biotinylation)
chr7	57976821	57977022	diffreps_peak_320273	12.7603	201	ENSSSCT00000002098	CSPG4	13.7311	1.73665e-08	0.000142255	up	733676	-	Ensembl:ENSSSCG00000001873	chondroitin sulfate proteoglycan 4		GO:0005887(integral component of plasma membrane)		GO:0016477(cell migration)
chr5	15062191	15063940	diffreps_peak_266529	11.1121	1749	ENSSSCT00000031953	ENSSSCG00000000191	5.11139	7.72538e-07	0.000472402	up
chr8	38793144	38793370	diffreps_peak_337293	11.434	226	ENSSSCT00000009663	OCIAD2	3.52972	3.68103e-07	0.000302802	up	100738638	-	Ensembl:ENSSSCG00000008829	OCIA domain containing 2		GO:0005743(mitochondrial inner membrane)
chr6	12223695	12223933	diffreps_peak_283440	11.2437	238	ENSSSCT00000038268	CFDP1	2.34049	5.70578e-07	0.000392828	up	100144464	BCNT	-	craniofacial development protein 1
chr6	50819358	50820057	diffreps_peak_290162	11.4227	699	ENSSSCT00000050317	ZNF227	2.36905	3.77858e-07	0.000306594	up
chr4	814741	815320	diffreps_peak_242196	11.0778	579	ENSSSCT00000058386	PUF60	26.029	8.3593e-07	0.000495261	up
chr3	126095154	126095560	diffreps_peak_240868	11.4322	406	ENSSSCT00000042273	ODC1	4.54619	3.6968e-07	0.000303453	up	414408	ODC	Ensembl:ENSSSCG00000027121	ornithine decarboxylase 1	ssc00330(Arginine and proline metabolism)//ssc00480(Glutathione metabolism)//	GO:0005829(cytosol)	GO:0004586(ornithine decarboxylase activity)//GO:0042803(protein homodimerization activity)	GO:0009615(response to virus)//GO:0001822(kidney development)//GO:0008284(positive regulation of cell proliferation)//GO:0042176(regulation of protein catabolic process)//GO:0033387(putrescine biosynthetic process from ornithine)
chr13	39718044	39718260	diffreps_peak_87068	10.2052	216	ENSSSCT00000037792	SLMAP	32.2821	6.23455e-06	0.00200944	up	100514321	-	-	sarcolemma associated protein		GO:0016021(integral component of membrane)		GO:0006936(muscle contraction)
chr13	33711468	33711981	diffreps_peak_85997	11.1772	513	ENSSSCT00000059034	DCAF1	3.02885	6.6497e-07	0.000430778	up
chr10	11388861	11389680	diffreps_peak_46490	11.4105	819	ENSSSCT00000011852	MIA3	3.07617	3.88623e-07	0.00031187	up
chr16	35935981	35936960	diffreps_peak_166884	11.25	979	ENSSSCT00000018424	MAP3K1	2.24473	5.62376e-07	0.000389624	up	396617	-	Ensembl:ENSSSCG00000016918|Vega:OTTSUSG00000001671	mitogen-activated protein kinase kinase kinase 1, E3 ubiquitin protein ligase	ssc04010(MAPK signaling pathway)//ssc04120(Ubiquitin mediated proteolysis)//ssc04622(RIG-I-like receptor signaling pathway)//ssc04722(Neurotrophin signaling pathway)//ssc04912(GnRH signaling pathway)//ssc05161(Hepatitis B)//ssc05166(HTLV-I infection)	GO:0031941(filamentous actin)//GO:0005737(cytoplasm)	GO:0008270(zinc ion binding)//GO:0004674(protein serine/threonine kinase activity)//GO:0005524(ATP binding)//GO:0004706(JUN kinase kinase kinase activity)//GO:0019901(protein kinase binding)//GO:0008092(cytoskeletal protein binding)	GO:0003382(epithelial cell morphogenesis)//GO:0002011(morphogenesis of an epithelial sheet)//GO:0030334(regulation of cell migration)//GO:0032147(activation of protein kinase activity)//GO:0007257(activation of JUN kinase activity)//GO:0023014(signal transduction by protein phosphorylation)//GO:0007346(regulation of mitotic cell cycle)//GO:0007256(activation of JNKK activity)//GO:0042060(wound he…
chr15	45294981	45296740	diffreps_peak_145675	11.8184	1759	ENSSSCT00000017181	STOX2	3.49099	1.51906e-07	0.000199184	up	100156897	-	Ensembl:ENSSSCG00000015780	storkhead box 2				GO:0001893(maternal placenta development)//GO:0009790(embryo development)
chr1	6951801	6952575	diffreps_peak_1076	11.1778	774	ENSSSCT00000004465	MAP3K4	6.40336	6.64083e-07	0.000430431	up	100518455	-	-	mitogen-activated protein kinase kinase kinase 4		GO:0005737(cytoplasm)	GO:0004672(protein kinase activity)//GO:0005524(ATP binding)//GO:0004674(protein serine/threonine kinase activity)//GO:0004709(MAP kinase kinase kinase activity)	GO:0032147(activation of protein kinase activity)//GO:0023014(signal transduction by protein phosphorylation)//GO:0006468(protein phosphorylation)//GO:0007346(regulation of mitotic cell cycle)//GO:0019100(male germ-line sex determination)//GO:0060718(chorionic trophoblast cell differentiation)//GO:0042981(regulation of apoptotic process)//GO:0010225(response to UV-C)//GO:0000186(activation of MAP…
chr3	51851901	51852195	diffreps_peak_228553	11.1391	294	ENSSSCT00000008936	IL1RL1	2.36957	7.2588e-07	0.00045444	up	100127134	-	-	interleukin 1 receptor-like 1		GO:0005578(proteinaceous extracellular matrix)//GO:0016021(integral component of membrane)	GO:0004908(interleukin-1 receptor activity)//GO:0002113(interleukin-33 binding)//GO:0002114(interleukin-33 receptor activity)	GO:0032754(positive regulation of interleukin-5 production)//GO:0038172(interleukin-33-mediated signaling pathway)//GO:0090197(positive regulation of chemokine secretion)//GO:0032689(negative regulation of interferon-gamma production)//GO:0050729(positive regulation of inflammatory response)//GO:0002826(negative regulation of T-helper 1 type immune response)//GO:0043124(negative regulation of I-k…
chr2	3060519	3060735	diffreps_peak_194600	10.8438	216	ENSSSCT00000053255	CTTN	9.35667	1.43278e-06	0.000702383	up	100737993	-	-	cortactin	ssc04530(Tight junction)//ssc05100(Bacterial invasion of epithelial cells)//ssc05205(Proteoglycans in cancer)
chr1	165734761	165735340	diffreps_peak_26787	10.2936	579	ENSSSCT00000065488	MAP2K5	3.29561	5.08621e-06	0.00172525	up
chr13	192934637	192934861	diffreps_peak_111711	10.2635	224	ENSSSCT00000028121	GRIK1	3.76034	5.45135e-06	0.00181729	up	100624513	-	-	glutamate receptor, ionotropic, kainate 1	ssc04080(Neuroactive ligand-receptor interaction)//ssc04724(Glutamatergic synapse)	GO:0030425(dendrite)//GO:0097481(neuronal postsynaptic density)//GO:0030054(cell junction)//GO:0032983(kainate selective glutamate receptor complex)//GO:0042734(presynaptic membrane)//GO:0045211(postsynaptic membrane)	GO:0015277(kainate selective glutamate receptor activity)//GO:0005234(extracellular-glutamate-gated ion channel activity)	GO:0060080(inhibitory postsynaptic potential)//GO:0060079(excitatory postsynaptic potential)//GO:0032230(positive regulation of synaptic transmission, GABAergic)//GO:0014054(positive regulation of gamma-aminobutyric acid secretion)//GO:0051967(negative regulation of synaptic transmission, glutamatergic)//GO:0035235(ionotropic glutamate receptor signaling pathway)//GO:0051899(membrane depolarizati…
chr2	137532029	137532520	diffreps_peak_216801	10.9998	491	ENSSSCT00000050898	H2AFY	3.47227	1.00057e-06	0.000554306	up	100512769	-	Ensembl:ENSSSCG00000014307	H2A histone family, member Y	ssc05034(Alcoholism)//ssc05322(Systemic lupus erythematosus)	GO:0070062(extracellular exosome)//GO:0001740(Barr body)//GO:0000790(nuclear chromatin)//GO:0000786(nucleosome)//GO:0005721(pericentric heterochromatin)//GO:0000784(nuclear chromosome, telomeric region)//GO:0000793(condensed chromosome)//GO:0035098(ESC/E(Z) complex)//GO:0005730(nucleolus)	GO:0031490(chromatin DNA binding)//GO:0010385(double-stranded methylated DNA binding)//GO:0030291(protein serine/threonine kinase inhibitor activity)//GO:0000979(RNA polymerase II core promoter sequence-specific DNA binding)//GO:0046982(protein heterodimerization activity)//GO:0000182(rDNA binding)//GO:0019901(protein kinase binding)//GO:0003677(DNA binding)	GO:0019216(regulation of lipid metabolic process)//GO:0045815(positive regulation of gene expression, epigenetic)//GO:1902750(negative regulation of cell cycle G2/M phase transition)//GO:0016568(chromatin modification)//GO:0071169(establishment of protein localization to chromatin)//GO:0007549(dosage compensation)//GO:0031060(regulation of histone methylation)//GO:1901837(negative regulation of t…
chr4	38627994	38628239	diffreps_peak_248463	10.5256	245	ENSSSCT00000006669	POP1	8.13023	2.98106e-06	0.00116757	up	100154374	-	-	processing of precursor 1, ribonuclease P/MRP subunit (S. cerevisiae)		GO:0005655(nucleolar ribonuclease P complex)//GO:0000172(ribonuclease MRP complex)//GO:0005615(extracellular space)	GO:0044822(poly(A) RNA binding)//GO:0004526(ribonuclease P activity)//GO:0000171(ribonuclease MRP activity)	GO:0090502(RNA phosphodiester bond hydrolysis, endonucleolytic)//GO:0016078(tRNA catabolic process)//GO:0001682(tRNA 5'-leader removal)//GO:0008033(tRNA processing)
chr15	52013116	52013575	diffreps_peak_146776	11.3593	459	ENSSSCT00000043581	ENSSSCG00000036767	13.5	4.37224e-07	0.00033425	up
chr13	136485481	136486487	diffreps_peak_102942	11.3331	1006	ENSSSCT00000029688	CCDC14	2.62569	4.64444e-07	0.000346055	up	100625259	-	Ensembl:ENSSSCG00000025349	coiled-coil domain containing 14		GO:0005813(centrosome)		GO:0021762(substantia nigra development)
chr12	23942521	23943220	diffreps_peak_73798	10.0586	699	ENSSSCT00000019068	KPNB1	11.2228	8.73781e-06	0.00259653	up	100518449	-	Ensembl:ENSSSCG00000017514	karyopherin (importin) beta 1	ssc03013(RNA transport)	GO:0070062(extracellular exosome)//GO:0034399(nuclear periphery)//GO:0031965(nuclear membrane)//GO:0071782(endoplasmic reticulum tubular network)//GO:0043234(protein complex)//GO:0005737(cytoplasm)	GO:0044822(poly(A) RNA binding)//GO:0008139(nuclear localization sequence binding)//GO:0019904(protein domain specific binding)//GO:0008565(protein transporter activity)//GO:0008536(Ran GTPase binding)	GO:0007080(mitotic metaphase plate congression)//GO:0000060(protein import into nucleus, translocation)//GO:0090307(mitotic spindle assembly)//GO:0007079(mitotic chromosome movement towards spindle pole)//GO:0031291(Ran protein signal transduction)//GO:0040001(establishment of mitotic spindle localization)//GO:0030953(astral microtubule organization)//GO:0006607(NLS-bearing protein import into nu…
chr4	70980661	70980873	diffreps_peak_253731	11.835	212	ENSSSCT00000039902	GGH	8.19274	1.46227e-07	0.000197103	up	100154232	-	Ensembl:ENSSSCG00000006227	gamma-glutamyl hydrolase (conjugase, folylpolygammaglutamyl hydrolase)	ssc00790(Folate biosynthesis)	GO:0005634(nucleus)//GO:0005615(extracellular space)//GO:0070062(extracellular exosome)//GO:0005773(vacuole)	GO:0034722(gamma-glutamyl-peptidase activity)	GO:0006508(proteolysis)//GO:0006541(glutamine metabolic process)//GO:0046900(tetrahydrofolylpolyglutamate metabolic process)
chr9	20123508	20123940	diffreps_peak_356818	11.5002	432	ENSSSCT00000044568	EED	3.91111	3.16086e-07	0.000280101	up	100521029	-	Ensembl:ENSSSCG00000014915	embryonic ectoderm development
chr15	17576841	17577360	diffreps_peak_141290	10.7066	519	ENSSSCT00000062499	ENSSSCG00000040294	6.31353	1.96535e-06	0.000871029	up
chr1	236998761	236999460	diffreps_peak_38357	10.7427	699	ENSSSCT00000055202	GNE	8.58962	1.80836e-06	0.000822367	up	641344	DMRV|GLCNE|IBM2|UAE1	-	glucosamine (UDP-N-acetyl)-2-epimerase/N-acetylmannosamine kinase	ssc00520(Amino sugar and nucleotide sugar metabolism)//
chr7	30442322	30442712	diffreps_peak_315532	10.536	390	ENSSSCT00000001703	ENSSSCG00000001528	6.23434	2.91053e-06	0.00114832	up
chr6	54023881	54024393	diffreps_peak_290745	10.631	512	ENSSSCT00000061222	ENSSSCG00000040556	3.7954	2.33889e-06	0.00098321	up
chr4	94569550	94570082	diffreps_peak_257740	10.5149	532	ENSSSCT00000054759	CLK2	2.68107	3.05544e-06	0.00118913	up	100155149	-	Ensembl:ENSSSCG00000006519	CDC-like kinase 2		GO:0005654(nucleoplasm)	GO:0005524(ATP binding)//GO:0004713(protein tyrosine kinase activity)//GO:0004674(protein serine/threonine kinase activity)	GO:0032526(response to retinoic acid)//GO:0018108(peptidyl-tyrosine phosphorylation)//GO:0045721(negative regulation of gluconeogenesis)//GO:0010212(response to ionizing radiation)//GO:0046777(protein autophosphorylation)//GO:0043484(regulation of RNA splicing)
chr13	134591281	134591860	diffreps_peak_102613	11.2751	579	ENSSSCT00000050661	ENSSSCG00000040273	14.8898	5.30759e-07	0.000375281	up
chr10	21184700	21184963	diffreps_peak_48163	10.4167	263	ENSSSCT00000066194	ENSSSCG00000032359	3.46367	3.83083e-06	0.00140082	up
chr11	4997331	4997741	diffreps_peak_57486	10.7864	410	ENSSSCT00000010196	LNX2	3.56586	1.63542e-06	0.000768201	up	100510925	-	-	ligand of numb-protein X 2			GO:0030165(PDZ domain binding)//GO:0008270(zinc ion binding)	GO:0051260(protein homooligomerization)
chr13	134254341	134255312	diffreps_peak_102536	10.0739	971	ENSSSCT00000057619	ENSSSCG00000011851	4.25734	8.43433e-06	0.00252444	up
chr18	50759081	50759463	diffreps_peak_193228	12.7817	382	ENSSSCT00000054803	NUDCD3	7.40545	1.65304e-08	0.000142255	up	100513575	-	Ensembl:ENSSSCG00000016747	NudC domain containing 3
chr17	35218	35432	diffreps_peak_174203	11.02	214	ENSSSCT00000007667	ENSSSCG00000007001	4.90663	9.55052e-07	0.000539382	up
chr1	268635644	268635884	diffreps_peak_43595	11.1697	240	ENSSSCT00000006202	CIZ1	4.32862	6.76582e-07	0.000435271	up	100157558	-	Ensembl:ENSSSCG00000005640	CDKN1A interacting zinc finger protein 1		GO:0005634(nucleus)	GO:0030332(cyclin binding)//GO:0003676(nucleic acid binding)//GO:0008270(zinc ion binding)	GO:0051457(maintenance of protein location in nucleus)//GO:0032298(positive regulation of DNA-dependent DNA replication initiation)
chr3	13854402	13854615	diffreps_peak_221741	10.6937	213	ENSSSCT00000038741	ENSSSCG00000035984	2.23543	2.02435e-06	0.000888485	up
chr10	50302601	50303996	diffreps_peak_53322	11.4409	1395	ENSSSCT00000012115	THNSL1	4.04565	3.62285e-07	0.000300204	up	100517488	-	-	threonine synthase-like 1 (S. cerevisiae)		GO:0005654(nucleoplasm)//GO:0005739(mitochondrion)	GO:0030170(pyridoxal phosphate binding)//GO:0004795(threonine synthase activity)	GO:0009088(threonine biosynthetic process)
chr15	128898281	128898900	diffreps_peak_159184	10.1207	619	ENSSSCT00000017692	AGFG1	2.10303	7.57411e-06	0.00232734	up
chr5	37978961	37979940	diffreps_peak_270337	11.5655	979	ENSSSCT00000045604	ATXN7L3B	2.51365	2.71937e-07	0.000260123	up
chr5	72368131	72368338	diffreps_peak_276045	10.3454	207	ENSSSCT00000000855	CNTN1	10.043	4.51394e-06	0.00157655	up	100521555	-	Ensembl:ENSSSCG00000000789|Vega:OTTSUSG00000001759	contactin 1	ssc04514(Cell adhesion molecules (CAMs))	GO:0016021(integral component of membrane)//GO:0043209(myelin sheath)//GO:0070062(extracellular exosome)	GO:0030246(carbohydrate binding)//GO:0001948(glycoprotein binding)	GO:0010628(positive regulation of gene expression)//GO:0031175(neuron projection development)//GO:0010765(positive regulation of sodium ion transport)//GO:0021549(cerebellum development)//GO:0010976(positive regulation of neuron projection development)
chr6	37974481	37975235	diffreps_peak_287904	11.7892	754	ENSSSCT00000040826	VPS35	4.85283	1.62486e-07	0.000203362	up	100623578	-	Ensembl:ENSSSCG00000026239	VPS35 retromer complex component	ssc04144(Endocytosis)	GO:0070062(extracellular exosome)//GO:0030904(retromer complex)//GO:0005770(late endosome)//GO:0005765(lysosomal membrane)//GO:0097481(neuronal postsynaptic density)//GO:0097422(tubular endosome)//GO:0005769(early endosome)	GO:0008565(protein transporter activity)	GO:0042147(retrograde transport, endosome to Golgi)//GO:0045056(transcytosis)//GO:0090263(positive regulation of canonical Wnt signaling pathway)//GO:1902823(negative regulation of late endosome to lysosome transport)//GO:0031647(regulation of protein stability)//GO:0006886(intracellular protein transport)//GO:1990126(retrograde transport, endosome to plasma membrane)
chr3	38832913	38833800	diffreps_peak_226251	10.8534	887	ENSSSCT00000008722	OR2C1	4.26947	1.40158e-06	0.000692203	up
chr15	81971914	81972540	diffreps_peak_151712	13.2792	626	ENSSSCT00000017406	HOXD3	16.8451	5.25797e-09	0.000142255	up	100515975	-	-	homeobox D3		GO:0005654(nucleoplasm)	GO:0043565(sequence-specific DNA binding)//GO:0003700(transcription factor activity, sequence-specific DNA binding)	GO:0051216(cartilage development)//GO:0045666(positive regulation of neuron differentiation)//GO:0010628(positive regulation of gene expression)//GO:0006351(transcription, DNA-templated)//GO:0007219(Notch signaling pathway)//GO:0009952(anterior/posterior pattern specification)//GO:0021615(glossopharyngeal nerve morphogenesis)//GO:0030878(thyroid gland development)//GO:0048704(embryonic skeletal s…
chr6	87495042	87495620	diffreps_peak_296582	11.3148	578	ENSSSCT00000003987	SDC3	6.2042	4.84369e-07	0.000354875	up	100516859	-	-	syndecan 3	ssc04514(Cell adhesion molecules (CAMs))	GO:0016021(integral component of membrane)//GO:0009986(cell surface)		GO:0016477(cell migration)
chr3	38413986	38414680	diffreps_peak_226159	11.138	694	ENSSSCT00000008714	CREBBP	5.18355	7.27824e-07	0.000455426	up	100515370	-	-	CREB binding protein		GO:0000790(nuclear chromatin)//GO:0000940(condensed chromosome outer kinetochore)//GO:0005737(cytoplasm)//GO:0090575(RNA polymerase II transcription factor complex)//GO:0000123(histone acetyltransferase complex)//GO:0005634(nucleus)//GO:0016604(nuclear body)	GO:0008270(zinc ion binding)//GO:0000987(core promoter proximal region sequence-specific DNA binding)//GO:0003682(chromatin binding)//GO:0003684(damaged DNA binding)//GO:0000977(RNA polymerase II regulatory region sequence-specific DNA binding)//GO:0003712(transcription cofactor activity)//GO:0001078(transcriptional repressor activity, RNA polymerase II core promoter proximal region sequence-spec…	GO:0030718(germ-line stem cell population maintenance)//GO:0006366(transcription from RNA polymerase II promoter)//GO:0018076(N-terminal peptidyl-lysine acetylation)//GO:0016573(histone acetylation)//GO:0045944(positive regulation of transcription from RNA polymerase II promoter)//GO:0000122(negative regulation of transcription from RNA polymerase II promoter)//GO:0034644(cellular response to UV)…
chr11	21221821	21223280	diffreps_peak_60225	11.3273	1459	ENSSSCT00000055434	LCP1	3.52499	4.70685e-07	0.00034874	up	100156254	LC64P|LCP-1	Ensembl:ENSSSCG00000009412	lymphocyte cytosolic protein 1 (L-plastin)		GO:0001891(phagocytic cup)//GO:0070062(extracellular exosome)//GO:0030175(filopodium)//GO:0001725(stress fiber)//GO:0001726(ruffle)//GO:0005829(cytosol)//GO:0005884(actin filament)//GO:0002102(podosome)//GO:0005615(extracellular space)//GO:0005925(focal adhesion)	GO:0051020(GTPase binding)//GO:0042802(identical protein binding)//GO:0005509(calcium ion binding)//GO:0051015(actin filament binding)	GO:0071803(positive regulation of podosome assembly)//GO:0022617(extracellular matrix disassembly)//GO:0010737(protein kinase A signaling)//GO:0016477(cell migration)//GO:0051017(actin filament bundle assembly)//GO:0002286(T cell activation involved in immune response)//GO:0033157(regulation of intracellular protein transport)
chr13	52351121	52351645	diffreps_peak_89114	11.1762	524	ENSSSCT00000022793	ENSSSCG00000027675	5.15736	6.66513e-07	0.00043114	up
chr6	18575221	18575514	diffreps_peak_284610	10.5355	293	ENSSSCT00000024678	BBS2	8.20657	2.91396e-06	0.00114912	up	100622382	-	Ensembl:ENSSSCG00000025417	Bardet-Biedl syndrome 2		GO:0016020(membrane)//GO:0034464(BBSome)//GO:0031514(motile cilium)//GO:0036064(ciliary basal body)	GO:0001103(RNA polymerase II repressing transcription factor binding)	GO:0010629(negative regulation of gene expression)//GO:0051216(cartilage development)//GO:0042384(cilium assembly)//GO:0045494(photoreceptor cell maintenance)//GO:0021987(cerebral cortex development)//GO:0048854(brain morphogenesis)//GO:0045444(fat cell differentiation)//GO:0042311(vasodilation)//GO:0043001(Golgi to plasma membrane protein transport)//GO:0021756(striatum development)//GO:0021766(…
chr7	78426838	78427495	diffreps_peak_323715	10.4513	657	ENSSSCT00000055041	PNP	2.08784	3.53748e-06	0.00132045	up	100157138	NP	-	purine nucleoside phosphorylase	ssc00230(Purine metabolism)//ssc00240(Pyrimidine metabolism)//ssc00760(Nicotinate and nicotinamide metabolism)//	GO:0070062(extracellular exosome)//GO:0005737(cytoplasm)	GO:0042301(phosphate ion binding)//GO:0001882(nucleoside binding)//GO:0002060(purine nucleobase binding)//GO:0008144(drug binding)//GO:0004731(purine-nucleoside phosphorylase activity)	GO:0034418(urate biosynthetic process)//GO:0070970(interleukin-2 secretion)//GO:0042102(positive regulation of T cell proliferation)//GO:0043101(purine-containing compound salvage)//GO:0034356(NAD biosynthesis via nicotinamide riboside salvage pathway)//GO:0046638(positive regulation of alpha-beta T cell differentiation)//GO:0006148(inosine catabolic process)//GO:0006955(immune response)//GO:0006…
chr10	42518410	42518674	diffreps_peak_52004	10.4663	264	ENSSSCT00000012068	ARHGAP12	3.0979	3.41716e-06	0.00128707	up	100520047	-	Ensembl:ENSSSCG00000011026	Rho GTPase activating protein 12				GO:0002011(morphogenesis of an epithelial sheet)//GO:0007165(signal transduction)
chr8	56056661	56058160	diffreps_peak_340067	10.484	1499	ENSSSCT00000009736	REST	3.39892	3.28096e-06	0.00125061	up	100520754	-	Ensembl:ENSSSCG00000008893	RE1-silencing transcription factor	ssc04550(Signaling pathways regulating pluripotency of stem cells)//ssc05016(Huntington's disease)	GO:0005634(nucleus)//GO:0017053(transcriptional repressor complex)	GO:0003676(nucleic acid binding)//GO:0003700(transcription factor activity, sequence-specific DNA binding)//GO:0000981(RNA polymerase II transcription factor activity, sequence-specific DNA binding)//GO:0001047(core promoter binding)//GO:0003682(chromatin binding)//GO:0044212(transcription regulatory region DNA binding)//GO:0001078(transcriptional repressor activity, RNA polymerase II core promot…	GO:2000065(negative regulation of cortisol biosynthetic process)//GO:0008285(negative regulation of cell proliferation)//GO:0000122(negative regulation of transcription from RNA polymerase II promoter)//GO:0010629(negative regulation of gene expression)//GO:0043065(positive regulation of apoptotic process)//GO:0045955(negative regulation of calcium ion-dependent exocytosis)//GO:0006351(transcript…
chr5	19975062	19975304	diffreps_peak_267399	10.1299	242	ENSSSCT00000038435	TESPA1	3.66777	7.41445e-06	0.00229073	up	100153079	-	Ensembl:ENSSSCG00000000299	thymocyte expressed, positive selection associated 1		GO:0008180(COP9 signalosome)//GO:0005737(cytoplasm)	GO:0005102(receptor binding)	GO:0050862(positive regulation of T cell receptor signaling pathway)//GO:0033089(positive regulation of T cell differentiation in thymus)//GO:0010387(COP9 signalosome assembly)
chr7	98006620	98007480	diffreps_peak_326978	10.1193	860	ENSSSCT00000002636	YLPM1	2.82757	7.59754e-06	0.0023333	up	100152380	-	Ensembl:ENSSSCG00000002372	YLP motif containing 1
chr15	48239772	48240400	diffreps_peak_146143	13.282	628	ENSSSCT00000039934	NSD3	15.7708	5.22371e-09	0.000142255	up
chr6	64188441	64189281	diffreps_peak_292498	13.3728	840	ENSSSCT00000048902	SKI	43.8971	4.23874e-09	0.000142255	up
chr5	16890890	16891136	diffreps_peak_266858	11.8215	246	ENSSSCT00000024631	SLC4A8	3.72862	1.50843e-07	0.000198768	up	100521009	-	Ensembl:ENSSSCG00000028060	solute carrier family 4, sodium bicarbonate cotransporter, member 8		GO:0043005(neuron projection)//GO:0032809(neuronal cell body membrane)//GO:0016021(integral component of membrane)	GO:0008509(anion transmembrane transporter activity)//GO:0005452(inorganic anion exchanger activity)	GO:0015701(bicarbonate transport)//GO:0098656(anion transmembrane transport)
chr7	116399250	116399723	diffreps_peak_330120	11.3774	473	ENSSSCT00000022914	DICER1	3.85572	4.19363e-07	0.000325377	up	100505387	-	Ensembl:ENSSSCG00000028225	dicer 1, ribonuclease type III	ssc05206(MicroRNAs in cancer)	GO:0070578(RISC-loading complex)//GO:0035068(micro-ribonucleoprotein complex)//GO:0005737(cytoplasm)	GO:0019904(protein domain specific binding)//GO:0004525(ribonuclease III activity)//GO:0005524(ATP binding)//GO:0035197(siRNA binding)//GO:0035198(miRNA binding)//GO:0004386(helicase activity)//GO:0003725(double-stranded RNA binding)//GO:0070883(pre-miRNA binding)	GO:0048255(mRNA stabilization)//GO:0021987(cerebral cortex development)//GO:0060119(inner ear receptor cell development)//GO:0010628(positive regulation of gene expression)//GO:0010070(zygote asymmetric cell division)//GO:2000630(positive regulation of miRNA metabolic process)//GO:0060253(negative regulation of glial cell proliferation)//GO:0030423(targeting of mRNA for destruction involved in RN…
chr1	16300121	16301218	diffreps_peak_2622	11.4046	1097	ENSSSCT00000004541	LATS1	3.64932	3.9388e-07	0.000314036	up	100152165	-	-	large tumor suppressor kinase 1	ssc04390(Hippo signaling pathway)	GO:0005737(cytoplasm)//GO:0000922(spindle pole)	GO:0005524(ATP binding)//GO:0004674(protein serine/threonine kinase activity)//GO:0000287(magnesium ion binding)//GO:0019901(protein kinase binding)	GO:0035329(hippo signaling)//GO:0007067(mitotic nuclear division)//GO:0046620(regulation of organ growth)//GO:0018105(peptidyl-serine phosphorylation)//GO:0030216(keratinocyte differentiation)//GO:0030833(regulation of actin filament polymerization)//GO:0045736(negative regulation of cyclin-dependent protein serine/threonine kinase activity)//GO:0000082(G1/S transition of mitotic cell cycle)//GO:…
chr7	75756163	75756522	diffreps_peak_323235	10.2405	359	ENSSSCT00000064723	PABPN1	2.42621	5.74802e-06	0.00188884	up	100155260	-	Ensembl:ENSSSCG00000002023	poly(A) binding protein, nuclear 1	ssc03015(mRNA surveillance pathway)//ssc05164(Influenza A)	GO:0030529(intracellular ribonucleoprotein complex)//GO:0005634(nucleus)	GO:0044822(poly(A) RNA binding)//GO:0000166(nucleotide binding)	GO:0016973(poly(A)+ mRNA export from nucleus)
chr18	540865	541159	diffreps_peak_184849	10.4284	294	ENSSSCT00000044775	WDR60	2.48375	3.72916e-06	0.00137293	up	100525137	-	-	WD repeat domain 60		GO:0005929(cilium)//GO:0005615(extracellular space)//GO:0070062(extracellular exosome)
chr9	105377667	105378115	diffreps_peak_370454	12.0178	448	ENSSSCT00000016808	PUS7	3.29226	9.59913e-08	0.00016715	up	100518209	-	-	pseudouridylate synthase 7 (putative)			GO:0044822(poly(A) RNA binding)//GO:0009982(pseudouridine synthase activity)//GO:0019899(enzyme binding)	GO:0001522(pseudouridine synthesis)
chr14	56547523	56549820	diffreps_peak_124090	11.149	2297	ENSSSCT00000063772	IRF2BP2	3.12878	7.09609e-07	0.000447893	up
chr3	79005675	79006080	diffreps_peak_233151	11.4995	405	ENSSSCT00000009167	EHBP1	8.14367	3.16603e-07	0.000280423	up	100520668	-	Ensembl:ENSSSCG00000008372	EH domain binding protein 1
chr2	142870046	142870400	diffreps_peak_217746	12.6805	354	ENSSSCT00000015712	PCDHB6	6.90476	2.08712e-08	0.000142255	up
chr7	89143641	89145500	diffreps_peak_325452	10.3092	1859	ENSSSCT00000051416	MAX	2.26193	4.90673e-06	0.00167804	up	100517170	-	-	MYC associated factor X	ssc04010(MAPK signaling pathway)//ssc05200(Pathways in cancer)//ssc05202(Transcriptional misregulation in cancer)//ssc05222(Small cell lung cancer)	GO:0071339(MLL1 complex)//GO:0005737(cytoplasm)	GO:0000978(RNA polymerase II core promoter proximal region sequence-specific DNA binding)//GO:0046983(protein dimerization activity)//GO:0000983(transcription factor activity, RNA polymerase II core promoter sequence-specific)	GO:0006357(regulation of transcription from RNA polymerase II promoter)
chr13	206706061	206706407	diffreps_peak_114066	10.6807	346	ENSSSCT00000023178	CSTB	3.60975	2.08607e-06	0.000906888	up	100038020	-	Ensembl:ENSSSCG00000027357	cystatin B (stefin B)		GO:0005730(nucleolus)//GO:0070062(extracellular exosome)//GO:0005615(extracellular space)//GO:0005737(cytoplasm)	GO:0044822(poly(A) RNA binding)//GO:0002020(protease binding)//GO:0004869(cysteine-type endopeptidase inhibitor activity)	GO:0008344(adult locomotory behavior)//GO:0010951(negative regulation of endopeptidase activity)
chrUn_NW_018084979v1	1167882	1168227	diffreps_peak_378913	12.1856	345	ENSSSCT00000002808	ENSSSCG00000002529	4.28881	6.52229e-08	0.000152379	up
chr4	36227629	36228100	diffreps_peak_248061	11.692	471	ENSSSCT00000046615	PABPC1	19.3409	2.03231e-07	0.000223934	up	100153958	-	Ensembl:ENSSSCG00000006063	poly(A) binding protein, cytoplasmic 1	ssc03013(RNA transport)//ssc03015(mRNA surveillance pathway)//ssc03018(RNA degradation)	GO:0070062(extracellular exosome)//GO:0071013(catalytic step 2 spliceosome)//GO:0016020(membrane)//GO:0005737(cytoplasm)//GO:0005925(focal adhesion)//GO:0010494(cytoplasmic stress granule)	GO:0044822(poly(A) RNA binding)//GO:0000166(nucleotide binding)//GO:0008266(poly(U) RNA binding)//GO:0008022(protein C-terminus binding)//GO:0003723(RNA binding)	GO:2000623(negative regulation of nuclear-transcribed mRNA catabolic process, nonsense-mediated decay)
chr7	114240199	114240773	diffreps_peak_329730	10.3907	574	ENSSSCT00000041936	GOLGA5	4.08861	4.06756e-06	0.00146307	up	100151911	-	Ensembl:ENSSSCG00000002455	golgin A5		GO:0016021(integral component of membrane)//GO:0031985(Golgi cisterna)//GO:0000139(Golgi membrane)//GO:0005801(cis-Golgi network)	GO:0017137(Rab GTPase binding)//GO:0042803(protein homodimerization activity)	GO:0000301(retrograde transport, vesicle recycling within Golgi)//GO:0007030(Golgi organization)
chr6	46543381	46543726	diffreps_peak_289381	10.5688	345	ENSSSCT00000003241	ENSSSCG00000025590	3.48771	2.69889e-06	0.001087	up
chr3	77312341	77313420	diffreps_peak_232849	11.8411	1079	ENSSSCT00000046859	SERTAD2	3.61823	1.44175e-07	0.000195792	up	100518606	-	-	SERTA domain containing 2		GO:0005634(nucleus)//GO:0005737(cytoplasm)	GO:0003713(transcription coactivator activity)	GO:0030308(negative regulation of cell growth)//GO:0045893(positive regulation of transcription, DNA-templated)
chr6	40771305	40771712	diffreps_peak_288364	11.8475	407	ENSSSCT00000052961	ZNF536	3.39386	1.42079e-07	0.000193998	up	100738519	-	-	zinc finger protein 536		GO:0005634(nucleus)	GO:0003676(nucleic acid binding)//GO:0043565(sequence-specific DNA binding)//GO:0000978(RNA polymerase II core promoter proximal region sequence-specific DNA binding)//GO:0044212(transcription regulatory region DNA binding)//GO:0001078(transcriptional repressor activity, RNA polymerase II core promoter proximal region sequence-specific binding)//GO:0044323(retinoic acid-responsive element binding…	GO:0048387(negative regulation of retinoic acid receptor signaling pathway)//GO:0045665(negative regulation of neuron differentiation)//GO:0006366(transcription from RNA polymerase II promoter)//GO:0007275(multicellular organism development)//GO:0000122(negative regulation of transcription from RNA polymerase II promoter)//GO:0007165(signal transduction)
chr13	151754728	151755737	diffreps_peak_105348	10.8771	1009	ENSSSCT00000013069	BBX	3.66037	1.32716e-06	0.000667921	up	100621192	-	-	bobby sox homolog (Drosophila)
chr13	106172742	106173032	diffreps_peak_97983	12.2396	290	ENSSSCT00000023640	ZBBX	5.11421	5.75972e-08	0.000148491	up	100155204	-	Ensembl:ENSSSCG00000023393	zinc finger, B-box domain containing		GO:0005622(intracellular)	GO:0008270(zinc ion binding)
chrY	9155101	9155944	diffreps_peak_405316	11.9239	843	ENSSSCT00000028884	DDX3Y	22.8041	1.19146e-07	0.000179419	up	448824	DBY	-	DEAD (Asp-Glu-Ala-Asp) box polypeptide 3, Y-linked		GO:0016020(membrane)//GO:0036464(cytoplasmic ribonucleoprotein granule)	GO:0005524(ATP binding)//GO:0003676(nucleic acid binding)//GO:0004004(ATP-dependent RNA helicase activity)	GO:0010501(RNA secondary structure unwinding)//GO:0006413(translational initiation)//GO:0010468(regulation of gene expression)//GO:0007059(chromosome segregation)
chr6	20090237	20090496	diffreps_peak_284857	12.3704	259	ENSSSCT00000027270	PRSS54	7.9966	4.26141e-08	0.000144683	up	100627282	-	Ensembl:ENSSSCG00000028587	protease, serine, 54		GO:0005737(cytoplasm)	GO:0004252(serine-type endopeptidase activity)	GO:0006508(proteolysis)
chr5	9108163	9108600	diffreps_peak_265500	10.2082	437	ENSSSCT00000052388	APOBEC3B	3.71636	6.19196e-06	0.00199888	up
chrUn_NW_018085303v1	589358	589920	diffreps_peak_384255	10.1269	562	ENSSSCT00000041879	ENSSSCG00000032361	2.35792	7.46622e-06	0.00230215	up
chr2	11158896	11159097	diffreps_peak_196080	13.1339	201	ENSSSCT00000039313	ENSSSCG00000032893	12.3188	7.34722e-09	0.000142255	up
chr9	80802861	80803401	diffreps_peak_366536	10.5814	540	ENSSSCT00000047756	PHF14	127.2	2.62161e-06	0.00106517	up	100512066	-	Ensembl:ENSSSCG00000026722	PHD finger protein 14		GO:0005634(nucleus)	GO:0008270(zinc ion binding)	GO:0048286(lung alveolus development)//GO:2000584(negative regulation of platelet-derived growth factor receptor-alpha signaling pathway)//GO:0000122(negative regulation of transcription from RNA polymerase II promoter)//GO:2000791(negative regulation of mesenchymal cell proliferation involved in lung development)
chr15	140057401	140058680	diffreps_peak_161151	10.1758	1279	ENSSSCT00000057871	SEPT2	4.95325	6.6718e-06	0.00211436	up	100510936	-	Ensembl:ENSSSCG00000016370	septin 2	ssc05100(Bacterial invasion of epithelial cells)	GO:0043209(myelin sheath)//GO:0009986(cell surface)//GO:0060170(ciliary membrane)//GO:0015629(actin cytoskeleton)//GO:0035869(ciliary transition zone)//GO:0045202(synapse)//GO:0070062(extracellular exosome)//GO:0005730(nucleolus)//GO:0005654(nucleoplasm)//GO:0005737(cytoplasm)	GO:0030234(enzyme regulator activity)//GO:0032947(protein complex scaffold)//GO:0005525(GTP binding)	GO:0042384(cilium assembly)//GO:0032880(regulation of protein localization)//GO:0002036(regulation of L-glutamate transport)//GO:0051301(cell division)//GO:0050790(regulation of catalytic activity)//GO:0007049(cell cycle)//GO:0007224(smoothened signaling pathway)
chr14	22415299	22415538	diffreps_peak_117964	10.3989	239	ENSSSCT00000038699	ENSSSCG00000033686	117.3	3.99146e-06	0.00144247	up
chr17	43996790	43997065	diffreps_peak_181445	11.0086	275	ENSSSCT00000008051	LPIN3	3.7648	9.80461e-07	0.000547851	up	100170771	-	Ensembl:ENSSSCG00000007359	lipin 3	ssc00561(Glycerolipid metabolism)//ssc00564(Glycerophospholipid metabolism)//	GO:0005634(nucleus)	GO:0008195(phosphatidate phosphatase activity)//GO:0003713(transcription coactivator activity)	GO:0016311(dephosphorylation)//GO:0019432(triglyceride biosynthetic process)//GO:0009062(fatty acid catabolic process)//GO:0045944(positive regulation of transcription from RNA polymerase II promoter)
chr12	2380561	2380955	diffreps_peak_69865	11.4374	394	ENSSSCT00000018682	CCDC40	3.32631	3.65284e-07	0.000301592	up
chr15	106459803	106460173	diffreps_peak_155618	11.0212	370	ENSSSCT00000017548	CARF	3.47048	9.5239e-07	0.000538283	up	100627358	-	-	calcium responsive transcription factor		GO:0005654(nucleoplasm)//GO:0005634(nucleus)//GO:0005730(nucleolus)	GO:0001077(transcriptional activator activity, RNA polymerase II core promoter proximal region sequence-specific binding)//GO:0000978(RNA polymerase II core promoter proximal region sequence-specific DNA binding)//GO:0003677(DNA binding)//GO:0003700(transcription factor activity, sequence-specific DNA binding)	GO:0035865(cellular response to potassium ion)//GO:0006366(transcription from RNA polymerase II promoter)//GO:0061400(positive regulation of transcription from RNA polymerase II promoter in response to calcium ion)//GO:0071277(cellular response to calcium ion)
chr13	77314456	77314760	diffreps_peak_93245	10.206	304	ENSSSCT00000012757	PCCB	4.98654	6.22345e-06	0.00200712	up	100158147	-	Ensembl:ENSSSCG00000011653	propionyl CoA carboxylase, beta polypeptide	ssc00280(Valine, leucine and isoleucine degradation)//ssc00630(Glyoxylate and dicarboxylate metabolism)//ssc00640(Propanoate metabolism)//	GO:0005759(mitochondrial matrix)	GO:0004658(propionyl-CoA carboxylase activity)//GO:0005524(ATP binding)	GO:0008152(metabolic process)
chr13	139603000	139603478	diffreps_peak_103424	11.2402	478	ENSSSCT00000022377	STXBP5L	4.10557	5.75202e-07	0.000394857	up	100620808	-	-	syntaxin binding protein 5-like
chr16	44617912	44618760	diffreps_peak_168327	10.037	848	ENSSSCT00000041039	SREK1	5.88189	9.18238e-06	0.00270189	up	100511789	-	-	splicing regulatory glutamine/lysine-rich protein 1
chr6	106750397	106751820	diffreps_peak_299913	12.0528	1423	ENSSSCT00000004099	ESCO1	10.8294	8.85453e-08	0.000161986	up	100524501	-	Ensembl:ENSSSCG00000003700	establishment of sister chromatid cohesion N-acetyltransferase 1		GO:0000785(chromatin)		GO:0006275(regulation of DNA replication)//GO:0034421(post-translational protein acetylation)//GO:0007062(sister chromatid cohesion)
chr2	80495901	80496660	diffreps_peak_207573	10.3599	759	ENSSSCT00000043160	DBN1	10.7771	4.3664e-06	0.00153886	up	100626719	-	-	drebrin 1		GO:0005622(intracellular)//GO:0005886(plasma membrane)//GO:0005921(gap junction)//GO:0030426(growth cone)	GO:0003779(actin binding)	GO:0010643(cell communication by chemical coupling)//GO:0007015(actin filament organization)//GO:0048699(generation of neurons)//GO:0010644(cell communication by electrical coupling)//GO:0032507(maintenance of protein location in cell)//GO:0061351(neural precursor cell proliferation)
chr7	20340793	20340997	diffreps_peak_313897	10.1146	204	ENSSSCT00000001196	CARMIL1	9.76852	7.68006e-06	0.00235266	up
chrX	36870430	36871184	diffreps_peak_390755	11.3713	754	ENSSSCT00000013397	USP9X	4.86778	4.2529e-07	0.000328308	up	100156786	-	-	ubiquitin specific peptidase 9, X-linked
chr13	26074981	26075840	diffreps_peak_84607	10.6705	859	ENSSSCT00000048329	VIPR1	3.63609	2.13547e-06	0.000921701	up	100155402	PACAP-R-2|PACAP-R2|VIP-R-1|VPAC1	Ensembl:ENSSSCG00000011280	vasoactive intestinal peptide receptor 1	ssc04080(Neuroactive ligand-receptor interaction)	GO:0005886(plasma membrane)//GO:0016021(integral component of membrane)	GO:0004999(vasoactive intestinal polypeptide receptor activity)	GO:0007186(G-protein coupled receptor signaling pathway)//GO:0007166(cell surface receptor signaling pathway)
chr1	129653500	129654162	diffreps_peak_20944	12.5665	662	ENSSSCT00000005235	MGA	6.45657	2.71353e-08	0.000142255	up	100156980	-	-	MAX gene associated		GO:0005667(transcription factor complex)//GO:0071339(MLL1 complex)//GO:0005737(cytoplasm)	GO:0003677(DNA binding)//GO:0003700(transcription factor activity, sequence-specific DNA binding)	GO:0006351(transcription, DNA-templated)//GO:0006355(regulation of transcription, DNA-templated)
chrX	36989381	36990125	diffreps_peak_390776	10.8613	744	ENSSSCT00000013398	DDX3X	3.0043	1.37636e-06	0.000683958	up	100515940	-	Ensembl:ENSSSCG00000012252	DEAD (Asp-Glu-Ala-Asp) box helicase 3, X-linked	ssc04622(RIG-I-like receptor signaling pathway)//ssc05161(Hepatitis B)//ssc05203(Viral carcinogenesis)	GO:0070062(extracellular exosome)//GO:0022627(cytosolic small ribosomal subunit)//GO:0036464(cytoplasmic ribonucleoprotein granule)//GO:0005852(eukaryotic translation initiation factor 3 complex)//GO:0005634(nucleus)//GO:0005737(cytoplasm)//GO:0010494(cytoplasmic stress granule)	GO:0043273(CTPase activity)//GO:0008143(poly(A) binding)//GO:0008190(eukaryotic initiation factor 4E binding)//GO:0005524(ATP binding)//GO:0003924(GTPase activity)//GO:0004003(ATP-dependent DNA helicase activity)//GO:0004004(ATP-dependent RNA helicase activity)//GO:0048027(mRNA 5'-UTR binding)//GO:0008134(transcription factor binding)//GO:0003677(DNA binding)//GO:0035613(RNA stem-loop binding)//G…	GO:0097193(intrinsic apoptotic signaling pathway)//GO:0071243(cellular response to arsenic-containing substance)//GO:0009615(response to virus)//GO:0031333(negative regulation of protein complex assembly)//GO:0007059(chromosome segregation)//GO:0045893(positive regulation of transcription, DNA-templated)//GO:0034063(stress granule assembly)//GO:0032508(DNA duplex unwinding)//GO:0071470(cellular r…
chr11	12405090	12405320	diffreps_peak_58784	10.3943	230	ENSSSCT00000010251	CCNA1	5.8699	4.0341e-06	0.00145369	up	100156017	-	Ensembl:ENSSSCG00000009354	cyclin A1	ssc04110(Cell cycle)//ssc04152(AMPK signaling pathway)//ssc04914(Progesterone-mediated oocyte maturation)//ssc05161(Hepatitis B)//ssc05169(Epstein-Barr virus infection)//ssc05203(Viral carcinogenesis)	GO:0005634(nucleus)//GO:0015630(microtubule cytoskeleton)
chr6	93624001	93624413	diffreps_peak_297691	11.8169	412	ENSSSCT00000045663	GNL2	3.32259	1.52458e-07	0.000199404	up	100623150	-	Ensembl:ENSSSCG00000023109	guanine nucleotide binding protein-like 2 (nucleolar)	ssc03008(Ribosome biogenesis in eukaryotes)	GO:0005730(nucleolus)//GO:0016020(membrane)	GO:0044822(poly(A) RNA binding)//GO:0003924(GTPase activity)//GO:0005525(GTP binding)	GO:0042254(ribosome biogenesis)
chr2	141254141	141254577	diffreps_peak_217462	11.7731	436	ENSSSCT00000037925	PAIP2	6.45804	1.68624e-07	0.000205188	up	100522309	-	Ensembl:ENSSSCG00000026606	poly(A) binding protein interacting protein 2		GO:0005737(cytoplasm)	GO:0030371(translation repressor activity)//GO:0003729(mRNA binding)	GO:1900271(regulation of long-term synaptic potentiation)//GO:0007613(memory)//GO:0007283(spermatogenesis)//GO:0045947(negative regulation of translational initiation)
chr6	129593380	129594100	diffreps_peak_303641	10.1205	720	ENSSSCT00000050525	PRKACB	12.4551	7.57656e-06	0.00232782	up	397494	-	-	protein kinase, cAMP-dependent, catalytic, beta		GO:0005813(centrosome)//GO:0005886(plasma membrane)//GO:0070062(extracellular exosome)//GO:0005737(cytoplasm)//GO:0005634(nucleus)	GO:0005524(ATP binding)//GO:0000287(magnesium ion binding)//GO:0004691(cAMP-dependent protein kinase activity)//GO:0031625(ubiquitin protein ligase binding)	GO:0006468(protein phosphorylation)
chr15	59407865	59408740	diffreps_peak_147999	12.2359	875	ENSSSCT00000017270	SAP130	4.05459	5.80903e-08	0.000148658	up	100517613	-	Ensembl:ENSSSCG00000015859	Sin3A-associated protein, 130kDa		GO:0030914(STAGA complex)	GO:0004402(histone acetyltransferase activity)//GO:0003713(transcription coactivator activity)	GO:0000122(negative regulation of transcription from RNA polymerase II promoter)//GO:0043966(histone H3 acetylation)
chr14	30260178	30260860	diffreps_peak_119374	11.5765	682	ENSSSCT00000010733	RSRC2	4.11391	2.65151e-07	0.00025649	up	100154492	-	Ensembl:ENSSSCG00000009791	arginine/serine-rich coiled-coil 2			GO:0044822(poly(A) RNA binding)
chr3	126922121	126922960	diffreps_peak_241010	11.8854	839	ENSSSCT00000009454	ASAP2	14.6667	1.3021e-07	0.000187592	up	100513350	-	Ensembl:ENSSSCG00000008642	ArfGAP with SH3 domain, ankyrin repeat and PH domain 2	ssc04144(Endocytosis)//ssc04666(Fc gamma R-mediated phagocytosis)		GO:0005096(GTPase activator activity)	GO:0043547(positive regulation of GTPase activity)
chr14	112835734	112836348	diffreps_peak_133698	10.7856	614	ENSSSCT00000011561	OGA	3.47105	1.63819e-06	0.00076926	up
chr1	185882650	185883340	diffreps_peak_30083	11.8759	690	ENSSSCT00000005579	TMEM260	8.85912	1.33089e-07	0.000188993	up	100512450	C14orf101|C1H14orf101	-	transmembrane protein 260		GO:0016021(integral component of membrane)
chr11	18577515	18577799	diffreps_peak_59783	10.794	284	ENSSSCT00000026092	FNDC3A	3.20758	1.60686e-06	0.000758807	up	100620938	-	Ensembl:ENSSSCG00000022159	fibronectin type III domain containing 3A		GO:0001669(acrosomal vesicle)//GO:0012506(vesicle membrane)//GO:0005794(Golgi apparatus)//GO:0005829(cytosol)	GO:0044822(poly(A) RNA binding)	GO:0009566(fertilization)//GO:0007286(spermatid development)//GO:0016337(single organismal cell-cell adhesion)//GO:0060009(Sertoli cell development)
chr14	20273036	20273265	diffreps_peak_117588	12.2728	229	ENSSSCT00000010650	NEK1	5.91474	5.33602e-08	0.000146397	up	100520589	-	Ensembl:ENSSSCG00000009714	NIMA-related kinase 1		GO:0005634(nucleus)//GO:0000242(pericentriolar material)//GO:0005737(cytoplasm)	GO:0004672(protein kinase activity)//GO:0005524(ATP binding)//GO:0004674(protein serine/threonine kinase activity)	GO:0042384(cilium assembly)//GO:0032147(activation of protein kinase activity)//GO:0006974(cellular response to DNA damage stimulus)//GO:0035264(multicellular organism growth)//GO:0006468(protein phosphorylation)//GO:0007346(regulation of mitotic cell cycle)//GO:0007283(spermatogenesis)//GO:0010212(response to ionizing radiation)//GO:0031098(stress-activated protein kinase signaling cascade)//GO:…
chr9	41358800	41359373	diffreps_peak_360224	10.0205	573	ENSSSCT00000056103	ZW10	2.86883	9.53885e-06	0.00278409	up	100516096	-	-	ZW10, kinetochore associated, homolog (Drosophila)		GO:0005828(kinetochore microtubule)//GO:0070939(Dsl1p complex)//GO:0016020(membrane)//GO:0005783(endoplasmic reticulum)//GO:1990423(RZZ complex)//GO:0005634(nucleus)//GO:0000922(spindle pole)		GO:0007080(mitotic metaphase plate congression)//GO:0000132(establishment of mitotic spindle orientation)//GO:0007094(mitotic spindle assembly checkpoint)//GO:0007096(regulation of exit from mitosis)//GO:0034501(protein localization to kinetochore)//GO:0006461(protein complex assembly)//GO:0007030(Golgi organization)//GO:0006888(ER to Golgi vesicle-mediated transport)
chr5	15075387	15075609	diffreps_peak_266532	11.685	222	ENSSSCT00000031953	ENSSSCG00000000191	4.55184	2.06531e-07	0.000225932	up
chr6	120585821	120586816	diffreps_peak_302177	11.7676	995	ENSSSCT00000025775	FHOD3	3.85421	1.70777e-07	0.000206294	up	100622006	-	Ensembl:ENSSSCG00000027935	formin homology 2 domain containing 3		GO:0030017(sarcomere)		GO:0055003(cardiac myofibril assembly)//GO:0007015(actin filament organization)//GO:0051639(actin filament network formation)//GO:0030837(negative regulation of actin filament polymerization)
chrX	103814307	103814540	diffreps_peak_400819	10.8315	233	ENSSSCT00000013828	PRR32	7.0495	1.47412e-06	0.000715748	up	100737612	CXHXorf64	Ensembl:ENSSSCG00000012647|Vega:OTTSUSG00000004851	proline rich 32
chr7	4746339	4746851	diffreps_peak_311214	10.0944	512	ENSSSCT00000037271	CAGE1	3.29013	8.04701e-06	0.00243616	up	100513021	-	-	cancer antigen 1
chrX	45322450	45322670	diffreps_peak_392113	10.3907	220	ENSSSCT00000013469	MAGED1	2.41422	4.0676e-06	0.00146307	up	414852	-	Ensembl:ENSSSCG00000012318|Vega:OTTSUSG00000004566	melanoma antigen family D, 1	ssc04722(Neurotrophin signaling pathway)	GO:0043234(protein complex)//GO:0005886(plasma membrane)//GO:0005634(nucleus)//GO:0005737(cytoplasm)//GO:0000785(chromatin)	GO:0003713(transcription coactivator activity)	GO:0032922(circadian regulation of gene expression)//GO:0090190(positive regulation of branching involved in ureteric bud morphogenesis)//GO:0043406(positive regulation of MAP kinase activity)//GO:0050680(negative regulation of epithelial cell proliferation)//GO:0045892(negative regulation of transcription, DNA-templated)//GO:0042752(regulation of circadian rhythm)//GO:0006357(regulation of trans…
chr14	30258221	30258454	diffreps_peak_119373	11.048	233	ENSSSCT00000010733	RSRC2	3.06714	8.95296e-07	0.00051806	up	100154492	-	Ensembl:ENSSSCG00000009791	arginine/serine-rich coiled-coil 2			GO:0044822(poly(A) RNA binding)
chrUn_NW_018085247v1	4016	4285	diffreps_peak_383060	12.3659	269	ENSSSCT00000063101	ENSSSCG00000036432	5.40445	4.30638e-08	0.000144927	up
chrX	15717821	15718640	diffreps_peak_387498	10.9994	819	ENSSSCT00000027771	ENSSSCG00000023643	7.74444	1.00148e-06	0.000554625	up
chr2	3622841	3623780	diffreps_peak_194690	10.0695	939	ENSSSCT00000046016	CCND1	7.41928	8.52131e-06	0.00254425	up	100738589	-	-	cyclin D1	ssc04068(FoxO signaling pathway)//ssc04110(Cell cycle)//ssc04115(p53 signaling pathway)//ssc04151(PI3K-Akt signaling pathway)//ssc04152(AMPK signaling pathway)//ssc04310(Wnt signaling pathway)//ssc04390(Hippo signaling pathway)//ssc04510(Focal adhesion)//ssc04630(Jak-STAT signaling pathway)//ssc04917(Prolactin signaling pathway)//ssc04919(Thyroid hormone signaling pathway)//ssc04921(Oxytocin sign…	GO:0005923(bicellular tight junction)//GO:0000307(cyclin-dependent protein kinase holoenzyme complex)//GO:0017053(transcriptional repressor complex)//GO:0005737(cytoplasm)	GO:0016538(cyclin-dependent protein serine/threonine kinase regulator activity)//GO:0042826(histone deacetylase binding)//GO:0004672(protein kinase activity)//GO:0019901(protein kinase binding)//GO:0008134(transcription factor binding)//GO:0003714(transcription corepressor activity)//GO:0070064(proline-rich region binding)	GO:0071157(negative regulation of cell cycle arrest)//GO:0007595(lactation)//GO:0042493(response to drug)//GO:0033601(positive regulation of mammary gland epithelial cell proliferation)//GO:0060070(canonical Wnt signaling pathway)//GO:0010971(positive regulation of G2/M transition of mitotic cell cycle)//GO:0006468(protein phosphorylation)//GO:0030857(negative regulation of epithelial cell differ…
chr12	52732641	52732960	diffreps_peak_78859	10.4826	319	ENSSSCT00000056319	SPEM3	3.75106	3.29167e-06	0.00125327	up
chr13	11358798	11359097	diffreps_peak_82258	10.7456	299	ENSSSCT00000054688	THRB	5.5573	1.79629e-06	0.000819065	up	396776	C-ERBA-B1	Ensembl:ENSSSCG00000011211	thyroid hormone receptor, beta	ssc04080(Neuroactive ligand-receptor interaction)//ssc04919(Thyroid hormone signaling pathway)	GO:0070062(extracellular exosome)//GO:0000790(nuclear chromatin)	GO:0070324(thyroid hormone binding)//GO:0008270(zinc ion binding)//GO:0031490(chromatin DNA binding)//GO:0043565(sequence-specific DNA binding)//GO:0003707(steroid hormone receptor activity)//GO:0004887(thyroid hormone receptor activity)//GO:0019899(enzyme binding)	GO:0043401(steroid hormone mediated signaling pathway)//GO:0030522(intracellular receptor signaling pathway)//GO:0007621(negative regulation of female receptivity)//GO:0060509(Type I pneumocyte differentiation)//GO:0006351(transcription, DNA-templated)//GO:0008016(regulation of heart contraction)//GO:0009887(organ morphogenesis)//GO:0045944(positive regulation of transcription from RNA polymerase…
chr14	46797461	46798100	diffreps_peak_122430	11.2653	639	ENSSSCT00000010939	ASCC2	3.61802	5.42862e-07	0.000380542	up	100154472	-	-	activating signal cointegrator 1 complex subunit 2
chr13	157622607	157622950	diffreps_peak_106295	10.7341	343	ENSSSCT00000022387	SENP7	4.30936	1.84467e-06	0.000833622	up	100623734	-	Ensembl:ENSSSCG00000021791	SUMO1/sentrin specific peptidase 7		GO:0005634(nucleus)	GO:0008234(cysteine-type peptidase activity)	GO:0006508(proteolysis)
chr17	40120021	40120623	diffreps_peak_180795	10.4776	602	ENSSSCT00000028674	SAMHD1	2.95025	3.32979e-06	0.0012639	up
chr7	12320894	12321700	diffreps_peak_312606	11.3058	806	ENSSSCT00000001160	ATXN1	3.95427	4.94539e-07	0.000359527	up	100154571	-	-	ataxin 1		GO:0042405(nuclear inclusion body)//GO:0016363(nuclear matrix)//GO:0098794(postsynapse)//GO:0005737(cytoplasm)//GO:0042272(nuclear RNA export factor complex)	GO:0003682(chromatin binding)//GO:0042802(identical protein binding)//GO:0008266(poly(U) RNA binding)//GO:0034046(poly(G) binding)//GO:0043621(protein self-association)//GO:0008022(protein C-terminus binding)	GO:0051168(nuclear export)//GO:0043569(negative regulation of insulin-like growth factor receptor signaling pathway)//GO:0042326(negative regulation of phosphorylation)//GO:0008542(visual learning)//GO:0060252(positive regulation of glial cell proliferation)//GO:0045944(positive regulation of transcription from RNA polymerase II promoter)//GO:0000122(negative regulation of transcription from RNA …
chr15	77129471	77130440	diffreps_peak_150892	11.3178	969	ENSSSCT00000017360	GORASP2	3.08402	4.81044e-07	0.000353339	up	100154960	-	Ensembl:ENSSSCG00000015943	golgi reassembly stacking protein 2, 55kDa		GO:0005794(Golgi apparatus)		GO:0006996(organelle organization)
chr1	272180418	272180753	diffreps_peak_44230	12.3865	335	ENSSSCT00000006295	TTF1	4.71399	4.10712e-08	0.000144452	up	100511433	-	Ensembl:ENSSSCG00000005725	transcription termination factor, RNA polymerase I	ssc04918(Thyroid hormone synthesis)	GO:0005730(nucleolus)//GO:0005886(plasma membrane)//GO:0005737(cytoplasm)	GO:0003682(chromatin binding)//GO:0003677(DNA binding)	GO:0006363(termination of RNA polymerase I transcription)//GO:0006338(chromatin remodeling)//GO:0006361(transcription initiation from RNA polymerase I promoter)
chr9	5315589	5316561	diffreps_peak_354310	10.7532	972	ENSSSCT00000016109	OR51F2	2.21944	1.76528e-06	0.000808983	up
chr3	28990003	28991023	diffreps_peak_224492	11.0336	1020	ENSSSCT00000049793	MRTFB	3.63139	9.25553e-07	0.000528889	up
chr13	71760847	71761420	diffreps_peak_92286	10.3981	573	ENSSSCT00000012710	H1FX	6.06727	3.99845e-06	0.00144457	up
chr12	20610981	20611780	diffreps_peak_73136	11.4237	799	ENSSSCT00000035893	KCNH4	4.16724	3.76959e-07	0.000306169	up	100523692	-	Ensembl:ENSSSCG00000017411|Vega:OTTSUSG00000003635	potassium channel, voltage gated eag related subfamily H, member 4		GO:0005622(intracellular)//GO:0016021(integral component of membrane)	GO:0005249(voltage-gated potassium channel activity)//GO:0000155(phosphorelay sensor kinase activity)	GO:0071805(potassium ion transmembrane transport)//GO:0023014(signal transduction by protein phosphorylation)//GO:0042391(regulation of membrane potential)//GO:0000160(phosphorelay signal transduction system)
chr1	45173781	45174300	diffreps_peak_7228	12.6727	519	ENSSSCT00000054951	PTP4A1	6.63025	2.12465e-08	0.000142255	up	100522049	-	-	protein tyrosine phosphatase type IVA, member 1
chr9	130595938	130596229	diffreps_peak_374693	12.0588	291	ENSSSCT00000016984	SPATA45	4.35	8.73412e-08	0.00016155	up	100524164	-	-	spermatogenesis associated 45
chr5	88901341	88901880	diffreps_peak_278871	10.7222	539	ENSSSCT00000000991	PLXNC1	125.2	1.89601e-06	0.000848931	up	100519487	-	-	plexin C1	ssc04360(Axon guidance)	GO:0016021(integral component of membrane)//GO:0005887(integral component of plasma membrane)//GO:0002116(semaphorin receptor complex)	GO:0017154(semaphorin receptor activity)	GO:0048841(regulation of axon extension involved in axon guidance)//GO:1902287(semaphorin-plexin signaling pathway involved in axon guidance)//GO:0021785(branchiomotor neuron axon guidance)//GO:0030334(regulation of cell migration)//GO:0071526(semaphorin-plexin signaling pathway)
chr9	64461439	64461680	diffreps_peak_363935	10.9551	241	ENSSSCT00000016644	LAX1	3.11613	1.10898e-06	0.00059278	up	102165190	-	-	lymphocyte transmembrane adaptor 1
chr11	71051921	71053040	diffreps_peak_68096	12.7799	1119	ENSSSCT00000010448	ENSSSCG00000009530	7.44767	1.65986e-08	0.000142255	up
chr15	47030018	47030228	diffreps_peak_145946	11.9485	210	ENSSSCT00000017209	FAM149A	13.0595	1.12577e-07	0.000176103	up	100157674	-	-	family with sequence similarity 149, member A
chr17	62803660	62804319	diffreps_peak_184674	13.5535	659	ENSSSCT00000049102	ZNF512B	48.1765	2.7957e-09	0.000142255	up
chr1	186377518	186378060	diffreps_peak_30165	11.6032	542	ENSSSCT00000005583	EXOC5	11.0569	2.49329e-07	0.000248455	up	100513903	-	-	exocyst complex component 5		GO:0005737(cytoplasm)	GO:0047485(protein N-terminus binding)//GO:0017160(Ral GTPase binding)	GO:0006887(exocytosis)//GO:0048278(vesicle docking)
chr5	67315275	67315479	diffreps_peak_275185	10.9693	204	ENSSSCT00000000807	FKBP4	2.58371	1.07336e-06	0.000579793	up	100337672	-	Ensembl:ENSSSCG00000000743	FK506 binding protein 4, 59kDa	ssc04915(Estrogen signaling pathway)	GO:0005634(nucleus)//GO:0005789(endoplasmic reticulum membrane)//GO:0070062(extracellular exosome)	GO:0005524(ATP binding)//GO:0005528(FK506 binding)//GO:0051219(phosphoprotein binding)//GO:0031072(heat shock protein binding)//GO:0005525(GTP binding)//GO:0044822(poly(A) RNA binding)//GO:0003755(peptidyl-prolyl cis-trans isomerase activity)//GO:0035259(glucocorticoid receptor binding)	GO:0006463(steroid hormone receptor complex assembly)//GO:0046661(male sex differentiation)//GO:0031503(protein complex localization)//GO:0000413(protein peptidyl-prolyl isomerization)//GO:0030850(prostate gland development)//GO:0007566(embryo implantation)//GO:0061077(chaperone-mediated protein folding)//GO:0030521(androgen receptor signaling pathway)
chrX	15047069	15048036	diffreps_peak_387375	10.6911	967	ENSSSCT00000013297	CDKL5	4.17215	2.03665e-06	0.000891985	up	100623797	-	Ensembl:ENSSSCG00000012156|Vega:OTTSUSG00000004402	cyclin-dependent kinase-like 5		GO:0005654(nucleoplasm)//GO:0005737(cytoplasm)	GO:0004672(protein kinase activity)//GO:0005524(ATP binding)	GO:0006468(protein phosphorylation)//GO:0046777(protein autophosphorylation)
chr1	104425141	104425408	diffreps_peak_16687	10.7215	267	ENSSSCT00000005008	CCDC68	2.88785	1.899e-06	0.000849764	up	100152360	-	Ensembl:ENSSSCG00000004534	coiled-coil domain containing 68		GO:0005622(intracellular)		GO:0035556(intracellular signal transduction)
chr11	7196021	7197265	diffreps_peak_57896	10.3331	1244	ENSSSCT00000010221	ENSSSCG00000009327	2.32738	4.64395e-06	0.00161212	up
chr2	53250317	53251277	diffreps_peak_202865	10.8851	960	ENSSSCT00000041522	ENSSSCG00000033872	2.43146	1.30296e-06	0.000659552	up
chr4	68075461	68076413	diffreps_peak_253259	12.7155	952	ENSSSCT00000006805	VCPIP1	6.70297	1.92536e-08	0.000142255	up
chr14	99184245	99185093	diffreps_peak_131393	10.4591	848	ENSSSCT00000011418	SGMS1	3.15548	3.47483e-06	0.00130347	up	100037303	SMS1	-	sphingomyelin synthase 1	ssc00600(Sphingolipid metabolism)//	GO:0016021(integral component of membrane)//GO:0000139(Golgi membrane)	GO:0033188(sphingomyelin synthase activity)//GO:0016301(kinase activity)	GO:0016310(phosphorylation)//GO:0006915(apoptotic process)//GO:0006665(sphingolipid metabolic process)//GO:2001237(negative regulation of extrinsic apoptotic signaling pathway)
chrX	88392767	88392975	diffreps_peak_398405	10.1735	208	ENSSSCT00000013245	MID2	129.3	6.70684e-06	0.00212267	up	100157515	-	Ensembl:ENSSSCG00000012564	midline 2		GO:0070062(extracellular exosome)//GO:0005874(microtubule)	GO:0008017(microtubule binding)//GO:0008270(zinc ion binding)//GO:0046982(protein heterodimerization activity)//GO:0051219(phosphoprotein binding)//GO:0042803(protein homodimerization activity)	GO:0043123(positive regulation of I-kappaB kinase/NF-kappaB signaling)//GO:0045087(innate immune response)//GO:0035372(protein localization to microtubule)//GO:0046597(negative regulation of viral entry into host cell)//GO:1902187(negative regulation of viral release from host cell)//GO:0032897(negative regulation of viral transcription)//GO:0051092(positive regulation of NF-kappaB transcription …
chr11	21163660	21164193	diffreps_peak_60214	11.7694	533	ENSSSCT00000055599	LCP1	4.91361	1.70052e-07	0.000205928	up	100156254	LC64P|LCP-1	Ensembl:ENSSSCG00000009412	lymphocyte cytosolic protein 1 (L-plastin)		GO:0001891(phagocytic cup)//GO:0070062(extracellular exosome)//GO:0030175(filopodium)//GO:0001725(stress fiber)//GO:0001726(ruffle)//GO:0005829(cytosol)//GO:0005884(actin filament)//GO:0002102(podosome)//GO:0005615(extracellular space)//GO:0005925(focal adhesion)	GO:0051020(GTPase binding)//GO:0042802(identical protein binding)//GO:0005509(calcium ion binding)//GO:0051015(actin filament binding)	GO:0071803(positive regulation of podosome assembly)//GO:0022617(extracellular matrix disassembly)//GO:0010737(protein kinase A signaling)//GO:0016477(cell migration)//GO:0051017(actin filament bundle assembly)//GO:0002286(T cell activation involved in immune response)//GO:0033157(regulation of intracellular protein transport)
chr6	83863261	83863485	diffreps_peak_295928	10.1297	224	ENSSSCT00000061680	HMGN2	7.01456	7.41865e-06	0.00229167	up	100524500	HMG17	Ensembl:ENSSSCG00000003555	high mobility group nucleosomal binding domain 2		GO:0005634(nucleus)//GO:0005737(cytoplasm)//GO:0000785(chromatin)	GO:0031492(nucleosomal DNA binding)
chr13	202988801	202989478	diffreps_peak_113445	10.1457	677	ENSSSCT00000030548	LCA5L	4.36574	7.15034e-06	0.00222735	up	100626008	-	Ensembl:ENSSSCG00000028122	Leber congenital amaurosis 5-like
chr7	74954981	74955500	diffreps_peak_323086	10.5993	519	ENSSSCT00000002223	RIPK3	8.04098	2.51617e-06	0.00103392	up	100153263	-	Ensembl:ENSSSCG00000001987|Vega:OTTSUSG00000001780	receptor-interacting serine-threonine kinase 3	ssc04623(Cytosolic DNA-sensing pathway)//ssc04668(TNF signaling pathway)	GO:0097342(ripoptosome)	GO:0005524(ATP binding)//GO:0032403(protein complex binding)//GO:0004704(NF-kappaB-inducing kinase activity)//GO:0042802(identical protein binding)	GO:0007249(I-kappaB kinase/NF-kappaB signaling)//GO:0051260(protein homooligomerization)//GO:2001244(positive regulation of intrinsic apoptotic signaling pathway)//GO:0051351(positive regulation of ligase activity)//GO:0032147(activation of protein kinase activity)//GO:0060545(positive regulation of necroptotic process)//GO:0010922(positive regulation of phosphatase activity)//GO:1990000(amyloid …
chr3	53676941	53678200	diffreps_peak_228893	11.0052	1259	ENSSSCT00000040307	PDCL3	4.47721	9.88021e-07	0.000550253	up	100522248	-	Ensembl:ENSSSCG00000008172	phosducin-like 3		GO:0005737(cytoplasm)	GO:0044183(protein binding involved in protein folding)//GO:0008479(queuine tRNA-ribosyltransferase activity)//GO:0043184(vascular endothelial growth factor receptor 2 binding)	GO:0045766(positive regulation of angiogenesis)//GO:0006457(protein folding)//GO:0008616(queuosine biosynthetic process)//GO:0001938(positive regulation of endothelial cell proliferation)//GO:0050730(regulation of peptidyl-tyrosine phosphorylation)//GO:2000059(negative regulation of protein ubiquitination involved in ubiquitin-dependent protein catabolic process)
chr3	40197701	40198387	diffreps_peak_226490	12.2223	686	ENSSSCT00000008786	MAPK8IP3	6.5	5.99343e-08	0.000149381	up	100521718	-	Ensembl:ENSSSCG00000008018	mitogen-activated protein kinase 8 interacting protein 3	ssc04010(MAPK signaling pathway)	GO:0005737(cytoplasm)	GO:0005078(MAP-kinase scaffold activity)//GO:0019894(kinesin binding)//GO:0030159(receptor signaling complex scaffold activity)//GO:0008432(JUN kinase binding)	GO:0016192(vesicle-mediated transport)//GO:0007257(activation of JUN kinase activity)
chr1	72706052	72706900	diffreps_peak_11601	12.1774	848	ENSSSCT00000004832	CRYBG1	4.71523	6.64625e-08	0.000153484	up
chr4	98538086	98538920	diffreps_peak_258458	10.2297	834	ENSSSCT00000007290	ENSA	2.90459	5.89188e-06	0.001924	up	397361	-	-	endosulfine alpha		GO:0005737(cytoplasm)	GO:0008601(protein phosphatase type 2A regulator activity)//GO:0004864(protein phosphatase inhibitor activity)//GO:0051721(protein phosphatase 2A binding)//GO:0019212(phosphatase inhibitor activity)//GO:0005102(receptor binding)//GO:0019870(potassium channel inhibitor activity)	GO:0043086(negative regulation of catalytic activity)//GO:0007067(mitotic nuclear division)//GO:0051301(cell division)//GO:0050796(regulation of insulin secretion)//GO:0034047(regulation of protein phosphatase type 2A activity)//GO:0000086(G2/M transition of mitotic cell cycle)
chr11	14628341	14629820	diffreps_peak_59115	10.6	1479	ENSSSCT00000064627	COG6	2.56016	2.51186e-06	0.00103267	up
chr14	55499381	55500032	diffreps_peak_123890	11.1635	651	ENSSSCT00000011115	LYST	6.12048	6.86216e-07	0.000438531	up	100049676	-	Ensembl:ENSSSCG00000010151	lysosomal trafficking regulator		GO:0015630(microtubule cytoskeleton)//GO:0005829(cytosol)		GO:0006644(phospholipid metabolic process)//GO:0032816(positive regulation of natural killer cell activation)//GO:0032438(melanosome organization)//GO:0042493(response to drug)//GO:0007040(lysosome organization)//GO:0007596(blood coagulation)//GO:0007017(microtubule-based process)//GO:0055091(phospholipid homeostasis)//GO:0033364(mast cell secretory granule organization)//GO:0030595(leukocyte che…
chr14	77418941	77419754	diffreps_peak_127810	10.4095	813	ENSSSCT00000011293	KAT6B	3.50311	3.89466e-06	0.00141807	up	100156636	MYST4	Ensembl:ENSSSCG00000010316	K(lysine) acetyltransferase 6B		GO:0000786(nucleosome)//GO:0070776(MOZ/MORF histone acetyltransferase complex)	GO:0008270(zinc ion binding)//GO:0008134(transcription factor binding)//GO:0003677(DNA binding)//GO:0004402(histone acetyltransferase activity)	GO:0045892(negative regulation of transcription, DNA-templated)//GO:0045893(positive regulation of transcription, DNA-templated)//GO:0006334(nucleosome assembly)//GO:0043966(histone H3 acetylation)
chr16	60273915	60274826	diffreps_peak_170930	12.8255	911	ENSSSCT00000055544	MAT2B	6.90085	1.4944e-08	0.000142255	up	100217381	MAT2beta	-	methionine adenosyltransferase II, beta	ssc00270(Cysteine and methionine metabolism)//	GO:0005739(mitochondrion)//GO:0005634(nucleus)//GO:0070062(extracellular exosome)//GO:0048269(methionine adenosyltransferase complex)	GO:0019899(enzyme binding)//GO:0048270(methionine adenosyltransferase regulator activity)	GO:0050790(regulation of catalytic activity)
chr14	59384461	59385448	diffreps_peak_124602	10.7935	987	ENSSSCT00000053709	FAM89A	3.43126	1.60868e-06	0.00075941	up	100156669	-	-	family with sequence similarity 89, member A
chr1	44903501	44903957	diffreps_peak_7173	10.8352	456	ENSSSCT00000004711	KPNA5	6.81571	1.4614e-06	0.000711296	up	397220	-	Ensembl:ENSSSCG00000004262	karyopherin alpha 5 (importin alpha 6)		GO:0005654(nucleoplasm)//GO:0005643(nuclear pore)//GO:0005829(cytosol)	GO:0008139(nuclear localization sequence binding)//GO:0008565(protein transporter activity)	GO:0006607(NLS-bearing protein import into nucleus)
chr14	77593519	77594820	diffreps_peak_127855	10.0641	1301	ENSSSCT00000011293	KAT6B	3.03972	8.62786e-06	0.00257034	up	100156636	MYST4	Ensembl:ENSSSCG00000010316	K(lysine) acetyltransferase 6B		GO:0000786(nucleosome)//GO:0070776(MOZ/MORF histone acetyltransferase complex)	GO:0008270(zinc ion binding)//GO:0008134(transcription factor binding)//GO:0003677(DNA binding)//GO:0004402(histone acetyltransferase activity)	GO:0045892(negative regulation of transcription, DNA-templated)//GO:0045893(positive regulation of transcription, DNA-templated)//GO:0006334(nucleosome assembly)//GO:0043966(histone H3 acetylation)
chr1	201342787	201343342	diffreps_peak_32682	11.1001	555	ENSSSCT00000028072	IFN-DELTA-6	4.15556	7.94227e-07	0.000479815	up	100158139	-	Ensembl:ENSSSCG00000026337|Vega:OTTSUSG00000001478	interferon-delta-6
chr8	118676721	118677320	diffreps_peak_350019	10.9907	599	ENSSSCT00000039788	SLC39A8	17.9479	1.02173e-06	0.000562264	up	100524695	-	-	solute carrier family 39 (zinc transporter), member 8		GO:0005886(plasma membrane)//GO:0031090(organelle membrane)//GO:0016021(integral component of membrane)	GO:0046873(metal ion transmembrane transporter activity)	GO:0006829(zinc II ion transport)//GO:0070574(cadmium ion transmembrane transport)
chr13	34839481	34840200	diffreps_peak_86220	10.2364	719	ENSSSCT00000041332	NEK4	2.53535	5.80281e-06	0.00190299	up	106504146	-	-	NIMA-related kinase 4		GO:0005737(cytoplasm)	GO:0005524(ATP binding)//GO:0004674(protein serine/threonine kinase activity)	GO:1900062(regulation of replicative cell aging)//GO:0032147(activation of protein kinase activity)//GO:2001020(regulation of response to DNA damage stimulus)//GO:0006974(cellular response to DNA damage stimulus)//GO:2000772(regulation of cellular senescence)//GO:0023014(signal transduction by protein phosphorylation)//GO:0007346(regulation of mitotic cell cycle)//GO:0000278(mitotic cell cycle)//…
chr2	102521541	102522540	diffreps_peak_211182	10.8686	999	ENSSSCT00000054141	ELL2	4.33605	1.35343e-06	0.000675929	up	100523777	-	-	elongation factor, RNA polymerase II, 2		GO:0005813(centrosome)//GO:0008023(transcription elongation factor complex)//GO:0005737(cytoplasm)		GO:0006368(transcription elongation from RNA polymerase II promoter)//GO:0042795(snRNA transcription from RNA polymerase II promoter)
chr10	59902576	59903360	diffreps_peak_54958	11.3681	784	ENSSSCT00000022809	ENSSSCG00000020909	2.3124	4.28432e-07	0.000329978	up
chrUn_NW_018085039v1	10919	11154	diffreps_peak_379977	10.1898	235	ENSSSCT00000031972	DEFB1	5.12304	6.45974e-06	0.00206252	up	396819	PBD-1|PBD1	Ensembl:ENSSSCG00000020997	defensin, beta 1		GO:0070062(extracellular exosome)//GO:0005576(extracellular region)//GO:0005615(extracellular space)		GO:0002227(innate immune response in mucosa)//GO:0019731(antibacterial humoral response)//GO:0050830(defense response to Gram-positive bacterium)//GO:0042742(defense response to bacterium)
chr14	134282001	134282660	diffreps_peak_137375	11.2606	659	ENSSSCT00000011750	ZRANB1	2.37276	5.48788e-07	0.00038323	up	100155662	-	-	zinc finger, RAN-binding domain containing 1		GO:0005654(nucleoplasm)//GO:0005634(nucleus)//GO:0005737(cytoplasm)	GO:0070530(K63-linked polyubiquitin binding)//GO:0008270(zinc ion binding)//GO:0004843(thiol-dependent ubiquitin-specific protease activity)	GO:0007010(cytoskeleton organization)//GO:0071947(protein deubiquitination involved in ubiquitin-dependent protein catabolic process)//GO:0030177(positive regulation of Wnt signaling pathway)//GO:0070536(protein K63-linked deubiquitination)//GO:1990168(protein K33-linked deubiquitination)//GO:0016477(cell migration)//GO:0035523(protein K29-linked deubiquitination)//GO:0022604(regulation of cell m…
chr2	84690541	84690826	diffreps_peak_208356	10.469	285	ENSSSCT00000055601	POC5	26.1667	3.39622e-06	0.00128195	up	100519012	-	Ensembl:ENSSSCG00000014084	POC5 centriolar protein		GO:0005813(centrosome)
chr5	6720301	6720820	diffreps_peak_265051	11.0159	519	ENSSSCT00000023268	SREBF2	9.21963	9.64094e-07	0.000542423	up	396675	SREBP-2	Ensembl:ENSSSCG00000026092	sterol regulatory element binding transcription factor 2		GO:0032937(SREBP-SCAP-Insig complex)//GO:0005730(nucleolus)	GO:0070888(E-box binding)//GO:0000978(RNA polymerase II core promoter proximal region sequence-specific DNA binding)//GO:0046983(protein dimerization activity)//GO:0008022(protein C-terminus binding)//GO:0001078(transcriptional repressor activity, RNA polymerase II core promoter proximal region sequence-specific binding)	GO:1903955(positive regulation of protein targeting to mitochondrion)//GO:0055098(response to low-density lipoprotein particle)//GO:2000188(regulation of cholesterol homeostasis)//GO:0072368(regulation of lipid transport by negative regulation of transcription from RNA polymerase II promoter)//GO:0045944(positive regulation of transcription from RNA polymerase II promoter)//GO:0009267(cellular re…
chr16	40231896	40232253	diffreps_peak_167599	10.1323	357	ENSSSCT00000030260	ZSWIM6	5.03122	7.37451e-06	0.00228134	up	100620165	-	Ensembl:ENSSSCG00000025194	zinc finger, SWIM-type containing 6			GO:0008270(zinc ion binding)	GO:2001222(regulation of neuron migration)//GO:0048812(neuron projection morphogenesis)
chrX	33228428	33229560	diffreps_peak_390156	10.4328	1132	ENSSSCT00000028670	ENSSSCG00000027777	5.91745	3.69114e-06	0.00136319	up
chr6	165999401	166000160	diffreps_peak_309551	11.9087	759	ENSSSCT00000056835	TESK2	14.6405	1.23397e-07	0.000182634	up	100513361	-	Ensembl:ENSSSCG00000003917	testis-specific kinase 2		GO:0005654(nucleoplasm)	GO:0004672(protein kinase activity)//GO:0005524(ATP binding)	GO:0006468(protein phosphorylation)
chr1	180406381	180408000	diffreps_peak_29164	10.7306	1619	ENSSSCT00000005535	ATL1	2.81884	1.85937e-06	0.000837778	up
chr12	38456501	38457140	diffreps_peak_76396	10.0791	639	ENSSSCT00000019256	LHX1	6.64333	8.33525e-06	0.00250129	up	100513681	-	Ensembl:ENSSSCG00000017692	LIM homeobox 1		GO:0043234(protein complex)//GO:0005634(nucleus)	GO:0043565(sequence-specific DNA binding)//GO:0008270(zinc ion binding)//GO:0003700(transcription factor activity, sequence-specific DNA binding)	GO:0072049(comma-shaped body morphogenesis)//GO:0021937(cerebellar Purkinje cell-granule cell precursor cell signaling involved in regulation of granule cell precursor cell proliferation)//GO:0008045(motor neuron axon guidance)//GO:0032525(somite rostral/caudal axis specification)//GO:0045893(positive regulation of transcription, DNA-templated)//GO:0021527(spinal cord association neuron different…
chr14	76376861	76377709	diffreps_peak_127624	12.6898	848	ENSSSCT00000037115	USP54	5.60506	2.04277e-08	0.000142255	up	100518042	-	Ensembl:ENSSSCG00000010302	ubiquitin specific peptidase 54			GO:0036459(thiol-dependent ubiquitinyl hydrolase activity)	GO:0016579(protein deubiquitination)
chr7	21996341	21998260	diffreps_peak_314164	11.5361	1919	ENSSSCT00000001299	ZKSCAN8	2.97743	2.91024e-07	0.000268372	up
chr6	37873183	37873556	diffreps_peak_287884	10.7383	373	ENSSSCT00000054152	MYLK3	2.75992	1.8269e-06	0.000828411	up
chrX	125621443	125621723	diffreps_peak_404188	11.9082	280	ENSSSCT00000013999	TMLHE	8.12651	1.23536e-07	0.000182732	up	100515702	-	-	trimethyllysine hydroxylase, epsilon	ssc00310(Lysine degradation)	GO:0005739(mitochondrion)	GO:0016702(oxidoreductase activity, acting on single donors with incorporation of molecular oxygen, incorporation of two atoms of oxygen)	GO:0055114(oxidation-reduction process)//GO:0051354(negative regulation of oxidoreductase activity)
chr1	75443041	75443900	diffreps_peak_12043	10.3553	859	ENSSSCT00000004877	ENSSSCG00000004414	21.9158	4.41225e-06	0.00155139	up
chr1	163173885	163174880	diffreps_peak_26359	10.7578	995	ENSSSCT00000005437	CLPX	6.82	1.74681e-06	0.000803754	up	100151784	-	Ensembl:ENSSSCG00000004927	caseinolytic mitochondrial matrix peptidase chaperone subunit		GO:0042645(mitochondrial nucleoid)//GO:0005654(nucleoplasm)//GO:0005743(mitochondrial inner membrane)//GO:0009841(mitochondrial endopeptidase Clp complex)	GO:0005524(ATP binding)//GO:0016504(peptidase activator activity)//GO:0004176(ATP-dependent peptidase activity)//GO:0051082(unfolded protein binding)	GO:0051603(proteolysis involved in cellular protein catabolic process)//GO:0006457(protein folding)//GO:0010952(positive regulation of peptidase activity)
chr4	89393041	89394600	diffreps_peak_256890	11.1216	1559	ENSSSCT00000051302	ARHGAP30	3.73833	7.5586e-07	0.000465994	up	100158101	-	Ensembl:ENSSSCG00000006372	Rho GTPase activating protein 30		GO:0043231(intracellular membrane-bounded organelle)		GO:0007165(signal transduction)
chr6	52837601	52838020	diffreps_peak_290516	10.1748	419	ENSSSCT00000003446	ARHGAP35	3.83133	6.68711e-06	0.00211764	up
chr14	29400160	29400437	diffreps_peak_119205	10.8892	277	ENSSSCT00000010714	ENSSSCG00000009772	3.78468	1.29057e-06	0.000655782	up
chr12	34257387	34258082	diffreps_peak_75621	10.6661	695	ENSSSCT00000019185	VEZF1	3.34667	2.15736e-06	0.000928547	up
chr12	935092	935338	diffreps_peak_69622	11.2069	246	ENSSSCT00000026033	FASN	4.34487	6.21002e-07	0.000413437	up	397561	-	Ensembl:ENSSSCG00000029944	fatty acid synthase	ssc00061(Fatty acid biosynthesis)//
chr16	79174661	79175720	diffreps_peak_174055	12.205	1059	ENSSSCT00000018634	LPCAT1	6.33598	6.23717e-08	0.000151285	up	100217397	-	Ensembl:ENSSSCG00000017116	lysophosphatidylcholine acyltransferase 1	ssc00564(Glycerophospholipid metabolism)//ssc00565(Ether lipid metabolism)//	GO:0005811(lipid particle)//GO:0016021(integral component of membrane)//GO:0005794(Golgi apparatus)	GO:0047159(1-alkenylglycerophosphocholine O-acyltransferase activity)//GO:0047191(1-alkylglycerophosphocholine O-acyltransferase activity)//GO:0005509(calcium ion binding)	GO:0043129(surfactant homeostasis)//GO:0060041(retina development in camera-type eye)//GO:0008654(phospholipid biosynthetic process)//GO:0045732(positive regulation of protein catabolic process)//GO:2001246(negative regulation of phosphatidylcholine biosynthetic process)
chr13	122259274	122260860	diffreps_peak_100522	11.177	1586	ENSSSCT00000028109	THPO	8.28052	6.65207e-07	0.000430878	up	100620258	-	-	thrombopoietin	ssc04060(Cytokine-cytokine receptor interaction)//ssc04630(Jak-STAT signaling pathway)//ssc04640(Hematopoietic cell lineage)	GO:0005576(extracellular region)//GO:0005615(extracellular space)	GO:0005179(hormone activity)//GO:0005125(cytokine activity)	GO:0045654(positive regulation of megakaryocyte differentiation)//GO:0008283(cell proliferation)//GO:0051897(positive regulation of protein kinase B signaling)//GO:0030099(myeloid cell differentiation)//GO:0038163(thrombopoietin-mediated signaling pathway)//GO:0070374(positive regulation of ERK1 and ERK2 cascade)//GO:0001934(positive regulation of protein phosphorylation)//GO:1902035(positive reg…
chr3	86590838	86591077	diffreps_peak_234454	11.6843	239	ENSSSCT00000040176	SPTBN1	2.71996	2.06869e-07	0.000226135	up	100516258	-	-	spectrin, beta, non-erythrocytic 1
chr15	76257844	76258305	diffreps_peak_150747	11.5682	461	ENSSSCT00000017355	UBR3	7.50279	2.70278e-07	0.000259356	up	100521299	-	-	ubiquitin protein ligase E3 component n-recognin 3 (putative)		GO:0005737(cytoplasm)//GO:0000151(ubiquitin ligase complex)	GO:0061630(ubiquitin protein ligase activity)	GO:0071596(ubiquitin-dependent protein catabolic process via the N-end rule pathway)//GO:0016567(protein ubiquitination)//GO:0001701(in utero embryonic development)//GO:0042048(olfactory behavior)//GO:0001967(suckling behavior)//GO:0007608(sensory perception of smell)
chr14	51106921	51107500	diffreps_peak_123197	11.3519	579	ENSSSCT00000046318	MRPL40	6.78974	4.4475e-07	0.000337733	up	100155568	-	Ensembl:ENSSSCG00000022749	mitochondrial ribosomal protein L40		GO:0005730(nucleolus)//GO:0005761(mitochondrial ribosome)	GO:0044822(poly(A) RNA binding)
chr12	52590803	52591300	diffreps_peak_78825	11.8287	497	ENSSSCT00000027039	PHF23	3.29092	1.48343e-07	0.000197683	up	100625554	-	Ensembl:ENSSSCG00000017937	PHD finger protein 23			GO:0008270(zinc ion binding)
chr13	202788161	202789520	diffreps_peak_113401	10.2935	1359	ENSSSCT00000037062	BRWD1	5.84518	5.08771e-06	0.00172558	up
chr13	71996381	71997520	diffreps_peak_92344	11.0352	1139	ENSSSCT00000012715	GATA2	4.29288	9.22214e-07	0.000527567	up	396912	-	Ensembl:ENSSSCG00000011618	GATA binding protein 2		GO:0005667(transcription factor complex)//GO:0005634(nucleus)	GO:0008270(zinc ion binding)//GO:0000979(RNA polymerase II core promoter sequence-specific DNA binding)//GO:0003682(chromatin binding)//GO:0000977(RNA polymerase II regulatory region sequence-specific DNA binding)//GO:0001085(RNA polymerase II transcription factor binding)//GO:0001228(transcriptional activator activity, RNA polymerase II transcription regulatory region sequence-specific binding)/…	GO:0045650(negative regulation of macrophage differentiation)//GO:0097154(GABAergic neuron differentiation)//GO:0045654(positive regulation of megakaryocyte differentiation)//GO:0070345(negative regulation of fat cell proliferation)//GO:2000977(regulation of forebrain neuron differentiation)//GO:0000122(negative regulation of transcription from RNA polymerase II promoter)//GO:0021954(central nerv…
chr1	164475021	164475540	diffreps_peak_26588	10.4691	519	ENSSSCT00000056491	ENSSSCG00000004945	14.7245	3.39554e-06	0.00128184	up
chr17	34965080	34966140	diffreps_peak_179896	11.8384	1060	ENSSSCT00000065371	DEFB128	3.72485	1.45083e-07	0.000196218	up	106505985	-	Ensembl:ENSSSCG00000007214|Vega:OTTSUSG00000001532	defensin, beta 128		GO:0005576(extracellular region)//GO:0009986(cell surface)		GO:0045087(innate immune response)//GO:0042742(defense response to bacterium)
chr9	51548034	51548964	diffreps_peak_361892	12.0663	930	ENSSSCT00000016548	ENSSSCG00000015182	3.974	8.58371e-08	0.000160405	up
chr13	200785697	200786580	diffreps_peak_113034	11.8294	883	ENSSSCT00000013194	TTC3	3.26532	1.48117e-07	0.000197683	up	100515415	-	-	tetratricopeptide repeat domain 3		GO:0005654(nucleoplasm)//GO:0005634(nucleus)//GO:0005739(mitochondrion)//GO:0005773(vacuole)	GO:0004842(ubiquitin-protein transferase activity)	GO:0070936(protein K48-linked ubiquitination)//GO:0010771(negative regulation of cell morphogenesis involved in differentiation)//GO:0006511(ubiquitin-dependent protein catabolic process)//GO:0045665(negative regulation of neuron differentiation)
chr5	15750503	15750780	diffreps_peak_266666	10.4265	277	ENSSSCT00000055995	BCDIN3D	6.55856	3.74555e-06	0.00137725	up	100516732	-	-	BCDIN3 domain containing		GO:0005634(nucleus)//GO:0005737(cytoplasm)	GO:0008171(O-methyltransferase activity)//GO:0008173(RNA methyltransferase activity)	GO:0010586(miRNA metabolic process)//GO:2000632(negative regulation of pre-miRNA processing)//GO:0001510(RNA methylation)
chr4	65199351	65200380	diffreps_peak_252770	11.5186	1029	ENSSSCT00000006788	NCOA2	4.77484	3.02984e-07	0.000273471	up	100135658	TIF2	Ensembl:ENSSSCG00000006194	nuclear receptor coactivator 2	ssc04919(Thyroid hormone signaling pathway)	GO:0005634(nucleus)	GO:0016922(ligand-dependent nuclear receptor binding)//GO:0030374(ligand-dependent nuclear receptor transcription coactivator activity)//GO:0035257(nuclear hormone receptor binding)//GO:0004402(histone acetyltransferase activity)	GO:0016573(histone acetylation)//GO:0006355(regulation of transcription, DNA-templated)//GO:0032870(cellular response to hormone stimulus)//GO:0045944(positive regulation of transcription from RNA polymerase II promoter)
chr1	190983788	190984001	diffreps_peak_30994	10.4859	213	ENSSSCT00000005620	SYT16	3.95849	3.26664e-06	0.00124674	up	100522358	-	-	synaptotagmin XVI		GO:0005623(cell)	GO:0042803(protein homodimerization activity)//GO:0046982(protein heterodimerization activity)//GO:0019905(syntaxin binding)//GO:0005544(calcium-dependent phospholipid binding)//GO:0030276(clathrin binding)//GO:0005509(calcium ion binding)	GO:0006887(exocytosis)
chr13	1779464	1779675	diffreps_peak_80684	11.1861	211	ENSSSCT00000025472	PIK3R4	3.36351	6.51526e-07	0.000425338	up	100516293	-	-	phosphoinositide-3-kinase, regulatory subunit 4	ssc04140(Regulation of autophagy)	GO:0071561(nucleus-vacuole junction)//GO:0034271(phosphatidylinositol 3-kinase complex, class III, type I)//GO:0005643(nuclear pore)//GO:0034272(phosphatidylinositol 3-kinase complex, class III, type II)//GO:0005770(late endosome)	GO:0005524(ATP binding)//GO:0004674(protein serine/threonine kinase activity)	GO:0006623(protein targeting to vacuole)//GO:0030242(pexophagy)//GO:0006468(protein phosphorylation)//GO:0016236(macroautophagy)//GO:0045324(late endosome to vacuole transport)
chr6	57316792	57317300	diffreps_peak_291298	10.3872	508	ENSSSCT00000047875	ENSSSCG00000031552	3.59133	4.10042e-06	0.00147103	up
chr9	81857915	81858120	diffreps_peak_366705	11.3788	205	ENSSSCT00000046979	TMEM106B	3.57549	4.18007e-07	0.000324704	up	100512621	-	-	transmembrane protein 106B		GO:0005765(lysosomal membrane)//GO:0016021(integral component of membrane)//GO:0070062(extracellular exosome)		GO:0032418(lysosome localization)//GO:0048813(dendrite morphogenesis)
chr9	124221281	124221520	diffreps_peak_373589	11.8574	239	ENSSSCT00000025168	SHCBP1L	3.38782	1.38863e-07	0.000192045	up	100620210	-	-	SHC SH2-domain binding protein 1-like
chr10	33483784	33484011	diffreps_peak_50426	10.5413	227	ENSSSCT00000012043	APTX	3.97091	2.87544e-06	0.00113925	up	387596	FHA-HIT	Ensembl:ENSSSCG00000011001	aprataxin		GO:0005654(nucleoplasm)//GO:0005730(nucleolus)//GO:0000790(nuclear chromatin)	GO:0047485(protein N-terminus binding)//GO:0003682(chromatin binding)//GO:0003684(damaged DNA binding)//GO:0003725(double-stranded RNA binding)//GO:0046403(polynucleotide 3'-phosphatase activity)//GO:0033699(DNA 5'-adenosine monophosphate hydrolase activity)//GO:0051219(phosphoprotein binding)//GO:0008967(phosphoglycolate phosphatase activity)//GO:0046872(metal ion binding)//GO:0003677(DNA bindin…	GO:0000012(single strand break repair)//GO:0006281(DNA repair)//GO:0006266(DNA ligation)//GO:0006302(double-strand break repair)//GO:0042542(response to hydrogen peroxide)//GO:0031647(regulation of protein stability)//GO:0090305(nucleic acid phosphodiester bond hydrolysis)//GO:0098506(polynucleotide 3' dephosphorylation)
chrX	58081016	58081320	diffreps_peak_394059	10.9139	304	ENSSSCT00000027975	PIN4	10.8432	1.21931e-06	0.000631542	up	100524473	-	Ensembl:ENSSSCG00000023312	peptidylprolyl cis/trans isomerase, NIMA-interacting 4		GO:0005634(nucleus)//GO:0030684(preribosome)//GO:0005737(cytoplasm)//GO:0070062(extracellular exosome)	GO:0003681(bent DNA binding)//GO:0044822(poly(A) RNA binding)//GO:0016853(isomerase activity)//GO:0003690(double-stranded DNA binding)	GO:0006364(rRNA processing)
chr7	90990638	90990900	diffreps_peak_325732	11.2629	262	ENSSSCT00000002548	MPP5	17.5676	5.45925e-07	0.000382073	up	100152635	-	-	membrane protein, palmitoylated 5 (MAGUK p55 subfamily member 5)	ssc04390(Hippo signaling pathway)//ssc04530(Tight junction)	GO:0043220(Schmidt-Lanterman incisure)//GO:0070062(extracellular exosome)//GO:0005654(nucleoplasm)//GO:0035749(myelin sheath adaxonal region)//GO:0005737(cytoplasm)//GO:0043219(lateral loop)	GO:0019904(protein domain specific binding)	GO:0090162(establishment of epithelial cell polarity)//GO:0002011(morphogenesis of an epithelial sheet)//GO:0035750(protein localization to myelin sheath abaxonal region)//GO:0070830(bicellular tight junction assembly)//GO:0032287(peripheral nervous system myelin maintenance)
chr1	273519916	273520131	diffreps_peak_44450	13.0165	215	ENSSSCT00000006321	BRD3	11.3212	9.62722e-09	0.000142255	up	100152283	-	-	bromodomain containing 3			GO:0070577(lysine-acetylated histone binding)//GO:0003682(chromatin binding)	GO:0006357(regulation of transcription from RNA polymerase II promoter)
chr6	12236136	12236356	diffreps_peak_283443	10.0706	220	ENSSSCT00000038268	CFDP1	2.81156	8.49905e-06	0.00253923	up	100144464	BCNT	-	craniofacial development protein 1
chr15	92279531	92279740	diffreps_peak_153288	11.227	209	ENSSSCT00000017456	CALCRL	2.20167	5.92958e-07	0.000402208	up	397172	CGRPR|CRLR	Ensembl:ENSSSCG00000016031	calcitonin receptor-like	ssc04080(Neuroactive ligand-receptor interaction)//ssc04270(Vascular smooth muscle contraction)	GO:0005783(endoplasmic reticulum)//GO:0005768(endosome)//GO:0005764(lysosome)//GO:0005886(plasma membrane)//GO:0016021(integral component of membrane)	GO:0001605(adrenomedullin receptor activity)//GO:0001635(calcitonin gene-related peptide receptor activity)//GO:0004948(calcitonin receptor activity)//GO:0008565(protein transporter activity)	GO:0071329(cellular response to sucrose stimulus)//GO:0007189(adenylate cyclase-activating G-protein coupled receptor signaling pathway)//GO:0007186(G-protein coupled receptor signaling pathway)//GO:0006171(cAMP biosynthetic process)//GO:0048661(positive regulation of smooth muscle cell proliferation)//GO:0006816(calcium ion transport)//GO:0007166(cell surface receptor signaling pathway)//GO:0007…
chr1	129661266	129662100	diffreps_peak_20948	10.4264	834	ENSSSCT00000005236	MGA	3.45684	3.74667e-06	0.00137751	up	100156980	-	-	MAX gene associated		GO:0005667(transcription factor complex)//GO:0071339(MLL1 complex)//GO:0005737(cytoplasm)	GO:0003677(DNA binding)//GO:0003700(transcription factor activity, sequence-specific DNA binding)	GO:0006351(transcription, DNA-templated)//GO:0006355(regulation of transcription, DNA-templated)
chr11	47574705	47574915	diffreps_peak_64379	11.8187	210	ENSSSCT00000010375	COMMD6	4.94503	1.51818e-07	0.000199179	up	100623421	-	-	COMM domain containing 6			GO:0051059(NF-kappaB binding)	GO:0032088(negative regulation of NF-kappaB transcription factor activity)
chr3	110428609	110428862	diffreps_peak_238305	12.6139	253	ENSSSCT00000009342	SPDYA	5.42004	2.43262e-08	0.000142255	up	574061	RINGO|SPDY1	-	speedy homolog A (Xenopus laevis)	ssc04114(Oocyte meiosis)//ssc04914(Progesterone-mediated oocyte maturation)
chr14	12785629	12786106	diffreps_peak_116395	10.2952	477	ENSSSCT00000010616	HMBOX1	3.03536	5.06747e-06	0.00172003	up	100153880	-	Ensembl:ENSSSCG00000009682	homeobox containing 1		GO:0005654(nucleoplasm)//GO:0000784(nuclear chromosome, telomeric region)//GO:0005634(nucleus)//GO:0005737(cytoplasm)	GO:0003677(DNA binding)	GO:0045892(negative regulation of transcription, DNA-templated)//GO:0045893(positive regulation of transcription, DNA-templated)
chr16	69334681	69335459	diffreps_peak_172457	12.1294	778	ENSSSCT00000032251	GRIA1	6.24436	7.4226e-08	0.000156484	up	100623647	-	Ensembl:ENSSSCG00000022569	glutamate receptor, ionotropic, AMPA 1	ssc04024(cAMP signaling pathway)//ssc04080(Neuroactive ligand-receptor interaction)//ssc04713(Circadian entrainment)//ssc04720(Long-term potentiation)//ssc04723(Retrograde endocannabinoid signaling)//ssc04724(Glutamatergic synapse)//ssc04728(Dopaminergic synapse)//ssc04730(Long-term depression)//ssc05014(Amyotrophic lateral sclerosis (ALS))//ssc05031(Amphetamine addiction)//ssc05033(Nicotine addi…	GO:0032281(AMPA glutamate receptor complex)//GO:0030054(cell junction)//GO:0032591(dendritic spine membrane)//GO:0055037(recycling endosome)//GO:0045211(postsynaptic membrane)	GO:0004971(AMPA glutamate receptor activity)//GO:0005234(extracellular-glutamate-gated ion channel activity)	GO:0035235(ionotropic glutamate receptor signaling pathway)//GO:0034220(ion transmembrane transport)
chr12	23688308	23689640	diffreps_peak_73746	11.8344	1332	ENSSSCT00000019652	SOCS7	3.21875	1.46436e-07	0.000197276	up	100514187	SOCS4|SOCS6	Ensembl:ENSSSCG00000018057	suppressor of cytokine signaling 7	ssc04630(Jak-STAT signaling pathway)//ssc04917(Prolactin signaling pathway)
chr6	28736918	28737118	diffreps_peak_286292	10.4949	200	ENSSSCT00000025781	NFATC3	11.2663	3.19969e-06	0.00122988	up	100739450	-	Ensembl:ENSSSCG00000029578	nuclear factor of activated T-cells, cytoplasmic, calcineurin-dependent 3	ssc04010(MAPK signaling pathway)//ssc04022(cGMP-PKG signaling pathway)//ssc04310(Wnt signaling pathway)//ssc04360(Axon guidance)//ssc04660(T cell receptor signaling pathway)//ssc04662(B cell receptor signaling pathway)//ssc04921(Oxytocin signaling pathway)//ssc05161(Hepatitis B)//ssc05166(HTLV-I infection)	GO:0005730(nucleolus)//GO:0005829(cytosol)	GO:0001077(transcriptional activator activity, RNA polymerase II core promoter proximal region sequence-specific binding)//GO:0003682(chromatin binding)//GO:0000978(RNA polymerase II core promoter proximal region sequence-specific DNA binding)//GO:0008134(transcription factor binding)	GO:0045333(cellular respiration)//GO:0007507(heart development)//GO:0006366(transcription from RNA polymerase II promoter)//GO:0001569(patterning of blood vessels)//GO:0014898(cardiac muscle hypertrophy in response to stress)//GO:0048741(skeletal muscle fiber development)//GO:0071285(cellular response to lithium ion)//GO:0030217(T cell differentiation)//GO:0048538(thymus development)//GO:0033173(…
chr14	49376061	49377000	diffreps_peak_122885	12.1085	939	ENSSSCT00000043122	ENSSSCG00000010053	7.10268	7.78937e-08	0.000157301	up
chr8	30765427	30766760	diffreps_peak_335973	12.8615	1333	ENSSSCT00000028286	SMIM14	29.6948	1.37555e-08	0.000142255	up
chr17	5449534	5451200	diffreps_peak_175001	10.6622	1666	ENSSSCT00000058433	MTUS1	3.81336	2.17673e-06	0.000934676	up	102161691	-	-	microtubule associated tumor suppressor 1
chr4	123395796	123397220	diffreps_peak_262510	10.4267	1424	ENSSSCT00000007547	DNTTIP2	2.33813	3.74358e-06	0.00137697	up	100157622	-	Ensembl:ENSSSCG00000006892	deoxynucleotidyltransferase, terminal, interacting protein 2		GO:0005730(nucleolus)	GO:0044822(poly(A) RNA binding)
chr14	124104921	124106580	diffreps_peak_135576	10.2825	1659	ENSSSCT00000047949	PLEKHS1	3.37148	5.21832e-06	0.00175793	up	100157918	-	-	pleckstrin homology domain containing, family S member 1
chr10	14049232	14049638	diffreps_peak_46940	11.2927	406	ENSSSCT00000029429	ACBD3	2.98266	5.09682e-07	0.000365992	up	100621148	-	Ensembl:ENSSSCG00000020698	acyl-CoA binding domain containing 3
chr3	114783338	114783650	diffreps_peak_239057	10.1825	312	ENSSSCT00000009401	ATAD2B	2.8665	6.56892e-06	0.00208899	up	100518905	-	-	ATPase family, AAA domain containing 2B
chr3	44109595	44109872	diffreps_peak_227165	12.4789	277	ENSSSCT00000008869	ZC3H6	4.97335	3.31953e-08	0.000142255	up	100518421	-	-	zinc finger CCCH-type containing 6			GO:0046872(metal ion binding)
chr1	127766461	127766720	diffreps_peak_20614	11.382	259	ENSSSCT00000046704	HYPK	3.12981	4.14993e-07	0.000323317	up
chrX	26662992	26664454	diffreps_peak_389194	10.8354	1462	ENSSSCT00000013348	TAB3	3.60907	1.46072e-06	0.000711146	up	100517796	-	Ensembl:ENSSSCG00000012203|Vega:OTTSUSG00000004453	TGF-beta activated kinase 1/MAP3K7 binding protein 3	ssc04064(NF-kappa B signaling pathway)//ssc04621(NOD-like receptor signaling pathway)//ssc04668(TNF signaling pathway)	GO:0005654(nucleoplasm)//GO:0070062(extracellular exosome)//GO:0005737(cytoplasm)	GO:0008270(zinc ion binding)
chr12	45823201	45823971	diffreps_peak_77630	11.3759	770	ENSSSCT00000019363	SSH2	3.2827	4.20807e-07	0.000326081	up	100520515	-	-	slingshot protein phosphatase 2	ssc04810(Regulation of actin cytoskeleton)
chr16	79555821	79556382	diffreps_peak_174117	11.7149	561	ENSSSCT00000045645	TPPP	5.63636	1.9278e-07	0.000218372	up	100144410	-	-	tubulin polymerization promoting protein		GO:0043209(myelin sheath)//GO:0005634(nucleus)//GO:0005874(microtubule)//GO:0048471(perinuclear region of cytoplasm)	GO:0015631(tubulin binding)	GO:0046785(microtubule polymerization)//GO:0032273(positive regulation of protein polymerization)//GO:0001578(microtubule bundle formation)
chr7	39124868	39125240	diffreps_peak_317033	10.7687	372	ENSSSCT00000055504	ENSSSCG00000001696	9.0186	1.70327e-06	0.000789735	up
chr13	110889619	110889900	diffreps_peak_98758	11.1885	281	ENSSSCT00000012863	FNDC3B	3.06573	6.47831e-07	0.000423861	up
chr3	10820645	10820847	diffreps_peak_221235	11.2903	202	ENSSSCT00000030732	BAZ1B	3.15853	5.12527e-07	0.000367244	up	100625872	-	Ensembl:ENSSSCG00000027342	bromodomain adjacent to zinc finger domain, 1B		GO:0005721(pericentric heterochromatin)//GO:0043596(nuclear replication fork)//GO:0000793(condensed chromosome)	GO:0071884(vitamin D receptor activator activity)//GO:0008270(zinc ion binding)//GO:0004713(protein tyrosine kinase activity)//GO:0035173(histone kinase activity)//GO:0003682(chromatin binding)//GO:0070577(lysine-acetylated histone binding)	GO:0006333(chromatin assembly or disassembly)//GO:0018108(peptidyl-tyrosine phosphorylation)//GO:0048096(chromatin-mediated maintenance of transcription)//GO:0003007(heart morphogenesis)//GO:2000273(positive regulation of receptor activity)//GO:0006302(double-strand break repair)//GO:0016572(histone phosphorylation)
chr1	27959121	27959900	diffreps_peak_4502	10.4292	779	ENSSSCT00000004604	PDE7B	5.90203	3.72197e-06	0.00137142	up	100037969	-	Ensembl:ENSSSCG00000004165	phosphodiesterase 7B	ssc00230(Purine metabolism)//ssc05032(Morphine addiction)		GO:0004115(3',5'-cyclic-AMP phosphodiesterase activity)//GO:0046872(metal ion binding)	GO:0008152(metabolic process)//GO:0007165(signal transduction)
chr6	83857981	83858390	diffreps_peak_295924	10.5476	409	ENSSSCT00000061680	HMGN2	4.16457	2.83372e-06	0.00112761	up	100524500	HMG17	Ensembl:ENSSSCG00000003555	high mobility group nucleosomal binding domain 2		GO:0005634(nucleus)//GO:0005737(cytoplasm)//GO:0000785(chromatin)	GO:0031492(nucleosomal DNA binding)
chr2	12497721	12498740	diffreps_peak_196311	11.0361	1019	ENSSSCT00000050881	ENSSSCG00000013155	2.83225	9.20259e-07	0.00052691	up
chrY	3806898	3807100	diffreps_peak_404735	11.209	202	ENSSSCT00000035619	ENSSSCG00000038192	6.69217	6.18018e-07	0.000412571	up
chr14	120585421	120586072	diffreps_peak_134972	12.0928	651	ENSSSCT00000043324	ADD3	4.19773	8.07686e-08	0.000158661	up	100155574	-	Ensembl:ENSSSCG00000010621	adducin 3 (gamma)		GO:0000794(condensed nuclear chromosome)//GO:0005886(plasma membrane)//GO:0005938(cell cortex)//GO:0005903(brush border)//GO:0097481(neuronal postsynaptic density)//GO:0005654(nucleoplasm)//GO:0005856(cytoskeleton)//GO:0005911(cell-cell junction)	GO:0005198(structural molecule activity)
chr2	62316078	62316368	diffreps_peak_204401	11.0633	290	ENSSSCT00000027972	BRD4	2.65895	8.64419e-07	0.00050674	up	100533540	-	Ensembl:ENSSSCG00000022227	bromodomain containing 4		GO:0000794(condensed nuclear chromosome)//GO:0008024(positive transcription elongation factor complex b)//GO:0005737(cytoplasm)//GO:0000790(nuclear chromatin)	GO:0070577(lysine-acetylated histone binding)//GO:0003682(chromatin binding)//GO:0002039(p53 binding)//GO:0003677(DNA binding)	GO:2000002(negative regulation of DNA damage checkpoint)//GO:0006338(chromatin remodeling)//GO:0000083(regulation of transcription involved in G1/S transition of mitotic cell cycle)//GO:1901407(regulation of phosphorylation of RNA polymerase II C-terminal domain)//GO:0032968(positive regulation of transcription elongation from RNA polymerase II promoter)//GO:0010971(positive regulation of G2/M tr…
chr4	90256301	90257500	diffreps_peak_257032	10.2351	1199	ENSSSCT00000048587	ENSSSCG00000006388	2.89412	5.81998e-06	0.00190768	up
chr12	24865941	24867148	diffreps_peak_73968	11.1651	1207	ENSSSCT00000019091	HOXB8	2.56639	6.83824e-07	0.000437603	up	100627661	-	-	homeobox B8		GO:0005634(nucleus)	GO:0043565(sequence-specific DNA binding)//GO:0003700(transcription factor activity, sequence-specific DNA binding)	GO:0007625(grooming behavior)//GO:0021516(dorsal spinal cord development)//GO:0019233(sensory perception of pain)//GO:0006351(transcription, DNA-templated)//GO:0045638(negative regulation of myeloid cell differentiation)//GO:0009952(anterior/posterior pattern specification)//GO:0007275(multicellular organism development)//GO:0008344(adult locomotory behavior)//GO:0048704(embryonic skeletal system…
chr2	59242321	59243308	diffreps_peak_203851	10.2212	987	ENSSSCT00000015192	KXD1	2.98727	6.00863e-06	0.00195238	up	100522304	-	Ensembl:ENSSSCG00000013906	KxDL motif containing 1		GO:0031083(BLOC-1 complex)		GO:0016192(vesicle-mediated transport)
chr13	86930059	86930989	diffreps_peak_94903	11.5887	930	ENSSSCT00000051572	PLSCR5	2.75509	2.57825e-07	0.000252449	up	100151969	-	Ensembl:ENSSSCG00000011691	phospholipid scramblase family, member 5		GO:0005886(plasma membrane)	GO:0017128(phospholipid scramblase activity)	GO:0017121(phospholipid scrambling)
chr8	97139190	97139670	diffreps_peak_346705	12.0997	480	ENSSSCT00000009945	INTU	5.18999	7.94936e-08	0.000157763	up
chr13	192350346	192350577	diffreps_peak_111618	12.0031	231	ENSSSCT00000030539	LTN1	3.49142	9.9292e-08	0.000168464	up	106505847	-	Ensembl:ENSSSCG00000030528	listerin E3 ubiquitin protein ligase 1			GO:0008270(zinc ion binding)//GO:0061630(ubiquitin protein ligase activity)	GO:0051865(protein autoubiquitination)
chr3	33629381	33630081	diffreps_peak_225275	11.6813	700	ENSSSCT00000029316	C16orf72	4.06014	2.08325e-07	0.000226765	up
chr4	95306441	95306980	diffreps_peak_257872	10.6242	539	ENSSSCT00000007172	SHE	11.9161	2.37559e-06	0.000994108	up	100152691	-	Ensembl:ENSSSCG00000006547	Src homology 2 domain containing E
chrX	12705587	12705815	diffreps_peak_386974	11.2616	228	ENSSSCT00000013283	GRPR	6.23317	5.47481e-07	0.000382689	up	100517439	-	Ensembl:ENSSSCG00000012144|Vega:OTTSUSG00000004383	gastrin-releasing peptide receptor	ssc04020(Calcium signaling pathway)//ssc04080(Neuroactive ligand-receptor interaction)	GO:0016021(integral component of membrane)	GO:0008528(G-protein coupled peptide receptor activity)	GO:0007186(G-protein coupled receptor signaling pathway)//GO:0042127(regulation of cell proliferation)
chr4	42344802	42345093	diffreps_peak_249093	10.7229	291	ENSSSCT00000006692	ENSSSCG00000006101	3.47911	1.89296e-06	0.000847878	up
chrX	108495381	108495678	diffreps_peak_401562	10.1259	297	ENSSSCT00000013857	MBNL3	111.6	7.48364e-06	0.00230585	up	100512149	-	Ensembl:ENSSSCG00000012676|Vega:OTTSUSG00000004876	muscleblind-like splicing regulator 3			GO:0044822(poly(A) RNA binding)//GO:0046872(metal ion binding)	GO:0045662(negative regulation of myoblast differentiation)//GO:0043484(regulation of RNA splicing)
chr1	263165347	263165920	diffreps_peak_42631	11.2579	573	ENSSSCT00000049783	ENSSSCG00000031416	2.38001	5.52148e-07	0.00038466	up
chr2	60369321	60369956	diffreps_peak_204057	11.4296	635	ENSSSCT00000042747	ANO8	3.83548	3.71864e-07	0.000304193	up
chr1	185885901	185886556	diffreps_peak_30084	10.8914	655	ENSSSCT00000005579	TMEM260	39.1282	1.2842e-06	0.000653523	up	100512450	C14orf101|C1H14orf101	-	transmembrane protein 260		GO:0016021(integral component of membrane)
chr1	261307007	261307214	diffreps_peak_42342	11.5737	207	ENSSSCT00000056233	GSN	30.9403	2.66861e-07	0.000257483	up	396874	-	-	gelsolin		GO:0005576(extracellular region)//GO:0005856(cytoskeleton)//GO:0005829(cytosol)	GO:0003779(actin binding)//GO:0005509(calcium ion binding)	GO:0030041(actin filament polymerization)//GO:0060271(cilium morphogenesis)//GO:0051014(actin filament severing)//GO:0051016(barbed-end actin filament capping)//GO:0045010(actin nucleation)
chr15	133262764	133262982	diffreps_peak_159991	11.4209	218	ENSSSCT00000017740	GIGYF2	3.02582	3.79433e-07	0.000307462	up
chr5	21671001	21671401	diffreps_peak_267653	11.8285	400	ENSSSCT00000045225	ENSSSCG00000035686	3.20324	1.48408e-07	0.000197683	up
chr3	110437761	110438360	diffreps_peak_238307	10.2114	599	ENSSSCT00000009345	PPP1CB	36.5385	6.14675e-06	0.00198697	up	397378	-	Ensembl:ENSSSCG00000008540	protein phosphatase 1, catalytic subunit, beta isozyme	ssc03015(mRNA surveillance pathway)//ssc04022(cGMP-PKG signaling pathway)//ssc04024(cAMP signaling pathway)//ssc04114(Oocyte meiosis)//ssc04261(Adrenergic signaling in cardiomyocytes)//ssc04270(Vascular smooth muscle contraction)//ssc04390(Hippo signaling pathway)//ssc04510(Focal adhesion)//ssc04611(Platelet activation)//ssc04720(Long-term potentiation)//ssc04728(Dopaminergic synapse)//ssc04750(I…	GO:0070062(extracellular exosome)//GO:0005730(nucleolus)//GO:0072357(PTW/PP1 phosphatase complex)//GO:0005737(cytoplasm)//GO:0005654(nucleoplasm)//GO:0070688(MLL5-L complex)//GO:0005925(focal adhesion)	GO:0017018(myosin phosphatase activity)//GO:0019901(protein kinase binding)//GO:0050115(myosin-light-chain-phosphatase activity)//GO:0004722(protein serine/threonine phosphatase activity)//GO:0016791(phosphatase activity)//GO:0046872(metal ion binding)	GO:0030155(regulation of cell adhesion)//GO:0042752(regulation of circadian rhythm)//GO:0043153(entrainment of circadian clock by photoperiod)//GO:0051301(cell division)//GO:0007049(cell cycle)//GO:0005977(glycogen metabolic process)//GO:0032922(circadian regulation of gene expression)//GO:0006470(protein dephosphorylation)
chr13	108789156	108790060	diffreps_peak_98392	10.7415	904	ENSSSCT00000049351	GPR160	11.5769	1.81348e-06	0.000824052	up	100739759	-	-	G protein-coupled receptor 160		GO:0016021(integral component of membrane)//GO:0043235(receptor complex)
chr3	5996049	5996337	diffreps_peak_220336	10.4854	288	ENSSSCT00000008346	TRRAP	10.6242	3.27065e-06	0.00124784	up	100521781	-	Ensembl:ENSSSCG00000007606	transformation/transcription domain-associated protein	ssc05166(HTLV-I infection)	GO:0030914(STAGA complex)//GO:0035267(NuA4 histone acetyltransferase complex)//GO:0033276(transcription factor TFTC complex)//GO:0005794(Golgi apparatus)//GO:0000812(Swr1 complex)	GO:0016773(phosphotransferase activity, alcohol group as acceptor)//GO:0016301(kinase activity)//GO:0003713(transcription coactivator activity)	GO:0008152(metabolic process)//GO:0016310(phosphorylation)//GO:0043968(histone H2A acetylation)//GO:0016578(histone deubiquitination)//GO:0007093(mitotic cell cycle checkpoint)//GO:0043967(histone H4 acetylation)//GO:0006281(DNA repair)//GO:0006355(regulation of transcription, DNA-templated)
chr6	97974533	97974900	diffreps_peak_298438	10.8065	367	ENSSSCT00000038006	NAPG	8.28689	1.56117e-06	0.000743823	up	100626395	-	-	N-ethylmaleimide-sensitive factor attachment protein, gamma		GO:0043209(myelin sheath)//GO:0031201(SNARE complex)//GO:0005765(lysosomal membrane)//GO:0005774(vacuolar membrane)//GO:0005739(mitochondrion)//GO:0070062(extracellular exosome)	GO:0005483(soluble NSF attachment protein activity)//GO:0019905(syntaxin binding)	GO:0061025(membrane fusion)//GO:0006886(intracellular protein transport)
chr12	18039883	18040300	diffreps_peak_72663	10.1879	417	ENSSSCT00000018864	ARHGAP27	2.5683	6.48795e-06	0.00206901	up	100628007	-	Ensembl:ENSSSCG00000017328	Rho GTPase activating protein 27				GO:0007165(signal transduction)
chr6	50438301	50438940	diffreps_peak_290082	11.9648	639	ENSSSCT00000032158	IRGQ	3.84023	1.08434e-07	0.000173314	up	100523191	-	-	immunity-related GTPase family, Q			GO:0005525(GTP binding)
chr1	121217325	121218041	diffreps_peak_19524	10.8519	716	ENSSSCT00000005121	TRPM7	2.93046	1.40631e-06	0.000693731	up	100169932	-	Ensembl:ENSSSCG00000004636	transient receptor potential cation channel, subfamily M, member 7	ssc04978(Mineral absorption)	GO:0005886(plasma membrane)//GO:0001726(ruffle)//GO:0016021(integral component of membrane)	GO:0005524(ATP binding)//GO:0004674(protein serine/threonine kinase activity)//GO:0003779(actin binding)//GO:0005262(calcium channel activity)//GO:0017022(myosin binding)	GO:0016340(calcium-dependent cell-matrix adhesion)//GO:0031032(actomyosin structure organization)//GO:0070266(necroptotic process)//GO:0010961(cellular magnesium ion homeostasis)//GO:0051262(protein tetramerization)//GO:0046777(protein autophosphorylation)//GO:0070588(calcium ion transmembrane transport)
chr3	57819581	57820340	diffreps_peak_229652	10.6024	759	ENSSSCT00000025817	ENSSSCG00000025106	10.6039	2.49779e-06	0.00102935	up
chr17	44050321	44050935	diffreps_peak_181452	11.2531	614	ENSSSCT00000008053	CHD6	42.8718	5.58329e-07	0.000387723	up	100188907	-	-	chromodomain helicase DNA binding protein 6
chr1	179636196	179637120	diffreps_peak_29036	11.7606	924	ENSSSCT00000055603	KLHDC2	3.08131	1.7356e-07	0.000207758	up
chr4	97274621	97275019	diffreps_peak_258215	12.097	398	ENSSSCT00000037170	S100A10	4.90139	7.99808e-08	0.000158257	up	100515138	-	Ensembl:ENSSSCG00000006612|Vega:OTTSUSG00000001691	S100 calcium binding protein A10			GO:0005509(calcium ion binding)
chr14	107612741	107613440	diffreps_peak_132809	10.0866	699	ENSSSCT00000011492	ZNF518A	14.4082	8.1925e-06	0.00247012	up	100153530	-	-	zinc finger protein 518A		GO:0005634(nucleus)	GO:0000981(RNA polymerase II transcription factor activity, sequence-specific DNA binding)//GO:0046872(metal ion binding)	GO:0006357(regulation of transcription from RNA polymerase II promoter)//GO:0006351(transcription, DNA-templated)
chr7	75180067	75180442	diffreps_peak_323126	10.9241	375	ENSSSCT00000058228	DCAF11	2.36162	1.19097e-06	0.000620941	up	100157270	-	Ensembl:ENSSSCG00000002008	DDB1 and CUL4 associated factor 11
chr7	96458417	96458742	diffreps_peak_326683	11.3647	325	ENSSSCT00000032106	ENSSSCG00000028663	3.33261	4.31791e-07	0.000331755	up
chr3	73082221	73083840	diffreps_peak_232149	11.5341	1619	ENSSSCT00000009133	GFPT1	3.56871	2.92339e-07	0.000268884	up	397209	GFAT1	Ensembl:ENSSSCG00000008339	glutamine--fructose-6-phosphate transaminase 1	ssc00250(Alanine, aspartate and glutamate metabolism)//ssc00520(Amino sugar and nucleotide sugar metabolism)//	GO:0070062(extracellular exosome)	GO:0030246(carbohydrate binding)//GO:0004360(glutamine-fructose-6-phosphate transaminase (isomerizing) activity)	GO:1901137(carbohydrate derivative biosynthetic process)//GO:0006002(fructose 6-phosphate metabolic process)//GO:0005975(carbohydrate metabolic process)//GO:0032922(circadian regulation of gene expression)//GO:0006487(protein N-linked glycosylation)//GO:0006047(UDP-N-acetylglucosamine metabolic process)
chr6	28878495	28878699	diffreps_peak_286316	10.3909	204	ENSSSCT00000048756	SLC7A6OS	2.92473	4.06498e-06	0.00146229	up
chr6	68961881	68962186	diffreps_peak_293291	11.8676	305	ENSSSCT00000065793	RERE	5.04619	1.35641e-07	0.000190386	up
chr14	80473967	80474220	diffreps_peak_128335	12.8025	253	ENSSSCT00000057256	ENSSSCG00000039544	11.4766	1.5759e-08	0.000142255	up
chr6	95398561	95399063	diffreps_peak_297997	10.1294	502	ENSSSCT00000004056	ENSSSCG00000003660	18.4375	7.42384e-06	0.00229268	up
chr17	35413561	35414170	diffreps_peak_179977	10.0931	609	ENSSSCT00000040690	BCL2L1	3.06391	8.06994e-06	0.00244054	up	397536	-	Ensembl:ENSSSCG00000007229	BCL2-like 1	ssc04014(Ras signaling pathway)//ssc04064(NF-kappa B signaling pathway)//ssc04151(PI3K-Akt signaling pathway)//ssc04210(Apoptosis)//ssc04630(Jak-STAT signaling pathway)//ssc05014(Amyotrophic lateral sclerosis (ALS))//ssc05145(Toxoplasmosis)//ssc05166(HTLV-I infection)//ssc05200(Pathways in cancer)//ssc05202(Transcriptional misregulation in cancer)//ssc05212(Pancreatic cancer)//ssc05220(Chronic my…	GO:0016021(integral component of membrane)//GO:0031965(nuclear membrane)//GO:0005829(cytosol)//GO:0005813(centrosome)//GO:0005759(mitochondrial matrix)//GO:0030054(cell junction)//GO:0005741(mitochondrial outer membrane)//GO:0005730(nucleolus)//GO:0031966(mitochondrial membrane)//GO:0030672(synaptic vesicle membrane)//GO:0097136(Bcl-2 family protein complex)	GO:0019901(protein kinase binding)//GO:0051434(BH3 domain binding)//GO:0046982(protein heterodimerization activity)//GO:0042802(identical protein binding)//GO:0042803(protein homodimerization activity)	GO:0071839(apoptotic process in bone marrow)//GO:0071230(cellular response to amino acid stimulus)//GO:0008584(male gonad development)//GO:0070584(mitochondrion morphogenesis)//GO:0007283(spermatogenesis)//GO:0097192(extrinsic apoptotic signaling pathway in absence of ligand)//GO:0097284(hepatocyte apoptotic process)//GO:0007093(mitotic cell cycle checkpoint)//GO:0000910(cytokinesis)//GO:0060154(…
chr6	39795983	39797573	diffreps_peak_288188	12.4989	1590	ENSSSCT00000003153	PLEKHF1	4.77998	3.17013e-08	0.000142255	up	100522869	-	-	pleckstrin homology domain containing, family F (with FYVE domain) member 1		GO:0005768(endosome)//GO:0005764(lysosome)	GO:0010314(phosphatidylinositol-5-phosphate binding)//GO:0032266(phosphatidylinositol-3-phosphate binding)//GO:0046872(metal ion binding)//GO:0070273(phosphatidylinositol-4-phosphate binding)	GO:2001244(positive regulation of intrinsic apoptotic signaling pathway)//GO:0010508(positive regulation of autophagy)//GO:0072659(protein localization to plasma membrane)//GO:0016050(vesicle organization)//GO:0007032(endosome organization)
chr6	20301312	20301543	diffreps_peak_284904	11.1546	231	ENSSSCT00000003099	CNOT1	3.53371	7.0052e-07	0.00044447	up	100511993	-	Ensembl:ENSSSCG00000002799	CCR4-NOT transcription complex, subunit 1	ssc03018(RNA degradation)	GO:0000932(cytoplasmic mRNA processing body)//GO:0005654(nucleoplasm)//GO:0005778(peroxisomal membrane)//GO:0030015(CCR4-NOT core complex)//GO:0005615(extracellular space)	GO:0042974(retinoic acid receptor binding)//GO:0070016(armadillo repeat domain binding)//GO:0004535(poly(A)-specific ribonuclease activity)//GO:0030331(estrogen receptor binding)//GO:0044822(poly(A) RNA binding)//GO:0032947(protein complex scaffold)	GO:2000036(regulation of stem cell population maintenance)//GO:0048387(negative regulation of retinoic acid receptor signaling pathway)//GO:0090503(RNA phosphodiester bond hydrolysis, exonucleolytic)//GO:0035195(gene silencing by miRNA)//GO:0017148(negative regulation of translation)//GO:0000288(nuclear-transcribed mRNA catabolic process, deadenylation-dependent decay)//GO:0060213(positive regula…
chr13	35024841	35025300	diffreps_peak_86258	10.1365	459	ENSSSCT00000012535	SFMBT1	18.9265	7.3027e-06	0.00226486	up	100152413	-	Ensembl:ENSSSCG00000011454	Scm-like with four mbt domains 1		GO:0005654(nucleoplasm)	GO:0042393(histone binding)	GO:0045892(negative regulation of transcription, DNA-templated)//GO:0048635(negative regulation of muscle organ development)
chr7	7419861	7421620	diffreps_peak_311725	11.6577	1759	ENSSSCT00000053927	ENSSSCG00000033009	3.49608	2.19947e-07	0.000233036	up
chr2	131817341	131818440	diffreps_peak_215817	10.0331	1099	ENSSSCT00000046421	SLC27A6	5.37472	9.2659e-06	0.00272164	up	100517271	-	Ensembl:ENSSSCG00000014257	solute carrier family 27 (fatty acid transporter), member 6	ssc03320(PPAR signaling pathway)//	GO:0016021(integral component of membrane)	GO:0004467(long-chain fatty acid-CoA ligase activity)//GO:0031957(very long-chain fatty acid-CoA ligase activity)	GO:0001676(long-chain fatty acid metabolic process)//GO:0015908(fatty acid transport)
chr14	48381501	48382580	diffreps_peak_122712	10.1482	1079	ENSSSCT00000010990	PRR14L	2.70774	7.10837e-06	0.00221703	up	100156356	-	Ensembl:ENSSSCG00000010033	proline rich 14-like
chr5	59805821	59807468	diffreps_peak_273943	11.6755	1647	ENSSSCT00000052682	CREBL2	5.54588	2.11126e-07	0.000228363	up
chr7	53729434	53729640	diffreps_peak_319555	10.5382	206	ENSSSCT00000002044	SLC41A3	3.5132	2.89596e-06	0.00114465	up	100154393	-	-	solute carrier family 41, member 3		GO:0005886(plasma membrane)//GO:0016021(integral component of membrane)	GO:0008324(cation transmembrane transporter activity)	GO:0098655(cation transmembrane transport)
chrUn_NW_018084901v1	897756	898534	diffreps_peak_377657	11.0251	778	ENSSSCT00000043093	AKAP17A	5.26981	9.43764e-07	0.000535134	up
chr7	32044724	32044940	diffreps_peak_315837	10.1604	216	ENSSSCT00000001739	C6orf222	33.3684	6.91131e-06	0.00217046	up
chr3	47749097	47750300	diffreps_peak_227824	10.4188	1203	ENSSSCT00000008915	GCC2	2.56064	3.81222e-06	0.00139571	up	100512405	-	Ensembl:ENSSSCG00000008138	GRIP and coiled-coil domain containing 2		GO:0005654(nucleoplasm)//GO:0005802(trans-Golgi network)//GO:0016020(membrane)	GO:0042802(identical protein binding)	GO:0090161(Golgi ribbon formation)//GO:0071955(recycling endosome to Golgi transport)//GO:0034499(late endosome to Golgi transport)//GO:0000042(protein targeting to Golgi)//GO:0034453(microtubule anchoring)//GO:0006622(protein targeting to lysosome)//GO:0031023(microtubule organizing center organization)//GO:0070861(regulation of protein exit from endoplasmic reticulum)
chr7	75001545	75002148	diffreps_peak_323095	12.8577	603	ENSSSCT00000052962	DHRS1	6.76935	1.3878e-08	0.000142255	up	100519262	-	Ensembl:ENSSSCG00000001991	dehydrogenase/reductase (SDR family) member 1		GO:0005783(endoplasmic reticulum)//GO:0005743(mitochondrial inner membrane)	GO:0016491(oxidoreductase activity)	GO:0055114(oxidation-reduction process)
chr2	119940255	119940760	diffreps_peak_213898	10.0178	505	ENSSSCT00000015537	CDO1	6.77422	9.59872e-06	0.00279626	up	100312964	-	-	cysteine dioxygenase type 1	ssc00270(Cysteine and methionine metabolism)//ssc00430(Taurine and hypotaurine metabolism)//	GO:0005829(cytosol)	GO:0005506(iron ion binding)//GO:0017172(cysteine dioxygenase activity)	GO:0055114(oxidation-reduction process)//GO:0046439(L-cysteine metabolic process)
chr2	66262377	66262803	diffreps_peak_205047	11.2164	426	ENSSSCT00000015001	TRIR	3.27911	6.07585e-07	0.000408337	up
chr5	60527021	60527575	diffreps_peak_274065	11.1057	554	ENSSSCT00000048191	ETV6	3.57856	7.84045e-07	0.000476307	up	100157726	-	-	ets variant 6	ssc04320(Dorso-ventral axis formation)//ssc05202(Transcriptional misregulation in cancer)	GO:0005730(nucleolus)//GO:0005737(cytoplasm)	GO:0001077(transcriptional activator activity, RNA polymerase II core promoter proximal region sequence-specific binding)//GO:0000981(RNA polymerase II transcription factor activity, sequence-specific DNA binding)//GO:0000978(RNA polymerase II core promoter proximal region sequence-specific DNA binding)//GO:0019904(protein domain specific binding)	GO:0030154(cell differentiation)//GO:0071425(hematopoietic stem cell proliferation)//GO:0006366(transcription from RNA polymerase II promoter)//GO:0045944(positive regulation of transcription from RNA polymerase II promoter)//GO:0000122(negative regulation of transcription from RNA polymerase II promoter)//GO:0006357(regulation of transcription from RNA polymerase II promoter)
chr1	264114578	264114799	diffreps_peak_42803	10.4119	221	ENSSSCT00000006135	STRBP	4.00145	3.8739e-06	0.00141261	up	100155677	-	-	spermatid perinuclear RNA binding protein		GO:0005634(nucleus)//GO:0015630(microtubule cytoskeleton)	GO:0044822(poly(A) RNA binding)//GO:0003725(double-stranded RNA binding)//GO:0003727(single-stranded RNA binding)	GO:0007286(spermatid development)//GO:0007638(mechanosensory behavior)
chr15	63726761	63728140	diffreps_peak_148750	11.6106	1379	ENSSSCT00000052075	GPD2	2.95007	2.45148e-07	0.000246372	up	397348	G3PD|MGPD	Ensembl:ENSSSCG00000015872	glycerol-3-phosphate dehydrogenase 2 (mitochondrial)	ssc00564(Glycerophospholipid metabolism)	GO:0009331(glycerol-3-phosphate dehydrogenase complex)//GO:0005743(mitochondrial inner membrane)	GO:0052591(sn-glycerol-3-phosphate:ubiquinone-8 oxidoreductase activity)//GO:0005509(calcium ion binding)	GO:0035264(multicellular organism growth)//GO:0006094(gluconeogenesis)//GO:0043010(camera-type eye development)//GO:0006072(glycerol-3-phosphate metabolic process)//GO:0055114(oxidation-reduction process)
chr2	15400441	15400860	diffreps_peak_196766	10.0376	419	ENSSSCT00000014465	ARFGAP2	19.2206	9.17123e-06	0.00269926	up	100513395	-	Ensembl:ENSSSCG00000013245	ADP-ribosylation factor GTPase activating protein 2	ssc04144(Endocytosis)		GO:0005096(GTPase activator activity)	GO:0043547(positive regulation of GTPase activity)
chr13	27996610	27996820	diffreps_peak_84938	10.4431	210	ENSSSCT00000012380	KIF15	2.16151	3.60536e-06	0.00133955	up	100738172	-	-	kinesin family member 15		GO:0016020(membrane)//GO:0005871(kinesin complex)//GO:0005874(microtubule)	GO:0005524(ATP binding)//GO:0008017(microtubule binding)//GO:0016887(ATPase activity)//GO:0003777(microtubule motor activity)	GO:0008152(metabolic process)//GO:0007018(microtubule-based movement)
chr6	55245021	55246540	diffreps_peak_290973	10.4389	1519	ENSSSCT00000051306	NR1H2	3.24686	3.63986e-06	0.00134939	up	100127462	LXRB	-	nuclear receptor subfamily 1, group H, member 2		GO:0005634(nucleus)//GO:0005737(cytoplasm)	GO:0034191(apolipoprotein A-I receptor binding)//GO:0000978(RNA polymerase II core promoter proximal region sequence-specific DNA binding)//GO:0003707(steroid hormone receptor activity)//GO:0004879(RNA polymerase II transcription factor activity, ligand-activated sequence-specific DNA binding)//GO:0046965(retinoid X receptor binding)//GO:0008270(zinc ion binding)//GO:0001077(transcriptional activ…	GO:0044255(cellular lipid metabolic process)//GO:0045861(negative regulation of proteolysis)//GO:0045723(positive regulation of fatty acid biosynthetic process)//GO:0043401(steroid hormone mediated signaling pathway)//GO:0010867(positive regulation of triglyceride biosynthetic process)//GO:0030522(intracellular receptor signaling pathway)//GO:0090187(positive regulation of pancreatic juice secret…
chr7	20789046	20789462	diffreps_peak_313975	11.5723	416	ENSSSCT00000058788	ENSSSCG00000031255	3.34774	2.67716e-07	0.000258052	up
chr3	11003556	11004340	diffreps_peak_221264	10.7089	784	ENSSSCT00000008458	ABHD11	130.3	1.95474e-06	0.000867804	up	100525863	-	-	abhydrolase domain containing 11		GO:0005739(mitochondrion)	GO:0016787(hydrolase activity)
chr7	115338202	115338721	diffreps_peak_329948	10.3178	519	ENSSSCT00000002742	DDX24	2.81074	4.81017e-06	0.00165351	up	100157901	-	Ensembl:ENSSSCG00000002470	DEAD (Asp-Glu-Ala-Asp) box helicase 24
chr16	76217841	76218620	diffreps_peak_173569	10.8756	779	ENSSSCT00000062767	ENSSSCG00000031547	10.212	1.33163e-06	0.000669317	up
chr6	13647854	13648265	diffreps_peak_283732	10.6436	411	ENSSSCT00000039614	IL34	6.91973	2.27195e-06	0.000963551	up	100737468	-	Ensembl:ENSSSCG00000002727	interleukin 34		GO:0005615(extracellular space)	GO:0005157(macrophage colony-stimulating factor receptor binding)	GO:0045657(positive regulation of monocyte differentiation)//GO:0001934(positive regulation of protein phosphorylation)//GO:0008284(positive regulation of cell proliferation)//GO:0045651(positive regulation of macrophage differentiation)
chr10	2986328	2986614	diffreps_peak_45079	11.8277	286	ENSSSCT00000011825	BRINP3	4.57728	1.48711e-07	0.000197835	up	100512672	-	Ensembl:ENSSSCG00000010809	bone morphogenetic protein/retinoic acid inducible neural-specific 3				GO:0045666(positive regulation of neuron differentiation)//GO:0071300(cellular response to retinoic acid)//GO:0045930(negative regulation of mitotic cell cycle)
chr13	160405601	160406300	diffreps_peak_106759	11.4125	699	ENSSSCT00000013109	CLDND1	4.3913	3.86855e-07	0.000311131	up	100154619	-	Ensembl:ENSSSCG00000011980	claudin domain containing 1		GO:0016021(integral component of membrane)//GO:0016324(apical plasma membrane)
chrUn_NW_018084874v1	858832	859170	diffreps_peak_377351	11.9217	338	ENSSSCT00000008580	RBBP6	4.08216	1.19749e-07	0.000179763	up	100521783	-	Ensembl:ENSSSCG00000007830	retinoblastoma binding protein 6		GO:0005654(nucleoplasm)	GO:0044822(poly(A) RNA binding)//GO:0008270(zinc ion binding)//GO:0061630(ubiquitin protein ligase activity)	GO:0006974(cellular response to DNA damage stimulus)//GO:0035264(multicellular organism growth)//GO:0001701(in utero embryonic development)//GO:0061053(somite development)//GO:0042787(protein ubiquitination involved in ubiquitin-dependent protein catabolic process)//GO:0048568(embryonic organ development)//GO:0006275(regulation of DNA replication)
chr8	125046941	125047549	diffreps_peak_351056	12.0688	608	ENSSSCT00000010065	PDLIM5	18.1349	8.53502e-08	0.000160195	up	100515041	-	-	PDZ and LIM domain 5		GO:0030018(Z disc)//GO:0015629(actin cytoskeleton)	GO:0008270(zinc ion binding)
chr6	19833670	19833895	diffreps_peak_284811	11.8482	225	ENSSSCT00000003109	TEPP	4.45643	1.41828e-07	0.000193862	up	100170116	-	Ensembl:ENSSSCG00000002809	testis, prostate and placenta expressed
chr7	61007088	61007451	diffreps_peak_320838	10.6967	363	ENSSSCT00000002159	PKM	3.01923	2.01047e-06	0.000885075	up	100158154	PK-S	Ensembl:ENSSSCG00000001930	pyruvate kinase, muscle	ssc00010(Glycolysis / Gluconeogenesis)//ssc00230(Purine metabolism)//ssc00620(Pyruvate metabolism)//	GO:0005886(plasma membrane)//GO:0043209(myelin sheath)//GO:0005739(mitochondrion)//GO:0005929(cilium)//GO:0070062(extracellular exosome)//GO:0031012(extracellular matrix)//GO:0005634(nucleus)	GO:0004743(pyruvate kinase activity)//GO:0000287(magnesium ion binding)//GO:0023026(MHC class II protein complex binding)//GO:0030955(potassium ion binding)//GO:0016301(kinase activity)//GO:0044822(poly(A) RNA binding)	GO:0006096(glycolytic process)//GO:0012501(programmed cell death)
chrUn_NW_018085271v1	160481	160898	diffreps_peak_383707	12.2976	417	ENSSSCT00000046289	ENSSSCG00000033181	5.32665	5.03917e-08	0.000146387	up
chr10	14032672	14032884	diffreps_peak_46936	10.2167	212	ENSSSCT00000027902	ACBD3	3.03623	6.07118e-06	0.00196797	up	100621148	-	Ensembl:ENSSSCG00000020698	acyl-CoA binding domain containing 3
chr11	64261141	64261366	diffreps_peak_67008	10.1682	225	ENSSSCT00000032528	ENSSSCG00000026996	2.94935	6.78924e-06	0.00214283	up
chr9	115005908	115006352	diffreps_peak_372049	11.1512	444	ENSSSCT00000016869	SUCO	2.94873	7.05964e-07	0.00044637	up	100622624	-	Ensembl:ENSSSCG00000015485	SUN domain containing ossification factor
chr14	29695892	29696108	diffreps_peak_119268	12.388	216	ENSSSCT00000010721	MPHOSPH9	7.43546	4.09256e-08	0.000144341	up	100522574	-	-	M-phase phosphoprotein 9		GO:0005886(plasma membrane)//GO:0005814(centriole)//GO:0005794(Golgi apparatus)
chrX	46852222	46852503	diffreps_peak_392367	10.2545	281	ENSSSCT00000040652	FAM120C	4.77556	5.56504e-06	0.00184357	up
chr3	3944073	3944434	diffreps_peak_219945	11.638	361	ENSSSCT00000025381	TNRC18	4.92938	2.3012e-07	0.000238571	up	100515017	-	-	trinucleotide repeat containing 18		GO:0031965(nuclear membrane)//GO:0005654(nucleoplasm)//GO:0005739(mitochondrion)//GO:0005677(chromatin silencing complex)//GO:0000785(chromatin)	GO:0000976(transcription regulatory region sequence-specific DNA binding)//GO:0003682(chromatin binding)	GO:0031507(heterochromatin assembly)//GO:0006342(chromatin silencing)
chr6	49436901	49437509	diffreps_peak_289914	11.3046	608	ENSSSCT00000060368	ENSSSCG00000020837	2.22876	4.95879e-07	0.00036026	up
chr15	109312201	109312740	diffreps_peak_156094	10.4877	539	ENSSSCT00000017556	INO80D	4.26806	3.2531e-06	0.0012432	up	100157743	-	-	INO80 complex subunit D		GO:0005634(nucleus)
chr4	16124784	16125080	diffreps_peak_244821	11.5159	296	ENSSSCT00000006567	ZHX1	168.2	3.0487e-07	0.000274398	up	100154564	-	-	zinc fingers and homeoboxes 1		GO:0005654(nucleoplasm)//GO:0005634(nucleus)	GO:0003714(transcription corepressor activity)//GO:0046872(metal ion binding)//GO:0046982(protein heterodimerization activity)//GO:0003677(DNA binding)//GO:0003700(transcription factor activity, sequence-specific DNA binding)	GO:0000122(negative regulation of transcription from RNA polymerase II promoter)
chr12	5422774	5423560	diffreps_peak_70379	10.9895	786	ENSSSCT00000018717	EVPL	3.33357	1.02453e-06	0.000563275	up	100519916	-	Ensembl:ENSSSCG00000017192	envoplakin		GO:0001533(cornified envelope)//GO:0070062(extracellular exosome)//GO:0005856(cytoskeleton)	GO:0005198(structural molecule activity)//GO:0030674(protein binding, bridging)//GO:0019215(intermediate filament binding)	GO:0030216(keratinocyte differentiation)//GO:0018149(peptide cross-linking)
chr10	30979163	30981020	diffreps_peak_49944	10.4385	1857	ENSSSCT00000037014	HNRNPK	2.5273	3.64337e-06	0.00135039	up	100622191	-	Ensembl:ENSSSCG00000022760	heterogeneous nuclear ribonucleoprotein K	ssc03040(Spliceosome)//ssc05168(Herpes simplex infection)//ssc05203(Viral carcinogenesis)//ssc05206(MicroRNAs in cancer)	GO:0071013(catalytic step 2 spliceosome)//GO:0016020(membrane)//GO:0070062(extracellular exosome)//GO:0005925(focal adhesion)//GO:0000790(nuclear chromatin)	GO:0001077(transcriptional activator activity, RNA polymerase II core promoter proximal region sequence-specific binding)//GO:0044822(poly(A) RNA binding)//GO:0000978(RNA polymerase II core promoter proximal region sequence-specific DNA binding)	GO:0072369(regulation of lipid transport by positive regulation of transcription from RNA polymerase II promoter)//GO:0048260(positive regulation of receptor-mediated endocytosis)//GO:0006366(transcription from RNA polymerase II promoter)//GO:0043066(negative regulation of apoptotic process)//GO:0010988(regulation of low-density lipoprotein particle clearance)//GO:0045716(positive regulation of l…
chr7	19295101	19295802	diffreps_peak_313730	11.5521	701	ENSSSCT00000001183	MRS2	8.31879	2.80485e-07	0.000264239	up	100151824	-	Ensembl:ENSSSCG00000001087	MRS2 magnesium transporter		GO:0005743(mitochondrial inner membrane)//GO:0016021(integral component of membrane)	GO:0015095(magnesium ion transmembrane transporter activity)	GO:0045016(mitochondrial magnesium ion transport)//GO:1903830(magnesium ion transmembrane transport)
chr4	127630105	127630319	diffreps_peak_263289	11.8958	214	ENSSSCT00000007588	PKN2	8.49544	1.27123e-07	0.000185493	up	100154766	-	Ensembl:ENSSSCG00000006927	protein kinase N2	ssc04151(PI3K-Akt signaling pathway)//ssc05132(Salmonella infection)	GO:0005886(plasma membrane)//GO:0030027(lamellipodium)//GO:0048471(perinuclear region of cytoplasm)//GO:0043296(apical junction complex)//GO:0045111(intermediate filament cytoskeleton)//GO:0005813(centrosome)//GO:0030496(midbody)//GO:0005654(nucleoplasm)//GO:0005622(intracellular)//GO:0032154(cleavage furrow)	GO:0005524(ATP binding)//GO:0044822(poly(A) RNA binding)//GO:0042826(histone deacetylase binding)//GO:0004674(protein serine/threonine kinase activity)//GO:0070063(RNA polymerase binding)	GO:2000145(regulation of cell motility)//GO:0010631(epithelial cell migration)//GO:0032467(positive regulation of cytokinesis)//GO:0045931(positive regulation of mitotic cell cycle)//GO:0043297(apical junction assembly)//GO:0045070(positive regulation of viral genome replication)//GO:0035556(intracellular signal transduction)//GO:0018105(peptidyl-serine phosphorylation)
chr15	106895614	106895900	diffreps_peak_155695	10.1003	286	ENSSSCT00000043165	ABI2	8.07111	7.93803e-06	0.00241288	up	100514879	-	-	abl-interactor 2	ssc04810(Regulation of actin cytoskeleton)	GO:0030425(dendrite)//GO:0005913(cell-cell adherens junction)		GO:0016358(dendrite development)//GO:0043010(camera-type eye development)//GO:0007611(learning or memory)//GO:0016477(cell migration)//GO:0008154(actin polymerization or depolymerization)
chr1	16299707	16299960	diffreps_peak_2621	10.5563	253	ENSSSCT00000004541	LATS1	4.07592	2.77795e-06	0.00111048	up	100152165	-	-	large tumor suppressor kinase 1	ssc04390(Hippo signaling pathway)	GO:0005737(cytoplasm)//GO:0000922(spindle pole)	GO:0005524(ATP binding)//GO:0004674(protein serine/threonine kinase activity)//GO:0000287(magnesium ion binding)//GO:0019901(protein kinase binding)	GO:0035329(hippo signaling)//GO:0007067(mitotic nuclear division)//GO:0046620(regulation of organ growth)//GO:0018105(peptidyl-serine phosphorylation)//GO:0030216(keratinocyte differentiation)//GO:0030833(regulation of actin filament polymerization)//GO:0045736(negative regulation of cyclin-dependent protein serine/threonine kinase activity)//GO:0000082(G1/S transition of mitotic cell cycle)//GO:…
chr14	92423037	92423860	diffreps_peak_130322	11.9105	823	ENSSSCT00000049506	IPMK	3.10776	1.22874e-07	0.000182384	up	100623323	-	-	inositol polyphosphate multikinase	ssc00562(Inositol phosphate metabolism)//
chr2	76896223	76896760	diffreps_peak_206919	12.2156	537	ENSSSCT00000036977	TCF3	6.36649	6.08709e-08	0.000150138	up	100524070	-	-	transcription factor 3	ssc04550(Signaling pathways regulating pluripotency of stem cells)//ssc05166(HTLV-I infection)//ssc05202(Transcriptional misregulation in cancer)	GO:0005667(transcription factor complex)//GO:0005634(nucleus)//GO:0000788(nuclear nucleosome)//GO:0090575(RNA polymerase II transcription factor complex)//GO:0005737(cytoplasm)	GO:0000978(RNA polymerase II core promoter proximal region sequence-specific DNA binding)//GO:0003700(transcription factor activity, sequence-specific DNA binding)//GO:0003682(chromatin binding)//GO:0031435(mitogen-activated protein kinase kinase kinase binding)//GO:0070491(repressing transcription factor binding)//GO:0043425(bHLH transcription factor binding)//GO:0046982(protein heterodimerizati…	GO:0030890(positive regulation of B cell proliferation)//GO:0033152(immunoglobulin V(D)J recombination)//GO:0042493(response to drug)//GO:0048541(Peyer's patch development)//GO:0033077(T cell differentiation in thymus)//GO:0006351(transcription, DNA-templated)//GO:0048468(cell development)//GO:0043967(histone H4 acetylation)//GO:0050821(protein stabilization)//GO:0045666(positive regulation of ne…
chr15	71354581	71355241	diffreps_peak_149963	10.2254	660	ENSSSCT00000017315	COBLL1	2.1748	5.95124e-06	0.0019383	up
chr9	45878735	45878941	diffreps_peak_360972	10.9969	206	ENSSSCT00000028599	ARCN1	5.94035	1.00719e-06	0.000556838	up	100622860	-	Ensembl:ENSSSCG00000030053	archain 1		GO:0005783(endoplasmic reticulum)//GO:0030126(COPI vesicle coat)	GO:0044822(poly(A) RNA binding)	GO:0021691(cerebellar Purkinje cell layer maturation)//GO:0008344(adult locomotory behavior)//GO:0043473(pigmentation)//GO:0015031(protein transport)//GO:0006890(retrograde vesicle-mediated transport, Golgi to ER)
chr5	18179867	18180215	diffreps_peak_267067	11.5332	348	ENSSSCT00000000271	KRT8	6.45917	2.92952e-07	0.000269106	up	100152077	-	Ensembl:ENSSSCG00000000252	keratin 8, type II		GO:0030018(Z disc)//GO:0070062(extracellular exosome)//GO:0045095(keratin filament)//GO:0042383(sarcolemma)//GO:0005634(nucleus)//GO:0005911(cell-cell junction)	GO:0005198(structural molecule activity)//GO:0097110(scaffold protein binding)	GO:0097191(extrinsic apoptotic signaling pathway)//GO:0033209(tumor necrosis factor-mediated signaling pathway)//GO:0051707(response to other organism)//GO:0097284(hepatocyte apoptotic process)//GO:0060706(cell differentiation involved in embryonic placenta development)
chr12	36392012	36392227	diffreps_peak_76003	10.5456	215	ENSSSCT00000019236	MED13	3.7784	2.84689e-06	0.00113139	up
chr17	5648669	5649028	diffreps_peak_175044	11.3607	359	ENSSSCT00000007659	PCM1	3.31828	4.3579e-07	0.000333492	up
chr14	129445601	129445976	diffreps_peak_136498	10.9747	375	ENSSSCT00000011686	ENSSSCG00000010685	5.05664	1.06006e-06	0.000575312	up
chr14	115254741	115255300	diffreps_peak_134117	10.7607	559	ENSSSCT00000011609	ITPRIP	5.63288	1.73491e-06	0.000799822	up	100156217	-	-	inositol 1,4,5-trisphosphate receptor interacting protein		GO:0016020(membrane)
chr2	73334021	73334950	diffreps_peak_206211	11.5477	929	ENSSSCT00000014769	SAFB	4.10178	2.83323e-07	0.000265485	up	100515707	-	-	scaffold attachment factor B		GO:0005654(nucleoplasm)	GO:0044822(poly(A) RNA binding)//GO:0000166(nucleotide binding)//GO:0001047(core promoter binding)//GO:0003682(chromatin binding)	GO:0030520(intracellular estrogen receptor signaling pathway)//GO:0040007(growth)//GO:0045944(positive regulation of transcription from RNA polymerase II promoter)//GO:0042445(hormone metabolic process)
chr14	31814121	31814444	diffreps_peak_119665	11.0941	323	ENSSSCT00000010764	ARPC3	4.24818	8.05185e-07	0.000483867	up	100154518	-	Ensembl:ENSSSCG00000009821	actin related protein 2/3 complex, subunit 3, 21kDa	ssc04144(Endocytosis)//ssc04666(Fc gamma R-mediated phagocytosis)//ssc04810(Regulation of actin cytoskeleton)//ssc05100(Bacterial invasion of epithelial cells)//ssc05132(Salmonella infection)	GO:0070062(extracellular exosome)//GO:0030027(lamellipodium)//GO:0016020(membrane)//GO:0005885(Arp2/3 protein complex)//GO:0005737(cytoplasm)//GO:0005925(focal adhesion)	GO:0051015(actin filament binding)//GO:0005200(structural constituent of cytoskeleton)	GO:0034314(Arp2/3 complex-mediated actin nucleation)
chr6	160789401	160790660	diffreps_peak_308690	12.1561	1259	ENSSSCT00000039780	EPS15	4.69349	6.98019e-08	0.00015462	up	100518076	-	Ensembl:ENSSSCG00000003872	epidermal growth factor receptor pathway substrate 15	ssc04144(Endocytosis)	GO:0060170(ciliary membrane)//GO:0030122(AP-2 adaptor complex)//GO:0016235(aggresome)	GO:0031593(polyubiquitin binding)//GO:0042802(identical protein binding)//GO:0005509(calcium ion binding)	GO:0019065(receptor-mediated endocytosis of virus by host cell)//GO:0006895(Golgi to endosome transport)//GO:0048268(clathrin coat assembly)
chr2	142322641	142323475	diffreps_peak_217651	12.3177	834	ENSSSCT00000049861	APBB3	4.45976	4.81191e-08	0.000146387	up	100513399	-	Ensembl:ENSSSCG00000014366	amyloid beta (A4) precursor protein-binding, family B, member 3		GO:0005634(nucleus)//GO:0015629(actin cytoskeleton)//GO:0005737(cytoplasm)	GO:0008134(transcription factor binding)//GO:0001540(beta-amyloid binding)	GO:0006355(regulation of transcription, DNA-templated)
chr3	24197321	24197541	diffreps_peak_223584	10.1009	220	ENSSSCT00000045152	PDZD9	3.9357	7.92633e-06	0.00240999	up	100523540	-	Ensembl:ENSSSCG00000026686	PDZ domain containing 9
chr9	126275210	126275426	diffreps_peak_373948	11.8219	216	ENSSSCT00000016959	RNF2	4.21238	1.5068e-07	0.000198744	up	100517846	-	Ensembl:ENSSSCG00000015568	ring finger protein 2		GO:0071339(MLL1 complex)//GO:0000791(euchromatin)//GO:0035102(PRC1 complex)//GO:0001739(sex chromatin)//GO:0016604(nuclear body)	GO:0008270(zinc ion binding)//GO:0003682(chromatin binding)//GO:0071535(RING-like zinc finger domain binding)//GO:0061630(ubiquitin protein ligase activity)	GO:0000122(negative regulation of transcription from RNA polymerase II promoter)//GO:0007281(germ cell development)//GO:0001702(gastrulation with mouth forming second)//GO:0009948(anterior/posterior axis specification)//GO:0000278(mitotic cell cycle)//GO:0036353(histone H2A-K119 monoubiquitination)//GO:0043433(negative regulation of sequence-specific DNA binding transcription factor activity)
chr5	7852926	7853188	diffreps_peak_265274	10.7185	262	ENSSSCT00000045761	MRTFA	2.10858	1.91226e-06	0.000854055	up
chr18	7806378	7806657	diffreps_peak_186107	10.2654	279	ENSSSCT00000017951	MGAM2	2.95714	5.4281e-06	0.00181077	up	100623494	-	-	maltase-glucoamylase 2 (putative)	ssc00052(Galactose metabolism)//ssc00500(Starch and sucrose metabolism)//		GO:0030246(carbohydrate binding)//GO:0004553(hydrolase activity, hydrolyzing O-glycosyl compounds)	GO:0005975(carbohydrate metabolic process)
chr9	71947501	71948241	diffreps_peak_365163	10.0642	740	ENSSSCT00000016683	AKAP9	3.23561	8.62536e-06	0.00256975	up	396908	yotiao	Ensembl:ENSSSCG00000015310	A kinase (PRKA) anchor protein 9			GO:0032947(protein complex scaffold)	GO:0007165(signal transduction)
chr3	28363245	28363446	diffreps_peak_224376	10.5606	201	ENSSSCT00000008629	ABCC1	6.58724	2.75018e-06	0.00110208	up	733619	-	-	ATP-binding cassette, sub-family C (CFTR/MRP), member 1	ssc02010(ABC transporters)//ssc04071(Sphingolipid signaling pathway)//ssc04977(Vitamin digestion and absorption)//ssc05206(MicroRNAs in cancer)	GO:0016323(basolateral plasma membrane)//GO:0005887(integral component of plasma membrane)//GO:0070062(extracellular exosome)	GO:0005524(ATP binding)//GO:0042626(ATPase activity, coupled to transmembrane movement of substances)	GO:0055085(transmembrane transport)//GO:0008152(metabolic process)
chr2	41026661	41027280	diffreps_peak_200858	11.1994	619	ENSSSCT00000042621	ENSSSCG00000037358	148.1	6.31845e-07	0.000418009	up
chr2	17225981	17226244	diffreps_peak_197055	11.5903	263	ENSSSCT00000014500	PRDM11	5.81061	2.56862e-07	0.000251943	up
chr16	74278681	74279760	diffreps_peak_173224	11.6308	1079	ENSSSCT00000055883	FASTKD3	5.31981	2.33982e-07	0.000240456	up	100516766	-	Ensembl:ENSSSCG00000017099	FAST kinase domains 3		GO:0005739(mitochondrion)	GO:0004672(protein kinase activity)//GO:0044822(poly(A) RNA binding)	GO:0006468(protein phosphorylation)//GO:0045333(cellular respiration)
chr7	23778681	23779327	diffreps_peak_314429	10.3433	646	ENSSSCT00000032879	GPANK1	2.3742	4.53597e-06	0.00158176	up	100156389	BAT4	Ensembl:ENSSSCG00000001413|Vega:OTTSUSG00000001331	G patch domain and ankyrin repeats 1
chr13	145631341	145631582	diffreps_peak_104336	11.0599	241	ENSSSCT00000023030	ZBTB20	5.36891	8.71089e-07	0.000509521	up	102158380	-	-	zinc finger and BTB domain containing 20			GO:0003676(nucleic acid binding)//GO:0046872(metal ion binding)
chr9	104977275	104977506	diffreps_peak_370371	11.5625	231	ENSSSCT00000022506	KMT2E	4.19752	2.73837e-07	0.000260946	up	100628131	MLL5	Ensembl:ENSSSCG00000029082	lysine (K)-specific methyltransferase 2E	ssc00310(Lysine degradation)	GO:0070688(MLL5-L complex)//GO:0045171(intercellular bridge)	GO:0019899(enzyme binding)//GO:0008270(zinc ion binding)//GO:0042800(histone methyltransferase activity (H3-K4 specific))//GO:0003713(transcription coactivator activity)	GO:0042119(neutrophil activation)//GO:0051568(histone H3-K4 methylation)//GO:0030218(erythrocyte differentiation)//GO:0006306(DNA methylation)//GO:0030854(positive regulation of granulocyte differentiation)//GO:0071300(cellular response to retinoic acid)//GO:0002446(neutrophil mediated immunity)//GO:0048384(retinoic acid receptor signaling pathway)//GO:0045893(positive regulation of transcription…
chr2	77191241	77192340	diffreps_peak_206971	10.3971	1099	ENSSSCT00000039931	CIRBP	9.79279	4.00796e-06	0.00144667	up	100522851	CIRP	Ensembl:ENSSSCG00000013427	cold inducible RNA binding protein		GO:0010494(cytoplasmic stress granule)	GO:0030371(translation repressor activity)//GO:0000166(nucleotide binding)//GO:0003676(nucleic acid binding)	GO:0034063(stress granule assembly)//GO:0017148(negative regulation of translation)
chr5	42268441	42269240	diffreps_peak_271008	11.49	799	ENSSSCT00000050134	KIAA1551	27.9412	3.2359e-07	0.00028376	up	100511327	C12orf35|C5H12orf35	Ensembl:ENSSSCG00000030616	KIAA1551 ortholog
chr4	80569859	80570316	diffreps_peak_255365	12.1768	457	ENSSSCT00000006880	GORAB	3.86728	6.65644e-08	0.000153484	up	100738993	-	-	golgin, RAB6-interacting	ssc04115(p53 signaling pathway)	GO:0005654(nucleoplasm)//GO:0005794(Golgi apparatus)//GO:0005730(nucleolus)
chr13	39429769	39430240	diffreps_peak_87012	12.3631	471	ENSSSCT00000046332	ARF4	5.48106	4.33392e-08	0.000145275	up	595108	-	Ensembl:ENSSSCG00000011466	ADP-ribosylation factor 4		GO:0032587(ruffle membrane)//GO:0070062(extracellular exosome)//GO:0005794(Golgi apparatus)//GO:0043197(dendritic spine)	GO:0005525(GTP binding)//GO:0005154(epidermal growth factor receptor binding)	GO:0007612(learning)//GO:0060996(dendritic spine development)//GO:0006471(protein ADP-ribosylation)//GO:0031584(activation of phospholipase D activity)//GO:0016477(cell migration)//GO:0007264(small GTPase mediated signal transduction)//GO:0061512(protein localization to cilium)//GO:0045197(establishment or maintenance of epithelial cell apical/basal polarity)//GO:0045944(positive regulation of tr…
chr14	39814221	39815180	diffreps_peak_121076	10.2195	959	ENSSSCT00000010842	ENSSSCG00000009892	4.99405	6.0319e-06	0.00195825	up
chr5	50160901	50161400	diffreps_peak_272377	10.4267	499	ENSSSCT00000000609	SOX5	5.40757	3.74365e-06	0.00137697	up	100627965	-	-	SRY (sex determining region Y)-box 5		GO:0044798(nuclear transcription factor complex)	GO:0000981(RNA polymerase II transcription factor activity, sequence-specific DNA binding)//GO:0046982(protein heterodimerization activity)//GO:0044212(transcription regulatory region DNA binding)	GO:0051216(cartilage development)//GO:0048709(oligodendrocyte differentiation)//GO:0001701(in utero embryonic development)//GO:2000741(positive regulation of mesenchymal stem cell differentiation)//GO:0071560(cellular response to transforming growth factor beta stimulus)//GO:0045892(negative regulation of transcription, DNA-templated)//GO:0045944(positive regulation of transcription from RNA poly…
chr4	55987866	55988120	diffreps_peak_251201	12.0725	254	ENSSSCT00000023680	ZNF704	4.77918	8.46174e-08	0.00015948	up	100157134	-	-	zinc finger protein 704			GO:0046872(metal ion binding)
chr18	4979435	4979980	diffreps_peak_185562	10.7334	545	ENSSSCT00000017889	CCT8L2	2.93642	1.8475e-06	0.000834235	up	100623016	-	Ensembl:ENSSSCG00000016428	chaperonin containing TCP1, subunit 8 (theta)-like 2		GO:0005737(cytoplasm)	GO:0005524(ATP binding)
chr17	39521501	39522518	diffreps_peak_180705	11.963	1017	ENSSSCT00000008004	AAR2	4.28946	1.08886e-07	0.000173532	up	100152525	-	Ensembl:ENSSSCG00000007315	AAR2 splicing factor homolog				GO:0000244(spliceosomal tri-snRNP complex assembly)
chr17	25186564	25186780	diffreps_peak_178216	13.0942	216	ENSSSCT00000023772	ENSSSCG00000007080	12.2316	8.04954e-09	0.000142255	up
chr3	96119250	96119457	diffreps_peak_236003	11.7917	207	ENSSSCT00000009250	PREPL	14.4713	1.61545e-07	0.000203279	up	100526165	-	Ensembl:ENSSSCG00000008448	prolyl endopeptidase-like		GO:0005794(Golgi apparatus)//GO:0005856(cytoskeleton)	GO:0004252(serine-type endopeptidase activity)//GO:0070008(serine-type exopeptidase activity)	GO:0006508(proteolysis)
chr3	79966641	79966904	diffreps_peak_233326	10.5213	263	ENSSSCT00000009173	FAM161A	4.70648	3.01083e-06	0.00117571	up	100521720	-	Ensembl:ENSSSCG00000008378	family with sequence similarity 161, member A		GO:0005813(centrosome)//GO:0036064(ciliary basal body)//GO:0032391(photoreceptor connecting cilium)		GO:0042384(cilium assembly)
chr2	58536581	58537640	diffreps_peak_203721	12.0867	1059	ENSSSCT00000032349	MAU2	8.32827	8.19005e-08	0.000158661	up	100625621	-	-	MAU2 sister chromatid cohesion factor		GO:0032116(SMC loading complex)//GO:0000785(chromatin)	GO:0047485(protein N-terminus binding)	GO:0034088(maintenance of mitotic sister chromatid cohesion)
chr3	92791061	92791720	diffreps_peak_235436	10.1644	659	ENSSSCT00000049042	MSH6	5.26979	6.84838e-06	0.00215753	up	100624450	-	Ensembl:ENSSSCG00000020931	mutS homolog 6	ssc03430(Mismatch repair)//ssc05200(Pathways in cancer)//ssc05210(Colorectal cancer)	GO:0032301(MutSalpha complex)	GO:0005524(ATP binding)//GO:0000400(four-way junction DNA binding)//GO:0032138(single base insertion or deletion binding)//GO:0003684(damaged DNA binding)//GO:0032137(guanine/thymine mispair binding)	GO:0016446(somatic hypermutation of immunoglobulin genes)//GO:0008630(intrinsic apoptotic signaling pathway in response to DNA damage)//GO:0045190(isotype switching)//GO:0006298(mismatch repair)//GO:0045910(negative regulation of DNA recombination)//GO:0009411(response to UV)//GO:0043570(maintenance of DNA repeat elements)
chrUn_NW_018084979v1	1901235	1901473	diffreps_peak_379038	12.2395	238	ENSSSCT00000054798	ENSSSCG00000034709	7.37288	5.76139e-08	0.000148491	up
chr1	121334813	121335034	diffreps_peak_19544	12.617	221	ENSSSCT00000005124	USP8	5.8	2.41566e-08	0.000142255	up	100157546	-	Ensembl:ENSSSCG00000004639	ubiquitin specific peptidase 8	ssc04144(Endocytosis)	GO:0031313(extrinsic component of endosome membrane)//GO:0019897(extrinsic component of plasma membrane)//GO:0001669(acrosomal vesicle)//GO:0005794(Golgi apparatus)//GO:0005829(cytosol)//GO:0030496(midbody)//GO:0005654(nucleoplasm)//GO:0005769(early endosome)	GO:0004843(thiol-dependent ubiquitin-specific protease activity)	GO:0071108(protein K48-linked deubiquitination)//GO:0070536(protein K63-linked deubiquitination)//GO:0000281(mitotic cytokinesis)//GO:0007032(endosome organization)//GO:0007265(Ras protein signal transduction)//GO:0006511(ubiquitin-dependent protein catabolic process)
chr1	240915941	240917340	diffreps_peak_39027	10.7083	1399	ENSSSCT00000036612	TGFBR1	6.58788	1.95748e-06	0.00086854	up	396665	ALK-5	Ensembl:ENSSSCG00000005382|Vega:OTTSUSG00000002966	transforming growth factor, beta receptor 1	ssc04010(MAPK signaling pathway)//ssc04060(Cytokine-cytokine receptor interaction)//ssc04068(FoxO signaling pathway)//ssc04144(Endocytosis)//ssc04350(TGF-beta signaling pathway)//ssc04380(Osteoclast differentiation)//ssc04390(Hippo signaling pathway)//ssc04520(Adherens junction)//	GO:0005923(bicellular tight junction)//GO:0016021(integral component of membrane)//GO:0009986(cell surface)//GO:0016020(membrane)//GO:0005886(plasma membrane)//GO:0045121(membrane raft)//GO:0005623(cell)//GO:0005622(intracellular)	GO:0004702(receptor signaling protein serine/threonine kinase activity)//GO:0005524(ATP binding)//GO:0005025(transforming growth factor beta receptor activity, type I)//GO:0050431(transforming growth factor beta binding)//GO:0004675(transmembrane receptor protein serine/threonine kinase activity)//GO:0046872(metal ion binding)//GO:0005057(receptor signaling protein activity)	GO:0042118(endothelial cell activation)//GO:0010717(regulation of epithelial to mesenchymal transition)//GO:0007507(heart development)//GO:0060317(cardiac epithelial to mesenchymal transition)//GO:0010628(positive regulation of gene expression)//GO:0023014(signal transduction by protein phosphorylation)//GO:0040008(regulation of growth)//GO:0032924(activin receptor signaling pathway)//GO:0010468(…
chr15	131582372	131583140	diffreps_peak_159667	11.1924	768	ENSSSCT00000017712	CAB39	3.15889	6.42134e-07	0.00042168	up	100157453	-	Ensembl:ENSSSCG00000016266	calcium binding protein 39	ssc04150(mTOR signaling pathway)//ssc04152(AMPK signaling pathway)
chr9	115972048	115972557	diffreps_peak_372186	10.1085	509	ENSSSCT00000064568	TEX50	2.85094	7.78936e-06	0.00237929	up
chr4	109139982	109140960	diffreps_peak_260243	13.178	978	ENSSSCT00000024251	DENND2D	14.0989	6.63718e-09	0.000142255	up
chrUn_NW_018084833v1	1292961	1293360	diffreps_peak_376693	10.6237	399	ENSSSCT00000049503	SEC16A	11.1548	2.37873e-06	0.000995167	up
chr2	115279981	115280362	diffreps_peak_213169	11.4724	381	ENSSSCT00000015511	TMEM232	3.32217	3.3694e-07	0.000289373	up	100515882	-	-	transmembrane protein 232
chr12	36426693	36428160	diffreps_peak_76012	10.6491	1467	ENSSSCT00000019236	MED13	7.16465	2.24362e-06	0.000955224	up
chr9	26109897	26110097	diffreps_peak_357760	11.9692	200	ENSSSCT00000016304	CEP295	3.84377	1.07352e-07	0.000172723	up	100738450	KIAA1731	-	centrosomal protein 295kDa		GO:0005814(centriole)		GO:1902117(positive regulation of organelle assembly)
chr2	74441298	74442280	diffreps_peak_206417	11.7003	982	ENSSSCT00000014754	MPND	8.77741	1.99401e-07	0.00022191	up	100524132	-	-	MPN domain containing
chr12	20498740	20499166	diffreps_peak_73115	10.2728	426	ENSSSCT00000042218	STAT5A	3.6644	5.33584e-06	0.00178823	up	397550	-	-	signal transducer and activator of transcription 5A	ssc04012(ErbB signaling pathway)//ssc04630(Jak-STAT signaling pathway)//ssc04917(Prolactin signaling pathway)//	GO:0005634(nucleus)//GO:0005737(cytoplasm)	GO:0004871(signal transducer activity)//GO:0003677(DNA binding)//GO:0003700(transcription factor activity, sequence-specific DNA binding)	GO:0042104(positive regulation of activated T cell proliferation)//GO:0019915(lipid storage)//GO:0045579(positive regulation of B cell differentiation)//GO:0043066(negative regulation of apoptotic process)//GO:0007595(lactation)//GO:0030155(regulation of cell adhesion)//GO:0006351(transcription, DNA-templated)//GO:0007259(JAK-STAT cascade)//GO:0038161(prolactin signaling pathway)//GO:0045944(posi…
chr3	69355641	69356940	diffreps_peak_231528	10.9647	1299	ENSSSCT00000026747	ALMS1	2.49744	1.08465e-06	0.000583778	up	100516187	-	-	Alstrom syndrome protein 1		GO:0005622(intracellular)		GO:0051492(regulation of stress fiber assembly)//GO:0016197(endosomal transport)
chr2	64366561	64366980	diffreps_peak_204714	10.2058	419	ENSSSCT00000039637	ENSSSCG00000036342	2.72747	6.22603e-06	0.00200782	up
chr16	25815255	25816155	diffreps_peak_165285	10.3906	900	ENSSSCT00000024821	CARD6	2.88202	4.06855e-06	0.00146336	up	100627238	-	-	caspase recruitment domain family, member 6	ssc04621(NOD-like receptor signaling pathway)
chr7	29638521	29639140	diffreps_peak_315392	11.3063	619	ENSSSCT00000062106	VPS52	8.80798	4.93932e-07	0.000359165	up	100152596	-	Ensembl:ENSSSCG00000001501	vacuolar protein sorting 52 homolog (S. cerevisiae)		GO:1990745(EARP complex)//GO:0048471(perinuclear region of cytoplasm)//GO:0005794(Golgi apparatus)	GO:0019905(syntaxin binding)	GO:0010668(ectodermal cell differentiation)//GO:0032456(endocytic recycling)//GO:0048611(embryonic ectodermal digestive tract development)
chr9	103213701	103214072	diffreps_peak_370063	10.0937	371	ENSSSCT00000031102	ARMC10	11.9606	8.05988e-06	0.00243923	up	100513998	-	-	armadillo repeat containing 10		GO:0016021(integral component of membrane)
chr11	4732441	4733560	diffreps_peak_57450	10.4196	1119	ENSSSCT00000045322	ENSSSCG00000009303	3.62833	3.80583e-06	0.00139381	up
chr12	4256341	4256566	diffreps_peak_70159	10.2621	225	ENSSSCT00000018692	SEPT9	8.64578	5.46946e-06	0.00182184	up	100621037	-	Ensembl:ENSSSCG00000017168	septin 9	ssc05100(Bacterial invasion of epithelial cells)	GO:0048471(perinuclear region of cytoplasm)//GO:0001725(stress fiber)//GO:0005874(microtubule)	GO:0005525(GTP binding)	GO:0051291(protein heterooligomerization)
chr4	102772904	102773122	diffreps_peak_259179	10.4212	218	ENSSSCT00000007368	SPAG17	5.39326	3.79128e-06	0.00138958	up
chr1	256823661	256825200	diffreps_peak_41655	10.5112	1539	ENSSSCT00000006050	ASTN2	2.70959	3.0817e-06	0.00119575	up
chr9	135184251	135184740	diffreps_peak_375448	11.7444	489	ENSSSCT00000038454	ABCA13	7.71148	1.80149e-07	0.000211685	up	100514786	-	-	ATP-binding cassette, sub-family A (ABC1), member 13	ssc02010(ABC transporters)
chr4	35772181	35772382	diffreps_peak_247992	11.7779	201	ENSSSCT00000033239	ENSSSCG00000006061	3.56495	1.6677e-07	0.000204652	up
chr5	68001539	68001856	diffreps_peak_275321	10.5352	317	ENSSSCT00000038423	WNK1	2.58846	2.91586e-06	0.00114971	up	406235	HSN2	Ensembl:ENSSSCG00000000753	WNK lysine deficient protein kinase 1		GO:0005737(cytoplasm)	GO:0005524(ATP binding)//GO:0004860(protein kinase inhibitor activity)//GO:0004674(protein serine/threonine kinase activity)//GO:0019902(phosphatase binding)//GO:0019869(chloride channel inhibitor activity)	GO:1904030(negative regulation of cyclin-dependent protein kinase activity)//GO:0003084(positive regulation of systemic arterial blood pressure)//GO:0010923(negative regulation of phosphatase activity)//GO:0006468(protein phosphorylation)//GO:0090188(negative regulation of pancreatic juice secretion)//GO:0006811(ion transport)
chr2	129618961	129619687	diffreps_peak_215461	11.4298	726	ENSSSCT00000060056	GRAMD2B	4.32116	3.71667e-07	0.000304176	up
chr15	31308521	31309280	diffreps_peak_143496	11.5712	759	ENSSSCT00000017143	PTPN4	28.6957	2.68394e-07	0.000258426	up	100522902	-	-	protein tyrosine phosphatase, non-receptor type 4 (megakaryocyte)		GO:0005856(cytoskeleton)//GO:0005737(cytoplasm)//GO:0009898(cytoplasmic side of plasma membrane)	GO:0004726(non-membrane spanning protein tyrosine phosphatase activity)//GO:0008092(cytoskeletal protein binding)	GO:0035335(peptidyl-tyrosine dephosphorylation)
chr16	22267751	22268378	diffreps_peak_164713	10.7162	627	ENSSSCT00000018339	NIPBL	2.58926	1.92222e-06	0.000857526	up	100624231	-	Ensembl:ENSSSCG00000016842	Nipped-B homolog (Drosophila)		GO:0070062(extracellular exosome)//GO:0032116(SMC loading complex)//GO:0000785(chromatin)	GO:0003682(chromatin binding)//GO:0042826(histone deacetylase binding)//GO:0070087(chromo shadow domain binding)//GO:0047485(protein N-terminus binding)//GO:0036033(mediator complex binding)//GO:0008022(protein C-terminus binding)	GO:0031065(positive regulation of histone deacetylation)//GO:0061038(uterus morphogenesis)//GO:0050890(cognition)//GO:0042634(regulation of hair cycle)//GO:0000122(negative regulation of transcription from RNA polymerase II promoter)//GO:0007605(sensory perception of sound)//GO:0061010(gall bladder development)//GO:0045444(fat cell differentiation)//GO:0006974(cellular response to DNA damage stim…
chr1	230189981	230190286	diffreps_peak_37229	11.7238	305	ENSSSCT00000005817	ENSSSCG00000005282	4.20084	1.88885e-07	0.000216641	up
chrX	107908901	107909548	diffreps_peak_401469	11.6564	647	ENSSSCT00000055617	ENSSSCG00000031136	7.81212	2.2061e-07	0.000233436	up
chr2	9144071	9144300	diffreps_peak_195705	10.6701	229	ENSSSCT00000014278	MTA2	4.4491	2.1374e-06	0.000922318	up	100515941	-	Ensembl:ENSSSCG00000013062	metastasis associated 1 family, member 2		GO:0016581(NuRD complex)//GO:0016020(membrane)//GO:0005667(transcription factor complex)//GO:0000790(nuclear chromatin)	GO:0000989(transcription factor activity, transcription factor binding)//GO:0008270(zinc ion binding)//GO:0003700(transcription factor activity, sequence-specific DNA binding)//GO:0031492(nucleosomal DNA binding)//GO:0000978(RNA polymerase II core promoter proximal region sequence-specific DNA binding)//GO:0001103(RNA polymerase II repressing transcription factor binding)//GO:0000980(RNA polymera…	GO:0043044(ATP-dependent chromatin remodeling)//GO:0016575(histone deacetylation)//GO:0006306(DNA methylation)//GO:0000122(negative regulation of transcription from RNA polymerase II promoter)//GO:0045944(positive regulation of transcription from RNA polymerase II promoter)
chr9	67553301	67554380	diffreps_peak_364497	11.6651	1079	ENSSSCT00000017048	PIGR	3.38792	2.16245e-07	0.000230914	up	397315	-	Ensembl:ENSSSCG00000015651|Vega:OTTSUSG00000003554	polymeric immunoglobulin receptor	ssc04672(Intestinal immune network for IgA production)	GO:0005886(plasma membrane)//GO:0005576(extracellular region)//GO:0016021(integral component of membrane)
chr6	88419386	88420520	diffreps_peak_296739	11	1134	ENSSSCT00000049395	PTP4A2	3.21503	1.00008e-06	0.000554163	up	100625391	-	Ensembl:ENSSSCG00000003605	protein tyrosine phosphatase type IVA, member 2		GO:0005634(nucleus)//GO:0005737(cytoplasm)//GO:0070062(extracellular exosome)	GO:0004725(protein tyrosine phosphatase activity)	GO:0035335(peptidyl-tyrosine dephosphorylation)
chr13	133279081	133279880	diffreps_peak_102348	11.1313	799	ENSSSCT00000012955	PAK2	6.8852	7.39145e-07	0.000459979	up	100511837	-	Ensembl:ENSSSCG00000011843	p21 protein (Cdc42/Rac)-activated kinase 2	ssc04010(MAPK signaling pathway)//ssc04012(ErbB signaling pathway)//ssc04014(Ras signaling pathway)//ssc04360(Axon guidance)//ssc04510(Focal adhesion)//ssc04660(T cell receptor signaling pathway)//ssc04810(Regulation of actin cytoskeleton)//ssc05211(Renal cell carcinoma)	GO:0005654(nucleoplasm)//GO:0005737(cytoplasm)	GO:0030296(protein tyrosine kinase activator activity)//GO:0004674(protein serine/threonine kinase activity)//GO:0005524(ATP binding)//GO:0042802(identical protein binding)//GO:0019901(protein kinase binding)//GO:0048365(Rac GTPase binding)	GO:0007266(Rho protein signal transduction)//GO:0032147(activation of protein kinase activity)//GO:0060996(dendritic spine development)//GO:2001238(positive regulation of extrinsic apoptotic signaling pathway)//GO:0023014(signal transduction by protein phosphorylation)//GO:0007346(regulation of mitotic cell cycle)//GO:0016477(cell migration)//GO:0043408(regulation of MAPK cascade)//GO:0046777(pro…
chrX	14717981	14718800	diffreps_peak_387333	10.5775	819	ENSSSCT00000013296	SCML2	122	2.64538e-06	0.00107191	up	100519636	-	Ensembl:ENSSSCG00000012155|Vega:OTTSUSG00000004401	sex comb on midleg-like 2 (Drosophila)		GO:0031519(PcG protein complex)//GO:0005634(nucleus)		GO:0006355(regulation of transcription, DNA-templated)
chr3	38000161	38000800	diffreps_peak_226077	11.9365	639	ENSSSCT00000024018	GLIS2	3.59769	1.15749e-07	0.000177992	up	100624334	-	Ensembl:ENSSSCG00000023653	GLIS family zinc finger 2		GO:0016607(nuclear speck)	GO:0001077(transcriptional activator activity, RNA polymerase II core promoter proximal region sequence-specific binding)//GO:0046872(metal ion binding)//GO:0044212(transcription regulatory region DNA binding)	GO:0043433(negative regulation of sequence-specific DNA binding transcription factor activity)//GO:0006366(transcription from RNA polymerase II promoter)//GO:0045944(positive regulation of transcription from RNA polymerase II promoter)//GO:0000122(negative regulation of transcription from RNA polymerase II promoter)//GO:0045879(negative regulation of smoothened signaling pathway)
chr4	68507825	68508059	diffreps_peak_253323	12.062	234	ENSSSCT00000006812	TRIM55	3.66728	8.67054e-08	0.00016092	up	100152010	muRF2	Ensembl:ENSSSCG00000006216|Vega:OTTSUSG00000002233	tripartite motif containing 55		GO:0005622(intracellular)	GO:0008270(zinc ion binding)//GO:0042802(identical protein binding)
chr9	82226701	82227640	diffreps_peak_366767	11.0663	939	ENSSSCT00000056123	ARL4A	3.84707	8.58347e-07	0.000504359	up	595121	-	-	ADP-ribosylation factor-like 4A		GO:0005730(nucleolus)//GO:0005886(plasma membrane)	GO:0005525(GTP binding)	GO:0050873(brown fat cell differentiation)//GO:0007264(small GTPase mediated signal transduction)
chr13	196370777	196371263	diffreps_peak_112294	12.0968	486	ENSSSCT00000013169	PAXBP1	3.76734	8.00293e-08	0.000158289	up	100525128	GCFC1	Ensembl:ENSSSCG00000012037	PAX3 and PAX7 binding protein 1		GO:0005634(nucleus)//GO:0005829(cytosol)	GO:0008134(transcription factor binding)//GO:0000978(RNA polymerase II core promoter proximal region sequence-specific DNA binding)//GO:0001078(transcriptional repressor activity, RNA polymerase II core promoter proximal region sequence-specific binding)	GO:0031062(positive regulation of histone methylation)//GO:2000288(positive regulation of myoblast proliferation)//GO:0014842(regulation of skeletal muscle satellite cell proliferation)//GO:0045944(positive regulation of transcription from RNA polymerase II promoter)
chr8	6564801	6565619	diffreps_peak_332102	10.5455	818	ENSSSCT00000031559	ZNF518B	4.96608	2.84761e-06	0.00113153	up	100624699	-	-	zinc finger protein 518B		GO:0005634(nucleus)	GO:0000981(RNA polymerase II transcription factor activity, sequence-specific DNA binding)//GO:0046872(metal ion binding)	GO:0006357(regulation of transcription from RNA polymerase II promoter)//GO:0006351(transcription, DNA-templated)
chrX	122434394	122434601	diffreps_peak_403674	11.2968	207	ENSSSCT00000013932	MTMR1	3.0686	5.04949e-07	0.000363797	up	100517258	-	Ensembl:ENSSSCG00000012743|Vega:OTTSUSG00000004921	myotubularin related protein 1	ssc00562(Inositol phosphate metabolism)//	GO:0005886(plasma membrane)//GO:0005737(cytoplasm)	GO:0004438(phosphatidylinositol-3-phosphatase activity)//GO:0052629(phosphatidylinositol-3,5-bisphosphate 3-phosphatase activity)//GO:0004725(protein tyrosine phosphatase activity)	GO:0046856(phosphatidylinositol dephosphorylation)//GO:0035335(peptidyl-tyrosine dephosphorylation)
chr4	105812247	105812620	diffreps_peak_259670	10.5344	373	ENSSSCT00000007397	CSDE1	4.38041	2.92134e-06	0.00115092	up	100153226	-	-	cold shock domain containing E1, RNA-binding		GO:0005743(mitochondrial inner membrane)//GO:0005794(Golgi apparatus)//GO:0005886(plasma membrane)//GO:0070937(CRD-mediated mRNA stability complex)//GO:0016021(integral component of membrane)	GO:0044822(poly(A) RNA binding)//GO:0003677(DNA binding)	GO:0006355(regulation of transcription, DNA-templated)//GO:0070966(nuclear-transcribed mRNA catabolic process, no-go decay)
chr7	55257281	55258220	diffreps_peak_319821	12.5294	939	ENSSSCT00000022362	PEX11A	5.34424	2.95538e-08	0.000142255	up	100157485	-	Ensembl:ENSSSCG00000027052	peroxisomal biogenesis factor 11 alpha	ssc04146(Peroxisome)	GO:0005778(peroxisomal membrane)//GO:0043234(protein complex)//GO:0005779(integral component of peroxisomal membrane)	GO:0042803(protein homodimerization activity)	GO:0050873(brown fat cell differentiation)//GO:0016559(peroxisome fission)//GO:0044375(regulation of peroxisome size)//GO:0007165(signal transduction)
chr2	5723761	5724000	diffreps_peak_195067	10.686	239	ENSSSCT00000048936	SPTBN2	3.00323	2.06079e-06	0.000899266	up	100517512	-	-	spectrin, beta, non-erythrocytic 2
chr3	68572810	68573581	diffreps_peak_231375	11.0741	771	ENSSSCT00000009056	CCDC142	2.22512	8.43197e-07	0.000498299	up
chrX	6436000	6436522	diffreps_peak_385971	12.76	522	ENSSSCT00000013239	SHROOM2	6.98872	1.73777e-08	0.000142255	up	100522965	-	Ensembl:ENSSSCG00000012104|Vega:OTTSUSG00000004331	shroom family member 2	ssc04530(Tight junction)	GO:0043296(apical junction complex)//GO:0070062(extracellular exosome)//GO:0031941(filamentous actin)//GO:0005938(cell cortex)//GO:0043025(neuronal cell body)	GO:0051015(actin filament binding)//GO:0019904(protein domain specific binding)	GO:0030835(negative regulation of actin filament depolymerization)//GO:0045217(cell-cell junction maintenance)
chr13	2925241	2926160	diffreps_peak_80882	11.436	919	ENSSSCT00000040406	ANKRD28	4.23861	3.66445e-07	0.000302086	up	100152333	-	Ensembl:ENSSSCG00000011194	ankyrin repeat domain 28
chr14	141385601	141386400	diffreps_peak_138512	10.1597	799	ENSSSCT00000054458	ENSSSCG00000029088	4.19645	6.92245e-06	0.00217331	up
chr9	130285242	130286540	diffreps_peak_374631	11.2893	1298	ENSSSCT00000050185	RPS6KC1	2.9393	5.13736e-07	0.000367718	up	100522456	-	Ensembl:ENSSSCG00000015586	ribosomal protein S6 kinase, 52kDa, polypeptide 1		GO:0043231(intracellular membrane-bounded organelle)//GO:0005769(early endosome)//GO:0005737(cytoplasm)	GO:0005524(ATP binding)//GO:0004674(protein serine/threonine kinase activity)	GO:0006468(protein phosphorylation)//GO:0007165(signal transduction)
chr14	111651041	111651860	diffreps_peak_133505	12.4948	819	ENSSSCT00000011547	HIF1AN	5.72552	3.20028e-08	0.000142255	up
chr1	111457743	111458139	diffreps_peak_17897	10.389	396	ENSSSCT00000005055	RORA	2.61236	4.08277e-06	0.00146702	up
chr2	26852013	26852252	diffreps_peak_198627	11.3654	239	ENSSSCT00000014531	CAPRIN1	3.7086	4.31098e-07	0.000331405	up	100512646	-	Ensembl:ENSSSCG00000013305	cell cycle associated protein 1		GO:0016020(membrane)//GO:0005737(cytoplasm)	GO:0044822(poly(A) RNA binding)	GO:0061003(positive regulation of dendritic spine morphogenesis)
chr14	29725141	29726080	diffreps_peak_119278	11.6187	939	ENSSSCT00000053306	MPHOSPH9	4.26747	2.40591e-07	0.000243997	up	100522574	-	-	M-phase phosphoprotein 9		GO:0005886(plasma membrane)//GO:0005814(centriole)//GO:0005794(Golgi apparatus)
chr2	69284301	69284940	diffreps_peak_205528	11.2027	639	ENSSSCT00000014895	KEAP1	3.21974	6.27074e-07	0.00041609	up	100136900	INRF2	-	kelch-like ECH-associated protein 1	ssc04120(Ubiquitin mediated proteolysis)	GO:0005634(nucleus)//GO:0031463(Cul3-RING ubiquitin ligase complex)//GO:0005737(cytoplasm)	GO:0004842(ubiquitin-protein transferase activity)//GO:0008134(transcription factor binding)	GO:0010499(proteasomal ubiquitin-independent protein catabolic process)//GO:0042994(cytoplasmic sequestering of transcription factor)//GO:0006351(transcription, DNA-templated)//GO:0016567(protein ubiquitination)//GO:0042787(protein ubiquitination involved in ubiquitin-dependent protein catabolic process)//GO:0043161(proteasome-mediated ubiquitin-dependent protein catabolic process)//GO:0043433(ne…
chr14	49905752	49906028	diffreps_peak_122976	10.8076	276	ENSSSCT00000062956	SMARCB1	4.19166	1.55744e-06	0.000742626	up	100154735	-	Ensembl:ENSSSCG00000010070	SWI/SNF related, matrix associated, actin dependent regulator of chromatin, subfamily b, member 1		GO:0071565(nBAF complex)//GO:0071564(npBAF complex)//GO:0000790(nuclear chromatin)//GO:0001741(XY body)//GO:0016514(SWI/SNF complex)//GO:0005730(nucleolus)//GO:0090544(BAF-type complex)	GO:0031492(nucleosomal DNA binding)//GO:0000978(RNA polymerase II core promoter proximal region sequence-specific DNA binding)//GO:0000980(RNA polymerase II distal enhancer sequence-specific DNA binding)//GO:0002039(p53 binding)//GO:0030957(Tat protein binding)	GO:0006337(nucleosome disassembly)//GO:0039692(single stranded viral RNA replication via double stranded DNA intermediate)//GO:0001835(blastocyst hatching)//GO:0043923(positive regulation by host of viral transcription)//GO:0030154(cell differentiation)//GO:0043044(ATP-dependent chromatin remodeling)//GO:0008285(negative regulation of cell proliferation)//GO:0006357(regulation of transcription fr…
chr2	133683001	133683860	diffreps_peak_216090	11.2737	859	ENSSSCT00000045936	CDC42SE2	4.66856	5.32452e-07	0.000376216	up	100523052	-	-	CDC42 small effector 2		GO:0005886(plasma membrane)//GO:0070062(extracellular exosome)	GO:0005198(structural molecule activity)	GO:0009966(regulation of signal transduction)//GO:0007165(signal transduction)
chr11	66535921	66536519	diffreps_peak_67373	10.9642	598	ENSSSCT00000010422	MBNL2	2.75894	1.08587e-06	0.000584132	up	100519915	-	Ensembl:ENSSSCG00000009505	muscleblind-like splicing regulator 2			GO:0044822(poly(A) RNA binding)//GO:0046872(metal ion binding)	GO:0043484(regulation of RNA splicing)
chr2	96122521	96123360	diffreps_peak_210234	10.6189	839	ENSSSCT00000015453	MEF2C	5.67865	2.40518e-06	0.00100276	up	733590	-	Ensembl:ENSSSCG00000014149	myocyte enhancer factor 2C	ssc04010(MAPK signaling pathway)//ssc04022(cGMP-PKG signaling pathway)//ssc04921(Oxytocin signaling pathway)//ssc05202(Transcriptional misregulation in cancer)	GO:0043234(protein complex)//GO:0098794(postsynapse)//GO:0005634(nucleus)//GO:0016607(nuclear speck)//GO:0005737(cytoplasm)	GO:0003682(chromatin binding)//GO:0003700(transcription factor activity, sequence-specific DNA binding)//GO:0042826(histone deacetylase binding)//GO:0000981(RNA polymerase II transcription factor activity, sequence-specific DNA binding)//GO:0000978(RNA polymerase II core promoter proximal region sequence-specific DNA binding)//GO:0046982(protein heterodimerization activity)//GO:0000977(RNA polyme…	GO:0055012(ventricular cardiac muscle cell differentiation)//GO:2000727(positive regulation of cardiac muscle cell differentiation)//GO:0006959(humoral immune response)//GO:2000987(positive regulation of behavioral fear response)//GO:0007521(muscle cell fate determination)//GO:0048643(positive regulation of skeletal muscle tissue development)//GO:2001016(positive regulation of skeletal muscle cel…
chr1	184495849	184496155	diffreps_peak_29842	10.7494	306	ENSSSCT00000005572	LGALS3	10.1	1.78062e-06	0.000814188	up	100038033	-	Ensembl:ENSSSCG00000005055|Vega:OTTSUSG00000000925	lectin, galactoside-binding, soluble, 3		GO:0001772(immunological synapse)//GO:0005743(mitochondrial inner membrane)//GO:0070062(extracellular exosome)//GO:0009897(external side of plasma membrane)//GO:0005578(proteinaceous extracellular matrix)//GO:0005634(nucleus)//GO:0005615(extracellular space)	GO:0044822(poly(A) RNA binding)//GO:0043236(laminin binding)//GO:0030246(carbohydrate binding)//GO:0019863(IgE binding)//GO:0042056(chemoattractant activity)	GO:0071674(mononuclear cell migration)//GO:0048245(eosinophil chemotaxis)//GO:0030198(extracellular matrix organization)//GO:1902041(regulation of extrinsic apoptotic signaling pathway via death domain receptors)//GO:2001237(negative regulation of extrinsic apoptotic signaling pathway)//GO:0042129(regulation of T cell proliferation)//GO:0070232(regulation of T cell apoptotic process)//GO:0050918(…
chr1	127090623	127090833	diffreps_peak_20502	12.5854	210	ENSSSCT00000048521	CTDSPL2	6.0011	2.59768e-08	0.000142255	up	100739268	-	-	CTD (carboxy-terminal domain, RNA polymerase II, polypeptide A) small phosphatase like 2
chr12	19877310	19877552	diffreps_peak_72998	11.0141	242	ENSSSCT00000025302	VAT1	2.82971	9.67978e-07	0.000543675	up	100625359	-	Ensembl:ENSSSCG00000024059	vesicle amine transport 1		GO:0070062(extracellular exosome)	GO:0016491(oxidoreductase activity)//GO:0008270(zinc ion binding)	GO:0055114(oxidation-reduction process)//GO:0010637(negative regulation of mitochondrial fusion)
chr11	21371178	21372348	diffreps_peak_60258	10.1719	1170	ENSSSCT00000010315	ZC3H13	2.54499	6.73166e-06	0.00212747	up	100521395	-	Ensembl:ENSSSCG00000009414	zinc finger CCCH-type containing 13		GO:0016607(nuclear speck)	GO:0044822(poly(A) RNA binding)//GO:0046872(metal ion binding)
chr1	106148089	106148859	diffreps_peak_16973	11.5748	770	ENSSSCT00000005012	WDR7	2.52671	2.66198e-07	0.000257096	up	100512572	-	Ensembl:ENSSSCG00000004538	WD repeat domain 7		GO:0005737(cytoplasm)		GO:0002244(hematopoietic progenitor cell differentiation)
chr9	72230095	72230374	diffreps_peak_365211	11.7181	279	ENSSSCT00000016687	ANKIB1	3.67235	1.91393e-07	0.000217984	up	100517844	-	Ensembl:ENSSSCG00000015314	ankyrin repeat and IBR domain containing 1		GO:0005737(cytoplasm)//GO:0000151(ubiquitin ligase complex)	GO:0008270(zinc ion binding)//GO:0031624(ubiquitin conjugating enzyme binding)//GO:0061630(ubiquitin protein ligase activity)	GO:0000209(protein polyubiquitination)//GO:0042787(protein ubiquitination involved in ubiquitin-dependent protein catabolic process)//GO:0032436(positive regulation of proteasomal ubiquitin-dependent protein catabolic process)
chr7	97957965	97958340	diffreps_peak_326970	12.631	375	ENSSSCT00000038693	FCF1	5.72831	2.33893e-08	0.000142255	up	100524688	-	-	FCF1 rRNA-processing protein	ssc03008(Ribosome biogenesis in eukaryotes)	GO:0005730(nucleolus)//GO:0032040(small-subunit processome)	GO:0044822(poly(A) RNA binding)	GO:0006364(rRNA processing)
chr4	124740881	124741818	diffreps_peak_262771	10.3653	937	ENSSSCT00000007559	RPAP2	4.43626	4.3127e-06	0.00152648	up	100517893	-	Ensembl:ENSSSCG00000006903	RNA polymerase II associated protein 2		GO:0005730(nucleolus)//GO:0016591(DNA-directed RNA polymerase II, holoenzyme)//GO:0005737(cytoplasm)	GO:0008420(CTD phosphatase activity)	GO:0009301(snRNA transcription)//GO:0070940(dephosphorylation of RNA polymerase II C-terminal domain)
chr16	47995621	47996535	diffreps_peak_168878	10.091	914	ENSSSCT00000062419	MCCC2	2.08026	8.10947e-06	0.00245052	up
chr2	41105824	41106060	diffreps_peak_200870	10.1013	236	ENSSSCT00000014606	SAAL1	3.80287	7.92025e-06	0.00240889	up	100526207	-	-	serum amyloid A-like 1		GO:0005615(extracellular space)
chr6	135217481	135217787	diffreps_peak_304505	10.4157	306	ENSSSCT00000051502	GIPC2	6.08635	3.83929e-06	0.00140307	up	100625104	-	-	GIPC PDZ domain containing family, member 2		GO:0070062(extracellular exosome)
chr3	9794381	9794600	diffreps_peak_221024	10.1496	219	ENSSSCT00000022361	ORAI2	3.34836	7.08617e-06	0.00221178	up	100738277	-	Ensembl:ENSSSCG00000023912	ORAI calcium release-activated calcium modulator 2	ssc04020(Calcium signaling pathway)
chr2	75438341	75439595	diffreps_peak_206632	11.8135	1254	ENSSSCT00000027155	GNA11	3.0176	1.53629e-07	0.000199952	up	733588	-	-	guanine nucleotide binding protein (G protein), alpha 11 (Gq class)	ssc04020(Calcium signaling pathway)//ssc04022(cGMP-PKG signaling pathway)//ssc04270(Vascular smooth muscle contraction)//ssc04540(Gap junction)//ssc04725(Cholinergic synapse)//ssc04730(Long-term depression)//ssc04911(Insulin secretion)//ssc04912(GnRH signaling pathway)//	GO:0005886(plasma membrane)//GO:0070062(extracellular exosome)//GO:0016020(membrane)//GO:0001750(photoreceptor outer segment)//GO:0005765(lysosomal membrane)//GO:0005737(cytoplasm)	GO:0031826(type 2A serotonin receptor binding)//GO:0003924(GTPase activity)//GO:0031683(G-protein beta/gamma-subunit complex binding)//GO:0005525(GTP binding)//GO:0004871(signal transducer activity)//GO:0001664(G-protein coupled receptor binding)//GO:0046872(metal ion binding)	GO:0045634(regulation of melanocyte differentiation)//GO:0008152(metabolic process)//GO:0007507(heart development)//GO:0009649(entrainment of circadian clock)//GO:0007213(G-protein coupled acetylcholine receptor signaling pathway)//GO:0001501(skeletal system development)//GO:0001508(action potential)//GO:0007603(phototransduction, visible light)//GO:0060158(phospholipase C-activating dopamine rec…
chr1	66391561	66392110	diffreps_peak_10608	12.9232	549	ENSSSCT00000004808	USP45	7.65177	1.19346e-08	0.000142255	up	100152458	-	Ensembl:ENSSSCG00000004351	ubiquitin specific peptidase 45			GO:0036459(thiol-dependent ubiquitinyl hydrolase activity)//GO:0008270(zinc ion binding)//GO:0004843(thiol-dependent ubiquitin-specific protease activity)//GO:0008234(cysteine-type peptidase activity)	GO:0016579(protein deubiquitination)//GO:0006511(ubiquitin-dependent protein catabolic process)
chr2	140868719	140869580	diffreps_peak_217383	10.0218	861	ENSSSCT00000015666	CTNNA1	3.38675	9.51082e-06	0.00277732	up	100523778	-	Ensembl:ENSSSCG00000014339	catenin (cadherin-associated protein), alpha 1, 102kDa	ssc04390(Hippo signaling pathway)//ssc04520(Adherens junction)//ssc04530(Tight junction)//ssc04670(Leukocyte transendothelial migration)//ssc05100(Bacterial invasion of epithelial cells)//ssc05200(Pathways in cancer)//ssc05213(Endometrial cancer)//ssc05412(Arrhythmogenic right ventricular cardiomyopathy (ARVC))	GO:0030027(lamellipodium)//GO:0014704(intercalated disc)//GO:0015629(actin cytoskeleton)//GO:0016342(catenin complex)//GO:0005829(cytosol)//GO:0005915(zonula adherens)//GO:0016600(flotillin complex)//GO:0005925(focal adhesion)	GO:0008013(beta-catenin binding)//GO:0045295(gamma-catenin binding)//GO:0005198(structural molecule activity)//GO:0045296(cadherin binding)//GO:0017166(vinculin binding)//GO:0051015(actin filament binding)//GO:0044822(poly(A) RNA binding)	GO:0090136(epithelial cell-cell adhesion)//GO:2000146(negative regulation of cell motility)//GO:0045880(positive regulation of smoothened signaling pathway)//GO:0071681(cellular response to indole-3-methanol)//GO:0007015(actin filament organization)//GO:0007163(establishment or maintenance of cell polarity)//GO:0007406(negative regulation of neuroblast proliferation)//GO:0034613(cellular protein …
chr11	14146101	14147122	diffreps_peak_59031	10.9187	1021	ENSSSCT00000010263	STOML3	3.76161	1.20575e-06	0.000626607	up	100525123	-	Ensembl:ENSSSCG00000009366	stomatin (EPB72)-like 3		GO:0016021(integral component of membrane)//GO:0005929(cilium)//GO:0045121(membrane raft)		GO:0007165(signal transduction)
chr5	56993622	56993845	diffreps_peak_273468	12.8393	223	ENSSSCT00000000645	EPS8	7.9442	1.4477e-08	0.000142255	up
chr6	85278041	85278968	diffreps_peak_296199	12.5122	927	ENSSSCT00000058806	DNAJC8	4.96272	3.0744e-08	0.000142255	up
chr8	101282307	101283140	diffreps_peak_347316	11.8234	833	ENSSSCT00000040673	FGF2	3.66483	1.50168e-07	0.000198559	up	397643	-	-	fibroblast growth factor 2 (basic)	ssc04010(MAPK signaling pathway)//ssc04014(Ras signaling pathway)//ssc04015(Rap1 signaling pathway)//ssc04151(PI3K-Akt signaling pathway)//ssc04550(Signaling pathways regulating pluripotency of stem cells)//ssc04810(Regulation of actin cytoskeleton)//ssc05200(Pathways in cancer)//ssc05205(Proteoglycans in cancer)//ssc05218(Melanoma)	GO:0005615(extracellular space)	GO:0008083(growth factor activity)	GO:0001759(organ induction)//GO:0010001(glial cell differentiation)//GO:0010628(positive regulation of gene expression)//GO:0008285(negative regulation of cell proliferation)//GO:0051726(regulation of cell cycle)//GO:0060128(corticotropin hormone secreting cell differentiation)//GO:0010595(positive regulation of endothelial cell migration)//GO:0046668(regulation of retinal cell programmed cell de…
chr13	139017405	139017610	diffreps_peak_103323	10.201	205	ENSSSCT00000040729	POLQ	4.10748	6.29457e-06	0.00202179	up
chr13	107785933	107786860	diffreps_peak_98235	10.6014	927	ENSSSCT00000012854	MECOM	3.49543	2.50408e-06	0.00103064	up	100518275	-	-	MDS1 and EVI1 complex locus	ssc04010(MAPK signaling pathway)//ssc05200(Pathways in cancer)//ssc05220(Chronic myeloid leukemia)	GO:0016607(nuclear speck)//GO:0000118(histone deacetylase complex)//GO:0005794(Golgi apparatus)//GO:0016235(aggresome)	GO:0003676(nucleic acid binding)//GO:0042803(protein homodimerization activity)//GO:0046872(metal ion binding)//GO:0003677(DNA binding)//GO:0003700(transcription factor activity, sequence-specific DNA binding)	GO:0046329(negative regulation of JNK cascade)//GO:0098727(maintenance of cell number)//GO:0043069(negative regulation of programmed cell death)//GO:0072001(renal system development)//GO:0009791(post-embryonic development)//GO:0030900(forebrain development)//GO:0042127(regulation of cell proliferation)//GO:0001701(in utero embryonic development)//GO:0006954(inflammatory response)//GO:0009617(resp…
chr8	56198941	56199688	diffreps_peak_340093	10.8869	747	ENSSSCT00000058507	REST	2.47667	1.29746e-06	0.000657877	up	100520754	-	Ensembl:ENSSSCG00000008893	RE1-silencing transcription factor	ssc04550(Signaling pathways regulating pluripotency of stem cells)//ssc05016(Huntington's disease)	GO:0005634(nucleus)//GO:0017053(transcriptional repressor complex)	GO:0003676(nucleic acid binding)//GO:0003700(transcription factor activity, sequence-specific DNA binding)//GO:0000981(RNA polymerase II transcription factor activity, sequence-specific DNA binding)//GO:0001047(core promoter binding)//GO:0003682(chromatin binding)//GO:0044212(transcription regulatory region DNA binding)//GO:0001078(transcriptional repressor activity, RNA polymerase II core promot…	GO:2000065(negative regulation of cortisol biosynthetic process)//GO:0008285(negative regulation of cell proliferation)//GO:0000122(negative regulation of transcription from RNA polymerase II promoter)//GO:0010629(negative regulation of gene expression)//GO:0043065(positive regulation of apoptotic process)//GO:0045955(negative regulation of calcium ion-dependent exocytosis)//GO:0006351(transcript…
chr14	108416181	108416840	diffreps_peak_132947	10.2425	659	ENSSSCT00000011501	ENSSSCG00000010513	14.0206	5.72182e-06	0.00188283	up
chr6	6435241	6437080	diffreps_peak_282438	11.0925	1839	ENSSSCT00000002981	PLCG2	3.63484	8.08241e-07	0.000485083	up	100518663	-	Ensembl:ENSSSCG00000002688	phospholipase C, gamma 2 (phosphatidylinositol-specific)	ssc00562(Inositol phosphate metabolism)//
chr9	3018430	3018786	diffreps_peak_353983	11.1021	356	ENSSSCT00000060139	ENSSSCG00000014618	3.44939	7.90501e-07	0.000478605	up
chr7	37804721	37805142	diffreps_peak_316809	11.7927	421	ENSSSCT00000037803	PRPH2	4.413	1.61183e-07	0.000203184	up
chr13	19597102	19597468	diffreps_peak_83583	10.8624	366	ENSSSCT00000041518	ENSSSCG00000011237	2.42737	1.37264e-06	0.000682827	up
chr13	180667023	180667224	diffreps_peak_109813	12.6843	201	ENSSSCT00000022689	USP25	6.39402	2.06862e-08	0.000142255	up	100628105	-	Ensembl:ENSSSCG00000024623	ubiquitin specific peptidase 25		GO:0005783(endoplasmic reticulum)	GO:0031625(ubiquitin protein ligase binding)//GO:0051117(ATPase binding)//GO:0032183(SUMO binding)//GO:0036459(thiol-dependent ubiquitinyl hydrolase activity)//GO:0004843(thiol-dependent ubiquitin-specific protease activity)	GO:0071108(protein K48-linked deubiquitination)//GO:0016579(protein deubiquitination)//GO:1904293(negative regulation of ERAD pathway)//GO:0006511(ubiquitin-dependent protein catabolic process)//GO:0070536(protein K63-linked deubiquitination)
chr15	125734121	125734590	diffreps_peak_158684	10.7537	469	ENSSSCT00000017674	MRPL44	12.9756	1.76306e-06	0.000808244	up	100153145	-	Ensembl:ENSSSCG00000016232	mitochondrial ribosomal protein L44		GO:0005634(nucleus)	GO:0044822(poly(A) RNA binding)//GO:0004525(ribonuclease III activity)//GO:0003725(double-stranded RNA binding)	GO:0030422(production of siRNA involved in RNA interference)//GO:0090502(RNA phosphodiester bond hydrolysis, endonucleolytic)//GO:0031054(pre-miRNA processing)//GO:0031053(primary miRNA processing)
chr6	64311981	64312940	diffreps_peak_292518	10.6211	959	ENSSSCT00000024211	RER1	4.10602	2.39285e-06	0.000999254	up
chr16	27946681	27947141	diffreps_peak_165633	10.1893	460	ENSSSCT00000018376	HMGCS1	5.66483	6.46672e-06	0.00206416	up	100524223	-	Ensembl:ENSSSCG00000016872	3-hydroxy-3-methylglutaryl-CoA synthase 1 (soluble)	ssc00072(Synthesis and degradation of ketone bodies)//ssc00280(Valine, leucine and isoleucine degradation)//ssc00650(Butanoate metabolism)//ssc00900(Terpenoid backbone biosynthesis)//	GO:0005654(nucleoplasm)//GO:0005886(plasma membrane)//GO:0005737(cytoplasm)	GO:0004421(hydroxymethylglutaryl-CoA synthase activity)	GO:0008299(isoprenoid biosynthetic process)
chr6	98568037	98568387	diffreps_peak_298545	10.0147	350	ENSSSCT00000004078	RALBP1	3.41716	9.66758e-06	0.00281243	up	100519155	-	Ensembl:ENSSSCG00000003680|Vega:OTTSUSG00000001785	ralA binding protein 1	ssc04014(Ras signaling pathway)//ssc05200(Pathways in cancer)//ssc05212(Pancreatic cancer)	GO:0005622(intracellular)//GO:0016020(membrane)	GO:0048365(Rac GTPase binding)//GO:0005096(GTPase activator activity)//GO:0017160(Ral GTPase binding)//GO:0016887(ATPase activity)//GO:0022857(transmembrane transporter activity)	GO:0006897(endocytosis)//GO:0055085(transmembrane transport)//GO:0008152(metabolic process)//GO:0007264(small GTPase mediated signal transduction)//GO:0043547(positive regulation of GTPase activity)
chr9	113761	114634	diffreps_peak_353500	10.1312	873	ENSSSCT00000025295	IPO7	4.06354	7.39205e-06	0.00228549	up	100626508	-	Ensembl:ENSSSCG00000028886	importin 7		GO:0005654(nucleoplasm)//GO:0016020(membrane)//GO:0005635(nuclear envelope)//GO:0005829(cytosol)	GO:0042393(histone binding)//GO:0008565(protein transporter activity)//GO:0008536(Ran GTPase binding)	GO:0006606(protein import into nucleus)//GO:0045087(innate immune response)//GO:0007165(signal transduction)
chr1	8656737	8657340	diffreps_peak_1357	10.168	603	ENSSSCT00000050178	TULP4	8.54631	6.79194e-06	0.00214362	up	102162384	-	-	tubby like protein 4
chr5	22269481	22270583	diffreps_peak_267777	11.35	1102	ENSSSCT00000062640	RDH16	4.00081	4.46644e-07	0.000338568	up	100511633	-	Ensembl:ENSSSCG00000024919	retinol dehydrogenase 16 (all-trans)	ssc00830(Retinol metabolism)//		GO:0016491(oxidoreductase activity)	GO:0055114(oxidation-reduction process)
chr8	67572081	67572660	diffreps_peak_341888	10.0917	579	ENSSSCT00000047559	ENSSSCG00000025514	3.89724	8.09732e-06	0.00244746	up
chr13	146214481	146215360	diffreps_peak_104459	10.7821	879	ENSSSCT00000013041	ENSSSCG00000011917	3.42636	1.6517e-06	0.00077334	up
chr13	179167224	179167607	diffreps_peak_109572	12.0619	383	ENSSSCT00000013135	LIPI	3.19894	8.67127e-08	0.00016092	up	100154888	-	Ensembl:ENSSSCG00000012004	lipase, member I		GO:0005886(plasma membrane)//GO:0005615(extracellular space)	GO:0008201(heparin binding)//GO:0052689(carboxylic ester hydrolase activity)//GO:0004620(phospholipase activity)	GO:0016042(lipid catabolic process)
chr10	25204521	25204745	diffreps_peak_48876	11.448	224	ENSSSCT00000012233	CTSV	4.94794	3.56418e-07	0.000297683	up	396926	CTSL|CTSL1|CTSL2	Ensembl:ENSSSCG00000011171	cathepsin V	ssc04142(Lysosome)//ssc04145(Phagosome)//ssc04210(Apoptosis)//ssc04612(Antigen processing and presentation)//ssc05205(Proteoglycans in cancer)//ssc05323(Rheumatoid arthritis)
chr8	32109945	32110761	diffreps_peak_336215	12.219	816	ENSSSCT00000029046	APBB2	4.25046	6.03984e-08	0.000149879	up	100514856	-	Ensembl:ENSSSCG00000022168	amyloid beta (A4) precursor protein-binding, family B, member 2		GO:0005634(nucleus)//GO:0005737(cytoplasm)	GO:0008134(transcription factor binding)//GO:0001540(beta-amyloid binding)	GO:0007411(axon guidance)//GO:0030198(extracellular matrix organization)//GO:0007050(cell cycle arrest)//GO:0001764(neuron migration)//GO:0043066(negative regulation of apoptotic process)//GO:0043065(positive regulation of apoptotic process)//GO:0006355(regulation of transcription, DNA-templated)//GO:0030308(negative regulation of cell growth)
chr1	230230891	230231248	diffreps_peak_37241	10.8802	357	ENSSSCT00000005817	ENSSSCG00000005282	5.17919	1.31753e-06	0.000664614	up
chr5	19586681	19588260	diffreps_peak_267340	10.0197	1579	ENSSSCT00000000314	ITGA5	4.04768	9.55621e-06	0.00278774	up	100155091	-	Ensembl:ENSSSCG00000000293|Vega:OTTSUSG00000002027	integrin, alpha 5 (fibronectin receptor, alpha polypeptide)	ssc04145(Phagosome)//ssc04151(PI3K-Akt signaling pathway)//ssc04510(Focal adhesion)//ssc04512(ECM-receptor interaction)//ssc04640(Hematopoietic cell lineage)//ssc04810(Regulation of actin cytoskeleton)//ssc05100(Bacterial invasion of epithelial cells)//ssc05133(Pertussis)//ssc05205(Proteoglycans in cancer)//ssc05206(MicroRNAs in cancer)//ssc05410(Hypertrophic cardiomyopathy (HCM))//ssc05412(Arrhy…	GO:0009897(external side of plasma membrane)//GO:0005794(Golgi apparatus)//GO:0045202(synapse)//GO:0005911(cell-cell junction)//GO:0031410(cytoplasmic vesicle)//GO:0005783(endoplasmic reticulum)//GO:0032587(ruffle membrane)//GO:0005925(focal adhesion)//GO:0008305(integrin complex)	GO:0005178(integrin binding)	GO:0007159(leukocyte cell-cell adhesion)//GO:0035987(endodermal cell differentiation)//GO:0035313(wound healing, spreading of epidermal cells)//GO:0007157(heterophilic cell-cell adhesion via plasma membrane cell adhesion molecules)//GO:0033631(cell-cell adhesion mediated by integrin)//GO:0007044(cell-substrate junction assembly)//GO:0034113(heterotypic cell-cell adhesion)//GO:0050731(positive reg…
chrUn_NW_018085356v1	342387	342617	diffreps_peak_384818	10.7121	230	ENSSSCT00000053269	ENSSSCG00000038202	2.84054	1.94054e-06	0.00086334	up
chr8	71231151	71231500	diffreps_peak_342467	10.8709	349	ENSSSCT00000045999	CDKL2	16.9794	1.34624e-06	0.00067371	up	100737771	-	Ensembl:ENSSSCG00000008970	cyclin-dependent kinase-like 2 (CDC2-related kinase)			GO:0004672(protein kinase activity)//GO:0005524(ATP binding)	GO:0006468(protein phosphorylation)
chr2	78961455	78961760	diffreps_peak_207302	11.3356	305	ENSSSCT00000057556	HNRNPH1	44.5641	4.61776e-07	0.00034496	up	100519535	-	Ensembl:ENSSSCG00000014022	heterogeneous nuclear ribonucleoprotein H1 (H)		GO:0071013(catalytic step 2 spliceosome)//GO:0016020(membrane)	GO:0044822(poly(A) RNA binding)//GO:0000166(nucleotide binding)//GO:0003676(nucleic acid binding)	GO:0043484(regulation of RNA splicing)
chr14	101193077	101193617	diffreps_peak_131721	12.0886	540	ENSSSCT00000035898	IFIT2	3.85032	8.15407e-08	0.000158661	up	100155467	G10P2|GARG-39|IFI-54|IFI-54K|IFI54|IFIT-2|ISG-54K|ISG54|cig42	Ensembl:ENSSSCG00000010451|Vega:OTTSUSG00000002922	interferon-induced protein with tetratricopeptide repeats 2		GO:0005783(endoplasmic reticulum)	GO:0044822(poly(A) RNA binding)//GO:0003723(RNA binding)	GO:0032091(negative regulation of protein binding)//GO:0043065(positive regulation of apoptotic process)//GO:0051607(defense response to virus)//GO:0035457(cellular response to interferon-alpha)
chr11	2393821	2395240	diffreps_peak_57010	12.2492	1419	ENSSSCT00000041028	SACS	24.2165	5.6339e-08	0.00014773	up	100739260	-	-	sacsin molecular chaperone
chr12	14053394	14054000	diffreps_peak_71917	10.1152	606	ENSSSCT00000031775	NOL11	3.98704	7.67049e-06	0.00235083	up	106504086	-	Ensembl:ENSSSCG00000017275	nucleolar protein 11		GO:0005634(nucleus)
chr2	14596895	14597135	diffreps_peak_196615	13.0889	240	ENSSSCT00000022326	PTPRJ	11.5623	8.14892e-09	0.000142255	up	100524973	-	Ensembl:ENSSSCG00000023709	protein tyrosine phosphatase, receptor type, J	ssc04520(Adherens junction)	GO:0001772(immunological synapse)//GO:0016021(integral component of membrane)//GO:0070062(extracellular exosome)//GO:0009986(cell surface)//GO:0005654(nucleoplasm)//GO:0005911(cell-cell junction)	GO:0051019(mitogen-activated protein kinase binding)//GO:0008013(beta-catenin binding)//GO:0045295(gamma-catenin binding)//GO:0005161(platelet-derived growth factor receptor binding)//GO:0070097(delta-catenin binding)//GO:0004725(protein tyrosine phosphatase activity)	GO:0035335(peptidyl-tyrosine dephosphorylation)//GO:0043116(negative regulation of vascular permeability)//GO:0048008(platelet-derived growth factor receptor signaling pathway)//GO:0007507(heart development)//GO:0030336(negative regulation of cell migration)//GO:0010642(negative regulation of platelet-derived growth factor receptor signaling pathway)//GO:0042059(negative regulation of epidermal g…
chr15	80731202	80731820	diffreps_peak_151506	11.2107	618	ENSSSCT00000041083	ENSSSCG00000022345	9.01289	6.15642e-07	0.000411716	up
chr9	116135230	116135449	diffreps_peak_372220	10.8294	219	ENSSSCT00000016876	DARS2	5.11095	1.48126e-06	0.000717844	up	100624574	-	Ensembl:ENSSSCG00000015492	aspartyl-tRNA synthetase 2, mitochondrial	ssc00970(Aminoacyl-tRNA biosynthesis)	GO:0005654(nucleoplasm)//GO:0005737(cytoplasm)	GO:0005524(ATP binding)//GO:0003676(nucleic acid binding)//GO:0050560(aspartate-tRNA(Asn) ligase activity)//GO:0042803(protein homodimerization activity)	GO:0006418(tRNA aminoacylation for protein translation)
chr18	46208121	46208605	diffreps_peak_192429	11.7057	484	ENSSSCT00000036842	HNRNPA2B1	9.10339	1.96918e-07	0.000220605	up	100521762	HNRNPA2/B1	-	heterogeneous nuclear ribonucleoprotein A2/B1		GO:0071013(catalytic step 2 spliceosome)//GO:0016020(membrane)	GO:0044822(poly(A) RNA binding)//GO:0000166(nucleotide binding)//GO:0043047(single-stranded telomeric DNA binding)//GO:0097157(pre-mRNA intronic binding)	GO:0006397(mRNA processing)//GO:0050658(RNA transport)//GO:0048025(negative regulation of mRNA splicing, via spliceosome)//GO:0000122(negative regulation of transcription from RNA polymerase II promoter)
chr3	22643261	22643795	diffreps_peak_223298	10.3106	534	ENSSSCT00000058350	UBFD1	9.00278	4.89142e-06	0.00167403	up	100523987	-	Ensembl:ENSSSCG00000010796	ubiquitin family domain containing 1			GO:0044822(poly(A) RNA binding)
chr7	25161058	25161363	diffreps_peak_314629	11.3984	305	ENSSSCT00000001637	BRD2	4.3226	3.99611e-07	0.000316595	up	100141307	RING3	Ensembl:ENSSSCG00000001471|Vega:OTTSUSG00000001389	bromodomain containing 2		GO:0005634(nucleus)//GO:0005737(cytoplasm)	GO:0070577(lysine-acetylated histone binding)//GO:0003682(chromatin binding)	GO:0006357(regulation of transcription from RNA polymerase II promoter)//GO:0006334(nucleosome assembly)
chr2	136458746	136459280	diffreps_peak_216591	10.6739	534	ENSSSCT00000042788	SKP1	6.01813	2.11893e-06	0.00091684	up	100520183	-	-	S-phase kinase-associated protein 1
chr15	101523021	101524065	diffreps_peak_154792	10.2593	1044	ENSSSCT00000038754	MARS2	7.87222	5.5047e-06	0.00182979	up
chr8	116417581	116418294	diffreps_peak_349674	10.1618	713	ENSSSCT00000010028	TET2	2.49621	6.8896e-06	0.00216552	up
chr15	132979121	132981540	diffreps_peak_159933	11.5031	2419	ENSSSCT00000037252	ENSSSCG00000016284	3.15116	3.14012e-07	0.000279063	up
chr6	68644956	68645800	diffreps_peak_293236	11.2896	844	ENSSSCT00000003756	PARK7	3.10017	5.13392e-07	0.000367581	up	780404	-	-	parkinson protein 7	ssc05012(Parkinson's disease)	GO:0070062(extracellular exosome)//GO:0005747(mitochondrial respiratory chain complex I)//GO:0098793(presynapse)//GO:0043005(neuron projection)//GO:0005829(cytosol)//GO:0005759(mitochondrial matrix)//GO:0016605(PML body)//GO:0000785(chromatin)//GO:0005783(endoplasmic reticulum)//GO:0044297(cell body)//GO:0005758(mitochondrial intermembrane space)	GO:0019900(kinase binding)//GO:0008233(peptidase activity)//GO:0044388(small protein activating enzyme binding)//GO:0051920(peroxiredoxin activity)//GO:0036478(L-dopa decarboxylase activator activity)//GO:1990422(glyoxalase (glycolic acid-forming) activity)//GO:1903135(cupric ion binding)//GO:0036470(tyrosine 3-monooxygenase activator activity)//GO:0003729(mRNA binding)//GO:0097110(scaffold prote…	GO:0019243(methylglyoxal catabolic process to D-lactate via S-lactoyl-glutathione)//GO:0033234(negative regulation of protein sumoylation)//GO:1901671(positive regulation of superoxide dismutase activity)//GO:1903384(negative regulation of hydrogen peroxide-induced neuron intrinsic apoptotic signaling pathway)//GO:0070301(cellular response to hydrogen peroxide)//GO:0050727(regulation of inflammat…
chr15	103590315	103590760	diffreps_peak_155107	11.6923	445	ENSSSCT00000065969	MAIP1	5.06487	2.03105e-07	0.000223896	up
chr14	92363041	92363913	diffreps_peak_130304	11.3274	872	ENSSSCT00000064863	ENSSSCG00000035762	3.99787	4.70552e-07	0.00034874	up
chr3	43982788	43983950	diffreps_peak_227144	10.8329	1162	ENSSSCT00000044871	TTL	2.99216	1.46919e-06	0.000714149	up	445530	-	-	tubulin tyrosine ligase			GO:0005524(ATP binding)//GO:0004835(tubulin-tyrosine ligase activity)	GO:0030516(regulation of axon extension)//GO:0006464(cellular protein modification process)//GO:0000226(microtubule cytoskeleton organization)
chr4	59396941	59397880	diffreps_peak_251774	10.2196	939	ENSSSCT00000006763	ZFHX4	2.95228	6.03116e-06	0.00195821	up	100158210	-	-	zinc finger homeobox 4		GO:0005634(nucleus)	GO:0043565(sequence-specific DNA binding)//GO:0008270(zinc ion binding)	GO:0006355(regulation of transcription, DNA-templated)
chr18	7580061	7580360	diffreps_peak_186072	11.8262	299	ENSSSCT00000042053	ENSSSCG00000039581	3.50215	1.4921e-07	0.000198009	up
chr12	26678241	26679760	diffreps_peak_74320	10.3233	1519	ENSSSCT00000019127	EME1	3.89042	4.75038e-06	0.00163854	up	100516510	-	Ensembl:ENSSSCG00000017571	essential meiotic structure-specific endonuclease 1	ssc03440(Homologous recombination)//ssc03460(Fanconi anemia pathway)	GO:0005737(cytoplasm)//GO:0005720(nuclear heterochromatin)	GO:0004518(nuclease activity)//GO:0003677(DNA binding)	GO:0072429(response to intra-S DNA damage checkpoint signaling)//GO:0090305(nucleic acid phosphodiester bond hydrolysis)
chr1	93046441	93046800	diffreps_peak_14884	10.1505	359	ENSSSCT00000049896	ENSSSCG00000039396	4.18865	7.07072e-06	0.00220803	up
chr6	120911106	120911780	diffreps_peak_302237	11.1464	674	ENSSSCT00000004149	KIAA1328	3.87607	7.13858e-07	0.000449416	up
chr2	116922123	116922338	diffreps_peak_213439	12.807	215	ENSSSCT00000015525	APC	9.875	1.55973e-08	0.000142255	up	100517932	APC1	Ensembl:ENSSSCG00000014207	adenomatous polyposis coli	ssc04310(Wnt signaling pathway)//ssc04390(Hippo signaling pathway)//ssc04550(Signaling pathways regulating pluripotency of stem cells)//ssc04810(Regulation of actin cytoskeleton)//ssc05166(HTLV-I infection)//ssc05200(Pathways in cancer)//ssc05206(MicroRNAs in cancer)//ssc05210(Colorectal cancer)//ssc05213(Endometrial cancer)//ssc05217(Basal cell carcinoma)	GO:0005923(bicellular tight junction)//GO:0016328(lateral plasma membrane)//GO:0005881(cytoplasmic microtubule)//GO:0030027(lamellipodium)//GO:0030877(beta-catenin destruction complex)//GO:0000776(kinetochore)//GO:0016342(catenin complex)//GO:0005813(centrosome)//GO:0035371(microtubule plus-end)//GO:0005913(cell-cell adherens junction)//GO:0044295(axonal growth cone)//GO:0005634(nucleus)//GO:0032…	GO:0019901(protein kinase binding)//GO:0045295(gamma-catenin binding)//GO:0051010(microtubule plus-end binding)//GO:0019887(protein kinase regulator activity)//GO:0008013(beta-catenin binding)	GO:0044336(canonical Wnt signaling pathway involved in negative regulation of apoptotic process)//GO:0033077(T cell differentiation in thymus)//GO:0051781(positive regulation of cell division)//GO:0007026(negative regulation of microtubule depolymerization)//GO:0007091(metaphase/anaphase transition of mitotic cell cycle)//GO:0045670(regulation of osteoclast differentiation)//GO:0045736(negative r…
chr1	217260101	217261140	diffreps_peak_35160	10.0301	1039	ENSSSCT00000027088	ENSSSCG00000023595	3.71893	9.33124e-06	0.00273738	up
chr13	19205821	19206875	diffreps_peak_83523	12.5166	1054	ENSSSCT00000012302	UBP1	5.75466	3.04377e-08	0.000142255	up	100512254	-	-	upstream binding protein 1 (LBP-1a)		GO:0005654(nucleoplasm)//GO:0005634(nucleus)//GO:0005737(cytoplasm)	GO:0043565(sequence-specific DNA binding)//GO:0003700(transcription factor activity, sequence-specific DNA binding)	GO:0006357(regulation of transcription from RNA polymerase II promoter)//GO:0001525(angiogenesis)
chr1	163896041	163896594	diffreps_peak_26497	11.6188	553	ENSSSCT00000062824	MEGF11	3.70995	2.40561e-07	0.000243997	up
chr2	50280999	50281326	diffreps_peak_202381	10.5937	327	ENSSSCT00000025219	ENSSSCG00000020755	2.83261	2.54831e-06	0.00104349	up
chr5	21431658	21432120	diffreps_peak_267596	10.9952	462	ENSSSCT00000000399	RPS26	2.08141	1.01111e-06	0.000558281	up	100037997	-	Ensembl:ENSSSCG00000000374	ribosomal protein S26	ssc03010(Ribosome)	GO:0022627(cytosolic small ribosomal subunit)//GO:0005840(ribosome)	GO:0003735(structural constituent of ribosome)//GO:0003729(mRNA binding)	GO:0006412(translation)
chr8	72695064	72695295	diffreps_peak_342748	11.6127	231	ENSSSCT00000009844	ENSSSCG00000008987	2.7923	2.43966e-07	0.000246032	up
chr7	23210601	23211640	diffreps_peak_314360	10.7847	1039	ENSSSCT00000043250	PPP1R18	3.635	1.64156e-06	0.00077047	up	100151743	-	-	protein phosphatase 1, regulatory subunit 18		GO:0005856(cytoskeleton)//GO:0005737(cytoplasm)	GO:0003779(actin binding)//GO:0019902(phosphatase binding)
chr1	143914788	143916020	diffreps_peak_23335	10.2419	1232	ENSSSCT00000005346	MTMR10	2.4321	5.72914e-06	0.00188485	up	100525443	-	Ensembl:ENSSSCG00000004844	myotubularin related protein 10
chr13	109032061	109033361	diffreps_peak_98434	11.5934	1300	ENSSSCT00000012857	SKIL	2.83161	2.55007e-07	0.000251046	up
chr3	52366635	52367300	diffreps_peak_228646	11.9499	665	ENSSSCT00000008940	IL1R2	5.37846	1.12231e-07	0.000175924	up	100628112	-	Ensembl:ENSSSCG00000028331	interleukin 1 receptor, type II	ssc04010(MAPK signaling pathway)//ssc04060(Cytokine-cytokine receptor interaction)//ssc04640(Hematopoietic cell lineage)//ssc05146(Amoebiasis)//ssc05166(HTLV-I infection)//ssc05202(Transcriptional misregulation in cancer)	GO:0016021(integral component of membrane)	GO:0004910(interleukin-1, Type II, blocking receptor activity)	GO:0019221(cytokine-mediated signaling pathway)
chr4	64799481	64800720	diffreps_peak_252684	10.6114	1239	ENSSSCT00000038996	TRAM1	6.0436	2.44704e-06	0.00101528	up	100151996	-	Ensembl:ENSSSCG00000006193	translocation associated membrane protein 1	ssc04141(Protein processing in endoplasmic reticulum)	GO:0005783(endoplasmic reticulum)//GO:0016021(integral component of membrane)		GO:0015031(protein transport)
chr14	111315021	111316247	diffreps_peak_133442	10.7001	1226	ENSSSCT00000011540	CHUK	3.12235	1.99467e-06	0.000880191	up	100135662	IKK-alpha	Ensembl:ENSSSCG00000010548|Vega:OTTSUSG00000001827	conserved helix-loop-helix ubiquitous kinase	ssc04010(MAPK signaling pathway)//ssc04014(Ras signaling pathway)//ssc04062(Chemokine signaling pathway)//ssc04064(NF-kappa B signaling pathway)//ssc04068(FoxO signaling pathway)//ssc04151(PI3K-Akt signaling pathway)//ssc04210(Apoptosis)//ssc04380(Osteoclast differentiation)//ssc04620(Toll-like receptor signaling pathway)//ssc04621(NOD-like receptor signaling pathway)//ssc04622(RIG-I-like recepto…	GO:0005622(intracellular)//GO:0005737(cytoplasm)//GO:0005654(nucleoplasm)	GO:0005524(ATP binding)//GO:0008384(IkappaB kinase activity)//GO:0046982(protein heterodimerization activity)//GO:0097110(scaffold protein binding)//GO:0042803(protein homodimerization activity)	GO:0002011(morphogenesis of an epithelial sheet)//GO:0007595(lactation)//GO:0043123(positive regulation of I-kappaB kinase/NF-kappaB signaling)//GO:0071356(cellular response to tumor necrosis factor)//GO:0042475(odontogenesis of dentin-containing tooth)//GO:0007252(I-kappaB phosphorylation)//GO:0045944(positive regulation of transcription from RNA polymerase II promoter)//GO:0060749(mammary gland…
chr4	110425941	110427040	diffreps_peak_260449	10.6905	1099	ENSSSCT00000038184	ENSSSCG00000037808	3.74551	2.03941e-06	0.000892811	up
chr1	122684409	122686660	diffreps_peak_19757	11.0237	2251	ENSSSCT00000005138	SECISBP2L	4.01819	9.46791e-07	0.000536265	up	100156761	-	Ensembl:ENSSSCG00000004653	SECIS binding protein 2-like			GO:0044822(poly(A) RNA binding)
chr15	133661308	133661560	diffreps_peak_160054	11.919	252	ENSSSCT00000017750	ATG16L1	4.005	1.20515e-07	0.000180387	up	100462746	-	Ensembl:ENSSSCG00000016300	autophagy related 16-like 1	ssc04140(Regulation of autophagy)	GO:0000421(autophagosome membrane)//GO:0005930(axoneme)	GO:0042802(identical protein binding)	GO:0039689(negative stranded viral RNA replication)//GO:0000045(autophagosome assembly)
chr1	119020989	119021600	diffreps_peak_19119	10.9357	611	ENSSSCT00000047929	FAM214A	2.11385	1.15966e-06	0.000610865	up	100153621	-	Ensembl:ENSSSCG00000004617	family with sequence similarity 214, member A
chr13	141287481	141288040	diffreps_peak_103687	11.1986	559	ENSSSCT00000013029	IGSF11	5.16102	6.32963e-07	0.000418324	up	100511781	-	-	immunoglobulin superfamily, member 11		GO:0016021(integral component of membrane)//GO:0070062(extracellular exosome)
chr17	11420777	11421005	diffreps_peak_175994	12.1389	228	ENSSSCT00000007694	VDAC3	3.93328	7.26351e-08	0.000155638	up
chr3	16149513	16149801	diffreps_peak_222132	10.2858	288	ENSSSCT00000008478	ENSSSCG00000007733	2.10014	5.17877e-06	0.00174967	up
chrX	125601061	125601900	diffreps_peak_404183	11.4319	839	ENSSSCT00000051752	TMLHE	7.41854	3.69948e-07	0.000303513	up	100515702	-	-	trimethyllysine hydroxylase, epsilon	ssc00310(Lysine degradation)	GO:0005739(mitochondrion)	GO:0016702(oxidoreductase activity, acting on single donors with incorporation of molecular oxygen, incorporation of two atoms of oxygen)	GO:0055114(oxidation-reduction process)//GO:0051354(negative regulation of oxidoreductase activity)
chr6	68959560	68959800	diffreps_peak_293288	11.6397	240	ENSSSCT00000065793	RERE	4.09644	2.29236e-07	0.000237957	up
chrX	84175841	84176224	diffreps_peak_397774	11.5767	383	ENSSSCT00000013692	TCEAL8	2.48152	2.65012e-07	0.000256406	up	100523765	-	-	transcription elongation factor A (SII)-like 8		GO:0005634(nucleus)	GO:0050699(WW domain binding)	GO:0006357(regulation of transcription from RNA polymerase II promoter)
chr3	5105267	5105501	diffreps_peak_220181	12.1186	234	ENSSSCT00000008332	EIF2AK1	13.2131	7.61103e-08	0.000157047	up	100514518	-	-	eukaryotic translation initiation factor 2-alpha kinase 1	ssc04141(Protein processing in endoplasmic reticulum)//ssc05160(Hepatitis C)//ssc05162(Measles)//ssc05164(Influenza A)//ssc05168(Herpes simplex infection)//ssc05169(Epstein-Barr virus infection)	GO:0005737(cytoplasm)	GO:0005524(ATP binding)//GO:0020037(heme binding)//GO:0004694(eukaryotic translation initiation factor 2alpha kinase activity)//GO:0042803(protein homodimerization activity)	GO:0010998(regulation of translational initiation by eIF2 alpha phosphorylation)//GO:0046501(protoporphyrinogen IX metabolic process)//GO:0009605(response to external stimulus)//GO:0010999(regulation of eIF2 alpha phosphorylation by heme)//GO:0046777(protein autophosphorylation)//GO:0006909(phagocytosis)//GO:0002526(acute inflammatory response)//GO:0008285(negative regulation of cell proliferatio…
chr6	92006141	92006341	diffreps_peak_297398	10.0104	200	ENSSSCT00000004025	AGO3	3.77588	9.76426e-06	0.00283474	up
chr8	120372041	120372364	diffreps_peak_350321	11.1405	323	ENSSSCT00000023747	DDIT4L	2.74056	7.23583e-07	0.000453525	up	100525762	-	Ensembl:ENSSSCG00000025240	DNA-damage-inducible transcript 4-like		GO:0005737(cytoplasm)		GO:0009968(negative regulation of signal transduction)
chr3	102985601	102985945	diffreps_peak_237142	12.0019	344	ENSSSCT00000040648	CEBPZOS	4.06732	9.95703e-08	0.000168641	up
chrX	53802681	53802951	diffreps_peak_393373	10.3523	270	ENSSSCT00000064060	AR	9.68817	4.44311e-06	0.00155933	up	397582	NR3C4|SBMA	Ensembl:ENSSSCG00000012371|Vega:OTTSUSG00000004607	androgen receptor	ssc04114(Oocyte meiosis)//ssc05200(Pathways in cancer)//ssc05215(Prostate cancer)	GO:0005886(plasma membrane)//GO:0005634(nucleus)//GO:0005737(cytoplasm)//GO:0000790(nuclear chromatin)	GO:0008013(beta-catenin binding)//GO:0008270(zinc ion binding)//GO:0003700(transcription factor activity, sequence-specific DNA binding)//GO:0004882(androgen receptor activity)//GO:0043565(sequence-specific DNA binding)//GO:0004879(RNA polymerase II transcription factor activity, ligand-activated sequence-specific DNA binding)//GO:0044212(transcription regulatory region DNA binding)//GO:0005496(s…	GO:0045893(positive regulation of transcription, DNA-templated)//GO:0007283(spermatogenesis)//GO:0060740(prostate gland epithelium morphogenesis)//GO:2001237(negative regulation of extrinsic apoptotic signaling pathway)//GO:0060599(lateral sprouting involved in mammary gland duct morphogenesis)//GO:0072520(seminiferous tubule development)//GO:0060748(tertiary branching involved in mammary gland d…
chr10	23344833	23345388	diffreps_peak_48531	11.4307	555	ENSSSCT00000030669	CAMSAP2	3.48441	3.70915e-07	0.00030385	up	100621685	CAMSAP1L1	Ensembl:ENSSSCG00000027314	calmodulin regulated spectrin-associated protein family, member 2		GO:0005813(centrosome)//GO:0036449(microtubule minus-end)	GO:0030507(spectrin binding)//GO:0005516(calmodulin binding)//GO:0051011(microtubule minus-end binding)	GO:0031175(neuron projection development)//GO:0033043(regulation of organelle organization)//GO:0000226(microtubule cytoskeleton organization)
chr1	123607337	123607546	diffreps_peak_19921	11.7639	209	ENSSSCT00000005147	MYEF2	3.47754	1.72236e-07	0.000207034	up	100153072	-	Ensembl:ENSSSCG00000004661	myelin expression factor 2			GO:0000166(nucleotide binding)//GO:0003676(nucleic acid binding)
chr1	132904274	132905200	diffreps_peak_21557	10.5882	926	ENSSSCT00000055368	SPRED1	11.3419	2.58123e-06	0.00105243	up	100512576	-	-	sprouty-related, EVH1 domain containing 1		GO:0005654(nucleoplasm)//GO:0005737(cytoplasm)//GO:0016020(membrane)	GO:0019901(protein kinase binding)//GO:0005173(stem cell factor receptor binding)//GO:0030291(protein serine/threonine kinase inhibitor activity)//GO:0019902(phosphatase binding)	GO:0043517(positive regulation of DNA damage response, signal transduction by p53 class mediator)//GO:0090311(regulation of protein deacetylation)//GO:0010923(negative regulation of phosphatase activity)//GO:0000188(inactivation of MAPK activity)//GO:0007275(multicellular organism development)//GO:0010801(negative regulation of peptidyl-threonine phosphorylation)
chr2	149709390	149709700	diffreps_peak_218924	10.5105	310	ENSSSCT00000015769	FBXO38	3.58037	3.08685e-06	0.00119713	up	100513273	-	Ensembl:ENSSSCG00000014427	F-box protein 38
chr3	69288805	69289260	diffreps_peak_231508	10.9475	455	ENSSSCT00000026747	ALMS1	2.68148	1.12856e-06	0.000599745	up	100516187	-	-	Alstrom syndrome protein 1		GO:0005622(intracellular)		GO:0051492(regulation of stress fiber assembly)//GO:0016197(endosomal transport)
chr6	160876901	160877780	diffreps_peak_308703	12.3796	879	ENSSSCT00000037431	RNF11	6.13121	4.17208e-08	0.000144671	up	100736575	-	-	ring finger protein 11		GO:0070062(extracellular exosome)//GO:0000151(ubiquitin ligase complex)	GO:0004842(ubiquitin-protein transferase activity)//GO:0008270(zinc ion binding)	GO:0042787(protein ubiquitination involved in ubiquitin-dependent protein catabolic process)//GO:0051865(protein autoubiquitination)
chr8	120640137	120640580	diffreps_peak_350365	11.86	443	ENSSSCT00000059865	LAMTOR3	12.6436	1.38038e-07	0.000191648	up	100526122	-	Ensembl:ENSSSCG00000009176	late endosomal/lysosomal adaptor, MAPK and MTOR activator 3	ssc04010(MAPK signaling pathway)	GO:0071986(Ragulator complex)//GO:0070062(extracellular exosome)//GO:0005925(focal adhesion)	GO:0032947(protein complex scaffold)//GO:0005085(guanyl-nucleotide exchange factor activity)	GO:0043547(positive regulation of GTPase activity)//GO:0071230(cellular response to amino acid stimulus)//GO:0034613(cellular protein localization)//GO:0032008(positive regulation of TOR signaling)
chr3	117645150	117645840	diffreps_peak_239474	11.0494	690	ENSSSCT00000027306	HS1BP3	4.75556	8.92462e-07	0.000516954	up	100625429	-	Ensembl:ENSSSCG00000030115	HCLS1 binding protein 3			GO:0035091(phosphatidylinositol binding)
chr1	189290145	189290940	diffreps_peak_30691	10.2842	795	ENSSSCT00000038102	PPM1A	3.62995	5.19697e-06	0.00175313	up	100738389	-	-	protein phosphatase, Mg2+/Mn2+ dependent, 1A	ssc04010(MAPK signaling pathway)	GO:0016020(membrane)//GO:0005634(nucleus)//GO:0005829(cytosol)	GO:0033192(calmodulin-dependent protein phosphatase activity)//GO:0004871(signal transducer activity)//GO:0030145(manganese ion binding)//GO:0000287(magnesium ion binding)//GO:0070412(R-SMAD binding)	GO:0042347(negative regulation of NF-kappaB import into nucleus)//GO:0030514(negative regulation of BMP signaling pathway)//GO:0043123(positive regulation of I-kappaB kinase/NF-kappaB signaling)//GO:0030177(positive regulation of Wnt signaling pathway)//GO:0016055(Wnt signaling pathway)//GO:0035970(peptidyl-threonine dephosphorylation)//GO:0030512(negative regulation of transforming growth factor…
chr2	25736110	25736344	diffreps_peak_198432	11.4508	234	ENSSSCT00000014522	SLC1A2	3.59644	3.5412e-07	0.000296578	up	100627068	-	-	solute carrier family 1 (glial high affinity glutamate transporter), member 2	ssc04724(Glutamatergic synapse)//ssc05014(Amyotrophic lateral sclerosis (ALS))	GO:0030673(axolemma)//GO:0016021(integral component of membrane)//GO:0009986(cell surface)	GO:0017153(sodium:dicarboxylate symporter activity)//GO:0015501(glutamate:sodium symporter activity)	GO:0046326(positive regulation of glucose import)//GO:0043200(response to amino acid)//GO:0007632(visual behavior)//GO:0021537(telencephalon development)//GO:0035264(multicellular organism growth)//GO:0009611(response to wounding)//GO:0031668(cellular response to extracellular stimulus)//GO:0051938(L-glutamate import)//GO:0070779(D-aspartate import)//GO:0010259(multicellular organism aging)//GO:0…
chr1	107886611	107886939	diffreps_peak_17282	10.0476	328	ENSSSCT00000046956	PPIB	4.02446	8.96221e-06	0.00264921	up	100737887	-	Ensembl:ENSSSCG00000004557	peptidylprolyl isomerase B (cyclophilin B)
[truncated: 637 more rows]

## Sheet: down.Fts_vs_Fs
Differentially methylated RNA sites for: down.Fts_vs_Fs Fold change cut-off: 2 P-value cut-off: 0.00001 Column A ~ E: the coordinates of the differentially methylated RNA sites in bed format, please ref http://genome.ucsc.edu/FAQ/FAQformat.html#format1. Column F: the length of the methylated RNA sites Column G ~ H: the transcript id and gene symbol of differentially methylated RNA. Column I ~ L: …
[truncated: 318 more rows]

[truncated: 6 more sheets: up.Fts1_vs_Fs1, down.Fts1_vs_Fs1, up.Fts2_vs_Fs2, down.Fts2_vs_Fs2, up.Fts3_vs_Fs3, down.Fts3_vs_Fs3]
