# Supplementary material for: Transcriptome-wide m6A profiling reveals mRNA post-transcriptional modification of boar sperm during cryopreservation
Source: BMC Genomics. 2021 Aug 3;22:588. doi: 10.1186/s12864-021-07904-8 (PMC8335898; doi:10.1186/s12864-021-07904-8)
Supplement: Supplementary file 6 — Additional file 6: Table S5-1. GO analysis of up-methylated mRNAs [file 12864_2021_7904_MOESM6_ESM.xls]

## Sheet: BP
#Column "GO.ID" stands for the ID of gene ontology term
#Column "Term" stands for the name of gene ontology term
#Column "Ontology" stands for the ontology of GOID belongs to
#Column "Count" stands for the number of DE genes associated with the listed GOID
#Column "Pop.Hits" stands for the number of background population genes associated with the listed GOID
#Column "List.Total" stands for the total number of DE genes
#Column "Pop.Total" stands for the total number of background population genes
#Column "Fold.Enrichment" stands for the Fold Enrichment value of the GOID, it equals (Count/Pop.Hits)/(List.Total/Pop.Total)
#Column "Pvalue" stands for the significance testing value of the GOID
#Column "FDR" stands for the false discovery rate of the GOID, using Benjamini & Hochberg (1995) method
#Column "Enrichment.Score" stands for the Enrichment Score value of the GOID, it equals (-log10(Pvalue))
#Column "Gene.Ratio" stands for the Gene Ratio value genes associated with the GOID, it equals (Count/List.Total)
#Column "GENES" stands for the DE genes associated with the GOID
GO.ID	Term	Ontology	Count	Pop.Hits	List.Total	Pop.Total	Fold.Enrichment	Pvalue	FDR	Enrichment.Score	Gene.Ratio	GENES
GO:0044237	cellular metabolic process	Biological process	396	6228	577	11765	1.29647	2.84889e-15	1.13927e-11	14.5453	0.686308	APTX//SIRT1//ATG16L1//SSBP1//NUP98//SIN3A//NOL8//BCCIP//RB1//MAT2B//CDO1//BMP4//EFNA1//TBX3//TRPS1//ZHX1//SATB1//MOSPD1//DICER1//YEATS2//ATF7IP//CRY2//RNF2//REST//GLIS3//TRIM27//HCFC1//NSD1//CREBBP//SPEN//TAF3//TBX2//NIPBL//GATA2//MEF2C//FOXO3//GATA3//MAP3K1//MAPK6//BAZ2A//RPL27//RPS26//RPS3A//RPS17//EIF4G1//RPSA//RPL6//TGFBR1//GNAI2//FGF2//TAB3//SPDYA//CSPG4//SPRED1//DUSP1//UBE2V2//HECTD1//RBBP6…
GO:0044260	cellular macromolecule metabolic process	Biological process	315	4609	577	11765	1.39354	1.16213e-14	2.32368e-11	13.9347	0.545927	APTX//SIRT1//SSBP1//NUP98//SIN3A//NOL8//BCCIP//RB1//BMP4//EFNA1//TBX3//TRPS1//ZHX1//SATB1//MOSPD1//DICER1//YEATS2//ATF7IP//CRY2//RNF2//REST//GLIS3//TRIM27//HCFC1//NSD1//CREBBP//SPEN//TAF3//TBX2//NIPBL//GATA2//MEF2C//FOXO3//GATA3//BAZ2A//RPL27//RPS26//RPS3A//RPS17//EIF4G1//RPSA//RPL6//MAP3K1//TGFBR1//GNAI2//FGF2//TAB3//SPDYA//CSPG4//SPRED1//DUSP1//UBE2V2//HECTD1//RBBP6//EIF4E//CNOT1//GEMIN5//PABPC…
GO:0043170	macromolecule metabolic process	Biological process	338	5159	577	11765	1.33588	2.31805e-13	3.08996e-10	12.6349	0.585789	APTX//SIRT1//SSBP1//NUP98//SIN3A//NOL8//BCCIP//RB1//BMP4//EFNA1//TBX3//TRPS1//ZHX1//SATB1//MOSPD1//DICER1//YEATS2//ATF7IP//CRY2//RNF2//REST//GLIS3//TRIM27//HCFC1//NSD1//CREBBP//SPEN//TAF3//TBX2//NIPBL//GATA2//MEF2C//FOXO3//GATA3//BAZ2A//RPL27//RPS26//RPS3A//RPS17//EIF4G1//RPSA//RPL6//MAP3K1//TGFBR1//GNAI2//FGF2//TAB3//SPDYA//CSPG4//SPRED1//DUSP1//UBE2V2//HECTD1//RBBP6//EIF4E//CNOT1//GEMIN5//PABPC…
GO:0031323	regulation of cellular metabolic process	Biological process	218	2979	577	11765	1.49211	8.28993e-12	8.28785e-09	11.0814	0.377816	BCCIP//RB1//BMP4//EFNA1//TBX3//TRPS1//ZHX1//SATB1//MOSPD1//DICER1//YEATS2//ATF7IP//CRY2//RNF2//REST//GLIS3//TRIM27//HCFC1//NSD1//CREBBP//SPEN//TAF3//SIN3A//TBX2//NIPBL//GATA2//MEF2C//FOXO3//GATA3//SIRT1//BAZ2A//MAP3K1//TGFBR1//GNAI2//FGF2//TAB3//SPDYA//CSPG4//SPRED1//DUSP1//NCOA1//PRKAR2A//CYR61//NPTN//CAB39//TAOK1//IL34//SOX9//CCND3//SH3GL2//PPP1CB//ESCO1//UBE2V1//USP1//BAZ1B//NCOA2//KEAP1//CCPG…
GO:0019222	regulation of metabolic process	Biological process	235	3312	577	11765	1.44675	1.84025e-11	1.47183e-08	10.7351	0.407279	BCCIP//RB1//BMP4//EFNA1//TBX3//TRPS1//ZHX1//SATB1//MOSPD1//DICER1//YEATS2//ATF7IP//CRY2//RNF2//REST//GLIS3//TRIM27//HCFC1//NSD1//CREBBP//SPEN//TAF3//SIN3A//TBX2//NIPBL//GATA2//MEF2C//FOXO3//GATA3//SIRT1//BAZ2A//MAP3K1//TGFBR1//GNAI2//FGF2//TAB3//SPDYA//CSPG4//SPRED1//DUSP1//NCOA1//PRKAR2A//CYR61//NPTN//CAB39//TAOK1//IL34//SOX9//CCND3//SH3GL2//PPP1CB//ESCO1//UBE2V1//USP1//BAZ1B//NCOA2//KEAP1//CCPG…
GO:0060255	regulation of macromolecule metabolic process	Biological process	207	2815	577	11765	1.49937	2.63298e-11	1.75488e-08	10.5796	0.358752	BCCIP//RB1//BMP4//EFNA1//TBX3//TRPS1//ZHX1//SATB1//MOSPD1//DICER1//YEATS2//ATF7IP//CRY2//RNF2//REST//GLIS3//TRIM27//HCFC1//NSD1//CREBBP//SPEN//TAF3//SIN3A//TBX2//NIPBL//GATA2//MEF2C//FOXO3//GATA3//SIRT1//BAZ2A//MAP3K1//TGFBR1//GNAI2//FGF2//TAB3//SPDYA//CSPG4//SPRED1//DUSP1//NCOA1//PRKAR2A//CYR61//NPTN//CAB39//TAOK1//IL34//SOX9//CCND3//SH3GL2//PPP1CB//ESCO1//UBE2V1//USP1//BAZ1B//NCOA2//KEAP1//CCPG…
GO:0071704	organic substance metabolic process	Biological process	398	6588	577	11765	1.23182	4.04689e-11	2.31193e-08	10.3929	0.689775	APTX//SIRT1//SSBP1//NUP98//SIN3A//NOL8//BCCIP//RB1//MAT2B//CDO1//BMP4//EFNA1//TBX3//TRPS1//ZHX1//SATB1//MOSPD1//DICER1//YEATS2//ATF7IP//CRY2//RNF2//REST//GLIS3//TRIM27//HCFC1//NSD1//CREBBP//SPEN//TAF3//TBX2//NIPBL//GATA2//MEF2C//FOXO3//GATA3//BAZ2A//RPL27//RPS26//RPS3A//RPS17//EIF4G1//RPSA//RPL6//MAP3K1//TGFBR1//GNAI2//FGF2//TAB3//SPDYA//CSPG4//SPRED1//DUSP1//UBE2V2//HECTD1//RBBP6//STAT5B//STAT5A…
GO:0008152	metabolic process	Biological process	418	7083	577	11765	1.2033	2.0351e-10	1.01729e-07	9.69141	0.724437	APTX//SIRT1//ATG16L1//SSBP1//NUP98//SIN3A//NOL8//BCCIP//RB1//MAT2B//CDO1//BMP4//EFNA1//TBX3//TRPS1//ZHX1//SATB1//MOSPD1//DICER1//YEATS2//ATF7IP//CRY2//RNF2//REST//GLIS3//TRIM27//HCFC1//NSD1//CREBBP//SPEN//TAF3//TBX2//NIPBL//GATA2//MEF2C//FOXO3//GATA3//MAP3K1//MAPK6//BAZ2A//RPL27//RPS26//RPS3A//RPS17//EIF4G1//RPSA//RPL6//TGFBR1//GNAI2//FGF2//TAB3//SPDYA//CSPG4//SPRED1//DUSP1//UBE2V2//HECTD1//RBBP6…
GO:2000112	regulation of cellular macromolecule biosynthetic process	Biological process	154	1955	577	11765	1.60616	2.45606e-10	1.09131e-07	9.60976	0.266898	RB1//BMP4//EFNA1//TBX3//TRPS1//ZHX1//SATB1//MOSPD1//DICER1//YEATS2//ATF7IP//CRY2//RNF2//REST//GLIS3//TRIM27//HCFC1//NSD1//CREBBP//SPEN//TAF3//SIN3A//TBX2//NIPBL//GATA2//MEF2C//FOXO3//GATA3//SIRT1//BAZ2A//NCOA1//PPP1CB//ESCO1//BAZ1B//NCOA2//KEAP1//CCPG1//ETV6//CHD6//ELF5//CREM//MTA2//HOXD3//NFE2L2//DMRTA1//CBL//SCML2//CHD6//ZNF777//ADNP2//E2F4//KCNH4//AFF4//HMGN2//PAXBP1//QRICH1//EHF//MYNN//ZNF205…
GO:0080090	regulation of primary metabolic process	Biological process	210	2957	577	11765	1.44805	4.88153e-10	1.95212e-07	9.31144	0.363951	BCCIP//RB1//BMP4//EFNA1//TBX3//TRPS1//ZHX1//SATB1//MOSPD1//DICER1//YEATS2//ATF7IP//CRY2//RNF2//REST//GLIS3//TRIM27//HCFC1//NSD1//CREBBP//SPEN//TAF3//SIN3A//TBX2//NIPBL//GATA2//MEF2C//FOXO3//GATA3//SIRT1//BAZ2A//MAP3K1//TGFBR1//GNAI2//FGF2//TAB3//SPDYA//CSPG4//SPRED1//DUSP1//NCOA1//PRKAR2A//CYR61//NPTN//CAB39//TAOK1//IL34//SOX9//CCND3//PPP1CB//ESCO1//UBE2V1//USP1//BAZ1B//NCOA2//KEAP1//CCPG1//ETV6/…
GO:0044238	primary metabolic process	Biological process	384	6386	577	11765	1.22608	5.49467e-10	1.99756e-07	9.26006	0.665511	APTX//SIRT1//SSBP1//NUP98//SIN3A//NOL8//BCCIP//RB1//MAT2B//CDO1//BMP4//EFNA1//TBX3//TRPS1//ZHX1//SATB1//MOSPD1//DICER1//YEATS2//ATF7IP//CRY2//RNF2//REST//GLIS3//TRIM27//HCFC1//NSD1//CREBBP//SPEN//TAF3//TBX2//NIPBL//GATA2//MEF2C//FOXO3//GATA3//BAZ2A//RPL27//RPS26//RPS3A//RPS17//EIF4G1//RPSA//RPL6//MAP3K1//TGFBR1//GNAI2//FGF2//TAB3//SPDYA//CSPG4//SPRED1//DUSP1//UBE2V2//HECTD1//RBBP6//EIF4E//CNOT1//…
GO:0010468	regulation of gene expression	Biological process	164	2150	577	11765	1.55533	6.13966e-10	2.04604e-07	9.21186	0.284229	RB1//BMP4//EFNA1//TBX3//TRPS1//ZHX1//SATB1//MOSPD1//DICER1//YEATS2//ATF7IP//CRY2//RNF2//REST//GLIS3//TRIM27//HCFC1//NSD1//CREBBP//SPEN//TAF3//SIN3A//TBX2//NIPBL//GATA2//MEF2C//FOXO3//GATA3//SIRT1//BAZ2A//NCOA1//BAZ1B//NCOA2//KEAP1//CCPG1//ETV6//CHD6//ELF5//CREM//MTA2//HOXD3//NFE2L2//DMRTA1//CBL//SCML2//CHD6//ZNF777//ADNP2//E2F4//KCNH4//AFF4//HMGN2//PAXBP1//QRICH1//EHF//MYNN//ZNF205//ZNF227//HOXB8…
GO:0010556	regulation of macromolecule biosynthetic process	Biological process	156	2018	577	11765	1.57623	7.37552e-10	2.14426e-07	9.13221	0.270364	RB1//BMP4//EFNA1//TBX3//TRPS1//ZHX1//SATB1//MOSPD1//DICER1//YEATS2//ATF7IP//CRY2//RNF2//REST//GLIS3//TRIM27//HCFC1//NSD1//CREBBP//SPEN//TAF3//SIN3A//TBX2//NIPBL//GATA2//MEF2C//FOXO3//GATA3//SIRT1//BAZ2A//NCOA1//PPP1CB//ESCO1//BAZ1B//NCOA2//KEAP1//CCPG1//ETV6//CHD6//ELF5//CREM//MTA2//HOXD3//NFE2L2//DMRTA1//CBL//SCML2//CHD6//ZNF777//ADNP2//E2F4//KCNH4//AFF4//HMGN2//PAXBP1//QRICH1//EHF//MYNN//ZNF205…
GO:0010558	negative regulation of macromolecule biosynthetic process	Biological process	72	693	577	11765	2.11844	7.50679e-10	2.14426e-07	9.12455	0.124783	BMP4//EFNA1//TBX3//TRPS1//ZHX1//SATB1//MOSPD1//DICER1//YEATS2//ATF7IP//CRY2//RNF2//REST//GLIS3//TRIM27//HCFC1//NSD1//CREBBP//SPEN//TAF3//SIN3A//TBX2//NIPBL//GATA2//MEF2C//FOXO3//GATA3//SIRT1//BAZ2A//INPPL1//ATR//NF2//SUMO1//NR1H2//ZNF217//RB1//ATP8B1//PTPRK//HMBOX1//ATXN1//RBM15//RUNX2//KAT6B//CHD8//PDCD4//SMARCA2//BCLAF1//UBP1//LHX1//ZNF12//MPHOSPH8//ZNF12//MYBBP1A//NACC1//PIAS4//ZBTB16//SOX9//S…
GO:0009890	negative regulation of biosynthetic process	Biological process	74	727	577	11765	2.07546	1.07019e-09	2.85314e-07	8.97054	0.12825	BMP4//EFNA1//TBX3//TRPS1//ZHX1//SATB1//MOSPD1//DICER1//YEATS2//ATF7IP//CRY2//RNF2//REST//GLIS3//TRIM27//HCFC1//NSD1//CREBBP//SPEN//TAF3//SIN3A//TBX2//NIPBL//GATA2//MEF2C//FOXO3//GATA3//SIRT1//BAZ2A//INPPL1//ATR//NF2//SUMO1//NR1H2//ZNF217//RB1//ATP8B1//PTPRK//HMBOX1//ATXN1//RBM15//RUNX2//KAT6B//CHD8//PDCD4//SMARCA2//BCLAF1//UBP1//LHX1//ZNF12//MPHOSPH8//ZNF12//MYBBP1A//NACC1//PIAS4//ZBTB16//SOX9//S…
GO:0010467	gene expression	Biological process	207	2933	577	11765	1.43905	1.26848e-09	3.1704e-07	8.89672	0.358752	RB1//BMP4//EFNA1//TBX3//TRPS1//ZHX1//SATB1//MOSPD1//DICER1//YEATS2//ATF7IP//CRY2//RNF2//REST//GLIS3//TRIM27//HCFC1//NSD1//CREBBP//SPEN//TAF3//SIN3A//TBX2//NIPBL//GATA2//MEF2C//FOXO3//GATA3//SIRT1//BAZ2A//EIF4E//CNOT1//EIF4G1//GEMIN5//PABPC1//PABPN1//PRPF3//SRRM2//HNRNPH1//SRRM1//HNRNPA2B1//PRPF8//DNAJC8//CPSF3//NCOA1//RPSA//WDR12//KLF5//ASH1L//ELF5//LHX1//NFE2L2//RNGTT//AFF4//POLR1D//SRSF9//BAZ1B…
GO:0031327	negative regulation of cellular biosynthetic process	Biological process	73	717	577	11765	2.07596	1.39238e-09	3.27536e-07	8.85624	0.126516	BMP4//EFNA1//TBX3//TRPS1//ZHX1//SATB1//MOSPD1//DICER1//YEATS2//ATF7IP//CRY2//RNF2//REST//GLIS3//TRIM27//HCFC1//NSD1//CREBBP//SPEN//TAF3//SIN3A//TBX2//NIPBL//GATA2//MEF2C//FOXO3//GATA3//SIRT1//BAZ2A//INPPL1//ATR//NF2//SUMO1//NR1H2//ZNF217//RB1//ATP8B1//PTPRK//HMBOX1//ATXN1//RBM15//RUNX2//KAT6B//CHD8//PDCD4//SMARCA2//BCLAF1//UBP1//LHX1//ZNF12//MPHOSPH8//ZNF12//MYBBP1A//NACC1//PIAS4//ZBTB16//SOX9//S…
GO:2000113	negative regulation of cellular macromolecule biosynthetic process	Biological process	69	666	577	11765	2.11247	1.99194e-09	4.42544e-07	8.70072	0.119584	BMP4//EFNA1//TBX3//TRPS1//ZHX1//SATB1//MOSPD1//DICER1//YEATS2//ATF7IP//CRY2//RNF2//REST//GLIS3//TRIM27//HCFC1//NSD1//CREBBP//SPEN//TAF3//SIN3A//TBX2//NIPBL//GATA2//MEF2C//FOXO3//GATA3//SIRT1//BAZ2A//INPPL1//ATR//NF2//SUMO1//NR1H2//ZNF217//RB1//ATP8B1//PTPRK//HMBOX1//ATXN1//RBM15//RUNX2//KAT6B//CHD8//PDCD4//SMARCA2//BCLAF1//UBP1//LHX1//ZNF12//MPHOSPH8//ZNF12//MYBBP1A//NACC1//PIAS4//ZBTB16//SOX9//S…
GO:0031326	regulation of cellular biosynthetic process	Biological process	159	2103	577	11765	1.54161	2.47301e-09	5.20503e-07	8.60677	0.275563	RB1//BMP4//EFNA1//TBX3//TRPS1//ZHX1//SATB1//MOSPD1//DICER1//YEATS2//ATF7IP//CRY2//RNF2//REST//GLIS3//TRIM27//HCFC1//NSD1//CREBBP//SPEN//TAF3//SIN3A//TBX2//NIPBL//GATA2//MEF2C//FOXO3//GATA3//SIRT1//BAZ2A//NCOA1//PPP1CB//ESCO1//BAZ1B//NCOA2//KEAP1//CCPG1//ETV6//CHD6//ELF5//CREM//MTA2//HOXD3//NFE2L2//DMRTA1//CBL//SCML2//CHD6//ZNF777//ADNP2//E2F4//KCNH4//AFF4//HMGN2//PAXBP1//QRICH1//EHF//MYNN//ZNF205…
GO:0009059	macromolecule biosynthetic process	Biological process	194	2735	577	11765	1.44631	4.00149e-09	8.00098e-07	8.39778	0.336222	SSBP1//NUP98//SIN3A//NOL8//SIRT1//RB1//BMP4//EFNA1//TBX3//TRPS1//ZHX1//SATB1//MOSPD1//DICER1//YEATS2//ATF7IP//CRY2//RNF2//REST//GLIS3//TRIM27//HCFC1//NSD1//CREBBP//SPEN//TAF3//TBX2//NIPBL//GATA2//MEF2C//FOXO3//GATA3//BAZ2A//NCOA1//KLF5//ASH1L//ELF5//LHX1//NFE2L2//RNGTT//AFF4//POLR1D//SRSF9//PABPN1//SRRM1//CPSF3//PPP1CB//ESCO1//BAZ1B//RRAGC//NCOA2//KEAP1//CCPG1//ETV6//CHD6//CREM//MTA2//HOXD3//DMRT…
GO:0034645	cellular macromolecule biosynthetic process	Biological process	190	2671	577	11765	1.45043	5.11515e-09	9.74071e-07	8.29114	0.329289	SSBP1//NUP98//SIN3A//NOL8//SIRT1//RB1//BMP4//EFNA1//TBX3//TRPS1//ZHX1//SATB1//MOSPD1//DICER1//YEATS2//ATF7IP//CRY2//RNF2//REST//GLIS3//TRIM27//HCFC1//NSD1//CREBBP//SPEN//TAF3//TBX2//NIPBL//GATA2//MEF2C//FOXO3//GATA3//BAZ2A//NCOA1//KLF5//ASH1L//ELF5//LHX1//NFE2L2//RNGTT//AFF4//POLR1D//SRSF9//PABPN1//SRRM1//CPSF3//PPP1CB//ESCO1//BAZ1B//RRAGC//NCOA2//KEAP1//CCPG1//ETV6//CHD6//CREM//MTA2//HOXD3//DMRT…
GO:0009889	regulation of biosynthetic process	Biological process	159	2127	577	11765	1.52421	5.67207e-09	1.03103e-06	8.24626	0.275563	RB1//BMP4//EFNA1//TBX3//TRPS1//ZHX1//SATB1//MOSPD1//DICER1//YEATS2//ATF7IP//CRY2//RNF2//REST//GLIS3//TRIM27//HCFC1//NSD1//CREBBP//SPEN//TAF3//SIN3A//TBX2//NIPBL//GATA2//MEF2C//FOXO3//GATA3//SIRT1//BAZ2A//NCOA1//PPP1CB//ESCO1//BAZ1B//NCOA2//KEAP1//CCPG1//ETV6//CHD6//ELF5//CREM//MTA2//HOXD3//NFE2L2//DMRTA1//CBL//SCML2//CHD6//ZNF777//ADNP2//E2F4//KCNH4//AFF4//HMGN2//PAXBP1//QRICH1//EHF//MYNN//ZNF205…
GO:0006464	cellular protein modification process	Biological process	145	1901	577	11765	1.55526	9.47118e-09	1.54338e-06	8.0236	0.2513	BCCIP//BMP4//MAP3K1//TGFBR1//GNAI2//FGF2//EFNA1//TAB3//SPDYA//CSPG4//SPRED1//DUSP1//UBE2V2//HECTD1//RBBP6//FKBP5//FKBP4//PPIB//PRKAR2A//CYR61//NPTN//CAB39//TAOK1//IL34//SOX9//SIRT1//CCND3//FBXL3//DCAF11//CUL3//TNK2//SOCS7//CBL//RC3H1//KLHL32//VCPIP1//FBXO11//STK17B//RIPK3//MAP3K4//EPHA3//CAMK1D//TESK2//GMFG//PIK3R4//RPS6KC1//BRD4//PDIK1L//SMAD5//TEX14//MAPK6//WNK1//RB1//PDPK1//PTPN3//SSH1//SSH2//…
GO:0036211	protein modification process	Biological process	145	1901	577	11765	1.55526	9.47118e-09	1.54338e-06	8.0236	0.2513	BCCIP//BMP4//MAP3K1//TGFBR1//GNAI2//FGF2//EFNA1//TAB3//SPDYA//CSPG4//SPRED1//DUSP1//UBE2V2//HECTD1//RBBP6//FKBP5//FKBP4//PPIB//PRKAR2A//CYR61//NPTN//CAB39//TAOK1//IL34//SOX9//SIRT1//CCND3//FBXL3//DCAF11//CUL3//TNK2//SOCS7//CBL//RC3H1//KLHL32//VCPIP1//FBXO11//RIMKLB//HERC1//TTLL7//UEVLD//ANKRD39//TTL//STK17B//RIPK3//MAP3K4//EPHA3//CAMK1D//TESK2//GMFG//PIK3R4//RPS6KC1//BRD4//PDIK1L//SMAD5//TEX14//M…
GO:0019219	regulation of nucleobase-containing compound metabolic process	Biological process	162	2195	577	11765	1.50486	9.64851e-09	1.54338e-06	8.01554	0.280763	RB1//BMP4//EFNA1//TBX3//TRPS1//ZHX1//SATB1//MOSPD1//DICER1//YEATS2//ATF7IP//CRY2//RNF2//REST//GLIS3//TRIM27//HCFC1//NSD1//CREBBP//SPEN//TAF3//SIN3A//TBX2//NIPBL//GATA2//MEF2C//FOXO3//GATA3//SIRT1//BAZ2A//NCOA1//ESCO1//UBE2V1//USP1//BAZ1B//NCOA2//KEAP1//CCPG1//ETV6//CHD6//ELF5//CREM//MTA2//HOXD3//NFE2L2//DMRTA1//CBL//SCML2//CHD6//ZNF777//ADNP2//E2F4//KCNH4//AFF4//HMGN2//PAXBP1//QRICH1//EHF//MYNN//…
GO:0006351	transcription, DNA-templated	Biological process	145	1904	577	11765	1.55281	1.05279e-08	1.61927e-06	7.97766	0.2513	RB1//BMP4//EFNA1//TBX3//TRPS1//ZHX1//SATB1//MOSPD1//DICER1//YEATS2//ATF7IP//CRY2//RNF2//REST//GLIS3//TRIM27//HCFC1//NSD1//CREBBP//SPEN//TAF3//SIN3A//TBX2//NIPBL//GATA2//MEF2C//FOXO3//GATA3//SIRT1//BAZ2A//NCOA1//KLF5//ASH1L//ELF5//LHX1//NFE2L2//RNGTT//AFF4//POLR1D//SRSF9//PABPN1//SRRM1//CPSF3//BAZ1B//NCOA2//KEAP1//CCPG1//ETV6//CHD6//CREM//MTA2//HOXD3//DMRTA1//CBL//SCML2//CHD6//ZNF777//ADNP2//E2F4/…
GO:0016070	RNA metabolic process	Biological process	180	2520	577	11765	1.45642	1.21683e-08	1.74247e-06	7.91477	0.311958	RB1//BMP4//EFNA1//TBX3//TRPS1//ZHX1//SATB1//MOSPD1//DICER1//YEATS2//ATF7IP//CRY2//RNF2//REST//GLIS3//TRIM27//HCFC1//NSD1//CREBBP//SPEN//TAF3//SIN3A//TBX2//NIPBL//GATA2//MEF2C//FOXO3//GATA3//SIRT1//BAZ2A//RPL27//RPS26//RPS3A//RPS17//EIF4G1//RPSA//RPL6//EIF4E//CNOT1//GEMIN5//PABPC1//PABPN1//PRPF3//SRRM2//HNRNPH1//SRRM1//HNRNPA2B1//PRPF8//DNAJC8//CPSF3//NCOA1//WDR12//RC3H1//METTL14//KLF5//ASH1L//ELF…
GO:0043412	macromolecule modification	Biological process	149	1977	577	11765	1.53672	1.2297e-08	1.74247e-06	7.9102	0.258232	BCCIP//BMP4//MAP3K1//TGFBR1//GNAI2//FGF2//EFNA1//TAB3//SPDYA//CSPG4//SPRED1//DUSP1//UBE2V2//HECTD1//RBBP6//FKBP5//FKBP4//PPIB//METTL14//PRKAR2A//CYR61//NPTN//CAB39//TAOK1//IL34//SOX9//SIRT1//CCND3//FBXL3//DCAF11//CUL3//TNK2//SOCS7//CBL//RC3H1//KLHL32//VCPIP1//FBXO11//BAZ2A//ATF7IP//RIMKLB//HERC1//TTLL7//UEVLD//ANKRD39//TTL//STK17B//RIPK3//MAP3K4//EPHA3//CAMK1D//TESK2//GMFG//PIK3R4//RPS6KC1//BRD4/…
GO:0051252	regulation of RNA metabolic process	Biological process	141	1841	577	11765	1.56164	1.2636e-08	1.74247e-06	7.89839	0.244367	RB1//BMP4//EFNA1//TBX3//TRPS1//ZHX1//SATB1//MOSPD1//DICER1//YEATS2//ATF7IP//CRY2//RNF2//REST//GLIS3//TRIM27//HCFC1//NSD1//CREBBP//SPEN//TAF3//SIN3A//TBX2//NIPBL//GATA2//MEF2C//FOXO3//GATA3//SIRT1//BAZ2A//NCOA1//BAZ1B//NCOA2//KEAP1//CCPG1//ETV6//CHD6//ELF5//CREM//MTA2//HOXD3//NFE2L2//DMRTA1//CBL//SCML2//CHD6//ZNF777//ADNP2//E2F4//KCNH4//AFF4//HMGN2//PAXBP1//QRICH1//EHF//MYNN//ZNF205//ZNF227//HOXB8…
GO:0032774	RNA biosynthetic process	Biological process	150	2010	577	11765	1.52164	2.10163e-08	2.78996e-06	7.67744	0.259965	RB1//BMP4//EFNA1//TBX3//TRPS1//ZHX1//SATB1//MOSPD1//DICER1//YEATS2//ATF7IP//CRY2//RNF2//REST//GLIS3//TRIM27//HCFC1//NSD1//CREBBP//SPEN//TAF3//SIN3A//TBX2//NIPBL//GATA2//MEF2C//FOXO3//GATA3//SIRT1//BAZ2A//NCOA1//KLF5//ASH1L//ELF5//LHX1//NFE2L2//RNGTT//AFF4//POLR1D//SRSF9//PABPN1//SRRM1//CPSF3//BAZ1B//RRAGC//NCOA2//KEAP1//CCPG1//ETV6//CHD6//CREM//MTA2//HOXD3//DMRTA1//CBL//SCML2//CHD6//ZNF777//ADNP2…
GO:0006139	nucleobase-containing compound metabolic process	Biological process	240	3645	577	11765	1.34255	2.16276e-08	2.78996e-06	7.66499	0.415945	APTX//SIRT1//SSBP1//NUP98//SIN3A//NOL8//RB1//BMP4//EFNA1//TBX3//TRPS1//ZHX1//SATB1//MOSPD1//DICER1//YEATS2//ATF7IP//CRY2//RNF2//REST//GLIS3//TRIM27//HCFC1//NSD1//CREBBP//SPEN//TAF3//TBX2//NIPBL//GATA2//MEF2C//FOXO3//GATA3//BAZ2A//RPL27//RPS26//RPS3A//RPS17//EIF4G1//RPSA//RPL6//EIF4E//CNOT1//GEMIN5//PABPC1//PABPN1//PRPF3//SRRM2//HNRNPH1//SRRM1//HNRNPA2B1//PRPF8//DNAJC8//CPSF3//NCOA1//WDR12//MSH6//…
GO:0044249	cellular biosynthetic process	Biological process	220	3273	577	11765	1.37054	2.38399e-08	2.97924e-06	7.6227	0.381282	SSBP1//NUP98//SIN3A//NOL8//SIRT1//RB1//CDO1//BMP4//EFNA1//TBX3//TRPS1//ZHX1//SATB1//MOSPD1//DICER1//YEATS2//ATF7IP//CRY2//RNF2//REST//GLIS3//TRIM27//HCFC1//NSD1//CREBBP//SPEN//TAF3//TBX2//NIPBL//GATA2//MEF2C//FOXO3//GATA3//BAZ2A//NCOA1//ST8SIA2//KLF5//ASH1L//ELF5//LHX1//NFE2L2//RNGTT//AFF4//POLR1D//SRSF9//PABPN1//SRRM1//CPSF3//PPP1CB//GFPT1//ACSS1//ADSS//ESCO1//BAZ1B//RRAGC//NCOA2//KEAP1//CCPG1//…
GO:0044267	cellular protein metabolic process	Biological process	177	2490	577	11765	1.44941	2.50428e-08	3.01516e-06	7.60132	0.306759	BCCIP//BMP4//MAP3K1//TGFBR1//GNAI2//FGF2//EFNA1//TAB3//SPDYA//CSPG4//SPRED1//DUSP1//UBE2V2//HECTD1//RBBP6//FKBP5//FKBP4//PPIB//PRKAR2A//CYR61//NPTN//CAB39//TAOK1//IL34//SOX9//SIRT1//CCND3//CLPX//DNAJA1//NKTR//DNAJB4//DNAJC8//FBXL3//DCAF11//CUL3//TNK2//SOCS7//CBL//RC3H1//KLHL32//VCPIP1//FBXO11//TRAM1//MRPL4//MRPL47//RPS3A//RPL27//RPS26//EIF4E//COPS5//ABCF1//PABPC1//EIF3L//EIF4E3//RPS17//RPSA//RPL6…
GO:0051253	negative regulation of RNA metabolic process	Biological process	62	608	577	11765	2.07924	2.58688e-08	3.01516e-06	7.58722	0.107452	BMP4//EFNA1//TBX3//TRPS1//ZHX1//SATB1//MOSPD1//DICER1//YEATS2//ATF7IP//CRY2//RNF2//REST//GLIS3//TRIM27//HCFC1//NSD1//CREBBP//SPEN//TAF3//SIN3A//TBX2//NIPBL//GATA2//MEF2C//FOXO3//GATA3//SIRT1//BAZ2A//SUMO1//NR1H2//ZNF217//RB1//ATP8B1//PTPRK//HMBOX1//ATXN1//RBM15//RUNX2//KAT6B//CHD8//PDCD4//SMARCA2//BCLAF1//UBP1//LHX1//ZNF12//MPHOSPH8//ZNF12//MYBBP1A//NACC1//PIAS4//ZBTB16//SOX9//SMAD4//FGF2//MAGED1…
GO:0051172	negative regulation of nitrogen compound metabolic process	Biological process	67	680	577	11765	2.00901	2.63892e-08	3.01516e-06	7.57857	0.116118	BMP4//EFNA1//TBX3//TRPS1//ZHX1//SATB1//MOSPD1//DICER1//YEATS2//ATF7IP//CRY2//RNF2//REST//GLIS3//TRIM27//HCFC1//NSD1//CREBBP//SPEN//TAF3//SIN3A//TBX2//NIPBL//GATA2//MEF2C//FOXO3//GATA3//SIRT1//BAZ2A//INPPL1//ATR//NF2//SUMO1//NR1H2//ZNF217//RB1//ATP8B1//PTPRK//HMBOX1//ATXN1//RBM15//RUNX2//KAT6B//CHD8//PDCD4//SMARCA2//BCLAF1//UBP1//LHX1//ZNF12//MPHOSPH8//ZNF12//MYBBP1A//NACC1//PIAS4//ZBTB16//SOX9//S…
GO:0051171	regulation of nitrogen compound metabolic process	Biological process	164	2270	577	11765	1.47311	3.48268e-08	3.86867e-06	7.45809	0.284229	RB1//BMP4//EFNA1//TBX3//TRPS1//ZHX1//SATB1//MOSPD1//DICER1//YEATS2//ATF7IP//CRY2//RNF2//REST//GLIS3//TRIM27//HCFC1//NSD1//CREBBP//SPEN//TAF3//SIN3A//TBX2//NIPBL//GATA2//MEF2C//FOXO3//GATA3//SIRT1//BAZ2A//NCOA1//ESCO1//UBE2V1//USP1//BAZ1B//NCOA2//KEAP1//CCPG1//ETV6//CHD6//ELF5//CREM//MTA2//HOXD3//NFE2L2//DMRTA1//CBL//SCML2//CHD6//ZNF777//ADNP2//E2F4//KCNH4//AFF4//HMGN2//PAXBP1//QRICH1//EHF//MYNN//…
GO:0090304	nucleic acid metabolic process	Biological process	199	2902	577	11765	1.39821	3.78664e-08	4.03677e-06	7.42175	0.344887	APTX//SIRT1//SSBP1//NUP98//SIN3A//NOL8//RB1//BMP4//EFNA1//TBX3//TRPS1//ZHX1//SATB1//MOSPD1//DICER1//YEATS2//ATF7IP//CRY2//RNF2//REST//GLIS3//TRIM27//HCFC1//NSD1//CREBBP//SPEN//TAF3//TBX2//NIPBL//GATA2//MEF2C//FOXO3//GATA3//BAZ2A//RPL27//RPS26//RPS3A//RPS17//EIF4G1//RPSA//RPL6//EIF4E//CNOT1//GEMIN5//PABPC1//PABPN1//PRPF3//SRRM2//HNRNPH1//SRRM1//HNRNPA2B1//PRPF8//DNAJC8//CPSF3//NCOA1//WDR12//MSH6//…
GO:0045934	negative regulation of nucleobase-containing compound metabolic process	Biological process	66	672	577	11765	2.00258	3.83589e-08	4.03677e-06	7.41613	0.114385	BMP4//EFNA1//TBX3//TRPS1//ZHX1//SATB1//MOSPD1//DICER1//YEATS2//ATF7IP//CRY2//RNF2//REST//GLIS3//TRIM27//HCFC1//NSD1//CREBBP//SPEN//TAF3//SIN3A//TBX2//NIPBL//GATA2//MEF2C//FOXO3//GATA3//SIRT1//BAZ2A//INPPL1//ATR//NF2//SUMO1//NR1H2//ZNF217//RB1//ATP8B1//PTPRK//HMBOX1//ATXN1//RBM15//RUNX2//KAT6B//CHD8//PDCD4//SMARCA2//BCLAF1//UBP1//LHX1//ZNF12//MPHOSPH8//ZNF12//MYBBP1A//NACC1//PIAS4//ZBTB16//SOX9//S…
GO:0006355	regulation of transcription, DNA-templated	Biological process	135	1772	577	11765	1.55341	4.03799e-08	4.14049e-06	7.39383	0.233969	RB1//BMP4//EFNA1//TBX3//TRPS1//ZHX1//SATB1//MOSPD1//DICER1//YEATS2//ATF7IP//CRY2//RNF2//REST//GLIS3//TRIM27//HCFC1//NSD1//CREBBP//SPEN//TAF3//SIN3A//TBX2//NIPBL//GATA2//MEF2C//FOXO3//GATA3//SIRT1//BAZ2A//NCOA1//BAZ1B//VEZF1//UBP1//SP2//CIAO1//MAGED1//HMBOX1//BRPF1//EBF2//RUNX2//NCOA4//KAT6B//SMAD5//UBE2V1//LHX1//SERTAD2//PICALM//CXXC1//ZBTB16//PPM1A//TGFBR1//HIF1A//TFAM//FGF2//SUMO1//NR1H2//ZNF21…
GO:0031324	negative regulation of cellular metabolic process	Biological process	87	995	577	11765	1.78284	5.39885e-08	5.3975e-06	7.2677	0.15078	BMP4//EFNA1//TBX3//TRPS1//ZHX1//SATB1//MOSPD1//DICER1//YEATS2//ATF7IP//CRY2//RNF2//REST//GLIS3//TRIM27//HCFC1//NSD1//CREBBP//SPEN//TAF3//SIN3A//TBX2//NIPBL//GATA2//MEF2C//FOXO3//GATA3//SIRT1//BAZ2A//SPRED1//DUSP1//RB1//PDPK1//INPPL1//ATR//NF2//SUMO1//NR1H2//ZNF217//ATP8B1//PTPRK//HMBOX1//ATXN1//RBM15//RUNX2//KAT6B//CHD8//PDCD4//SMARCA2//BCLAF1//UBP1//LHX1//ZNF12//MPHOSPH8//ZNF12//MYBBP1A//NACC1//…
GO:1901576	organic substance biosynthetic process	Biological process	221	3335	577	11765	1.35118	7.57471e-08	7.38616e-06	7.12063	0.383016	SSBP1//NUP98//SIN3A//NOL8//SIRT1//RB1//CDO1//BMP4//EFNA1//TBX3//TRPS1//ZHX1//SATB1//MOSPD1//DICER1//YEATS2//ATF7IP//CRY2//RNF2//REST//GLIS3//TRIM27//HCFC1//NSD1//CREBBP//SPEN//TAF3//TBX2//NIPBL//GATA2//MEF2C//FOXO3//GATA3//BAZ2A//NCOA1//ST8SIA2//KLF5//ASH1L//ELF5//LHX1//NFE2L2//RNGTT//AFF4//POLR1D//SRSF9//PABPN1//SRRM1//CPSF3//PPP1CB//GFPT1//ACSS1//PRKACB//ADSS//ESCO1//BAZ1B//RRAGC//NCOA2//KEAP1/…
GO:2001141	regulation of RNA biosynthetic process	Biological process	135	1791	577	11765	1.53693	7.75741e-08	7.38616e-06	7.11028	0.233969	RB1//BMP4//EFNA1//TBX3//TRPS1//ZHX1//SATB1//MOSPD1//DICER1//YEATS2//ATF7IP//CRY2//RNF2//REST//GLIS3//TRIM27//HCFC1//NSD1//CREBBP//SPEN//TAF3//SIN3A//TBX2//NIPBL//GATA2//MEF2C//FOXO3//GATA3//SIRT1//BAZ2A//NCOA1//BAZ1B//NCOA2//KEAP1//CCPG1//ETV6//CHD6//ELF5//CREM//MTA2//HOXD3//NFE2L2//DMRTA1//CBL//SCML2//CHD6//ZNF777//ADNP2//E2F4//KCNH4//AFF4//HMGN2//PAXBP1//QRICH1//EHF//MYNN//ZNF205//ZNF227//HOXB8…
GO:0009058	biosynthetic process	Biological process	223	3378	577	11765	1.34605	8.73835e-08	8.10526e-06	7.05857	0.386482	SSBP1//NUP98//SIN3A//NOL8//SIRT1//RB1//CDO1//BMP4//EFNA1//TBX3//TRPS1//ZHX1//SATB1//MOSPD1//DICER1//YEATS2//ATF7IP//CRY2//RNF2//REST//GLIS3//TRIM27//HCFC1//NSD1//CREBBP//SPEN//TAF3//TBX2//NIPBL//GATA2//MEF2C//FOXO3//GATA3//BAZ2A//NCOA1//ST8SIA2//KLF5//ASH1L//ELF5//LHX1//NFE2L2//RNGTT//AFF4//POLR1D//SRSF9//PABPN1//SRRM1//CPSF3//PPP1CB//GFPT1//ACSS1//PRKACB//ADSS//ESCO1//BAZ1B//RRAGC//NCOA2//KEAP1/…
GO:0045892	negative regulation of transcription, DNA-templated	Biological process	59	586	577	11765	2.05291	9.0821e-08	8.10526e-06	7.04181	0.102253	BMP4//EFNA1//TBX3//TRPS1//ZHX1//SATB1//MOSPD1//DICER1//YEATS2//ATF7IP//CRY2//RNF2//REST//GLIS3//TRIM27//HCFC1//NSD1//CREBBP//SPEN//TAF3//SIN3A//TBX2//NIPBL//GATA2//MEF2C//FOXO3//GATA3//SIRT1//BAZ2A//SREBF2//AICDA//SUMO1//NR1H2//ZNF217//RB1//ATP8B1//PTPRK//HMBOX1//ATXN1//RBM15//RUNX2//KAT6B//CHD8//PDCD4//SMARCA2//BCLAF1//UBP1//LHX1//ZNF12//MPHOSPH8//ZNF12//MYBBP1A//NACC1//PIAS4//ZBTB16//SOX9//SMAD…
GO:0034641	cellular nitrogen compound metabolic process	Biological process	249	3873	577	11765	1.3109	9.1207e-08	8.10526e-06	7.03997	0.431542	APTX//SIRT1//SSBP1//NUP98//SIN3A//NOL8//RB1//BMP4//EFNA1//TBX3//TRPS1//ZHX1//SATB1//MOSPD1//DICER1//YEATS2//ATF7IP//CRY2//RNF2//REST//GLIS3//TRIM27//HCFC1//NSD1//CREBBP//SPEN//TAF3//TBX2//NIPBL//GATA2//MEF2C//FOXO3//GATA3//BAZ2A//RPL27//RPS26//RPS3A//RPS17//EIF4G1//RPSA//RPL6//STAT5B//STAT5A//EIF4E//CNOT1//GEMIN5//PABPC1//PABPN1//PRPF3//SRRM2//HNRNPH1//SRRM1//HNRNPA2B1//PRPF8//DNAJC8//CPSF3//NCOA…
GO:0071840	cellular component organization or biogenesis	Biological process	200	2961	577	11765	1.37723	1.15812e-07	1.00681e-05	6.93625	0.34662	ABCF1//RPS17//RPSA//ATG16L1//NUP98//APC//GEMIN5//WDR12//MSH6//SHROOM3//KRT8//CYR61//IGFBPL1//S100A10//FAM107A//TPPP//CUL3//TGFBR1//SOX9//SH3GL2//RAC1//EFNA1//BMP4//MTA2//KAT6B//SMARCA2//H2AFY//GSN//CAPZB//CAPZB//DYNLL1//ACTR2//PDPK1//TESK2//DAAM1//ELMO1//PACSIN2//FHOD3//ZRANB1//APAF1//KPNB1//ASH1L//HMGN2//SAFB//SMARCB1//RB1//BAZ2A//SATB1//CHD6//CHD6//BAZ1B//SIRT1//PIN4//RRP1B//NOL8//SRSF9//TFAM//…
GO:1902679	negative regulation of RNA biosynthetic process	Biological process	59	592	577	11765	2.03211	1.29725e-07	1.10377e-05	6.88698	0.102253	BMP4//EFNA1//TBX3//TRPS1//ZHX1//SATB1//MOSPD1//DICER1//YEATS2//ATF7IP//CRY2//RNF2//REST//GLIS3//TRIM27//HCFC1//NSD1//CREBBP//SPEN//TAF3//SIN3A//TBX2//NIPBL//GATA2//MEF2C//FOXO3//GATA3//SIRT1//BAZ2A//SUMO1//NR1H2//ZNF217//RB1//ATP8B1//PTPRK//HMBOX1//ATXN1//RBM15//RUNX2//KAT6B//CHD8//PDCD4//SMARCA2//BCLAF1//UBP1//LHX1//ZNF12//MPHOSPH8//ZNF12//MYBBP1A//NACC1//PIAS4//ZBTB16//SOX9//SMAD4//FGF2//MAGED1…
GO:0010605	negative regulation of macromolecule metabolic process	Biological process	85	986	577	11765	1.75775	1.4766e-07	1.2302e-05	6.83074	0.147314	BMP4//EFNA1//TBX3//TRPS1//ZHX1//SATB1//MOSPD1//DICER1//YEATS2//ATF7IP//CRY2//RNF2//REST//GLIS3//TRIM27//HCFC1//NSD1//CREBBP//SPEN//TAF3//SIN3A//TBX2//NIPBL//GATA2//MEF2C//FOXO3//GATA3//SIRT1//BAZ2A//SPRED1//DUSP1//RB1//PDPK1//INPPL1//ATR//NF2//KEAP1//SUMO1//NR1H2//ZNF217//ATP8B1//PTPRK//HMBOX1//ATXN1//RBM15//RUNX2//KAT6B//CHD8//PDCD4//SMARCA2//BCLAF1//UBP1//LHX1//ZNF12//MPHOSPH8//ZNF12//MYBBP1A//…
GO:0006725	cellular aromatic compound metabolic process	Biological process	242	3762	577	11765	1.31163	1.60195e-07	1.30739e-05	6.79535	0.419411	APTX//SIRT1//SSBP1//NUP98//SIN3A//NOL8//RB1//BMP4//EFNA1//TBX3//TRPS1//ZHX1//SATB1//MOSPD1//DICER1//YEATS2//ATF7IP//CRY2//RNF2//REST//GLIS3//TRIM27//HCFC1//NSD1//CREBBP//SPEN//TAF3//TBX2//NIPBL//GATA2//MEF2C//FOXO3//GATA3//BAZ2A//RPL27//RPS26//RPS3A//RPS17//EIF4G1//RPSA//RPL6//EIF4E//CNOT1//GEMIN5//PABPC1//PABPN1//PRPF3//SRRM2//HNRNPH1//SRRM1//HNRNPA2B1//PRPF8//DNAJC8//CPSF3//NCOA1//WDR12//MSH6//…
GO:0046483	heterocycle metabolic process	Biological process	241	3752	577	11765	1.3097	1.99881e-07	1.59865e-05	6.69923	0.417678	APTX//SIRT1//SSBP1//NUP98//SIN3A//NOL8//RB1//BMP4//EFNA1//TBX3//TRPS1//ZHX1//SATB1//MOSPD1//DICER1//YEATS2//ATF7IP//CRY2//RNF2//REST//GLIS3//TRIM27//HCFC1//NSD1//CREBBP//SPEN//TAF3//TBX2//NIPBL//GATA2//MEF2C//FOXO3//GATA3//BAZ2A//RPL27//RPS26//RPS3A//RPS17//EIF4G1//RPSA//RPL6//STAT5B//STAT5A//EIF4E//CNOT1//GEMIN5//PABPC1//PABPN1//PRPF3//SRRM2//HNRNPH1//SRRM1//HNRNPA2B1//PRPF8//DNAJC8//CPSF3//NCOA…
GO:0044271	cellular nitrogen compound biosynthetic process	Biological process	163	2318	577	11765	1.43381	2.51563e-07	1.97255e-05	6.59935	0.282496	RB1//BMP4//EFNA1//TBX3//TRPS1//ZHX1//SATB1//MOSPD1//DICER1//YEATS2//ATF7IP//CRY2//RNF2//REST//GLIS3//TRIM27//HCFC1//NSD1//CREBBP//SPEN//TAF3//SIN3A//TBX2//NIPBL//GATA2//MEF2C//FOXO3//GATA3//SIRT1//BAZ2A//NCOA1//KLF5//ASH1L//ELF5//LHX1//NFE2L2//RNGTT//AFF4//POLR1D//SRSF9//PABPN1//SRRM1//CPSF3//GFPT1//ADSS//BAZ1B//RRAGC//NCOA2//KEAP1//CCPG1//ETV6//CHD6//CREM//MTA2//HOXD3//DMRTA1//CBL//SCML2//CHD6//…
GO:0010629	negative regulation of gene expression	Biological process	61	636	577	11765	1.95564	3.03676e-07	2.33267e-05	6.51759	0.105719	BMP4//EFNA1//TBX3//TRPS1//ZHX1//SATB1//MOSPD1//DICER1//YEATS2//ATF7IP//CRY2//RNF2//REST//GLIS3//TRIM27//HCFC1//NSD1//CREBBP//SPEN//TAF3//SIN3A//TBX2//NIPBL//GATA2//MEF2C//FOXO3//GATA3//SIRT1//BAZ2A//SUMO1//NR1H2//ZNF217//RB1//ATP8B1//PTPRK//HMBOX1//ATXN1//RBM15//RUNX2//KAT6B//CHD8//PDCD4//SMARCA2//BCLAF1//UBP1//LHX1//ZNF12//MPHOSPH8//ZNF12//MYBBP1A//NACC1//PIAS4//ZBTB16//SOX9//SMAD4//FGF2//MAGED1…
GO:0016043	cellular component organization	Biological process	195	2906	577	11765	1.36822	3.09688e-07	2.33267e-05	6.50908	0.337955	RPS17//RPSA//ATG16L1//NUP98//APC//GEMIN5//MSH6//SHROOM3//KRT8//CYR61//IGFBPL1//S100A10//FAM107A//TPPP//CUL3//TGFBR1//SOX9//SH3GL2//RAC1//EFNA1//BMP4//MTA2//KAT6B//SMARCA2//H2AFY//GSN//CAPZB//CAPZB//DYNLL1//ACTR2//PDPK1//TESK2//DAAM1//ELMO1//PACSIN2//FHOD3//ZRANB1//APAF1//KPNB1//ASH1L//HMGN2//SAFB//SMARCB1//RB1//BAZ2A//SATB1//CHD6//CHD6//BAZ1B//SIRT1//SRSF9//TFAM//RPL27//RPS26//RPS3A//RPL6//SLC9A3…
GO:0034654	nucleobase-containing compound biosynthetic process	Biological process	157	2219	577	11765	1.44264	3.14989e-07	2.33267e-05	6.50171	0.272097	RB1//BMP4//EFNA1//TBX3//TRPS1//ZHX1//SATB1//MOSPD1//DICER1//YEATS2//ATF7IP//CRY2//RNF2//REST//GLIS3//TRIM27//HCFC1//NSD1//CREBBP//SPEN//TAF3//SIN3A//TBX2//NIPBL//GATA2//MEF2C//FOXO3//GATA3//SIRT1//BAZ2A//NCOA1//KLF5//ASH1L//ELF5//LHX1//NFE2L2//RNGTT//AFF4//POLR1D//SRSF9//PABPN1//SRRM1//CPSF3//GFPT1//ADSS//BAZ1B//RRAGC//NCOA2//KEAP1//CCPG1//ETV6//CHD6//CREM//MTA2//HOXD3//DMRTA1//CBL//SCML2//CHD6//…
GO:0009892	negative regulation of metabolic process	Biological process	89	1068	577	11765	1.69916	3.30015e-07	2.39951e-05	6.48147	0.154246	BMP4//EFNA1//TBX3//TRPS1//ZHX1//SATB1//MOSPD1//DICER1//YEATS2//ATF7IP//CRY2//RNF2//REST//GLIS3//TRIM27//HCFC1//NSD1//CREBBP//SPEN//TAF3//SIN3A//TBX2//NIPBL//GATA2//MEF2C//FOXO3//GATA3//SIRT1//BAZ2A//SPRED1//DUSP1//RB1//PDPK1//INPPL1//ATR//NF2//KEAP1//SUMO1//NR1H2//ZNF217//ATP8B1//PTPRK//HMBOX1//ATXN1//RBM15//RUNX2//KAT6B//CHD8//PDCD4//SMARCA2//BCLAF1//UBP1//LHX1//ZNF12//MPHOSPH8//ZNF12//MYBBP1A//…
GO:0006807	nitrogen compound metabolic process	Biological process	260	4146	577	11765	1.27867	3.86289e-07	2.75852e-05	6.41309	0.450607	APTX//SIRT1//SSBP1//NUP98//SIN3A//NOL8//RB1//MAT2B//CDO1//BMP4//EFNA1//TBX3//TRPS1//ZHX1//SATB1//MOSPD1//DICER1//YEATS2//ATF7IP//CRY2//RNF2//REST//GLIS3//TRIM27//HCFC1//NSD1//CREBBP//SPEN//TAF3//TBX2//NIPBL//GATA2//MEF2C//FOXO3//GATA3//BAZ2A//RPL27//RPS26//RPS3A//RPS17//EIF4G1//RPSA//RPL6//STAT5B//STAT5A//EIF4E//CNOT1//GEMIN5//PABPC1//PABPN1//PRPF3//SRRM2//HNRNPH1//SRRM1//HNRNPA2B1//PRPF8//DNAJC8…
GO:0019438	aromatic compound biosynthetic process	Biological process	158	2264	577	11765	1.42297	6.86547e-07	4.81667e-05	6.16333	0.27383	RB1//BMP4//EFNA1//TBX3//TRPS1//ZHX1//SATB1//MOSPD1//DICER1//YEATS2//ATF7IP//CRY2//RNF2//REST//GLIS3//TRIM27//HCFC1//NSD1//CREBBP//SPEN//TAF3//SIN3A//TBX2//NIPBL//GATA2//MEF2C//FOXO3//GATA3//SIRT1//BAZ2A//NCOA1//KLF5//ASH1L//ELF5//LHX1//NFE2L2//RNGTT//AFF4//POLR1D//SRSF9//PABPN1//SRRM1//CPSF3//GFPT1//ADSS//BAZ1B//RRAGC//NCOA2//KEAP1//CCPG1//ETV6//CHD6//CREM//MTA2//HOXD3//DMRTA1//CBL//SCML2//CHD6//…
GO:0009893	positive regulation of metabolic process	Biological process	112	1472	577	11765	1.55141	8.71323e-07	5.98275e-05	6.05982	0.194107	BMP4//MAP3K1//TGFBR1//GNAI2//FGF2//EFNA1//TAB3//SPDYA//CSPG4//NCOA1//CYR61//NPTN//CAB39//TAOK1//IL34//SOX9//SIRT1//CCND3//BAZ1B//SERP1//CXXC1//GFPT1//P2RY11//SGMS1//HOXD3//CNTN1//HCFC1//SMAD4//NR1H2//ABCF1//PABPC1//SAMD4A//ELAVL1//CIRBP//RB1//TBX3//HMBOX1//BRPF1//EBF2//RUNX2//NCOA4//KAT6B//SMAD5//UBE2V1//ATF7IP//LHX1//SERTAD2//PICALM//REST//NSD1//ZBTB16//PPM1A//HIF1A//TFAM//MAGED1//NIPBL//ACLY//F…
GO:0018130	heterocycle biosynthetic process	Biological process	158	2273	577	11765	1.41734	8.82676e-07	5.98275e-05	6.0542	0.27383	RB1//BMP4//EFNA1//TBX3//TRPS1//ZHX1//SATB1//MOSPD1//DICER1//YEATS2//ATF7IP//CRY2//RNF2//REST//GLIS3//TRIM27//HCFC1//NSD1//CREBBP//SPEN//TAF3//SIN3A//TBX2//NIPBL//GATA2//MEF2C//FOXO3//GATA3//SIRT1//BAZ2A//NCOA1//KLF5//ASH1L//ELF5//LHX1//NFE2L2//RNGTT//AFF4//POLR1D//SRSF9//PABPN1//SRRM1//CPSF3//GFPT1//ADSS//BAZ1B//RRAGC//NCOA2//KEAP1//CCPG1//ETV6//CHD6//CREM//MTA2//HOXD3//DMRTA1//CBL//SCML2//CHD6//…
GO:0010604	positive regulation of macromolecule metabolic process	Biological process	104	1343	577	11765	1.57897	1.039e-06	6.92496e-05	5.98338	0.180243	BMP4//MAP3K1//TGFBR1//GNAI2//FGF2//EFNA1//TAB3//SPDYA//CSPG4//NCOA1//CYR61//NPTN//CAB39//TAOK1//IL34//SOX9//SIRT1//CCND3//BAZ1B//SERP1//CXXC1//GFPT1//SGMS1//HOXD3//CNTN1//HCFC1//SMAD4//ABCF1//PABPC1//SAMD4A//ELAVL1//CIRBP//RB1//TBX3//HMBOX1//BRPF1//EBF2//RUNX2//NCOA4//KAT6B//SMAD5//UBE2V1//ATF7IP//LHX1//SERTAD2//PICALM//REST//NSD1//ZBTB16//PPM1A//HIF1A//TFAM//MAGED1//NIPBL//TBC1D7//PDPK1//NR1H2//…
GO:1901360	organic cyclic compound metabolic process	Biological process	245	3904	577	11765	1.27959	1.15248e-06	7.55533e-05	5.93837	0.42461	APTX//SIRT1//SSBP1//NUP98//SIN3A//NOL8//RB1//BMP4//EFNA1//TBX3//TRPS1//ZHX1//SATB1//MOSPD1//DICER1//YEATS2//ATF7IP//CRY2//RNF2//REST//GLIS3//TRIM27//HCFC1//NSD1//CREBBP//SPEN//TAF3//TBX2//NIPBL//GATA2//MEF2C//FOXO3//GATA3//BAZ2A//RPL27//RPS26//RPS3A//RPS17//EIF4G1//RPSA//RPL6//STAT5B//STAT5A//EIF4E//CNOT1//GEMIN5//PABPC1//PABPN1//PRPF3//SRRM2//HNRNPH1//SRRM1//HNRNPA2B1//PRPF8//DNAJC8//CPSF3//NCOA…
GO:0048522	positive regulation of cellular process	Biological process	151	2159	577	11765	1.42607	1.19572e-06	7.7124e-05	5.92237	0.261698	BMP4//MAP3K1//TGFBR1//GNAI2//FGF2//EFNA1//TAB3//SPDYA//CSPG4//NCOA1//CYR61//NPTN//CAB39//TAOK1//IL34//SOX9//SIRT1//CCND3//PRKD1//IRS1//BAZ1B//SERP1//CXXC1//GFPT1//P2RY11//HIPK1//CUL3//NACC1//THPO//TBX2//CIAO1//CAPN1//BCL2L1//AR//RAC1//GATA3//SMAD4//ITGA5//NR1H2//BRD4//EPHA3//CAMK1D//ABL2//UBE2V2//DICER1//CBL//ABCF1//PABPC1//SAMD4A//ELAVL1//CIRBP//RB1//TBX3//HMBOX1//BRPF1//EBF2//RUNX2//NCOA4//KAT6…
GO:0010628	positive regulation of gene expression	Biological process	68	771	577	11765	1.79834	1.35738e-06	8.61614e-05	5.8673	0.117851	NCOA1//BAZ1B//RB1//TBX3//HMBOX1//BRPF1//EBF2//RUNX2//NCOA4//KAT6B//SMAD5//UBE2V1//ATF7IP//LHX1//SERTAD2//PICALM//REST//CXXC1//NSD1//ZBTB16//PPM1A//TGFBR1//HIF1A//TFAM//FGF2//MAGED1//BMP4//COPS5//NR1H2//PLSCR5//CYR61//ATXN1//SMARCB1//RORA//CHD8//NCOA7//SMARCA2//PRKD1//MOSPD1//UHRF1//RUNX1//DDX17//MED14//ZNF384//GLIS3//HOXB9//CREBBP//SAFB//SMAD5//MAML3//PIAS2//NFATC3//SOX9//GATA2//SMAD4//STAT5B//ST…
GO:0045893	positive regulation of transcription, DNA-templated	Biological process	64	721	577	11765	1.80993	2.30318e-06	0.000143912	5.63767	0.110919	NCOA1//BAZ1B//BMP4//COPS5//NR1H2//PLSCR5//CYR61//ATXN1//SMARCB1//RORA//CHD8//NCOA7//SMARCA2//PRKD1//MOSPD1//UHRF1//RUNX1//DDX17//MED14//ZNF384//GLIS3//HOXB9//CREBBP//SAFB//SMAD5//MAML3//PIAS2//NFATC3//SOX9//GATA2//SMAD4//STAT5B//STAT5A//AR//MEF2C//FOXO3//GATA3//SIRT1//AICDA//BCLAF1//RB1//TBX3//HMBOX1//BRPF1//EBF2//RUNX2//NCOA4//KAT6B//SMAD5//UBE2V1//ATF7IP//LHX1//SERTAD2//PICALM//REST//CXXC1//NSD…
GO:0010557	positive regulation of macromolecule biosynthetic process	Biological process	74	877	577	11765	1.72047	2.35845e-06	0.000145099	5.62737	0.12825	NCOA1//BAZ1B//ABCF1//PABPC1//SERP1//SAMD4A//ELAVL1//CIRBP//RB1//TBX3//HMBOX1//BRPF1//EBF2//RUNX2//NCOA4//KAT6B//SMAD5//UBE2V1//ATF7IP//LHX1//SERTAD2//PICALM//REST//CXXC1//NSD1//ZBTB16//PPM1A//TGFBR1//HIF1A//TFAM//FGF2//MAGED1//BMP4//BRD4//SMARCB1//STAT5B//STAT5A//SIRT1//TIRAP//IRS1//RAC1//COPS5//NR1H2//PLSCR5//CYR61//ATXN1//RORA//CHD8//NCOA7//SMARCA2//PRKD1//MOSPD1//UHRF1//RUNX1//DDX17//MED14//ZN…
GO:0006793	phosphorus metabolic process	Biological process	148	2135	577	11765	1.41345	2.69631e-06	0.000163372	5.56923	0.256499	BCCIP//MAP3K1//MAPK6//BMP4//TGFBR1//GNAI2//FGF2//EFNA1//TAB3//SPDYA//CSPG4//SPRED1//DUSP1//PRKAR2A//CYR61//NPTN//CAB39//TAOK1//IL34//SOX9//SIRT1//CCND3//GFPT1//GNE//GK2//ACOT12//FASN//ACSS1//NDUFS1//NDUFV1//NDUFB10//ADSS//RAB2A//ATL1//ARF4//RRAGC//GNB2//RAC1//ARF4//RAB1A//RAB11A//RAB27A//GNA11//PNP//PDE4A//ACLY//PEX6//CLPX//ATP8B1//ATF7IP//RALBP1//MSH6//ABCC1//ABCC1//STK17B//RIPK3//MAP3K4//EPHA3/…
GO:1901362	organic cyclic compound biosynthetic process	Biological process	160	2354	577	11765	1.38589	2.95735e-06	0.000176514	5.5291	0.277296	RB1//BMP4//EFNA1//TBX3//TRPS1//ZHX1//SATB1//MOSPD1//DICER1//YEATS2//ATF7IP//CRY2//RNF2//REST//GLIS3//TRIM27//HCFC1//NSD1//CREBBP//SPEN//TAF3//SIN3A//TBX2//NIPBL//GATA2//MEF2C//FOXO3//GATA3//SIRT1//BAZ2A//NCOA1//KLF5//ASH1L//ELF5//LHX1//NFE2L2//RNGTT//AFF4//POLR1D//SRSF9//PABPN1//SRRM1//CPSF3//GFPT1//ADSS//BAZ1B//RRAGC//NCOA2//KEAP1//CCPG1//ETV6//CHD6//CREM//MTA2//HOXD3//DMRTA1//CBL//SCML2//CHD6//…
GO:0019538	protein metabolic process	Biological process	196	3036	577	11765	1.31635	4.75615e-06	0.000279703	5.32274	0.339688	BCCIP//BMP4//MAP3K1//TGFBR1//GNAI2//FGF2//EFNA1//TAB3//SPDYA//CSPG4//SPRED1//DUSP1//UBE2V2//HECTD1//RBBP6//FKBP5//FKBP4//PPIB//PRKAR2A//CYR61//NPTN//CAB39//TAOK1//IL34//SOX9//SIRT1//CCND3//CLPX//DNAJA1//NKTR//DNAJB4//DNAJC8//FBXL3//DCAF11//CUL3//TNK2//SOCS7//CBL//RC3H1//KLHL32//VCPIP1//FBXO11//TRAM1//MRPL4//MRPL47//RPS3A//RPL27//RPS26//EIF4E//COPS5//ABCF1//PABPC1//EIF3L//EIF4E3//RPS17//RPSA//RPL6…
GO:0031325	positive regulation of cellular metabolic process	Biological process	105	1417	577	11765	1.5109	6.96628e-06	0.000403741	5.157	0.181976	BMP4//MAP3K1//TGFBR1//GNAI2//FGF2//EFNA1//TAB3//SPDYA//CSPG4//NCOA1//CYR61//NPTN//CAB39//TAOK1//IL34//SOX9//SIRT1//CCND3//BAZ1B//SERP1//CXXC1//GFPT1//P2RY11//SMAD4//NR1H2//ABCF1//PABPC1//SAMD4A//ELAVL1//CIRBP//RB1//TBX3//HMBOX1//BRPF1//EBF2//RUNX2//NCOA4//KAT6B//SMAD5//UBE2V1//ATF7IP//LHX1//SERTAD2//PICALM//REST//NSD1//ZBTB16//PPM1A//HIF1A//TFAM//MAGED1//NIPBL//TBC1D7//IRS1//PDPK1//UHRF1//SUMO1//…
GO:1902680	positive regulation of RNA biosynthetic process	Biological process	65	762	577	11765	1.7393	7.23814e-06	0.000413504	5.14037	0.112652	NCOA1//BAZ1B//RB1//TBX3//HMBOX1//BRPF1//EBF2//RUNX2//NCOA4//KAT6B//SMAD5//UBE2V1//ATF7IP//LHX1//SERTAD2//PICALM//REST//CXXC1//NSD1//ZBTB16//PPM1A//TGFBR1//HIF1A//TFAM//FGF2//MAGED1//BRD4//SMARCB1//BMP4//COPS5//NR1H2//PLSCR5//CYR61//ATXN1//RORA//CHD8//NCOA7//SMARCA2//PRKD1//MOSPD1//UHRF1//RUNX1//DDX17//MED14//ZNF384//GLIS3//HOXB9//CREBBP//SAFB//SMAD5//MAML3//PIAS2//NFATC3//SOX9//GATA2//SMAD4//STAT…
GO:0006796	phosphate-containing compound metabolic process	Biological process	143	2093	577	11765	1.3931	9.4799e-06	0.000533945	5.0232	0.247834	BCCIP//MAP3K1//MAPK6//BMP4//TGFBR1//GNAI2//FGF2//EFNA1//TAB3//SPDYA//CSPG4//SPRED1//DUSP1//PRKAR2A//CYR61//NPTN//CAB39//TAOK1//IL34//SOX9//SIRT1//CCND3//GFPT1//GNE//GK2//NDUFS1//NDUFV1//NDUFB10//ADSS//RAB2A//ATL1//ARF4//RRAGC//GNB2//RAC1//ARF4//RAB1A//RAB11A//RAB27A//GNA11//PNP//PDE4A//ACLY//PEX6//CLPX//ATP8B1//ATF7IP//RALBP1//MSH6//ABCC1//ABCC1//STK17B//RIPK3//MAP3K4//EPHA3//CAMK1D//TNK2//TESK2/…
GO:0031328	positive regulation of cellular biosynthetic process	Biological process	75	928	577	11765	1.64789	9.63076e-06	0.000534908	5.01634	0.129983	NCOA1//BAZ1B//P2RY11//NR1H2//ABCF1//PABPC1//SERP1//SAMD4A//ELAVL1//CIRBP//RB1//TBX3//HMBOX1//BRPF1//EBF2//RUNX2//NCOA4//KAT6B//SMAD5//UBE2V1//ATF7IP//LHX1//SERTAD2//PICALM//REST//CXXC1//NSD1//ZBTB16//PPM1A//TGFBR1//HIF1A//TFAM//FGF2//MAGED1//BRD4//SMARCB1//STAT5B//STAT5A//TIRAP//IRS1//RAC1//BMP4//COPS5//PLSCR5//CYR61//ATXN1//RORA//CHD8//NCOA7//SMARCA2//PRKD1//MOSPD1//UHRF1//RUNX1//DDX17//MED14//Z…
GO:0051254	positive regulation of RNA metabolic process	Biological process	65	770	577	11765	1.72123	1.01673e-05	0.000556976	4.99279	0.112652	NCOA1//BAZ1B//RB1//TBX3//HMBOX1//BRPF1//EBF2//RUNX2//NCOA4//KAT6B//SMAD5//UBE2V1//ATF7IP//LHX1//SERTAD2//PICALM//REST//CXXC1//NSD1//ZBTB16//PPM1A//TGFBR1//HIF1A//TFAM//FGF2//MAGED1//BRD4//SMARCB1//BMP4//COPS5//NR1H2//PLSCR5//CYR61//ATXN1//RORA//CHD8//NCOA7//SMARCA2//PRKD1//MOSPD1//UHRF1//RUNX1//DDX17//MED14//ZNF384//GLIS3//HOXB9//CREBBP//SAFB//SMAD5//MAML3//PIAS2//NFATC3//SOX9//GATA2//SMAD4//STAT…
GO:0048518	positive regulation of biological process	Biological process	162	2444	577	11765	1.35154	1.1281e-05	0.00060963	4.94765	0.280763	BMP4//MAP3K1//TGFBR1//GNAI2//FGF2//EFNA1//TAB3//SPDYA//CSPG4//NCOA1//CYR61//NPTN//CAB39//TAOK1//IL34//SOX9//SIRT1//CCND3//PRKD1//IRS1//LRRC71//CHUK//UBE2V1//TIRAP//MEF2C//BAZ1B//SERP1//CXXC1//GFPT1//P2RY11//HIPK1//CUL3//NACC1//THPO//TBX2//CIAO1//CAPN1//BCL2L1//AR//RAC1//GATA3//SGMS1//HOXD3//CNTN1//HCFC1//SMAD4//ITGA5//NR1H2//SREBF2//BRD4//EPHA3//CAMK1D//ABL2//UBE2V2//DICER1//CBL//ABCF1//PABPC1//S…
GO:0030521	androgen receptor signaling pathway	Biological process	11	47	577	11765	4.77212	1.24556e-05	0.000664131	4.90464	0.0190641	PARK7//PIAS2//SIRT1//NCOA2//PMEPA1//RB1//NCOA4//DNAJA1//MED14//AR//NCOA1
GO:0071495	cellular response to endogenous stimulus	Biological process	52	575	577	11765	1.84396	1.29905e-05	0.000683542	4.88637	0.0901213	PTPRK//SMAD5//USP9X//UBE2D3//SMAD5//TGFBR1//EIF4E//CAB39//PTPN11//PDPK1//PIK3R1//SOCS7//PIK3R4//CAB39L//EIF4EBP1//PPM1A//EIF4G1//FOXO3//CHUK//SHOC2//CBL//PRKAR2A//PRKACB//LATS2//RRAGC//LAMTOR3//BCL2L1//SMAD4//SIRT1//GFPT1//INHBB//DUSP1//PLOD1//MEF2C//BMP4//NR1H2//RORA//AR//LHX1//NPTN//INPPL1//IRS1//STAT5B//STAT5A//SSH1//P2RY11//SOX9//GNB2//REST//APAF1//CTNNA1//GATA3
GO:0009891	positive regulation of biosynthetic process	Biological process	75	946	577	11765	1.61654	1.88639e-05	0.000979696	4.72437	0.129983	NCOA1//BAZ1B//P2RY11//NR1H2//ABCF1//PABPC1//SERP1//SAMD4A//ELAVL1//CIRBP//RB1//TBX3//HMBOX1//BRPF1//EBF2//RUNX2//NCOA4//KAT6B//SMAD5//UBE2V1//ATF7IP//LHX1//SERTAD2//PICALM//REST//CXXC1//NSD1//ZBTB16//PPM1A//TGFBR1//HIF1A//TFAM//FGF2//MAGED1//BMP4//BRD4//SMARCB1//STAT5B//STAT5A//SIRT1//TIRAP//IRS1//RAC1//COPS5//PLSCR5//CYR61//ATXN1//RORA//CHD8//NCOA7//SMARCA2//PRKD1//MOSPD1//UHRF1//RUNX1//DDX17//M…
GO:0051128	regulation of cellular component organization	Biological process	71	890	577	11765	1.62661	2.62937e-05	0.00134806	4.58015	0.12305	CYR61//IGFBPL1//S100A10//FAM107A//SH3GL2//GSN//APC//BORA//ANAPC1//SSH1//SSH2//CFDP1//CDC42EP4//RAC1//EPHA3//SMAD4//EFNA1//NPTN//PRKD1//CAMK1D//ABL2//UBE2V2//FKBP4//INPPL1//CSPG4//PPM1A//CAPZB//CAPZB//ZRANB1//AP2S1//ADNP2//NOL8//TGFBR1//RB1//SMARCA2//SERTAD2//DCUN1D3//FGF2//SIRT1//ARPC3//NIPBL//EIF4EBP1//SUMO1//TPPP//GATA2//HCFC1//AR//PACSIN2//BMP4//ATF7IP//BICD1//CBL//PICALM//NR1H2//SFTPD//ARHGDI…
GO:0006366	transcription from RNA polymerase II promoter	Biological process	79	1028	577	11765	1.56693	3.33878e-05	0.0016901	4.47641	0.136915	RB1//BMP4//EFNA1//TBX3//TRPS1//ZHX1//SATB1//MOSPD1//DICER1//YEATS2//ATF7IP//CRY2//RNF2//REST//GLIS3//TRIM27//HCFC1//NSD1//CREBBP//SPEN//TAF3//SIN3A//TBX2//NIPBL//GATA2//MEF2C//FOXO3//GATA3//SIRT1//NCOA1//SRSF9//PABPN1//SRRM1//CPSF3//VEZF1//UBP1//SP2//CIAO1//MAGED1//MED14//SMAD5//USP9X//UBE2D3//SMAD5//SMAD4//BRD4//COPS5//NR1H2//PLSCR5//CYR61//ATXN1//SMARCB1//RORA//CHD8//NCOA7//SMARCA2//PRKD1//UHRF…
GO:0048523	negative regulation of cellular process	Biological process	130	1924	577	11765	1.3777	4.76714e-05	0.00238298	4.32174	0.225303	BMP4//EFNA1//TBX3//TRPS1//ZHX1//SATB1//MOSPD1//DICER1//YEATS2//ATF7IP//CRY2//RNF2//REST//GLIS3//TRIM27//HCFC1//NSD1//CREBBP//SPEN//TAF3//SIN3A//TBX2//NIPBL//GATA2//MEF2C//FOXO3//GATA3//SIRT1//BAZ2A//SPRED1//DUSP1//NF2//GSN//RB1//PDPK1//APC//CAB39//CUL3//HBP1//CAB39L//PPM1A//TGFBR1//ANAPC1//ARHGDIA//CTNNA1//INPPL1//ATR//SGMS1//CHD8//CBL//SOX9//AR//SMARCB1//SMARCA2//SLC9A3R1//SMAD4//DDIT4L//NR1H2//…
GO:0045935	positive regulation of nucleobase-containing compound metabolic process	Biological process	68	861	577	11765	1.61036	5.4101e-05	0.00267099	4.26679	0.117851	NCOA1//BAZ1B//P2RY11//RB1//TBX3//HMBOX1//BRPF1//EBF2//RUNX2//NCOA4//KAT6B//SMAD5//UBE2V1//ATF7IP//LHX1//SERTAD2//PICALM//REST//CXXC1//NSD1//ZBTB16//PPM1A//TGFBR1//HIF1A//TFAM//FGF2//MAGED1//BRD4//SMARCB1//UBE2V2//SIRT1//RAC1//BMP4//COPS5//NR1H2//PLSCR5//CYR61//ATXN1//RORA//CHD8//NCOA7//SMARCA2//PRKD1//MOSPD1//UHRF1//RUNX1//DDX17//MED14//ZNF384//GLIS3//HOXB9//CREBBP//SAFB//SMAD5//MAML3//PIAS2//NFA…
GO:0071417	cellular response to organonitrogen compound	Biological process	30	290	577	11765	2.1093	8.93672e-05	0.00435828	4.04882	0.0519931	EIF4E//CAB39//PTPN11//PDPK1//PIK3R1//SOCS7//PIK3R4//CAB39L//EIF4EBP1//PPM1A//EIF4G1//FOXO3//RRAGC//LAMTOR3//BCL2L1//GFPT1//INHBB//MEF2C//INPPL1//IRS1//SIRT1//STAT5B//STAT5A//SSH1//P2RY11//GNB2//PRKAR2A//PRKACB//SOX9//CTNNA1
GO:0006357	regulation of transcription from RNA polymerase II promoter	Biological process	68	876	577	11765	1.58278	9.18274e-05	0.00442431	4.03703	0.117851	RB1//BMP4//EFNA1//TBX3//TRPS1//ZHX1//SATB1//MOSPD1//DICER1//YEATS2//ATF7IP//CRY2//RNF2//REST//GLIS3//TRIM27//HCFC1//NSD1//CREBBP//SPEN//TAF3//SIN3A//TBX2//NIPBL//GATA2//MEF2C//FOXO3//GATA3//SIRT1//NCOA1//SMAD5//USP9X//UBE2D3//SMAD5//SMAD4//CYR61//BRD4//COPS5//NR1H2//PLSCR5//ATXN1//SMARCB1//RORA//CHD8//NCOA7//SMARCA2//PRKD1//UHRF1//RUNX1//DDX17//MED14//ZNF384//HOXB9//SAFB//MAML3//PIAS2//NFATC3//SO…
GO:0051173	positive regulation of nitrogen compound metabolic process	Biological process	68	878	577	11765	1.57918	9.83735e-05	0.00468328	4.00712	0.117851	NCOA1//BAZ1B//P2RY11//RB1//TBX3//HMBOX1//BRPF1//EBF2//RUNX2//NCOA4//KAT6B//SMAD5//UBE2V1//ATF7IP//LHX1//SERTAD2//PICALM//REST//CXXC1//NSD1//ZBTB16//PPM1A//TGFBR1//HIF1A//TFAM//FGF2//MAGED1//BRD4//SMARCB1//UBE2V2//SIRT1//RAC1//BMP4//COPS5//NR1H2//PLSCR5//CYR61//ATXN1//RORA//CHD8//NCOA7//SMARCA2//PRKD1//MOSPD1//UHRF1//RUNX1//DDX17//MED14//ZNF384//GLIS3//HOXB9//CREBBP//SAFB//SMAD5//MAML3//PIAS2//NFA…
GO:0006901	vesicle coating	Biological process	7	24	577	11765	5.94707	0.000109626	0.00515758	3.96009	0.0121317	AP2S1//GBF1//COPA//ARF4//ARCN1//SEC24A//PICALM
GO:0048519	negative regulation of biological process	Biological process	139	2125	577	11765	1.33374	0.000116536	0.00541893	3.93354	0.240901	BMP4//EFNA1//TBX3//TRPS1//ZHX1//SATB1//MOSPD1//DICER1//YEATS2//ATF7IP//CRY2//RNF2//REST//GLIS3//TRIM27//HCFC1//NSD1//CREBBP//SPEN//TAF3//SIN3A//TBX2//NIPBL//GATA2//MEF2C//FOXO3//GATA3//SIRT1//BAZ2A//SPRED1//DUSP1//NF2//RC3H1//SOX9//KEAP1//GSN//RB1//PDPK1//APC//CAB39//CUL3//HBP1//CAB39L//PPM1A//TGFBR1//ANAPC1//ARHGDIA//CTNNA1//INPPL1//ATR//SGMS1//CHD8//CBL//AR//SMARCB1//SMARCA2//SLC9A3R1//SMAD4//D…
GO:0070887	cellular response to chemical stimulus	Biological process	93	1317	577	11765	1.43984	0.000157472	0.0072383	3.8028	0.161179	NCOA1//RAC1//CYP27A1//ACSS1//MAT2B//SERP1//CXXC1//GFPT1//PTPRK//SMAD5//USP9X//UBE2D3//SMAD5//TGFBR1//EIF4E//CAB39//PTPN11//PDPK1//PIK3R1//SOCS7//PIK3R4//CAB39L//EIF4EBP1//PPM1A//EIF4G1//FOXO3//CHUK//SHOC2//CBL//PRKAR2A//PRKACB//LATS2//HIPK1//RAE1//KPNB1//NUP98//EIF4E3//KPNA5//STAT5B//STAT5A//RRAGC//LAMTOR3//BCL2L1//DICER1//SMAD4//SIRT1//LYST//ITGA5//INHBB//DUSP1//PLOD1//KRT8//PRKD1//ADNP2//IFIT2/…
GO:1901699	cellular response to nitrogen compound	Biological process	31	314	577	11765	2.01302	0.000162011	0.0073623	3.79046	0.0537262	EIF4E//CAB39//PTPN11//PDPK1//PIK3R1//SOCS7//PIK3R4//CAB39L//EIF4EBP1//PPM1A//EIF4G1//FOXO3//RRAGC//LAMTOR3//BCL2L1//DICER1//GFPT1//INHBB//MEF2C//INPPL1//IRS1//SIRT1//STAT5B//STAT5A//SSH1//P2RY11//GNB2//PRKAR2A//PRKACB//SOX9//CTNNA1
GO:0060284	regulation of cell development	Biological process	32	329	577	11765	1.98322	0.000168085	0.00755249	3.77447	0.0554593	CTNNA1//DICER1//EPHA3//SMAD4//EFNA1//NPTN//PRKD1//CAMK1D//ABL2//UBE2V2//FKBP4//INPPL1//CSPG4//BMP4//TBX3//SOX9//MEF2C//REST//ZNF536//HOXD3//BNIP2//FGF2//PCM1//SPEN//SSH1//SSH2//ARHGDIA//CAPRIN1//PIAS2//NLGN1//PDLIM5//SAV1
GO:0006996	organelle organization	Biological process	104	1513	577	11765	1.40156	0.000172228	0.00765267	3.7639	0.180243	RPS17//RPSA//ATG16L1//APC//MSH6//TPPP//MTA2//KAT6B//SMARCA2//H2AFY//SOX9//GSN//CAPZB//CAPZB//DYNLL1//ACTR2//PDPK1//TESK2//DAAM1//ELMO1//PACSIN2//FHOD3//ZRANB1//HMGN2//SAFB//SMARCB1//RB1//BAZ2A//SATB1//CHD6//CHD6//BAZ1B//SIRT1//TFAM//NUP98//PARK7//FAT1//INPPL1//ATL1//GORASP2//PRKD1//PLEKHM2//USP8//LYST//RALBP1//VCPIP1//ENSA//NCAPG//BORA//ANAPC1//SSH1//SSH2//ABI2//SPDYA//HYDIN//PCM1//WDR35//NSD1//A…
GO:0030100	regulation of endocytosis	Biological process	14	94	577	11765	3.0368	0.000184006	0.00808617	3.73517	0.0242634	SH3GL2//PRKD1//PACSIN2//BICD1//CBL//PICALM//RAC1//NR1H2//SFTPD//CAMK1D//GATA2//TNK2//AP2S1//ABL2
GO:1901701	cellular response to oxygen-containing compound	Biological process	38	427	577	11765	1.81456	0.000268861	0.0115706	3.57047	0.0658579	EIF4E//CAB39//PTPN11//PDPK1//PIK3R1//SOCS7//PIK3R4//CAB39L//EIF4EBP1//PPM1A//EIF4G1//FOXO3//RRAGC//LAMTOR3//BCL2L1//GFPT1//INHBB//PTPRK//MEF2C//INPPL1//IRS1//SIRT1//STAT5B//STAT5A//PARK7//SGMS1//TIRAP//EPHA3//ADNP2//ABL2//SOX9//SSH1//P2RY11//SIN3A//GNB2//PRKAR2A//PRKACB//CTNNA1
GO:0019220	regulation of phosphate metabolic process	Biological process	71	959	577	11765	1.50958	0.000269084	0.0115706	3.57011	0.12305	BCCIP//BMP4//MAP3K1//TGFBR1//GNAI2//FGF2//EFNA1//TAB3//SPDYA//CSPG4//SPRED1//DUSP1//PRKAR2A//CYR61//NPTN//CAB39//TAOK1//IL34//SOX9//SIRT1//CCND3//RB1//PDPK1//SERP1//CXXC1//GFPT1//P2RY11//MEF2C//SMAD4//PCIF1//ZFYVE1//RRP1B//WNK1//ARFGAP2//ARFGAP3//TBC1D7//EPHA3//TBC1D10B//RALBP1//TAX1BP3//PRKACB//GMFG//ATXN1//DYNLL1//IRS1//AR//ARL2BP//NF2//MAGED1//INPPL1//APC//BNIP2//WWC2//PDCD4//HIPK3//SNX18//ABR…
GO:0071310	cellular response to organic substance	Biological process	78	1080	577	11765	1.47261	0.000286939	0.0121181	3.54221	0.135182	SERP1//CXXC1//GFPT1//PTPRK//SMAD5//USP9X//UBE2D3//SMAD5//TGFBR1//EIF4E//CAB39//PTPN11//PDPK1//PIK3R1//SOCS7//PIK3R4//CAB39L//EIF4EBP1//PPM1A//EIF4G1//FOXO3//CHUK//SHOC2//CBL//PRKAR2A//PRKACB//LATS2//HIPK1//RAE1//KPNB1//NUP98//EIF4E3//KPNA5//STAT5B//STAT5A//RRAGC//LAMTOR3//BCL2L1//DICER1//SMAD4//SIRT1//ITGA5//INHBB//DUSP1//PLOD1//KRT8//IFIT2//GATA3//PRKD1//MEF2C//BMP4//NR1H2//RORA//AR//LHX1//NPTN/…
GO:0050767	regulation of neurogenesis	Biological process	27	267	577	11765	2.0619	0.000287981	0.0121181	3.54064	0.0467938	CTNNA1//DICER1//NPTN//PRKD1//EPHA3//CAMK1D//ABL2//UBE2V2//FKBP4//INPPL1//CSPG4//REST//ZNF536//HOXD3//BNIP2//MEF2C//SOX9//PCM1//SPEN//EFNA1//SSH1//SSH2//ARHGDIA//CAPRIN1//PIAS2//NLGN1//PDLIM5
GO:0007167	enzyme linked receptor protein signaling pathway	Biological process	52	648	577	11765	1.63623	0.000290907	0.0121181	3.53625	0.0901213	BMP4//CSPG4//AKAP4//CHUK//PTPN11//PDPK1//SOX9//PRKAR2A//PRKACB//ARF4//FOXO3//PTPRK//SMAD5//USP9X//UBE2D3//SMAD5//TGFBR1//SMAD4//EIF4E//CAB39//PIK3R1//SOCS7//PIK3R4//CAB39L//EIF4EBP1//PPM1A//EIF4G1//SHOC2//CBL//SLC9A3R1//INPPL1//SIRT1//CYR61//ITGA5//INHBB//SH3GL2//AP2S1//ATXN1//NPTN//IRS1//PRKD1//ABR//ARHGDIA//RAC1//MAGED1//MEF2C//EFNB2//EFNA1//EPHA3//STAT5B//STAT5A//GATA3
GO:0031344	regulation of cell projection organization	Biological process	21	186	577	11765	2.30209	0.000309515	0.0127603	3.50932	0.0363951	SSH1//SSH2//RAC1//NPTN//PRKD1//EPHA3//CAMK1D//ABL2//UBE2V2//FKBP4//INPPL1//CSPG4//CDC42EP4//APC//EFNA1//ARHGDIA//CAPRIN1//PIAS2//TGFBR1//NLGN1//PDLIM5
GO:0006900	membrane budding	Biological process	7	28	577	11765	5.09749	0.000316041	0.0128964	3.50026	0.0121317	AP2S1//GBF1//COPA//ARF4//ARCN1//SEC24A//PICALM
GO:0051174	regulation of phosphorus metabolic process	Biological process	71	969	577	11765	1.494	0.000363925	0.0147004	3.43899	0.12305	BCCIP//BMP4//MAP3K1//TGFBR1//GNAI2//FGF2//EFNA1//TAB3//SPDYA//CSPG4//SPRED1//DUSP1//PRKAR2A//CYR61//NPTN//CAB39//TAOK1//IL34//SOX9//SIRT1//CCND3//RB1//PDPK1//SERP1//CXXC1//GFPT1//P2RY11//MEF2C//SMAD4//PCIF1//ZFYVE1//RRP1B//WNK1//ARFGAP2//ARFGAP3//TBC1D7//EPHA3//TBC1D10B//RALBP1//TAX1BP3//PRKACB//GMFG//ATXN1//DYNLL1//IRS1//AR//ARL2BP//NF2//MAGED1//INPPL1//APC//BNIP2//WWC2//PDCD4//HIPK3//SNX18//ABR…
GO:0045806	negative regulation of endocytosis	Biological process	6	21	577	11765	5.8257	0.000390849	0.0156301	3.40799	0.0103986	PICALM//RAC1//NR1H2//SFTPD//PRKD1//PACSIN2
GO:0016310	phosphorylation	Biological process	83	1178	577	11765	1.43664	0.000399538	0.0158193	3.39844	0.143847	BCCIP//MAP3K1//MAPK6//BMP4//TGFBR1//GNAI2//FGF2//EFNA1//TAB3//SPDYA//CSPG4//SPRED1//DUSP1//PRKAR2A//CYR61//NPTN//CAB39//TAOK1//IL34//SOX9//SIRT1//CCND3//NDUFS1//NDUFV1//NDUFB10//STK17B//RIPK3//MAP3K4//EPHA3//CAMK1D//TNK2//TESK2//GMFG//PIK3R4//RPS6KC1//BRD4//PDIK1L//SMAD5//TEX14//WNK1//RB1//PDPK1//SERP1//CXXC1//GFPT1//CHUK//MAGED1//SMAD4//BAZ1B//PRKD1//EIF2AK1//HIPK3//ATR//ABI2//ABL2//PRKACB//ATXN…
GO:0007169	transmembrane receptor protein tyrosine kinase signaling pathway	Biological process	41	483	577	11765	1.73082	0.000417821	0.0163811	3.37901	0.0710572	CHUK//PTPN11//PDPK1//SOX9//PRKAR2A//PRKACB//ARF4//FOXO3//EIF4E//CAB39//PIK3R1//SOCS7//PIK3R4//CAB39L//EIF4EBP1//PPM1A//EIF4G1//SHOC2//CBL//SLC9A3R1//INPPL1//ITGA5//SH3GL2//AP2S1//ATXN1//NPTN//IRS1//SIRT1//PRKD1//ABR//ARHGDIA//RAC1//MAGED1//MEF2C//EFNB2//EFNA1//EPHA3//STAT5B//STAT5A//GATA3//CSPG4
GO:0031346	positive regulation of cell projection organization	Biological process	13	92	577	11765	2.88119	0.000523172	0.0203123	3.28136	0.0225303	RAC1//NPTN//PRKD1//EPHA3//CAMK1D//ABL2//UBE2V2//CDC42EP4//APC//ARHGDIA//CAPRIN1//PIAS2//TGFBR1
GO:0045664	regulation of neuron differentiation	Biological process	23	223	577	11765	2.103	0.000603785	0.0232167	3.21912	0.0398614	NPTN//PRKD1//EPHA3//CAMK1D//ABL2//UBE2V2//FKBP4//INPPL1//CSPG4//REST//ZNF536//HOXD3//BNIP2//MEF2C//SOX9//EFNA1//SSH1//SSH2//ARHGDIA//CAPRIN1//PIAS2//NLGN1//PDLIM5
GO:0030522	intracellular receptor signaling pathway	Biological process	20	183	577	11765	2.22841	0.000650241	0.0247649	3.18693	0.034662	CRY2//SAFB//NCOA2//PMEPA1//RB1//NCOA4//DNAJA1//MED14//AR//NCOA1//SIRT1//BCL2L1//ZNF536//PARK7//PIAS2//CHUK//UBE2V1//TAB3//NR1H2//RORA
GO:0051960	regulation of nervous system development	Biological process	28	296	577	11765	1.92878	0.000659803	0.024892	3.18059	0.0485269	CTNNA1//DICER1//NPTN//PRKD1//EPHA3//CAMK1D//ABL2//UBE2V2//FKBP4//INPPL1//CSPG4//LHX1//REST//ZNF536//HOXD3//BNIP2//MEF2C//SOX9//PCM1//SPEN//EFNA1//SSH1//SSH2//ARHGDIA//CAPRIN1//PIAS2//PDLIM5//NLGN1
GO:0042325	regulation of phosphorylation	Biological process	53	688	577	11765	1.57074	0.00067499	0.025227	3.1707	0.0918544	BCCIP//BMP4//MAP3K1//TGFBR1//GNAI2//FGF2//EFNA1//TAB3//SPDYA//CSPG4//SPRED1//DUSP1//PRKAR2A//CYR61//NPTN//CAB39//TAOK1//IL34//SOX9//SIRT1//CCND3//RB1//PDPK1//SERP1//CXXC1//GFPT1//SMAD4//PRKACB//ATXN1//DYNLL1//IRS1//AR//ARL2BP//NF2//MAGED1//INPPL1//APC//BNIP2//WWC2//PDCD4//HIPK3//PIK3R1//RAC1//LATS2//SLC9A3R1//COPS5//MAPK8IP3//TIRAP//ITGA5//TNK2//DENND2D//SCIMP//GMFG
GO:0044087	regulation of cellular component biogenesis	Biological process	23	227	577	11765	2.06594	0.000773008	0.0286228	3.11182	0.0398614	GSN//SSH1//SSH2//RAC1//PPM1A//ARPC3//APC//CDC42EP4//EIF4EBP1//SUMO1//TPPP//HCFC1//ATF7IP//TGFBR1//NF2//EPHA3//PDLIM5//NLGN1//UBE2V2//SNCAIP//RB1//BCLAF1//REST
GO:0045595	regulation of cell differentiation	Biological process	52	677	577	11765	1.56614	0.000810378	0.0297312	3.09131	0.0901213	CTNNA1//DICER1//EPHA3//SMAD4//EFNA1//NR1H2//NPTN//PRKD1//CAMK1D//ABL2//UBE2V2//FKBP4//INPPL1//CSPG4//TBX3//RUNX1//STAT5B//STAT5A//APC//SOX9//TRPS1//ZBTB16//BMP4//GATA2//GATA3//FGF2//SIRT1//TGFBR1//KEAP1//RC3H1//FOXO3//MEF2C//REST//ZNF536//HOXD3//BNIP2//PIAS2//CYR61//SMAD5//PNP//PCM1//SPEN//SSH1//SSH2//ARHGDIA//CAPRIN1//NLGN1//PDLIM5//SAV1//LHX1//DDX17//S100A10
GO:0044085	cellular component biogenesis	Biological process	83	1207	577	11765	1.40213	0.000846617	0.0302915	3.07231	0.143847	ABCF1//RPS17//RPSA//ATG16L1//NUP98//GEMIN5//WDR12//KAT6B//SMARCA2//H2AFY//SOX9//GSN//PIN4//RRP1B//NOL8//SRSF9//SLC9A3R1//CREBBP//NAPG//MGP//TBCB//ITGA5//FN1//SMAD4//HYDIN//PCM1//WDR35//SSH1//SSH2//RAC1//PPM1A//CIAO1//CTNNA1//TSGA10//CAPZB//DICER1//ARPC3//APC//CDC42EP4//EIF4EBP1//SUMO1//KRT14//TPPP//RC3H1//BICD1//CIRBP//CDH10//BMS1//TYSND1//ATL1//APAF1//NLGN1//NACC1//CUL3//HCFC1//KRT8//ATF7IP//PTP…
GO:0033036	macromolecule localization	Biological process	86	1260	577	11765	1.39169	0.000852409	0.0302915	3.06935	0.149047	GCC2//NUP98//KPNB1//FGF2//KEAP1//CRY2//IPO7//SLC9A2//AKAP4//EIF4E//RAE1//SRSF9//SRRM1//CPSF3//RPSA//NLGN1//RAB27A//TRPS1//KPNA5//RPL27//RPS26//TRAM1//RPS3A//RPS17//RPL6//AP3M1//AP3B1//RAB2A//ARF4//SEC24A//AP2S1//ARFGAP3//ARCN1//NAPG//ARF4//RAB1A//BICD1//MON1A//NR1H2//SIRT1//SREBF2//LYST//UEVLD//RAC1//ABCC1//PLSCR5//PEX6//PABPN1//STAT5B//STAT5A//RB1//THOC2//SLC9A3R1//SUMO1//ARHGDIA//BORA//LCP1//PT…
GO:0045931	positive regulation of mitotic cell cycle	Biological process	6	24	577	11765	5.09749	0.000854961	0.0302915	3.06805	0.0103986	BRD4//EIF4E//HCFC1//EIF4EBP1//STAT5B//STAT5A
GO:0030518	intracellular steroid hormone receptor signaling pathway	Biological process	12	85	577	11765	2.87858	0.00085595	0.0302915	3.06755	0.0207972	SAFB//NCOA2//PMEPA1//RB1//NCOA4//DNAJA1//MED14//AR//NCOA1//PARK7//PIAS2//SIRT1
GO:0032870	cellular response to hormone stimulus	Biological process	31	346	577	11765	1.82685	0.000866806	0.0304067	3.06208	0.0537262	EIF4E//CAB39//PTPN11//PDPK1//PIK3R1//SOCS7//PIK3R4//CAB39L//EIF4EBP1//PPM1A//EIF4G1//FOXO3//LATS2//GFPT1//INHBB//BMP4//NR1H2//RORA//AR//INPPL1//IRS1//SIRT1//STAT5B//STAT5A//MEF2C//GNB2//PRKAR2A//PRKACB//REST//DUSP1//PLOD1
GO:0048869	cellular developmental process	Biological process	114	1765	577	11765	1.31697	0.000912017	0.0317144	3.04	0.197574	SHROOM3//KRT8//SPDYA//FOXO3//RUNX2//SOX9//GATA2//MCL1//GATA3//FGF2//LHX1//STAT5B//STAT5A//CUL3//TGFBR1//VEZF1//SMAD5//BMP4//MEF2C//HYDIN//RAC1//RUNX1//TBX3//EFNA1//BCL2L1//AFF4//CTNNA1//NTNG1//ATL1//APC//PICALM//ITGA5//SH3GL2//ST8SIA2//PTPN11//AP2S1//NTN4//CNTN1//ABL2//ITGA2B//EPHA3//TBX2//CSPG4//CFDP1//CDC42EP4//PCM1//WDR35//VPS52//DICER1//SMAD4//NR1H2//NPTN//PRKD1//CAMK1D//UBE2V2//FKBP4//INPPL1…
GO:0032502	developmental process	Biological process	187	3134	577	11765	1.21663	0.00092697	0.0319565	3.03293	0.32409	SHROOM3//KRT8//LGALS3//TBX3//SERP1//RUNX1//SOX9//ITGA5//VEZF1//UBP1//GIPC2//NCL//FGF2//RAB11A//SIRT1//CTNNA1//INHBB//BCL2L1//FOXO3//STAT5B//STAT5A//SPDYA//MEF2C//NFATC3//RUNX2//GATA2//NIPBL//SMAD4//KEAP1//CHD8//SIN3A//TAPT1//TGFBR1//GATA3//RNF2//LHX1//DUSP1//MCL1//APC//BMP4//ZBTB16//CUL3//BRD4//SMARCB1//HECTD1//APAF1//SMAD5//PKM//PPP1CB//STOX2//SAV1//EFNB2//HYDIN//RAC1//AP2S1//PRPF8//TBX2//BAZ1B/…
GO:0035329	hippo signaling	Biological process	4	10	577	11765	8.15598	0.000948613	0.0324231	3.02291	0.00693241	NF2//WWC2//SAV1//LATS2
GO:0060627	regulation of vesicle-mediated transport	Biological process	18	166	577	11765	2.21096	0.00130274	0.0441497	2.88514	0.0311958	SH3GL2//FGF2//AP2S1//ABL2//STXBP2//PRKD1//PACSIN2//RAB27A//REST//BICD1//CBL//PICALM//RAC1//NR1H2//SFTPD//CAMK1D//GATA2//TNK2
GO:0035556	intracellular signal transduction	Biological process	92	1385	577	11765	1.35442	0.00131622	0.0442318	2.88067	0.159445	KCNH4//MAP3K1//MAPK6//BMP4//TGFBR1//GNAI2//FGF2//EFNA1//TAB3//SPDYA//CSPG4//SPRED1//DUSP1//P2RY11//CHUK//MAGED1//BCAR3//ARF4//TNK2//RRAGC//ARF4//RAB11A//RAB27A//RB1//GNB2//ARHGDIA//MSH6//IRS1//GATA3//SLC9A3R1//CBL//SOX9//ELMO1//RAC1//USP10//FOXO3//EIF4EBP1//SIRT1//LAMTOR3//GBF1//ARFGEF1//RAB2A//RAB1A//ABR//CUL3//SAV1//LATS2//NF2//WWC2//ARL2BP//HIPK1//USP28//PDPK1//PRKD1//UBE2V1//TIRAP//PPM1A//INP…
GO:0010975	regulation of neuron projection development	Biological process	17	153	577	11765	2.26555	0.00134435	0.0448005	2.87149	0.0294627	NPTN//PRKD1//EPHA3//CAMK1D//ABL2//UBE2V2//FKBP4//INPPL1//CSPG4//EFNA1//SSH1//SSH2//ARHGDIA//CAPRIN1//PIAS2//NLGN1//PDLIM5
GO:1902589	single-organism organelle organization	Biological process	73	1053	577	11765	1.41355	0.00142947	0.0472434	2.84483	0.126516	MSH6//TPPP//GSN//CAPZB//CAPZB//DYNLL1//ACTR2//PDPK1//TESK2//DAAM1//ELMO1//PACSIN2//FHOD3//SMARCB1//SIRT1//TFAM//FAT1//INPPL1//APC//RALBP1//VCPIP1//ENSA//NCAPG//BORA//ANAPC1//SSH1//SSH2//ABI2//SPDYA//NSD1//PEX6//SATB1//BAZ1B//CREBBP//BAZ2A//ARPC3//RAC1//GCC2//TRPM7//LIMCH1//NIPBL//FKBP4//RB1//EPHA3//PCM1//GATA2//RNF2//CUL3//BRPF1//KAT6B//YEATS2//HCFC1//BRD4//TIMM9//KRT14//KRT8//BMP4//PLEKHF1//BCL2…
GO:0009719	response to endogenous stimulus	Biological process	63	883	577	11765	1.45478	0.00153896	0.0504452	2.81277	0.109185	PTPRK//SMAD5//USP9X//UBE2D3//SMAD5//TGFBR1//EIF4E//CAB39//PTPN11//PDPK1//PIK3R1//SOCS7//PIK3R4//CAB39L//EIF4EBP1//PPM1A//EIF4G1//FOXO3//CHUK//SHOC2//CBL//PRKAR2A//PRKACB//IGFBPL1//NCOA4//SREBF2//LATS2//SIN3A//ADSS//RRAGC//LAMTOR3//BCL2L1//SMAD4//SIRT1//DUSP1//STAT5B//GGH//GFPT1//INHBB//PLOD1//CDO1//MEF2C//BMP4//NR1H2//RORA//AR//NUDC//CCND3//CTNNA1//GATA3//LHX1//NPTN//INPPL1//IRS1//MGP//GSN//STAT5…
GO:0000122	negative regulation of transcription from RNA polymerase II promoter	Biological process	29	330	577	11765	1.79184	0.00169113	0.0549822	2.77182	0.05026	SREBF2//BMP4//EFNA1//TBX3//TRPS1//ZHX1//SATB1//MOSPD1//DICER1//YEATS2//ATF7IP//CRY2//RNF2//REST//GLIS3//TRIM27//HCFC1//NSD1//CREBBP//SPEN//TAF3//SIN3A//TBX2//NIPBL//GATA2//MEF2C//FOXO3//GATA3//SIRT1
GO:0009987	cellular process	Biological process	529	10339	577	11765	1.04326	0.00172649	0.0556794	2.76283	0.916811	APTX//SIRT1//RPS17//RPSA//ATG16L1//SSBP1//NUP98//SIN3A//NOL8//BRD4//APC//LYST//DYNLL1//ATR//USP28//BCCIP//EIF4E//LATS2//CUL3//EIF4EBP1//SPDYA//CCND3//RB1//PCM1//AKAP9//ENSA//MAT2B//CDO1//BMP4//EFNA1//TBX3//TRPS1//ZHX1//SATB1//MOSPD1//DICER1//YEATS2//ATF7IP//CRY2//RNF2//REST//GLIS3//TRIM27//HCFC1//NSD1//CREBBP//SPEN//TAF3//TBX2//NIPBL//GATA2//MEF2C//FOXO3//GATA3//KCNH4//MAP3K1//MAPK6//BAZ2A//RPL27…
GO:0030154	cell differentiation	Biological process	106	1651	577	11765	1.30911	0.00174664	0.0558786	2.7578	0.183709	KRT8//SPDYA//FOXO3//RUNX2//SOX9//GATA2//MCL1//GATA3//FGF2//LHX1//STAT5B//STAT5A//CUL3//TGFBR1//VEZF1//SMAD5//BMP4//MEF2C//HYDIN//RAC1//RUNX1//TBX3//EFNA1//BCL2L1//AFF4//CTNNA1//NTNG1//ATL1//APC//PICALM//ITGA5//SH3GL2//ST8SIA2//PTPN11//AP2S1//NTN4//CNTN1//ABL2//ITGA2B//EPHA3//TBX2//CSPG4//VPS52//DICER1//SMAD4//NR1H2//NPTN//PRKD1//CAMK1D//UBE2V2//FKBP4//INPPL1//GSN//NF2//PRPF8//TIRAP//TET2//HIPK1//…
GO:0061217	regulation of mesonephros development	Biological process	5	19	577	11765	5.36578	0.00182656	0.0573257	2.73837	0.00866551	BMP4//GATA3//LHX1//SOX9//MAGED1
GO:0009966	regulation of signal transduction	Biological process	84	1257	577	11765	1.36257	0.00183287	0.0573257	2.73687	0.145581	BMP4//MAP3K1//TGFBR1//GNAI2//FGF2//EFNA1//TAB3//SPDYA//CSPG4//SPRED1//DUSP1//CREBBP//DDIT4L//SLC9A3R1//INPPL1//HIPK1//SMAD4//PPM1A//CBL//SOX9//RC3H1//ZRANB1//CHD8//TAX1BP3//PDPK1//SIRT1//CYR61//ITGA5//RRAGC//LAMTOR3//GBF1//ARFGEF1//ARFGAP2//ARFGAP3//TBC1D7//EPHA3//TBC1D10B//RALBP1//TIRAP//ABR//CUL3//RAC1//NF2//WWC2//SH3GL2//AP2S1//ARL2BP//CHUK//PRKD1//UBE2V1//MAGED1//APC//BNIP2//PDCD4//HIPK3//ATR…
GO:0051246	regulation of protein metabolic process	Biological process	75	1098	577	11765	1.39276	0.00183488	0.0573257	2.73639	0.129983	BCCIP//BMP4//MAP3K1//TGFBR1//GNAI2//FGF2//EFNA1//TAB3//SPDYA//CSPG4//SPRED1//DUSP1//PRKAR2A//CYR61//NPTN//CAB39//TAOK1//IL34//SOX9//SIRT1//CCND3//FOXO3//EIF4G1//RB1//PDPK1//SERP1//CXXC1//GFPT1//APAF1//SMAD4//CSTB//SERPINB8//CLPX//FN1//ABCF1//PABPC1//SAMD4A//ELAVL1//CIRBP//CAPRIN1//NIPBL//TBC1D7//SSH1//NR1H2//UHRF1//SUMO1//UBE2V2//PIAS4//PRKACB//GATA2//GATA3//ARL2BP//NF2//BCL2L1//REST//MAGED1//INP…
GO:0022607	cellular component assembly	Biological process	76	1116	577	11765	1.38856	0.00185409	0.0574768	2.73187	0.131716	RPS17//RPSA//ATG16L1//NUP98//GEMIN5//KAT6B//SMARCA2//H2AFY//SOX9//GSN//SRSF9//SLC9A3R1//CREBBP//NAPG//MGP//ITGA5//FN1//SMAD4//HYDIN//PCM1//WDR35//SSH1//SSH2//RAC1//PPM1A//CIAO1//CTNNA1//TSGA10//CAPZB//DICER1//ARPC3//APC//CDC42EP4//EIF4EBP1//SUMO1//KRT14//TPPP//RC3H1//BICD1//CIRBP//CDH10//BMS1//TYSND1//ATL1//APAF1//NLGN1//NACC1//CUL3//HCFC1//KRT8//ATF7IP//PTPRK//TESK2//SEC24A//AP2S1//PICALM//ALDH5…
GO:0051247	positive regulation of protein metabolic process	Biological process	46	604	577	11765	1.55288	0.00190812	0.0586966	2.7194	0.0797227	BMP4//MAP3K1//TGFBR1//GNAI2//FGF2//EFNA1//TAB3//SPDYA//CSPG4//CYR61//NPTN//CAB39//TAOK1//IL34//SOX9//SIRT1//CCND3//SERP1//CXXC1//GFPT1//SMAD4//ABCF1//PABPC1//SAMD4A//ELAVL1//CIRBP//NIPBL//TBC1D7//PDPK1//NR1H2//UHRF1//SUMO1//UBE2V2//PIAS4//PRKAR2A//PRKACB//ARL2BP//MAGED1//STAT5B//STAT5A//TIRAP//LPCAT1//APC//ITGA5//TNK2//ANAPC1
GO:0071375	cellular response to peptide hormone stimulus	Biological process	22	229	577	11765	1.95886	0.00198469	0.060127	2.70231	0.0381282	EIF4E//CAB39//PTPN11//PDPK1//PIK3R1//SOCS7//PIK3R4//CAB39L//EIF4EBP1//PPM1A//EIF4G1//FOXO3//GFPT1//INHBB//INPPL1//IRS1//SIRT1//STAT5B//STAT5A//GNB2//PRKAR2A//PRKACB
GO:1901653	cellular response to peptide	Biological process	22	229	577	11765	1.95886	0.00198469	0.060127	2.70231	0.0381282	EIF4E//CAB39//PTPN11//PDPK1//PIK3R1//SOCS7//PIK3R4//CAB39L//EIF4EBP1//PPM1A//EIF4G1//FOXO3//GFPT1//INHBB//INPPL1//IRS1//SIRT1//STAT5B//STAT5A//GNB2//PRKAR2A//PRKACB
GO:0030879	mammary gland development	Biological process	10	70	577	11765	2.91285	0.00207097	0.0618131	2.68383	0.017331	CDO1//STAT5B//STAT5A//GATA3//TBX3//TBX2//ELF5//RXFP1//IRS1//HOXB9
GO:0043434	response to peptide hormone	Biological process	27	304	577	11765	1.81095	0.00207126	0.0618131	2.68377	0.0467938	EIF4E//CAB39//PTPN11//PDPK1//PIK3R1//SOCS7//PIK3R4//CAB39L//EIF4EBP1//PPM1A//EIF4G1//FOXO3//GGH//GFPT1//INHBB//CDO1//INPPL1//IRS1//SIRT1//STAT5B//STAT5A//GNB2//PRKAR2A//PRKACB//NUDC//BCL2L1//CCND3
GO:0070646	protein modification by small protein removal	Biological process	9	59	577	11765	3.11033	0.00215665	0.0634149	2.66622	0.0155979	COPS5//USP10//USP44//USP9X//USP15//USP28//USP1//ZRANB1//USP8
GO:0071901	negative regulation of protein serine/threonine kinase activity	Biological process	9	59	577	11765	3.11033	0.00215665	0.0634149	2.66622	0.0155979	SPRED1//DUSP1//BMP4//INPPL1//PDCD4//HIPK3//LATS2//APC//SIRT1
GO:0008286	insulin receptor signaling pathway	Biological process	15	133	577	11765	2.29962	0.00217895	0.063603	2.66175	0.0259965	INPPL1//IRS1//SIRT1//EIF4E//CAB39//PTPN11//PDPK1//PIK3R1//SOCS7//PIK3R4//CAB39L//EIF4EBP1//PPM1A//EIF4G1//FOXO3
GO:0006468	protein phosphorylation	Biological process	64	915	577	11765	1.42618	0.00228814	0.0663063	2.64052	0.110919	BCCIP//BMP4//MAP3K1//TGFBR1//GNAI2//FGF2//EFNA1//TAB3//SPDYA//CSPG4//SPRED1//DUSP1//PRKAR2A//CYR61//NPTN//CAB39//TAOK1//IL34//SOX9//SIRT1//CCND3//RB1//PDPK1//SERP1//CXXC1//GFPT1//CHUK//MAGED1//SMAD4//BAZ1B//PRKD1//EIF2AK1//HIPK3//ATR//ABI2//ABL2//PRKACB//ARL2BP//NF2//INPPL1//PDCD4//LATS2//APC//SLC9A3R1//CLK2//SLK//TRPM7//ITGA5//TNK2//STK17B//RIPK3//MAP3K4//EPHA3//CAMK1D//TESK2//GMFG//PIK3R4//RPS6…
GO:1901652	response to peptide	Biological process	27	307	577	11765	1.79325	0.00238109	0.0685033	2.62322	0.0467938	EIF4E//CAB39//PTPN11//PDPK1//PIK3R1//SOCS7//PIK3R4//CAB39L//EIF4EBP1//PPM1A//EIF4G1//FOXO3//GGH//GFPT1//INHBB//CDO1//NUDC//BCL2L1//CCND3//INPPL1//IRS1//SIRT1//STAT5B//STAT5A//GNB2//PRKAR2A//PRKACB
GO:0032268	regulation of cellular protein metabolic process	Biological process	62	883	577	11765	1.43168	0.00244738	0.0694629	2.6113	0.107452	BCCIP//BMP4//MAP3K1//TGFBR1//GNAI2//FGF2//EFNA1//TAB3//SPDYA//CSPG4//SPRED1//DUSP1//PRKAR2A//CYR61//NPTN//CAB39//TAOK1//IL34//SOX9//SIRT1//CCND3//FOXO3//EIF4G1//RB1//PDPK1//SERP1//CXXC1//GFPT1//SMAD4//ABCF1//PABPC1//SAMD4A//ELAVL1//CIRBP//CAPRIN1//NIPBL//TBC1D7//NR1H2//UHRF1//SUMO1//UBE2V2//PIAS4//PRKACB//GATA2//ARL2BP//NF2//MAGED1//INPPL1//PDCD4//HIPK3//LATS2//APC//SLC9A3R1//PAIP2//EIF4EBP1//EIF…
GO:0006903	vesicle targeting	Biological process	6	29	577	11765	4.21861	0.00244918	0.0694629	2.61098	0.0103986	NLGN1//GBF1//COPA//ARF4//ARCN1//SEC24A
GO:0010033	response to organic substance	Biological process	97	1506	577	11765	1.3133	0.00254939	0.0717958	2.59356	0.168111	DNAJA1//DNAJB4//SERP1//CXXC1//GFPT1//PTPRK//SMAD5//USP9X//UBE2D3//SMAD5//TGFBR1//EIF4E//CAB39//PTPN11//PDPK1//PIK3R1//SOCS7//PIK3R4//CAB39L//EIF4EBP1//PPM1A//EIF4G1//FOXO3//CHUK//SHOC2//CBL//PRKAR2A//PRKACB//IGFBPL1//NCOA4//SREBF2//ENSA//CCND3//LATS2//SIN3A//HIPK1//CTNNA1//ADSS//RAE1//KPNB1//NUP98//EIF4E3//KPNA5//STAT5B//STAT5A//RRAGC//LAMTOR3//BCL2L1//DICER1//SMAD4//SIRT1//ITGA5//DUSP1//EPHA3//T…
GO:0016192	vesicle-mediated transport	Biological process	49	664	577	11765	1.50468	0.00262091	0.0732938	2.58155	0.084922	GCC2//SH3GL2//ITGA2B//FN1//NLGN1//ARFGEF1//EXOC5//RAB2A//RAB1A//GBF1//COPA//ARF4//ARCN1//COG6//NAPG//AP3B1//INPPL1//SNX18//RALBP1//HIP1R//PRPF8//SFTPD//STXBP2//ELMO1//GLRB//AP2S1//FGF2//ABL2//PICALM//CALCRL//LYST//RAB27A//RAC1//PRKD1//PACSIN2//REST//SEC24A//RAB11A//BICD1//CBL//NR1H2//CAMK1D//GATA2//TNK2//AP3M1//NCALD//MAPK8IP3//ARFGAP3//GSN
GO:0051640	organelle localization	Biological process	17	163	577	11765	2.12656	0.00266187	0.0739224	2.57481	0.0294627	NLGN1//NUDC//AP2S1//PCM1//RB1//RAB11A//RAB27A//KIF5B//GBF1//COPA//ARF4//ARCN1//SEC24A//SH3GL2//NIN//ACTR2//FYCO1
GO:0045944	positive regulation of transcription from RNA polymerase II promoter	Biological process	37	467	577	11765	1.61548	0.00268115	0.0739443	2.57168	0.0641248	NCOA1//BMP4//COPS5//NR1H2//PLSCR5//CYR61//ATXN1//SMARCB1//RORA//CHD8//NCOA7//SMARCA2//PRKD1//MOSPD1//UHRF1//RUNX1//DDX17//MED14//ZNF384//GLIS3//HOXB9//CREBBP//SAFB//SMAD5//MAML3//PIAS2//NFATC3//SOX9//GATA2//SMAD4//STAT5B//STAT5A//AR//MEF2C//FOXO3//GATA3//SIRT1
GO:0042221	response to chemical	Biological process	130	2118	577	11765	1.25151	0.00272175	0.074489	2.56515	0.225303	NCOA1//RAC1//DNAJA1//DNAJB4//CYP27A1//ACSS1//MAT2B//ABCC1//RALBP1//DEFB1//SERP1//CXXC1//GFPT1//PTPRK//SMAD5//USP9X//UBE2D3//SMAD5//TGFBR1//ITGA5//SH3GL2//ST8SIA2//PTPN11//AP2S1//NTN4//CNTN1//ABL2//ITGA2B//GATA3//APAF1//MGP//ENSA//GNAI2//LHX1//EIF4E//CAB39//PDPK1//PIK3R1//SOCS7//PIK3R4//CAB39L//EIF4EBP1//PPM1A//EIF4G1//FOXO3//CHUK//SHOC2//CBL//PRKAR2A//PRKACB//LYST//BCAR3//GGH//ADD3//PNP//INPPL1//…
GO:0010646	regulation of cell communication	Biological process	93	1437	577	11765	1.3196	0.00273815	0.074489	2.56254	0.161179	BMP4//MAP3K1//TGFBR1//GNAI2//FGF2//EFNA1//TAB3//SPDYA//CSPG4//SPRED1//DUSP1//PRKAR2A//PRKACB//CREBBP//RUNX1//CDC42SE2//DDIT4L//SLC9A3R1//INPPL1//HIPK1//SMAD4//PPM1A//CBL//SOX9//SIRT1//INHBB//RC3H1//ZRANB1//CHD8//TAX1BP3//PDPK1//CYR61//ITGA5//RRAGC//LAMTOR3//GBF1//ARFGEF1//SERP1//ARFGAP2//ARFGAP3//TBC1D7//EPHA3//TBC1D10B//RALBP1//TIRAP//ABR//CUL3//RAC1//NF2//WWC2//SH3GL2//AP2S1//ARL2BP//CHUK//PRKD…
GO:0016579	protein deubiquitination	Biological process	8	50	577	11765	3.26239	0.00276398	0.0746836	2.55846	0.0138648	USP1//ZRANB1//USP8//USP10//USP44//USP9X//USP15//USP28
GO:0006403	RNA localization	Biological process	10	73	577	11765	2.79314	0.00284474	0.075527	2.54596	0.017331	EIF4E//RAE1//SRSF9//SRRM1//CPSF3//RPSA//BICD1//PABPN1//THOC2//HNRNPA2B1
GO:0035964	COPI-coated vesicle budding	Biological process	4	13	577	11765	6.27383	0.00287074	0.075527	2.54201	0.00693241	GBF1//COPA//ARF4//ARCN1
GO:0048200	Golgi transport vesicle coating	Biological process	4	13	577	11765	6.27383	0.00287074	0.075527	2.54201	0.00693241	GBF1//COPA//ARF4//ARCN1
GO:0048205	COPI coating of Golgi vesicle	Biological process	4	13	577	11765	6.27383	0.00287074	0.075527	2.54201	0.00693241	GBF1//COPA//ARF4//ARCN1
GO:0048199	vesicle targeting, to, from or within Golgi	Biological process	5	21	577	11765	4.85475	0.00294697	0.0770256	2.53062	0.00866551	GBF1//COPA//ARF4//ARCN1//SEC24A
GO:0051650	establishment of vesicle localization	Biological process	12	98	577	11765	2.49673	0.00296836	0.077081	2.52748	0.0207972	NLGN1//AP2S1//RAB11A//RAB27A//KIF5B//GBF1//COPA//ARF4//ARCN1//SEC24A//SH3GL2//FYCO1
GO:0060675	ureteric bud morphogenesis	Biological process	7	40	577	11765	3.56824	0.00298767	0.0770819	2.52467	0.0121317	SMAD4//FGF2//BMP4//GATA3//LHX1//SOX9//MAGED1
GO:0023051	regulation of signaling	Biological process	93	1443	577	11765	1.31411	0.00309561	0.0793547	2.50925	0.161179	BMP4//MAP3K1//TGFBR1//GNAI2//FGF2//EFNA1//TAB3//SPDYA//CSPG4//SPRED1//DUSP1//PRKAR2A//PRKACB//CREBBP//RUNX1//CDC42SE2//DDIT4L//SLC9A3R1//INPPL1//HIPK1//SMAD4//PPM1A//CBL//SOX9//INHBB//RC3H1//ZRANB1//CHD8//TAX1BP3//PDPK1//SIRT1//CYR61//ITGA5//RRAGC//LAMTOR3//GBF1//ARFGEF1//SERP1//ARFGAP2//ARFGAP3//TBC1D7//EPHA3//TBC1D10B//RALBP1//TIRAP//ABR//CUL3//RAC1//NF2//WWC2//SH3GL2//AP2S1//ARL2BP//CHUK//PRKD…
GO:0071478	cellular response to radiation	Biological process	8	51	577	11765	3.19842	0.00314064	0.079692	2.50298	0.0138648	CRY2//PTPRK//ATR//USP28//SIRT1//BCL2L1//NIPBL//GATA3
GO:0010212	response to ionizing radiation	Biological process	10	74	577	11765	2.7554	0.00314862	0.079692	2.50188	0.017331	DCUN1D3//GATA3//SIRT1//ATR//BCL2L1//NIPBL//NABP2//CLK2//USP28//KRT14
GO:0010243	response to organonitrogen compound	Biological process	38	489	577	11765	1.58449	0.00329121	0.0827771	2.48264	0.0658579	EIF4E//CAB39//PTPN11//PDPK1//PIK3R1//SOCS7//PIK3R4//CAB39L//EIF4EBP1//PPM1A//EIF4G1//FOXO3//ADSS//RRAGC//LAMTOR3//BCL2L1//GGH//GFPT1//INHBB//CDO1//MEF2C//NUDC//CCND3//INPPL1//IRS1//SIRT1//DUSP1//GSN//STAT5B//STAT5A//SSH1//P2RY11//GNB2//PRKAR2A//PRKACB//SOX9//CTNNA1//SIN3A
GO:0061024	membrane organization	Biological process	31	377	577	11765	1.67663	0.00333963	0.08347	2.4763	0.0537262	RPL27//RPS26//TRAM1//RPS3A//RPS17//RPSA//RPL6//ELMO1//SERP1//PLSCR5//AP2S1//VCPIP1//MPP5//GCC2//RAC1//TIMM9//NLGN1//ATP9A//ATP8B1//AR//PLEKHF1//BCL2L1//GBF1//COPA//ARF4//ARCN1//SEC24A//PICALM//RAB11A//PDPK1//PIK3R1
GO:0040007	growth	Biological process	40	523	577	11765	1.55946	0.00343536	0.0853293	2.46403	0.0693241	FOXO3//SGMS1//RRAGC//CYR61//IGFBPL1//S100A10//FAM107A//BRD4//SOX9//VPS52//ADNP2//NOL8//TGFBR1//RB1//SMARCA2//SERTAD2//DCUN1D3//SMAD4//FGF2//SIRT1//TIRAP//SCD//LHX1//ATRN//NIPBL//STAT5B//STAT5A//GSN//PKM//SERP1//GATA3//TAX1BP3//SAV1//MEF2C//BMP4//TBX2//PRPF8//SAFB//INHBB//BCL2L1
GO:1902531	regulation of intracellular signal transduction	Biological process	57	811	577	11765	1.43308	0.00356391	0.0879759	2.44807	0.0987868	BMP4//MAP3K1//TGFBR1//GNAI2//FGF2//EFNA1//TAB3//SPDYA//CSPG4//SPRED1//DUSP1//SLC9A3R1//CBL//SOX9//SIRT1//RRAGC//LAMTOR3//GBF1//ARFGEF1//ARFGAP2//ARFGAP3//TBC1D7//EPHA3//TBC1D10B//RALBP1//TAX1BP3//ABR//CUL3//RAC1//NF2//WWC2//ARL2BP//PDPK1//CHUK//PRKD1//UBE2V1//TIRAP//PPM1A//MAGED1//INPPL1//APC//BNIP2//PDCD4//HIPK3//ATR//COPS5//MAPK8IP3//TAOK1//SHOC2//ARHGAP30//ARHGDIA//GATA3//CYR61//DENND2D//SCIMP…
GO:0010256	endomembrane system organization	Biological process	16	154	577	11765	2.11844	0.00364232	0.0892984	2.43862	0.0277296	SERP1//ATL1//GORASP2//PRKD1//PLEKHM2//USP8//PLSCR5//MPP5//LYST//GCC2//AR//RAB11A//PDPK1//PIK3R1//BCL2L1//VCPIP1
GO:1902591	single-organism membrane budding	Biological process	5	22	577	11765	4.63408	0.00366215	0.0892984	2.43626	0.00866551	GBF1//COPA//ARF4//ARCN1//SEC24A
GO:0045597	positive regulation of cell differentiation	Biological process	27	317	577	11765	1.73668	0.00371552	0.0900507	2.42998	0.0467938	SMAD4//DICER1//RUNX1//APC//SOX9//ZBTB16//STAT5B//STAT5A//GATA3//GATA2//FOXO3//MEF2C//HOXD3//BNIP2//BMP4//CYR61//PRKD1//SMAD5//PNP//NPTN//SPEN//ARHGDIA//CAPRIN1//PIAS2//CTNNA1//LHX1//FGF2
GO:0045787	positive regulation of cell cycle	Biological process	10	76	577	11765	2.68289	0.00383372	0.0923557	2.41638	0.017331	BRD4//SPDYA//CCND3//RB1//EIF4E//HCFC1//EIF4EBP1//STAT5B//STAT5A//TBX3
GO:0045661	regulation of myoblast differentiation	Biological process	4	14	577	11765	5.8257	0.00386476	0.092546	2.41288	0.00693241	BMP4//TBX3//SOX9//MEF2C
GO:0030030	cell projection organization	Biological process	46	627	577	11765	1.49591	0.00391912	0.0932892	2.40681	0.0797227	NTNG1//ATL1//APC//PICALM//ITGA5//SH3GL2//ST8SIA2//PTPN11//AP2S1//NTN4//CNTN1//ABL2//RAC1//ITGA2B//GATA3//EPHA3//LHX1//HYDIN//PCM1//WDR35//SSH1//SSH2//NPTN//PRKD1//CAMK1D//UBE2V2//FKBP4//INPPL1//CSPG4//TSGA10//CAPZB//SLC9A3R1//CTNNA1//RAB11A//CDC42EP4//IFT46//DICER1//EFNA1//ARHGDIA//CAPRIN1//PIAS2//TGFBR1//TCTN3//GSN//NLGN1//PDLIM5
GO:0001823	mesonephros development	Biological process	8	53	577	11765	3.07773	0.00401267	0.0949506	2.39657	0.0138648	SMAD4//FGF2//LHX1//BMP4//GATA3//SOX9//MAGED1//ZBTB16
GO:0051648	vesicle localization	Biological process	12	102	577	11765	2.39882	0.00413639	0.0973025	2.38338	0.0207972	NLGN1//AP2S1//RAB11A//RAB27A//KIF5B//GBF1//COPA//ARF4//ARCN1//SEC24A//SH3GL2//FYCO1
GO:0048468	cell development	Biological process	66	974	577	11765	1.38166	0.00416835	0.0974809	2.38004	0.114385	KRT8//SPDYA//FOXO3//CUL3//TGFBR1//SOX9//VEZF1//HYDIN//RAC1//EFNA1//BMP4//SMAD5//BCL2L1//AFF4//CTNNA1//NTNG1//ATL1//APC//PICALM//ITGA5//SH3GL2//ST8SIA2//PTPN11//AP2S1//NTN4//CNTN1//ABL2//ITGA2B//GATA3//EPHA3//LHX1//VPS52//DICER1//SMAD4//NPTN//PRKD1//CAMK1D//UBE2V2//FKBP4//INPPL1//CSPG4//GSN//TBX3//GATA2//MEF2C//RAB11A//MPP5//FN1//NLGN1//REST//ZNF536//HOXD3//BNIP2//FGF2//INHBB//RUNX1//PCM1//SPEN//S…
GO:0031124	mRNA 3'-end processing	Biological process	9	65	577	11765	2.82322	0.00423078	0.0983657	2.37358	0.0155979	EIF4E//CNOT1//EIF4G1//PABPC1//CPSF3//SPDYA//SRSF9//PABPN1//SRRM1
GO:0034655	nucleobase-containing compound catabolic process	Biological process	54	768	577	11765	1.43367	0.00448349	0.103639	2.34838	0.0935875	RPL27//RPS26//RPS3A//RPS17//EIF4G1//RPSA//RPL6//EIF4E//CNOT1//UBE2V2//RC3H1//PNP//ADSS//RAB2A//ATL1//ARF4//RRAGC//GNB2//RAC1//GNAI2//ARF4//RAB1A//RAB11A//RAB27A//GNA11//PDE4A//ACLY//PEX6//CLPX//ATP8B1//ATF7IP//RALBP1//MSH6//ABCC1//ABCC1//APAF1//KPNB1//AICDA//POP1//ARFGAP2//ARFGAP3//TBC1D7//EPHA3//TBC1D10B//TAX1BP3//SNX18//BNIP2//ABR//EDC3//DDX6//NUDT9//PABPC1//PLSCR5//UHRF1
GO:0016311	dephosphorylation	Biological process	21	230	577	11765	1.86169	0.00453115	0.103662	2.34379	0.0363951	PTPN3//SSH1//SSH2//RNGTT//DUSP1//PTPN4//PTP4A2//PPP1CB//MEF2C//PCIF1//ZFYVE1//SPRED1//RRP1B//WNK1//PTPRK//PTPN11//PPM1A//RPAP2//LPIN3//MTMR1//MTMR10
GO:0010608	posttranscriptional regulation of gene expression	Biological process	22	245	577	11765	1.83093	0.00453635	0.103662	2.34329	0.0381282	FOXO3//EIF4G1//ABCF1//PABPC1//SERP1//SAMD4A//ELAVL1//CIRBP//PEX6//HCFC1//IFT46//NAPG//PARK7//CAPRIN1//DICER1//APTX//SIRT1//RC3H1//PAIP2//EIF4EBP1//EIF2AK1//TIRAP
GO:0042327	positive regulation of phosphorylation	Biological process	35	450	577	11765	1.58588	0.00463326	0.104231	2.33411	0.0606586	BMP4//MAP3K1//TGFBR1//GNAI2//FGF2//EFNA1//TAB3//SPDYA//CSPG4//CYR61//NPTN//CAB39//TAOK1//IL34//SOX9//SIRT1//CCND3//SERP1//CXXC1//GFPT1//SMAD4//PDPK1//PRKAR2A//PRKACB//ARL2BP//MAGED1//BNIP2//WWC2//TIRAP//ITGA5//TNK2//DENND2D//SCIMP//IRS1//AR
GO:1901698	response to nitrogen compound	Biological process	39	516	577	11765	1.5411	0.00468855	0.104231	2.32896	0.067591	EIF4E//CAB39//PTPN11//PDPK1//PIK3R1//SOCS7//PIK3R4//CAB39L//EIF4EBP1//PPM1A//EIF4G1//FOXO3//SIN3A//ADSS//RRAGC//LAMTOR3//BCL2L1//DICER1//GGH//GFPT1//INHBB//CDO1//MEF2C//NUDC//CCND3//INPPL1//IRS1//SIRT1//DUSP1//GSN//STAT5B//STAT5A//SSH1//P2RY11//GNB2//PRKAR2A//PRKACB//SOX9//CTNNA1
GO:0050657	nucleic acid transport	Biological process	9	66	577	11765	2.78045	0.00469158	0.104231	2.32868	0.0155979	EIF4E//RAE1//SRSF9//SRRM1//CPSF3//RPSA//PABPN1//THOC2//HNRNPA2B1
GO:0050658	RNA transport	Biological process	9	66	577	11765	2.78045	0.00469158	0.104231	2.32868	0.0155979	EIF4E//RAE1//SRSF9//SRRM1//CPSF3//RPSA//PABPN1//THOC2//HNRNPA2B1
GO:0051236	establishment of RNA localization	Biological process	9	66	577	11765	2.78045	0.00469158	0.104231	2.32868	0.0155979	EIF4E//RAE1//SRSF9//SRRM1//CPSF3//RPSA//PABPN1//THOC2//HNRNPA2B1
GO:2000026	regulation of multicellular organismal development	Biological process	52	738	577	11765	1.43669	0.00504066	0.109154	2.29751	0.0901213	FGF2//BMP4//CTNNA1//DICER1//EPHA3//SMAD4//EFNA1//NPTN//PRKD1//CAMK1D//ABL2//UBE2V2//FKBP4//INPPL1//CSPG4//LHX1//MGP//MEF2C//RUNX1//STAT5B//STAT5A//TBX3//APC//SOX9//TRPS1//ZBTB16//GATA3//TGFBR1//KEAP1//RC3H1//GATA2//FOXO3//REST//ZNF536//HOXD3//BNIP2//HIPK1//NIPBL//PNP//PCM1//SPEN//SSH1//SSH2//ARHGDIA//CAPRIN1//PIAS2//PDLIM5//NLGN1//SAV1//RAC1//MAGED1//DDX17
GO:0035338	long-chain fatty-acyl-CoA biosynthetic process	Biological process	4	15	577	11765	5.43732	0.00506819	0.109154	2.29515	0.00693241	ACLY//ELOVL1//ELOVL6//FASN
GO:0048194	Golgi vesicle budding	Biological process	4	15	577	11765	5.43732	0.00506819	0.109154	2.29515	0.00693241	GBF1//COPA//ARF4//ARCN1
GO:0060998	regulation of dendritic spine development	Biological process	4	15	577	11765	5.43732	0.00506819	0.109154	2.29515	0.00693241	NLGN1//PDLIM5//EFNA1//CAPRIN1
GO:0006338	chromatin remodeling	Biological process	10	79	577	11765	2.58101	0.00507693	0.109154	2.2944	0.017331	BAZ1B//SIRT1//CHD8//RB1//BAZ2A//SMARCB1//SATB1//CHD6//CHD6//SOX9
GO:0031123	RNA 3'-end processing	Biological process	10	79	577	11765	2.58101	0.00507693	0.109154	2.2944	0.017331	EIF4E//CNOT1//EIF4G1//RPSA//PABPC1//CPSF3//SPDYA//SRSF9//PABPN1//SRRM1
GO:0051656	establishment of organelle localization	Biological process	14	132	577	11765	2.16257	0.00526537	0.1126	2.27857	0.0242634	NLGN1//NUDC//AP2S1//RB1//RAB11A//RAB27A//KIF5B//GBF1//COPA//ARF4//ARCN1//SEC24A//SH3GL2//FYCO1
GO:0016568	chromatin modification	Biological process	24	279	577	11765	1.75397	0.00534336	0.11366	2.27219	0.0415945	RB1//BAZ2A//SMARCB1//SATB1//CHD6//CHD6//SOX9//BAZ1B//SIRT1//NSD1//CREBBP//NIPBL//GATA2//RNF2//CHD8//BRPF1//KAT6B//YEATS2//HCFC1//BRD4//CXXC1//GATA3//REST//AICDA
GO:0034453	microtubule anchoring	Biological process	5	24	577	11765	4.24791	0.00545124	0.115341	2.2635	0.00866551	RB1//PCM1//APC//BICD1//GCC2
GO:0006325	chromatin organization	Biological process	29	358	577	11765	1.6517	0.00548685	0.115484	2.26068	0.05026	MTA2//KAT6B//SMARCA2//H2AFY//SOX9//SMARCB1//RB1//BAZ2A//SATB1//CHD6//CHD6//BAZ1B//SIRT1//NSD1//CREBBP//NIPBL//GATA2//RNF2//CHD8//BRPF1//YEATS2//HCFC1//BRD4//CXXC1//GATA3//REST//AICDA//HMGN2//SAFB
GO:0006633	fatty acid biosynthetic process	Biological process	10	80	577	11765	2.54874	0.00555497	0.116305	2.25532	0.017331	FADS3//ELOVL1//ELOVL6//ABCC1//ABCC1//ACSS1//SIRT1//NR1H2//SCD//FASN
GO:0032270	positive regulation of cellular protein metabolic process	Biological process	41	555	577	11765	1.50628	0.00560942	0.116834	2.25108	0.0710572	BMP4//MAP3K1//TGFBR1//GNAI2//FGF2//EFNA1//TAB3//SPDYA//CSPG4//CYR61//NPTN//CAB39//TAOK1//IL34//SOX9//SIRT1//CCND3//SERP1//CXXC1//GFPT1//SMAD4//ABCF1//PABPC1//SAMD4A//ELAVL1//CIRBP//NIPBL//TBC1D7//PDPK1//SUMO1//UBE2V2//PIAS4//PRKAR2A//PRKACB//ARL2BP//MAGED1//ITGA5//TNK2//ANAPC1//NR1H2//UHRF1
GO:0007009	plasma membrane organization	Biological process	9	68	577	11765	2.69867	0.00572952	0.118717	2.24188	0.0155979	PLSCR5//MPP5//GCC2//AR//RAB11A//PDPK1//PIK3R1//BCL2L1//SERP1
GO:0070647	protein modification by small protein conjugation or removal	Biological process	33	424	577	11765	1.58695	0.00581982	0.119966	2.23509	0.0571924	UBE2V2//HECTD1//RBBP6//FBXL3//DCAF11//CUL3//TNK2//SOCS7//CBL//RC3H1//KLHL32//VCPIP1//FBXO11//SIRT1//UBE2D3//COPS5//USP10//USP44//USP9X//USP15//USP28//SUMO1//PIAS2//TGFBR1//TBC1D7//PIAS4//RNF2//USP1//ANAPC1//UBE2V1//ZRANB1//USP8//TTC3
GO:0042454	ribonucleoside catabolic process	Biological process	36	474	577	11765	1.5486	0.00599191	0.12288	2.22243	0.0623917	PNP//ADSS//RAB2A//ATL1//ARF4//RRAGC//GNB2//RAC1//GNAI2//ARF4//RAB1A//RAB11A//RAB27A//GNA11//ACLY//PEX6//CLPX//ATP8B1//ATF7IP//RALBP1//MSH6//ABCC1//ABCC1//AICDA//ARFGAP2//ARFGAP3//TBC1D7//EPHA3//TBC1D10B//TAX1BP3//SNX18//BNIP2//ABR//NUDT9//PLSCR5//UHRF1
GO:0034613	cellular protein localization	Biological process	55	797	577	11765	1.40709	0.00606128	0.123669	2.21744	0.0953206	GCC2//NUP98//KPNB1//FGF2//KEAP1//CRY2//IPO7//NLGN1//RAB27A//TRPS1//KPNA5//RPL27//RPS26//TRAM1//RPS3A//RPS17//RPSA//RPL6//AP3M1//AP3B1//RAB2A//ARF4//SEC24A//AP2S1//ARFGAP3//ARCN1//NAPG//ARF4//RAB1A//PEX6//RB1//LCP1//SIRT1//BICD1//PTPRK//PCM1//IRS1//MPP5//TIMM9//ARL2BP//TAF3//APC//BMP4//TGFBR1//SMAD4//RAB11A//AR//PDPK1//PIK3R1//BCL2L1//TAX1BP3//RRAGC//LAMTOR3//SIN3A//NIPBL
GO:0030856	regulation of epithelial cell differentiation	Biological process	9	69	577	11765	2.65956	0.00631076	0.126969	2.19992	0.0155979	TBX3//APC//SOX9//TGFBR1//KEAP1//GATA3//LHX1//STAT5B//STAT5A
GO:0071560	cellular response to transforming growth factor beta stimulus	Biological process	13	121	577	11765	2.19066	0.0063183	0.126969	2.1994	0.0225303	PTPRK//SMAD5//USP9X//UBE2D3//SMAD5//TGFBR1//SMAD4//PDPK1//PPM1A//SIRT1//APAF1//SOX9//MEF2C
GO:0072330	monocarboxylic acid biosynthetic process	Biological process	13	121	577	11765	2.19066	0.0063183	0.126969	2.1994	0.0225303	SCD//FASN//FADS3//CYP27A1//ELOVL1//ELOVL6//ABCC1//ABCC1//ACSS1//SIRT1//PKM//TMLHE//NR1H2
GO:0030036	actin cytoskeleton organization	Biological process	25	300	577	11765	1.69916	0.00674485	0.134602	2.17103	0.0433276	GSN//FAT1//INPPL1//SSH1//SSH2//ABI2//ARPC3//RAC1//TRPM7//LIMCH1//EPHA3//CUL3//KRT8//NF2//ABL2//CAPZB//CAPZB//DYNLL1//ACTR2//PDPK1//TESK2//DAAM1//ELMO1//PACSIN2//FHOD3
GO:0071559	response to transforming growth factor beta	Biological process	13	122	577	11765	2.1727	0.00676544	0.134602	2.1697	0.0225303	PTPRK//SMAD5//USP9X//UBE2D3//SMAD5//TGFBR1//SMAD4//PDPK1//PPM1A//SIRT1//APAF1//SOX9//MEF2C
GO:0070727	cellular macromolecule localization	Biological process	55	802	577	11765	1.39831	0.00686322	0.135715	2.16347	0.0953206	GCC2//NUP98//KPNB1//FGF2//KEAP1//CRY2//IPO7//NLGN1//RAB27A//TRPS1//KPNA5//RPL27//RPS26//TRAM1//RPS3A//RPS17//RPSA//RPL6//AP3M1//AP3B1//RAB2A//ARF4//SEC24A//AP2S1//ARFGAP3//ARCN1//NAPG//ARF4//RAB1A//BICD1//PEX6//RB1//LCP1//SIRT1//PTPRK//PCM1//IRS1//RRAGC//LAMTOR3//SIN3A//NIPBL//MPP5//TIMM9//ARL2BP//TAF3//APC//BMP4//TGFBR1//SMAD4//RAB11A//AR//PDPK1//PIK3R1//BCL2L1//TAX1BP3
GO:0007548	sex differentiation	Biological process	17	179	577	11765	1.93648	0.00688924	0.135715	2.16183	0.0294627	CTNNA1//INHBB//BCL2L1//FOXO3//SIRT1//STAT5B//STAT5A//SMAD5//PRPF8//NCOA4//CSDE1//GATA3//TBX3//NIPBL//SOX9//LHX1//DMRTA1
GO:0071363	cellular response to growth factor stimulus	Biological process	32	413	577	11765	1.57985	0.00699268	0.136066	2.15536	0.0554593	PTPRK//SMAD5//USP9X//UBE2D3//SMAD5//TGFBR1//CHUK//SHOC2//PTPN11//PDPK1//CBL//PRKAR2A//PRKACB//FOXO3//SMAD4//PPM1A//SIRT1//ITGA5//PRKD1//LHX1//NPTN//SH3GL2//IRS1//AP2S1//ABR//ARHGDIA//RAC1//MAGED1//MEF2C//SOX9//APAF1//GATA3
GO:0032880	regulation of protein localization	Biological process	21	239	577	11765	1.79159	0.00699326	0.136066	2.15532	0.0363951	KEAP1//LCP1//SIRT1//ZNF384//PICALM//RAB11A//APC//BMP4//TGFBR1//SMAD4//GCC2//RB1//AR//PDPK1//PIK3R1//BCL2L1//TAX1BP3//GATA3//SUMO1//ARHGDIA//BORA
GO:0006405	RNA export from nucleus	Biological process	8	58	577	11765	2.81241	0.00700914	0.136066	2.15434	0.0138648	EIF4E//RAE1//SRSF9//SRRM1//CPSF3//RPSA//PABPN1//THOC2
GO:0006195	purine nucleotide catabolic process	Biological process	36	479	577	11765	1.53244	0.00704451	0.136092	2.15215	0.0623917	ADSS//RAB2A//ATL1//ARF4//RRAGC//GNB2//RAC1//GNAI2//ARF4//RAB1A//RAB11A//RAB27A//GNA11//PDE4A//ACLY//PEX6//CLPX//ATP8B1//ATF7IP//RALBP1//MSH6//ABCC1//ABCC1//ARFGAP2//ARFGAP3//TBC1D7//EPHA3//TBC1D10B//TAX1BP3//SNX18//BNIP2//ABR//NUDT9//PLSCR5//UHRF1//PNP
GO:0051130	positive regulation of cellular component organization	Biological process	27	333	577	11765	1.65324	0.00713791	0.137233	2.14643	0.0467938	RAC1//SMAD4//NPTN//PRKD1//EPHA3//CAMK1D//ABL2//UBE2V2//NIPBL//APC//CDC42EP4//SUMO1//TPPP//RB1//BICD1//CBL//GATA2//SFTPD//ARHGDIA//CAPRIN1//PIAS2//TGFBR1//NF2//NLGN1//PDPK1//PIK3R1//BCLAF1
GO:0032869	cellular response to insulin stimulus	Biological process	17	180	577	11765	1.92572	0.00727344	0.13917	2.13826	0.0294627	EIF4E//CAB39//PTPN11//PDPK1//PIK3R1//SOCS7//PIK3R4//CAB39L//EIF4EBP1//PPM1A//EIF4G1//FOXO3//INPPL1//IRS1//SIRT1//GFPT1//INHBB
GO:0009725	response to hormone	Biological process	43	598	577	11765	1.46617	0.00736461	0.140243	2.13285	0.0745234	EIF4E//CAB39//PTPN11//PDPK1//PIK3R1//SOCS7//PIK3R4//CAB39L//EIF4EBP1//PPM1A//EIF4G1//FOXO3//LATS2//DUSP1//STAT5B//GGH//GFPT1//INHBB//PLOD1//CDO1//TGFBR1//BMP4//NR1H2//RORA//AR//NUDC//BCL2L1//CCND3//CTNNA1//GATA3//INPPL1//IRS1//SIRT1//MGP//STAT5A//MEF2C//GNB2//PRKAR2A//PRKACB//REST//IGFBPL1//NCOA4//SREBF2
GO:0045445	myoblast differentiation	Biological process	6	36	577	11765	3.39832	0.00751291	0.140753	2.12419	0.0103986	BMP4//TBX3//SOX9//MEF2C//REST//RB1
GO:0000902	cell morphogenesis	Biological process	45	633	577	11765	1.44952	0.00755723	0.140753	2.12164	0.0779896	KRT8//CUL3//TGFBR1//SOX9//RAC1//EFNA1//BMP4//NTNG1//ATL1//APC//PICALM//ITGA5//SH3GL2//ST8SIA2//PTPN11//AP2S1//NTN4//CNTN1//ABL2//ITGA2B//GATA3//LHX1//CFDP1//CDC42EP4//HYDIN//PCM1//WDR35//VPS52//EPHA3//SMAD4//CAPZB//CAPZB//ZRANB1//MEF2C//FN1//DICER1//SSH1//SSH2//ARHGDIA//CAPRIN1//PIAS2//TCTN3//GSN//PDLIM5//SHROOM3
GO:0009128	purine nucleoside monophosphate catabolic process	Biological process	12	110	577	11765	2.22436	0.00756736	0.140753	2.12106	0.0207972	ACLY//PEX6//CLPX//ATP8B1//ATF7IP//RALBP1//MSH6//ABCC1//ABCC1//NUDT9//PLSCR5//UHRF1
GO:0009158	ribonucleoside monophosphate catabolic process	Biological process	12	110	577	11765	2.22436	0.00756736	0.140753	2.12106	0.0207972	ACLY//PEX6//CLPX//ATP8B1//ATF7IP//RALBP1//MSH6//ABCC1//ABCC1//NUDT9//PLSCR5//UHRF1
GO:0009169	purine ribonucleoside monophosphate catabolic process	Biological process	12	110	577	11765	2.22436	0.00756736	0.140753	2.12106	0.0207972	ACLY//PEX6//CLPX//ATP8B1//ATF7IP//RALBP1//MSH6//ABCC1//ABCC1//NUDT9//PLSCR5//UHRF1
GO:0043933	macromolecular complex subunit organization	Biological process	69	1054	577	11765	1.33483	0.00760457	0.14079	2.11893	0.119584	RPS17//RPSA//NUP98//GEMIN5//KAT6B//SMARCA2//H2AFY//SOX9//GSN//SMARCB1//SRSF9//RPL27//RPS26//RPS3A//RPL6//SLC9A3R1//CREBBP//NAPG//MGP//FAT1//INPPL1//APC//RALBP1//SMAD4//SSH1//SSH2//ABI2//PPM1A//TGFBR1//DICER1//ARPC3//RAC1//EIF4EBP1//SUMO1//TPPP//RC3H1//BICD1//CIRBP//BAZ1B//KIF5B//BMS1//TYSND1//ATL1//ATG16L1//APAF1//NLGN1//NACC1//CUL3//HCFC1//KRT14//ATF7IP//SEC24A//AP2S1//PICALM//ALDH5A1//ACOT13//G…
GO:0072523	purine-containing compound catabolic process	Biological process	36	483	577	11765	1.51975	0.00799428	0.143403	2.09722	0.0623917	PNP//ADSS//RAB2A//ATL1//ARF4//RRAGC//GNB2//RAC1//GNAI2//ARF4//RAB1A//RAB11A//RAB27A//GNA11//PDE4A//ACLY//PEX6//CLPX//ATP8B1//ATF7IP//RALBP1//MSH6//ABCC1//ABCC1//ARFGAP2//ARFGAP3//TBC1D7//EPHA3//TBC1D10B//TAX1BP3//SNX18//BNIP2//ABR//NUDT9//PLSCR5//UHRF1
GO:0051129	negative regulation of cellular component organization	Biological process	21	242	577	11765	1.76938	0.00802378	0.143403	2.09562	0.0363951	GSN//APC//ANAPC1//EFNA1//FKBP4//INPPL1//CSPG4//PPM1A//EIF4EBP1//AR//PRKD1//PACSIN2//BMP4//PICALM//RAC1//NR1H2//SFTPD//ARHGDIA//USP44//BCL2L1//AICDA
GO:0009125	nucleoside monophosphate catabolic process	Biological process	12	111	577	11765	2.20432	0.00811925	0.143403	2.09048	0.0207972	ACLY//PEX6//CLPX//ATP8B1//ATF7IP//RALBP1//MSH6//ABCC1//ABCC1//NUDT9//PLSCR5//UHRF1
GO:0006152	purine nucleoside catabolic process	Biological process	35	467	577	11765	1.52815	0.0081532	0.143403	2.08867	0.0606586	PNP//ADSS//RAB2A//ATL1//ARF4//RRAGC//GNB2//RAC1//GNAI2//ARF4//RAB1A//RAB11A//RAB27A//GNA11//ACLY//PEX6//CLPX//ATP8B1//ATF7IP//RALBP1//MSH6//ABCC1//ABCC1//ARFGAP2//ARFGAP3//TBC1D7//EPHA3//TBC1D10B//TAX1BP3//SNX18//BNIP2//ABR//NUDT9//PLSCR5//UHRF1
GO:0046130	purine ribonucleoside catabolic process	Biological process	35	467	577	11765	1.52815	0.0081532	0.143403	2.08867	0.0606586	PNP//ADSS//RAB2A//ATL1//ARF4//RRAGC//GNB2//RAC1//GNAI2//ARF4//RAB1A//RAB11A//RAB27A//GNA11//ACLY//PEX6//CLPX//ATP8B1//ATF7IP//RALBP1//MSH6//ABCC1//ABCC1//ARFGAP2//ARFGAP3//TBC1D7//EPHA3//TBC1D10B//TAX1BP3//SNX18//BNIP2//ABR//NUDT9//PLSCR5//UHRF1
GO:0009653	anatomical structure morphogenesis	Biological process	88	1402	577	11765	1.27983	0.0081681	0.143403	2.08788	0.152513	SHROOM3//KRT8//SOX9//ITGA5//VEZF1//UBP1//GIPC2//NCL//FGF2//RAB11A//SIRT1//NFATC3//SMAD4//RNF2//LHX1//DUSP1//CUL3//TGFBR1//HECTD1//APAF1//SMAD5//TBX3//MEF2C//BMP4//EFNB2//RAC1//TBX2//BAZ1B//NIPBL//EFNA1//GATA3//NTNG1//ATL1//APC//PICALM//SH3GL2//ST8SIA2//PTPN11//AP2S1//NTN4//CNTN1//ABL2//ITGA2B//CFDP1//CDC42EP4//HYDIN//PCM1//WDR35//VPS52//EPHA3//HIPK1//CAPZB//CAPZB//ZRANB1//RUNX1//MPP5//DICER1//FN1…
GO:0003179	heart valve morphogenesis	Biological process	4	17	577	11765	4.79763	0.00817436	0.143403	2.08755	0.00693241	EFNA1//GATA3//MEF2C//SOX9
GO:0035336	long-chain fatty-acyl-CoA metabolic process	Biological process	4	17	577	11765	4.79763	0.00817436	0.143403	2.08755	0.00693241	ACLY//ELOVL1//ELOVL6//FASN
GO:0046949	fatty-acyl-CoA biosynthetic process	Biological process	4	17	577	11765	4.79763	0.00817436	0.143403	2.08755	0.00693241	ACLY//ELOVL1//ELOVL6//FASN
GO:0048013	ephrin receptor signaling pathway	Biological process	4	17	577	11765	4.79763	0.00817436	0.143403	2.08755	0.00693241	EFNB2//EFNA1//PTPN11//EPHA3
GO:0090189	regulation of branching involved in ureteric bud morphogenesis	Biological process	4	17	577	11765	4.79763	0.00817436	0.143403	2.08755	0.00693241	BMP4//LHX1//SOX9//MAGED1
GO:1901700	response to oxygen-containing compound	Biological process	52	757	577	11765	1.40063	0.00821445	0.143403	2.08542	0.0901213	EIF4E//CAB39//PTPN11//PDPK1//PIK3R1//SOCS7//PIK3R4//CAB39L//EIF4EBP1//PPM1A//EIF4G1//FOXO3//GFPT1//ENSA//CCND3//RRAGC//LAMTOR3//BCL2L1//DUSP1//STAT5B//EPHA3//TIRAP//THPO//RUNX1//GGH//INHBB//CDO1//KCNMA1//PTPRK//TGFBR1//MEF2C//APTX//NUDC//GSN//GATA3//INPPL1//IRS1//SIRT1//SIN3A//KRT8//STAT5A//PARK7//SGMS1//ADNP2//ABL2//SOX9//SSH1//P2RY11//GNB2//PRKAR2A//PRKACB//CTNNA1
GO:0006897	endocytosis	Biological process	22	258	577	11765	1.73868	0.00823898	0.143403	2.08413	0.0381282	SH3GL2//HIP1R//PRPF8//SFTPD//ELMO1//AP2S1//ABL2//PICALM//CALCRL//RAC1//PRKD1//PACSIN2//BICD1//CBL//NR1H2//CAMK1D//GATA2//TNK2//AP3B1//INPPL1//SNX18//RALBP1
GO:0009164	nucleoside catabolic process	Biological process	36	484	577	11765	1.51661	0.00824772	0.143403	2.08367	0.0623917	PNP//ADSS//RAB2A//ATL1//ARF4//RRAGC//GNB2//RAC1//GNAI2//ARF4//RAB1A//RAB11A//RAB27A//GNA11//ACLY//PEX6//CLPX//ATP8B1//ATF7IP//RALBP1//MSH6//ABCC1//ABCC1//AICDA//ARFGAP2//ARFGAP3//TBC1D7//EPHA3//TBC1D10B//TAX1BP3//SNX18//BNIP2//ABR//NUDT9//PLSCR5//UHRF1
GO:0044767	single-organism developmental process	Biological process	175	3051	577	11765	1.16953	0.00840121	0.145166	2.07566	0.303293	SHROOM3//KRT8//LGALS3//TBX3//SERP1//RUNX1//SOX9//ITGA5//VEZF1//UBP1//GIPC2//NCL//FGF2//RAB11A//SIRT1//CTNNA1//INHBB//BCL2L1//FOXO3//STAT5B//STAT5A//SPDYA//MEF2C//NFATC3//RUNX2//GATA2//NIPBL//SMAD4//KEAP1//CHD8//SIN3A//TAPT1//TGFBR1//GATA3//RNF2//LHX1//DUSP1//MCL1//APC//BMP4//ZBTB16//CUL3//BRD4//SMARCB1//HECTD1//APAF1//SMAD5//PKM//PPP1CB//STOX2//SAV1//EFNB2//HYDIN//RAC1//AP2S1//PRPF8//TBX2//BAZ1B/…
GO:0001657	ureteric bud development	Biological process	7	48	577	11765	2.97353	0.00842171	0.145166	2.0746	0.0121317	SMAD4//FGF2//LHX1//BMP4//GATA3//SOX9//MAGED1
GO:0048259	regulation of receptor-mediated endocytosis	Biological process	6	37	577	11765	3.30648	0.00860443	0.147531	2.06528	0.0103986	SH3GL2//BICD1//CBL//PICALM//RAC1//TNK2
GO:0030029	actin filament-based process	Biological process	27	338	577	11765	1.62878	0.0086327	0.147531	2.06385	0.0467938	GSN//CAPZB//CAPZB//DYNLL1//ACTR2//PDPK1//TESK2//DAAM1//ELMO1//PACSIN2//FHOD3//FAT1//INPPL1//SSH1//SSH2//ABI2//DMD//ARPC3//RAC1//TRPM7//LIMCH1//EPHA3//CUL3//KRT8//NF2//ABL2//MYO1B
GO:0006413	translational initiation	Biological process	16	169	577	11765	1.93041	0.00885511	0.150688	2.05281	0.0277296	EIF4G1//PAIP2//EIF4EBP1//EIF2AK1//RPL27//RPS26//EIF4E//COPS5//ABCF1//PABPC1//EIF3L//EIF4E3//RPS3A//RPS17//RPSA//RPL6
GO:0006469	negative regulation of protein kinase activity	Biological process	11	99	577	11765	2.26555	0.00903965	0.153176	2.04385	0.0190641	SPRED1//DUSP1//BMP4//INPPL1//PDCD4//HIPK3//LATS2//APC//SIRT1//RB1//PDPK1
GO:0006891	intra-Golgi vesicle-mediated transport	Biological process	5	27	577	11765	3.77592	0.0091739	0.154145	2.03745	0.00866551	GCC2//COPA//COG6//ARCN1//NAPG
GO:0071479	cellular response to ionizing radiation	Biological process	5	27	577	11765	3.77592	0.0091739	0.154145	2.03745	0.00866551	ATR//BCL2L1//NIPBL//GATA3//SIRT1
GO:0009154	purine ribonucleotide catabolic process	Biological process	35	471	577	11765	1.51518	0.00924535	0.154695	2.03408	0.0606586	ADSS//RAB2A//ATL1//ARF4//RRAGC//GNB2//RAC1//GNAI2//ARF4//RAB1A//RAB11A//RAB27A//GNA11//PDE4A//ACLY//PEX6//CLPX//ATP8B1//ATF7IP//RALBP1//MSH6//ABCC1//ABCC1//ARFGAP2//ARFGAP3//TBC1D7//EPHA3//TBC1D10B//TAX1BP3//SNX18//BNIP2//ABR//NUDT9//PLSCR5//UHRF1
GO:0006913	nucleocytoplasmic transport	Biological process	27	340	577	11765	1.6192	0.00929849	0.154805	2.03159	0.0467938	NUP98//KPNB1//FGF2//KEAP1//CRY2//IPO7//EIF4E//RAE1//SRSF9//SRRM1//CPSF3//RPSA//TRPS1//KPNA5//PABPN1//THOC2//SIRT1//ATXN1//BMP4//TGFBR1//SMAD4//RAB2A//ZNF384//MYBBP1A//RAB1A//RAB11A//RAB27A
GO:1901658	glycosyl compound catabolic process	Biological process	36	488	577	11765	1.50418	0.00932933	0.154805	2.03015	0.0623917	PNP//ADSS//RAB2A//ATL1//ARF4//RRAGC//GNB2//RAC1//GNAI2//ARF4//RAB1A//RAB11A//RAB27A//GNA11//ACLY//PEX6//CLPX//ATP8B1//ATF7IP//RALBP1//MSH6//ABCC1//ABCC1//AICDA//ARFGAP2//ARFGAP3//TBC1D7//EPHA3//TBC1D10B//TAX1BP3//SNX18//BNIP2//ABR//NUDT9//PLSCR5//UHRF1
GO:0072163	mesonephric epithelium development	Biological process	7	49	577	11765	2.91285	0.00942141	0.155027	2.02588	0.0121317	SMAD4//FGF2//LHX1//BMP4//GATA3//SOX9//MAGED1
GO:0072164	mesonephric tubule development	Biological process	7	49	577	11765	2.91285	0.00942141	0.155027	2.02588	0.0121317	SMAD4//FGF2//LHX1//BMP4//GATA3//SOX9//MAGED1
GO:0070848	response to growth factor	Biological process	32	422	577	11765	1.54616	0.00946965	0.155027	2.02367	0.0554593	PTPRK//SMAD5//USP9X//UBE2D3//SMAD5//TGFBR1//CHUK//SHOC2//PTPN11//PDPK1//CBL//PRKAR2A//PRKACB//FOXO3//SMAD4//PPM1A//SIRT1//ITGA5//PRKD1//LHX1//NPTN//SH3GL2//IRS1//AP2S1//ABR//ARHGDIA//RAC1//MAGED1//MEF2C//SOX9//APAF1//GATA3
GO:0006396	RNA processing	Biological process	35	472	577	11765	1.51197	0.00953654	0.155027	2.02061	0.0606586	EIF4E//CNOT1//EIF4G1//GEMIN5//PABPC1//PABPN1//PRPF3//SRRM2//HNRNPH1//SRRM1//HNRNPA2B1//PRPF8//DNAJC8//CPSF3//RPSA//WDR12//PIN4//RRP1B//NOL8//RPS17//RNGTT//SRSF9//SPDYA//TSEN34//SPOPL//RRAGC//RP9//DICER1//RPS26//CLK2//SAFB//MRPL44//ATXN1//BICD1//DDX17
GO:0009261	ribonucleotide catabolic process	Biological process	35	472	577	11765	1.51197	0.00953654	0.155027	2.02061	0.0606586	ADSS//RAB2A//ATL1//ARF4//RRAGC//GNB2//RAC1//GNAI2//ARF4//RAB1A//RAB11A//RAB27A//GNA11//PDE4A//ACLY//PEX6//CLPX//ATP8B1//ATF7IP//RALBP1//MSH6//ABCC1//ABCC1//ARFGAP2//ARFGAP3//TBC1D7//EPHA3//TBC1D10B//TAX1BP3//SNX18//BNIP2//ABR//NUDT9//PLSCR5//UHRF1
GO:0001658	branching involved in ureteric bud morphogenesis	Biological process	6	38	577	11765	3.21947	0.00980504	0.157932	2.00855	0.0103986	BMP4//LHX1//SOX9//MAGED1//SMAD4//FGF2
GO:0090002	establishment of protein localization to plasma membrane	Biological process	6	38	577	11765	3.21947	0.00980504	0.157932	2.00855	0.0103986	GCC2//AR//PDPK1//PIK3R1//BCL2L1//MPP5
GO:0009166	nucleotide catabolic process	Biological process	36	490	577	11765	1.49804	0.00991271	0.157932	2.00381	0.0623917	ADSS//RAB2A//ATL1//ARF4//RRAGC//GNB2//RAC1//GNAI2//ARF4//RAB1A//RAB11A//RAB27A//GNA11//PNP//PDE4A//ACLY//PEX6//CLPX//ATP8B1//ATF7IP//RALBP1//MSH6//ABCC1//ABCC1//ARFGAP2//ARFGAP3//TBC1D7//EPHA3//TBC1D10B//TAX1BP3//SNX18//BNIP2//ABR//NUDT9//PLSCR5//UHRF1
GO:0010562	positive regulation of phosphorus metabolic process	Biological process	36	490	577	11765	1.49804	0.00991271	0.157932	2.00381	0.0623917	BMP4//MAP3K1//TGFBR1//GNAI2//FGF2//EFNA1//TAB3//SPDYA//CSPG4//CYR61//NPTN//CAB39//TAOK1//IL34//SOX9//SIRT1//CCND3//SERP1//CXXC1//GFPT1//P2RY11//SMAD4//PDPK1//PRKAR2A//PRKACB//IRS1//AR//ARL2BP//MAGED1//BNIP2//WWC2//TIRAP//ITGA5//TNK2//DENND2D//SCIMP
GO:0045937	positive regulation of phosphate metabolic process	Biological process	36	490	577	11765	1.49804	0.00991271	0.157932	2.00381	0.0623917	BMP4//MAP3K1//TGFBR1//GNAI2//FGF2//EFNA1//TAB3//SPDYA//CSPG4//CYR61//NPTN//CAB39//TAOK1//IL34//SOX9//SIRT1//CCND3//SERP1//CXXC1//GFPT1//P2RY11//SMAD4//PDPK1//PRKAR2A//PRKACB//IRS1//AR//ARL2BP//MAGED1//BNIP2//WWC2//TIRAP//ITGA5//TNK2//DENND2D//SCIMP
GO:0044270	cellular nitrogen compound catabolic process	Biological process	54	800	577	11765	1.37632	0.00996543	0.158142	2.0015	0.0935875	RPL27//RPS26//RPS3A//RPS17//EIF4G1//RPSA//RPL6//EIF4E//CNOT1//UBE2V2//RC3H1//PNP//ADSS//RAB2A//ATL1//ARF4//RRAGC//GNB2//RAC1//GNAI2//ARF4//RAB1A//RAB11A//RAB27A//GNA11//PDE4A//ACLY//PEX6//CLPX//ATP8B1//ATF7IP//RALBP1//MSH6//ABCC1//ABCC1//APAF1//KPNB1//AICDA//POP1//ARFGAP2//ARFGAP3//TBC1D7//EPHA3//TBC1D10B//TAX1BP3//SNX18//BNIP2//ABR//EDC3//DDX6//NUDT9//PABPC1//PLSCR5//UHRF1
GO:0048742	regulation of skeletal muscle fiber development	Biological process	4	18	577	11765	4.5311	0.0101094	0.158539	1.99528	0.00693241	BMP4//TBX3//SOX9//MEF2C
GO:0090003	regulation of establishment of protein localization to plasma membrane	Biological process	4	18	577	11765	4.5311	0.0101094	0.158539	1.99528	0.00693241	PDPK1//PIK3R1//BCL2L1//AR
GO:1903076	regulation of protein localization to plasma membrane	Biological process	4	18	577	11765	4.5311	0.0101094	0.158539	1.99528	0.00693241	AR//PDPK1//PIK3R1//BCL2L1
GO:0046700	heterocycle catabolic process	Biological process	54	801	577	11765	1.3746	0.0102018	0.159363	1.99132	0.0935875	RPL27//RPS26//RPS3A//RPS17//EIF4G1//RPSA//RPL6//EIF4E//CNOT1//UBE2V2//RC3H1//PNP//ADSS//RAB2A//ATL1//ARF4//RRAGC//GNB2//RAC1//GNAI2//ARF4//RAB1A//RAB11A//RAB27A//GNA11//PDE4A//ACLY//PEX6//CLPX//ATP8B1//ATF7IP//RALBP1//MSH6//ABCC1//ABCC1//APAF1//KPNB1//AICDA//POP1//ARFGAP2//ARFGAP3//TBC1D7//EPHA3//TBC1D10B//TAX1BP3//SNX18//BNIP2//ABR//EDC3//DDX6//NUDT9//PABPC1//PLSCR5//UHRF1
GO:0051169	nuclear transport	Biological process	27	343	577	11765	1.60504	0.0103755	0.160959	1.98399	0.0467938	NUP98//KPNB1//FGF2//KEAP1//CRY2//IPO7//EIF4E//RAE1//SRSF9//SRRM1//CPSF3//RPSA//TRPS1//KPNA5//RAB2A//ZNF384//MYBBP1A//RAB1A//RAB11A//RAB27A//PABPN1//THOC2//SIRT1//ATXN1//BMP4//TGFBR1//SMAD4
GO:0016053	organic acid biosynthetic process	Biological process	18	202	577	11765	1.81693	0.0104544	0.160959	1.9807	0.0311958	CDO1//MAT2B//SCD//FASN//FADS3//CYP27A1//THNSL1//ELOVL1//ELOVL6//ABCC1//ABCC1//ACSS1//SIRT1//PKM//TMLHE//NR1H2//GNE//PLOD1
GO:0046394	carboxylic acid biosynthetic process	Biological process	18	202	577	11765	1.81693	0.0104544	0.160959	1.9807	0.0311958	CDO1//MAT2B//SCD//FASN//FADS3//CYP27A1//THNSL1//ELOVL1//ELOVL6//ABCC1//ABCC1//ACSS1//SIRT1//PKM//TMLHE//NR1H2//GNE//PLOD1
GO:0006406	mRNA export from nucleus	Biological process	7	50	577	11765	2.85459	0.0105052	0.160959	1.9786	0.0121317	PABPN1//THOC2//EIF4E//RAE1//SRSF9//SRRM1//CPSF3
GO:0072659	protein localization to plasma membrane	Biological process	7	50	577	11765	2.85459	0.0105052	0.160959	1.9786	0.0121317	GCC2//MPP5//AR//PDPK1//PIK3R1//BCL2L1//RAB11A
GO:0009948	anterior/posterior axis specification	Biological process	5	28	577	11765	3.64106	0.010728	0.162222	1.96948	0.00866551	TBX3//HOXB6//LHX1//SMAD4//RNF2
GO:0071826	ribonucleoprotein complex subunit organization	Biological process	10	88	577	11765	2.31704	0.0107584	0.162222	1.96825	0.017331	RPS17//RPSA//GEMIN5//SRSF9//DICER1//RC3H1//BICD1//CIRBP//KIF5B//BMS1
GO:0043408	regulation of MAPK cascade	Biological process	26	328	577	11765	1.61628	0.0108117	0.162222	1.9661	0.0450607	BMP4//MAP3K1//TGFBR1//GNAI2//FGF2//EFNA1//TAB3//SPDYA//CSPG4//SPRED1//DUSP1//MAGED1//INPPL1//APC//BNIP2//WWC2//PDCD4//HIPK3//COPS5//MAPK8IP3//TIRAP//TAOK1//CYR61//SLC9A3R1//DENND2D//SCIMP
GO:0065003	macromolecular complex assembly	Biological process	51	751	577	11765	1.38467	0.0108603	0.162222	1.96416	0.0883882	RPS17//RPSA//NUP98//GEMIN5//KAT6B//SMARCA2//H2AFY//SOX9//GSN//SRSF9//SLC9A3R1//CREBBP//NAPG//MGP//SMAD4//PPM1A//DICER1//ARPC3//RAC1//APC//EIF4EBP1//SUMO1//TPPP//RC3H1//BICD1//CIRBP//BMS1//TYSND1//ATL1//ATG16L1//APAF1//NLGN1//NACC1//HCFC1//ATF7IP//SEC24A//AP2S1//PICALM//ALDH5A1//ACOT13//GFPT1//CAB39//IRS1//CTNNA1//PRKAR2A//GLRB//TRIM27//TRIM4//CCDC40//RB1//BCLAF1
GO:0060391	positive regulation of SMAD protein import into nucleus	Biological process	3	10	577	11765	6.11698	0.0108716	0.162222	1.96371	0.00519931	BMP4//TGFBR1//SMAD4
GO:0072176	nephric duct development	Biological process	3	10	577	11765	6.11698	0.0108716	0.162222	1.96371	0.00519931	LHX1//BMP4//GATA3
GO:0072350	tricarboxylic acid metabolic process	Biological process	3	10	577	11765	6.11698	0.0108716	0.162222	1.96371	0.00519931	ACLY//STAT5B//STAT5A
GO:0019827	stem cell maintenance	Biological process	6	39	577	11765	3.13692	0.0111203	0.165316	1.95389	0.0103986	APC//SOX9//GATA2//PCM1//SAV1//TBX3
GO:0032989	cellular component morphogenesis	Biological process	46	665	577	11765	1.41043	0.0111626	0.165331	1.95223	0.0797227	SHROOM3//KRT8//CUL3//TGFBR1//SOX9//RAC1//EFNA1//BMP4//NTNG1//ATL1//APC//PICALM//ITGA5//SH3GL2//ST8SIA2//PTPN11//AP2S1//NTN4//CNTN1//ABL2//ITGA2B//GATA3//LHX1//CFDP1//CDC42EP4//HYDIN//PCM1//WDR35//VPS52//EPHA3//SMAD4//CAPZB//CAPZB//ZRANB1//MEF2C//MPP5//DICER1//FN1//SSH1//SSH2//ARHGDIA//CAPRIN1//PIAS2//TCTN3//GSN//PDLIM5
GO:0097193	intrinsic apoptotic signaling pathway	Biological process	8	63	577	11765	2.5892	0.011448	0.168932	1.94127	0.0138648	MSH6//HIPK1//USP28//SIRT1//MYBBP1A//BCL2L1//BCLAF1//APAF1
GO:0032868	response to insulin	Biological process	18	204	577	11765	1.79911	0.0114998	0.169073	1.93931	0.0311958	EIF4E//CAB39//PTPN11//PDPK1//PIK3R1//SOCS7//PIK3R4//CAB39L//EIF4EBP1//PPM1A//EIF4G1//FOXO3//GFPT1//INHBB//INPPL1//IRS1//SIRT1//GGH
GO:0030182	neuron differentiation	Biological process	47	684	577	11765	1.40106	0.0116312	0.170378	1.93438	0.0814558	RAC1//NTNG1//ATL1//APC//PICALM//ITGA5//SH3GL2//ST8SIA2//PTPN11//AP2S1//NTN4//CNTN1//ABL2//ITGA2B//GATA3//EPHA3//LHX1//NPTN//PRKD1//CAMK1D//UBE2V2//FKBP4//INPPL1//CSPG4//GATA2//CTNNA1//RAB11A//NLGN1//REST//ZNF536//HOXD3//BNIP2//MEF2C//SOX9//TGFBR1//SMAD4//DICER1//RUNX1//EFNA1//SSH1//SSH2//ARHGDIA//CAPRIN1//PIAS2//PDLIM5//HIPK1//ADNP2
GO:0051028	mRNA transport	Biological process	7	51	577	11765	2.79862	0.0116768	0.170422	1.93268	0.0121317	EIF4E//RAE1//SRSF9//SRRM1//CPSF3//PABPN1//THOC2
GO:0048732	gland development	Biological process	19	220	577	11765	1.76095	0.0118849	0.172827	1.92501	0.0329289	PKM//RUNX1//PPP1CB//CDO1//STAT5B//STAT5A//GATA2//HOXD3//IRS1//HOXB9//GATA3//APC//TGFBR1//SMAD4//TBX3//SOX9//TBX2//ELF5//RXFP1
GO:0019439	aromatic compound catabolic process	Biological process	54	808	577	11765	1.36269	0.011991	0.173739	1.92115	0.0935875	RPL27//RPS26//RPS3A//RPS17//EIF4G1//RPSA//RPL6//EIF4E//CNOT1//UBE2V2//RC3H1//PNP//ADSS//RAB2A//ATL1//ARF4//RRAGC//GNB2//RAC1//GNAI2//ARF4//RAB1A//RAB11A//RAB27A//GNA11//PDE4A//ACLY//PEX6//CLPX//ATP8B1//ATF7IP//RALBP1//MSH6//ABCC1//ABCC1//APAF1//KPNB1//AICDA//POP1//ARFGAP2//ARFGAP3//TBC1D7//EPHA3//TBC1D10B//TAX1BP3//SNX18//BNIP2//ABR//EDC3//DDX6//NUDT9//PABPC1//PLSCR5//UHRF1
GO:0051641	cellular localization	Biological process	99	1628	577	11765	1.23993	0.0120815	0.174064	1.91788	0.171577	GCC2//NUP98//KPNB1//FGF2//ITGA2B//FN1//KEAP1//CRY2//IPO7//NLGN1//EIF4E//RAE1//SRSF9//SRRM1//CPSF3//RPSA//RAB27A//TRPS1//KPNA5//RPL27//RPS26//TRAM1//RPS3A//RPS17//RPL6//AP3M1//AP3B1//RAB2A//ARF4//SEC24A//AP2S1//ARFGAP3//ARCN1//NAPG//ARF4//RAB1A//ARFGEF1//EXOC5//GBF1//COPA//COG6//SH3GL2//STXBP2//ZNF384//MYBBP1A//RAB11A//NUDC//GAD2//GLRB//PRKAR2A//PRKACB//BICD1//MON1A//PICALM//ACTR2//PEX6//INHBB//PA…
GO:0003170	heart valve development	Biological process	4	19	577	11765	4.29262	0.0123181	0.174064	1.90946	0.00693241	SOX9//EFNA1//GATA3//MEF2C
GO:0010332	response to gamma radiation	Biological process	4	19	577	11765	4.29262	0.0123181	0.174064	1.90946	0.00693241	ATR//BCL2L1//DCUN1D3//GATA3
GO:0032011	ARF protein signal transduction	Biological process	4	19	577	11765	4.29262	0.0123181	0.174064	1.90946	0.00693241	GBF1//ARFGEF1
GO:0032012	regulation of ARF protein signal transduction	Biological process	4	19	577	11765	4.29262	0.0123181	0.174064	1.90946	0.00693241	ARFGAP2//ARFGAP3//GBF1//ARFGEF1
GO:0043550	regulation of lipid kinase activity	Biological process	4	19	577	11765	4.29262	0.0123181	0.174064	1.90946	0.00693241	PIK3R1//IRS1//RAC1//RB1
GO:0050798	activated T cell proliferation	Biological process	4	19	577	11765	4.29262	0.0123181	0.174064	1.90946	0.00693241	STAT5B//STAT5A//RC3H1//SATB1
GO:0032623	interleukin-2 production	Biological process	5	29	577	11765	3.51551	0.0124528	0.174342	1.90473	0.00866551	SFTPD//GATA3//STAT5B//STAT5A//PNP
GO:0048641	regulation of skeletal muscle tissue development	Biological process	5	29	577	11765	3.51551	0.0124528	0.174342	1.90473	0.00866551	BMP4//TBX3//SOX9//MEF2C//DDX17
GO:0022008	neurogenesis	Biological process	54	810	577	11765	1.35933	0.0125476	0.174342	1.90144	0.0935875	LHX1//GATA3//RAC1//CTNNA1//NTNG1//ATL1//APC//PICALM//ITGA5//SH3GL2//ST8SIA2//PTPN11//AP2S1//NTN4//CNTN1//ABL2//ITGA2B//EPHA3//CSPG4//FGF2//DICER1//NPTN//PRKD1//CAMK1D//UBE2V2//FKBP4//INPPL1//GSN//NF2//GATA2//HIPK1//ADNP2//RAB11A//MPP5//NLGN1//REST//ZNF536//HOXD3//BNIP2//MEF2C//SOX9//TGFBR1//SMAD4//RUNX1//PCM1//SPEN//EFNA1//SSH1//SSH2//ARHGDIA//CAPRIN1//PIAS2//PDLIM5//PRPF8
GO:0045727	positive regulation of translation	Biological process	6	40	577	11765	3.05849	0.0125554	0.174342	1.90117	0.0103986	ABCF1//PABPC1//SERP1//SAMD4A//ELAVL1//CIRBP
GO:1901292	nucleoside phosphate catabolic process	Biological process	36	498	577	11765	1.47397	0.0125557	0.174342	1.90116	0.0623917	ADSS//RAB2A//ATL1//ARF4//RRAGC//GNB2//RAC1//GNAI2//ARF4//RAB1A//RAB11A//RAB27A//GNA11//PNP//PDE4A//ACLY//PEX6//CLPX//ATP8B1//ATF7IP//RALBP1//MSH6//ABCC1//ABCC1//ARFGAP2//ARFGAP3//TBC1D7//EPHA3//TBC1D10B//TAX1BP3//SNX18//BNIP2//ABR//NUDT9//PLSCR5//UHRF1
GO:0016050	vesicle organization	Biological process	9	77	577	11765	2.38324	0.0127346	0.175003	1.89501	0.0155979	AP2S1//AP3B1//LYST//GBF1//COPA//ARF4//ARCN1//SEC24A//PICALM
GO:0046660	female sex differentiation	Biological process	9	77	577	11765	2.38324	0.0127346	0.175003	1.89501	0.0155979	CTNNA1//INHBB//BCL2L1//FOXO3//SIRT1//STAT5B//STAT5A//TBX3//LHX1
GO:0046661	male sex differentiation	Biological process	9	77	577	11765	2.38324	0.0127346	0.175003	1.89501	0.0155979	SMAD5//NCOA4//CTNNA1//CSDE1//BCL2L1//GATA3//TBX3//STAT5B//SOX9
GO:0071214	cellular response to abiotic stimulus	Biological process	12	118	577	11765	2.07355	0.0129149	0.176302	1.88891	0.0207972	CRY2//MAP3K1//SOX9//PTPRK//ATR//USP28//ADSS//REST//SIRT1//BCL2L1//NIPBL//GATA3
GO:1901361	organic cyclic compound catabolic process	Biological process	55	829	577	11765	1.35277	0.0129173	0.176302	1.88883	0.0953206	RPL27//RPS26//RPS3A//RPS17//EIF4G1//RPSA//RPL6//EIF4E//CNOT1//UBE2V2//RC3H1//PNP//ADSS//RAB2A//ATL1//ARF4//RRAGC//GNB2//RAC1//GNAI2//ARF4//RAB1A//RAB11A//RAB27A//GNA11//PDE4A//ACLY//PEX6//CLPX//ATP8B1//ATF7IP//RALBP1//MSH6//ABCC1//ABCC1//APAF1//KPNB1//CYP27A1//AICDA//POP1//ARFGAP2//ARFGAP3//TBC1D7//EPHA3//TBC1D10B//TAX1BP3//SNX18//BNIP2//ABR//EDC3//DDX6//NUDT9//PABPC1//PLSCR5//UHRF1
GO:0031175	neuron projection development	Biological process	35	483	577	11765	1.47753	0.0132697	0.180495	1.87714	0.0606586	NTNG1//ATL1//APC//PICALM//ITGA5//SH3GL2//ST8SIA2//PTPN11//AP2S1//NTN4//CNTN1//ABL2//RAC1//ITGA2B//GATA3//EPHA3//LHX1//NPTN//PRKD1//CAMK1D//UBE2V2//FKBP4//INPPL1//CSPG4//CTNNA1//DICER1//EFNA1//SSH1//SSH2//ARHGDIA//CAPRIN1//PIAS2//NLGN1//PDLIM5//RAB11A
GO:0048856	anatomical structure development	Biological process	162	2835	577	11765	1.16514	0.0134357	0.182133	1.87174	0.280763	SHROOM3//KRT8//LGALS3//TBX3//SERP1//RUNX1//SOX9//ITGA5//VEZF1//UBP1//GIPC2//NCL//FGF2//RAB11A//SIRT1//CTNNA1//INHBB//BCL2L1//FOXO3//STAT5B//STAT5A//SPDYA//MEF2C//NFATC3//GATA2//NIPBL//SMAD4//KEAP1//CHD8//SIN3A//TAPT1//TGFBR1//GATA3//RNF2//LHX1//DUSP1//APC//BMP4//ZBTB16//CUL3//BRD4//SMARCB1//HECTD1//APAF1//SMAD5//PKM//PPP1CB//STOX2//SAV1//EFNB2//HYDIN//RAC1//TBX2//BAZ1B//EFNA1//AFF4//CHUK//CYR61//…
GO:0001932	regulation of protein phosphorylation	Biological process	39	552	577	11765	1.44059	0.0136297	0.183923	1.86552	0.067591	BCCIP//BMP4//MAP3K1//TGFBR1//GNAI2//FGF2//EFNA1//TAB3//SPDYA//CSPG4//SPRED1//DUSP1//CYR61//NPTN//CAB39//TAOK1//IL34//SOX9//SIRT1//CCND3//RB1//PDPK1//SERP1//CXXC1//GFPT1//SMAD4//PRKAR2A//PRKACB//ARL2BP//NF2//MAGED1//INPPL1//PDCD4//HIPK3//LATS2//APC//SLC9A3R1//ITGA5//TNK2
GO:0032507	maintenance of protein location in cell	Biological process	8	65	577	11765	2.50953	0.0137059	0.183923	1.86309	0.0138648	KEAP1//RB1//GCC2//PCM1//ARL2BP//TAF3//APC//BICD1
GO:0034101	erythrocyte homeostasis	Biological process	8	65	577	11765	2.50953	0.0137059	0.183923	1.86309	0.0138648	SMAD5//GATA3//STAT5B//STAT5A//GATA2//FOXO3//HOXB6//RPS17
GO:0006200	ATP catabolic process	Biological process	11	105	577	11765	2.13609	0.0137517	0.183923	1.86164	0.0190641	PLSCR5//UHRF1//ACLY//PEX6//CLPX//ATP8B1//ATF7IP//RALBP1//MSH6//ABCC1//ABCC1
GO:0045165	cell fate commitment	Biological process	14	148	577	11765	1.92878	0.0139012	0.185303	1.85695	0.0242634	SOX9//GATA2//MCL1//GATA3//FGF2//SMAD5//BMP4//TBX2//MEF2C//TGFBR1//SMAD4//CSPG4//HIPK1//TBX3
GO:0050773	regulation of dendrite development	Biological process	6	41	577	11765	2.98389	0.0141157	0.186917	1.8503	0.0103986	CAPRIN1//PIAS2//NLGN1//PDLIM5//EFNA1//CAMK1D
GO:0060491	regulation of cell projection assembly	Biological process	6	41	577	11765	2.98389	0.0141157	0.186917	1.8503	0.0103986	SSH1//SSH2//RAC1//CDC42EP4//APC//TGFBR1
GO:0035384	thioester biosynthetic process	Biological process	5	30	577	11765	3.39832	0.014356	0.187109	1.84297	0.00866551	ACSS1//ACLY//ELOVL1//ELOVL6//FASN
GO:0043487	regulation of RNA stability	Biological process	5	30	577	11765	3.39832	0.014356	0.187109	1.84297	0.00866551	RC3H1//PABPC1//CIRBP//ELAVL1//TIRAP
GO:0043488	regulation of mRNA stability	Biological process	5	30	577	11765	3.39832	0.014356	0.187109	1.84297	0.00866551	PABPC1//CIRBP//ELAVL1//TIRAP//RC3H1
GO:0071616	acyl-CoA biosynthetic process	Biological process	5	30	577	11765	3.39832	0.014356	0.187109	1.84297	0.00866551	ACSS1//ACLY//ELOVL1//ELOVL6//FASN
GO:0045076	regulation of interleukin-2 biosynthetic process	Biological process	3	11	577	11765	5.56089	0.014411	0.187109	1.84131	0.00519931	SFTPD//STAT5B//STAT5A
GO:0060390	regulation of SMAD protein import into nucleus	Biological process	3	11	577	11765	5.56089	0.014411	0.187109	1.84131	0.00519931	BMP4//TGFBR1//SMAD4
GO:0008104	protein localization	Biological process	68	1068	577	11765	1.29824	0.0145563	0.188384	1.83695	0.117851	GCC2//NUP98//KPNB1//FGF2//KEAP1//CRY2//IPO7//NLGN1//RAB27A//TRPS1//KPNA5//RPL27//RPS26//TRAM1//RPS3A//RPS17//RPSA//RPL6//AP3M1//AP3B1//RAB2A//ARF4//SEC24A//AP2S1//ARFGAP3//ARCN1//NAPG//ARF4//RAB1A//MON1A//LYST//UEVLD//RAC1//PEX6//RB1//SUMO1//ARHGDIA//BORA//LCP1//SIRT1//BICD1//PTPRK//PCM1//IRS1//RRAGC//LAMTOR3//SIN3A//NIPBL//MPP5//TIMM9//ZNF384//PICALM//RAB11A//ARL2BP//TAF3//APC//BMP4//TGFBR1//SMA…
GO:0044802	single-organism membrane organization	Biological process	27	353	577	11765	1.55957	0.014721	0.189702	1.83206	0.0467938	RPL27//RPS26//TRAM1//RPS3A//RPS17//RPSA//RPL6//SERP1//PLSCR5//VCPIP1//MPP5//GCC2//TIMM9//NLGN1//ATP9A//ATP8B1//AR//PLEKHF1//BCL2L1//GBF1//COPA//ARF4//ARCN1//SEC24A//RAB11A//PDPK1//PIK3R1
GO:0035337	fatty-acyl-CoA metabolic process	Biological process	4	20	577	11765	4.07799	0.0148131	0.189702	1.82936	0.00693241	ACLY//ELOVL1//ELOVL6//FASN
GO:0060996	dendritic spine development	Biological process	4	20	577	11765	4.07799	0.0148131	0.189702	1.82936	0.00693241	NLGN1//PDLIM5//EFNA1//CAPRIN1
GO:0065009	regulation of molecular function	Biological process	84	1362	577	11765	1.25753	0.0148479	0.189702	1.82833	0.145581	BCCIP//BMP4//MAP3K1//TGFBR1//GNAI2//FGF2//EFNA1//TAB3//SPDYA//CSPG4//SPRED1//DUSP1//RB1//PDPK1//SERP1//CXXC1//GFPT1//P2RY11//PRKAR2A//PRKACB//APAF1//MEF2C//PCIF1//ZFYVE1//RRP1B//WNK1//CSTB//SERPINB8//CLPX//FN1//SIRT1//IFIT2//PARK7//ARFGAP2//ARFGAP3//TBC1D7//EPHA3//SLC9A3R1//PRKD1//CAMK1D//TBC1D10B//RALBP1//TAX1BP3//GMFG//DYNLL1//BCL2L1//REST//BRD4//SUMO1//MAGED1//INPPL1//TAF3//PDCD4//HIPK3//SNX18…
GO:0050793	regulation of developmental process	Biological process	62	963	577	11765	1.31275	0.015581	0.198434	1.80741	0.107452	FGF2//BMP4//CTNNA1//CFDP1//CDC42EP4//DICER1//EPHA3//SMAD4//EFNA1//NR1H2//NPTN//PRKD1//CAMK1D//ABL2//UBE2V2//FKBP4//INPPL1//CSPG4//TBX3//LHX1//CAPZB//CAPZB//ZRANB1//MGP//MEF2C//RUNX1//STAT5B//STAT5A//APC//SOX9//TRPS1//ZBTB16//GATA3//GATA2//S100A10//SIRT1//TGFBR1//KEAP1//RC3H1//FOXO3//REST//ZNF536//HOXD3//BNIP2//PIAS2//CYR61//SMAD5//HIPK1//NIPBL//PNP//PCM1//SPEN//SSH1//SSH2//ARHGDIA//CAPRIN1//PDLIM…
GO:0033673	negative regulation of kinase activity	Biological process	11	107	577	11765	2.09616	0.0156759	0.199009	1.80477	0.0190641	SPRED1//DUSP1//RB1//PDPK1//BMP4//INPPL1//PDCD4//HIPK3//LATS2//APC//SIRT1
GO:0009880	embryonic pattern specification	Biological process	6	42	577	11765	2.91285	0.0158062	0.200028	1.80117	0.0103986	TBX3//HOXB6//LHX1//SMAD4//SMAD5//SMAD5
GO:0032879	regulation of localization	Biological process	62	964	577	11765	1.31139	0.0158969	0.200542	1.79869	0.107452	SCNN1B//SH3GL2//KEAP1//PRKAR2A//PRKACB//BMP4//GATA3//SOX9//RAE1//NUP98//NR1H2//SIRT1//SREBF2//PIK3R1//IRS1//INHBB//FGF2//AP2S1//ABL2//RAC1//CYR61//ITGA5//APC//ABCC1//ABHD2//PTPRK//NF2//SERP1//CRYAB//SLC9A3R1//SUMO1//ARHGDIA//BORA//LCP1//STXBP2//EFNA1//PRKD1//PACSIN2//RAB27A//REST//SNCAIP//BICD1//CBL//PICALM//ZNF384//SFTPD//CAMK1D//GATA2//RSC1A1//RAB11A//TGFBR1//SMAD4//GCC2//RB1//AR//PDPK1//BCL2L1…
GO:0071822	protein complex subunit organization	Biological process	61	947	577	11765	1.3134	0.0162249	0.203993	1.78982	0.105719	NUP98//KAT6B//SMARCA2//H2AFY//SOX9//GSN//SMARCB1//RPL27//RPS26//RPS3A//RPS17//RPSA//RPL6//SLC9A3R1//GEMIN5//CREBBP//NAPG//MGP//FAT1//INPPL1//APC//RALBP1//SMAD4//SSH1//SSH2//ABI2//PPM1A//TGFBR1//ARPC3//RAC1//EIF4EBP1//SUMO1//TPPP//BAZ1B//TYSND1//ATL1//ATG16L1//APAF1//NLGN1//NACC1//CUL3//HCFC1//KRT14//ATF7IP//SEC24A//AP2S1//PICALM//ALDH5A1//ACOT13//GFPT1//CAB39//IRS1//CTNNA1//PRKAR2A//GLRB//NF2//BO…
GO:0071229	cellular response to acid chemical	Biological process	8	67	577	11765	2.43462	0.0162725	0.203993	1.78855	0.0138648	RRAGC//LAMTOR3//BCL2L1//EPHA3//ADNP2//ABL2//SOX9//S100A10
GO:0009119	ribonucleoside metabolic process	Biological process	42	611	577	11765	1.4016	0.0164573	0.205665	1.78364	0.0727903	NDUFS1//NDUFV1//NDUFB10//PNP//ADSS//RAB2A//ATL1//ARF4//RRAGC//GNB2//RAC1//GNAI2//ARF4//RAB1A//RAB11A//RAB27A//GNA11//ACLY//PEX6//CLPX//ATP8B1//ATF7IP//RALBP1//MSH6//ABCC1//ABCC1//MAT2B//PKM//AICDA//PANK3//ARFGAP2//ARFGAP3//TBC1D7//EPHA3//TBC1D10B//TAX1BP3//SNX18//BNIP2//ABR//NUDT9//PLSCR5//UHRF1
GO:0030278	regulation of ossification	Biological process	11	108	577	11765	2.07675	0.0167106	0.208179	1.77701	0.0190641	SOX9//MEF2C//MGP//BMP4//APC//PIAS2//CYR61//PRKD1//SMAD5//NIPBL//ZBTB16
GO:0043549	regulation of kinase activity	Biological process	32	441	577	11765	1.47954	0.0170938	0.212292	1.76716	0.0554593	BCCIP//BMP4//MAP3K1//TGFBR1//GNAI2//FGF2//EFNA1//TAB3//SPDYA//CSPG4//SPRED1//DUSP1//RB1//PDPK1//SERP1//CXXC1//GFPT1//PRKAR2A//PRKACB//MAGED1//INPPL1//PDCD4//HIPK3//PIK3R1//IRS1//RAC1//LATS2//APC//CCND3//SLC9A3R1//CYR61//SIRT1
GO:0006470	protein dephosphorylation	Biological process	12	123	577	11765	1.98926	0.0174903	0.214414	1.7572	0.0207972	PTPRK//PTPN11//PPM1A//RPAP2//PTPN3//SSH1//SSH2//RNGTT//DUSP1//PTPN4//PTP4A2//PPP1CB
GO:0006890	retrograde vesicle-mediated transport, Golgi to ER	Biological process	4	21	577	11765	3.8838	0.0176051	0.214414	1.75436	0.00693241	GBF1//COPA//ARF4//ARCN1
GO:0072332	intrinsic apoptotic signaling pathway by p53 class mediator	Biological process	4	21	577	11765	3.8838	0.0176051	0.214414	1.75436	0.00693241	HIPK1//USP28//SIRT1//MYBBP1A
GO:0007044	cell-substrate junction assembly	Biological process	6	43	577	11765	2.84511	0.0176316	0.214414	1.75371	0.0103986	KRT14//PTPRK//TESK2//EPHA3//ITGA5//FN1
GO:0043407	negative regulation of MAP kinase activity	Biological process	6	43	577	11765	2.84511	0.0176316	0.214414	1.75371	0.0103986	SPRED1//DUSP1//PDCD4//HIPK3//BMP4//INPPL1
GO:0009203	ribonucleoside triphosphate catabolic process	Biological process	33	459	577	11765	1.46594	0.0176399	0.214414	1.7535	0.0571924	ADSS//RAB2A//ATL1//ARF4//RRAGC//GNB2//RAC1//GNAI2//ARF4//RAB1A//RAB11A//RAB27A//GNA11//ACLY//PEX6//CLPX//ATP8B1//ATF7IP//RALBP1//MSH6//ABCC1//ABCC1//ARFGAP2//ARFGAP3//TBC1D7//EPHA3//TBC1D10B//TAX1BP3//SNX18//BNIP2//ABR//PLSCR5//UHRF1
GO:0009207	purine ribonucleoside triphosphate catabolic process	Biological process	33	459	577	11765	1.46594	0.0176399	0.214414	1.7535	0.0571924	ADSS//RAB2A//ATL1//ARF4//RRAGC//GNB2//RAC1//GNAI2//ARF4//RAB1A//RAB11A//RAB27A//GNA11//ACLY//PEX6//CLPX//ATP8B1//ATF7IP//RALBP1//MSH6//ABCC1//ABCC1//ARFGAP2//ARFGAP3//TBC1D7//EPHA3//TBC1D10B//TAX1BP3//SNX18//BNIP2//ABR//PLSCR5//UHRF1
GO:0030855	epithelial cell differentiation	Biological process	21	261	577	11765	1.64057	0.0177584	0.214998	1.7506	0.0363951	VEZF1//HYDIN//RAC1//BMP4//SAV1//DSP//EVPL//RAB27A//MEF2C//STAT5B//STAT5A//TBX3//APC//SOX9//GATA3//TGFBR1//KEAP1//ELF5//BCCIP//LHX1//KRT14
GO:0006473	protein acetylation	Biological process	10	95	577	11765	2.14631	0.0177955	0.214998	1.74969	0.017331	EHHADH//CREBBP//ESCO1//GATA2//BRPF1//KAT6B//YEATS2//HCFC1//BRD4//SIRT1
GO:0006631	fatty acid metabolic process	Biological process	18	214	577	11765	1.71504	0.0180305	0.21718	1.74399	0.0311958	SCD//FASN//PCCB//EHHADH//FADS3//ABCC1//ABCC1//ELOVL1//ELOVL6//ACSS1//SIRT1//TYSND1//IRS1//NR1H2//CAB39//CAB39L//STAT5B//STAT5A
GO:0009146	purine nucleoside triphosphate catabolic process	Biological process	33	460	577	11765	1.46276	0.0181512	0.217256	1.74109	0.0571924	ADSS//RAB2A//ATL1//ARF4//RRAGC//GNB2//RAC1//GNAI2//ARF4//RAB1A//RAB11A//RAB27A//GNA11//ACLY//PEX6//CLPX//ATP8B1//ATF7IP//RALBP1//MSH6//ABCC1//ABCC1//ARFGAP2//ARFGAP3//TBC1D7//EPHA3//TBC1D10B//TAX1BP3//SNX18//BNIP2//ABR//PLSCR5//UHRF1
GO:0048699	generation of neurons	Biological process	49	738	577	11765	1.3538	0.0181702	0.217256	1.74064	0.084922	LHX1//GATA3//RAC1//CTNNA1//NTNG1//ATL1//APC//PICALM//ITGA5//SH3GL2//ST8SIA2//PTPN11//AP2S1//NTN4//CNTN1//ABL2//ITGA2B//EPHA3//DICER1//NPTN//PRKD1//CAMK1D//UBE2V2//FKBP4//INPPL1//CSPG4//GATA2//HIPK1//ADNP2//RAB11A//NLGN1//REST//ZNF536//HOXD3//BNIP2//MEF2C//SOX9//TGFBR1//SMAD4//RUNX1//PCM1//SPEN//EFNA1//SSH1//SSH2//ARHGDIA//CAPRIN1//PIAS2//PDLIM5
GO:0046128	purine ribonucleoside metabolic process	Biological process	41	598	577	11765	1.39797	0.0183586	0.217256	1.73616	0.0710572	NDUFS1//NDUFV1//NDUFB10//PNP//ADSS//RAB2A//ATL1//ARF4//RRAGC//GNB2//RAC1//GNAI2//ARF4//RAB1A//RAB11A//RAB27A//GNA11//ACLY//PEX6//CLPX//ATP8B1//ATF7IP//RALBP1//MSH6//ABCC1//ABCC1//MAT2B//PKM//PANK3//ARFGAP2//ARFGAP3//TBC1D7//EPHA3//TBC1D10B//TAX1BP3//SNX18//BNIP2//ABR//NUDT9//PLSCR5//UHRF1
GO:0000165	MAPK cascade	Biological process	29	393	577	11765	1.5046	0.018375	0.217256	1.73577	0.05026	BMP4//MAP3K1//TGFBR1//GNAI2//FGF2//EFNA1//TAB3//SPDYA//CSPG4//SPRED1//DUSP1//MAGED1//INPPL1//APC//BNIP2//WWC2//PDCD4//HIPK3//COPS5//MAPK8IP3//TIRAP//TAOK1//MEF2C//SOX9//CYR61//SLC9A3R1//DENND2D//SCIMP//MAPK6
GO:0010591	regulation of lamellipodium assembly	Biological process	3	12	577	11765	5.09749	0.0185257	0.217256	1.73223	0.00519931	RAC1//SSH1//SSH2
GO:0042094	interleukin-2 biosynthetic process	Biological process	3	12	577	11765	5.09749	0.0185257	0.217256	1.73223	0.00519931	SFTPD//STAT5B//STAT5A
GO:0042693	muscle cell fate commitment	Biological process	3	12	577	11765	5.09749	0.0185257	0.217256	1.73223	0.00519931	TBX2//MEF2C//TBX3
GO:0060997	dendritic spine morphogenesis	Biological process	3	12	577	11765	5.09749	0.0185257	0.217256	1.73223	0.00519931	PDLIM5//EFNA1//CAPRIN1
GO:0072160	nephron tubule epithelial cell differentiation	Biological process	3	12	577	11765	5.09749	0.0185257	0.217256	1.73223	0.00519931	GATA3//LHX1//MEF2C
GO:0031929	TOR signaling	Biological process	5	32	577	11765	3.18593	0.0187265	0.218968	1.72754	0.00866551	SIRT1//RRAGC//LAMTOR3//EIF4EBP1//GATA3
GO:0022602	ovulation cycle process	Biological process	7	56	577	11765	2.54874	0.0189812	0.220657	1.72168	0.0121317	CTNNA1//INHBB//BCL2L1//FOXO3//SIRT1//STAT5B//STAT5A
GO:0042303	molting cycle	Biological process	7	56	577	11765	2.54874	0.0189812	0.220657	1.72168	0.0121317	SAV1//APC//SOX9//PRPF8//RUNX1//NIPBL//SMAD4
GO:0051651	maintenance of location in cell	Biological process	8	69	577	11765	2.36405	0.019169	0.221552	1.7174	0.0138648	KEAP1//RB1//GCC2//PCM1//ARL2BP//TAF3//APC//BICD1
GO:0072073	kidney epithelium development	Biological process	8	69	577	11765	2.36405	0.019169	0.221552	1.7174	0.0138648	SMAD4//FGF2//BMP4//LHX1//SOX9//GATA3//MEF2C//MAGED1
GO:0001934	positive regulation of protein phosphorylation	Biological process	28	378	577	11765	1.51037	0.019374	0.223276	1.71278	0.0485269	BMP4//MAP3K1//TGFBR1//GNAI2//FGF2//EFNA1//TAB3//SPDYA//CSPG4//SERP1//CXXC1//GFPT1//SMAD4//PDPK1//PRKAR2A//PRKACB//ARL2BP//MAGED1//CCND3//CYR61//ITGA5//TNK2//SIRT1//NPTN//CAB39//TAOK1//IL34//SOX9
GO:0010976	positive regulation of neuron projection development	Biological process	6	44	577	11765	2.78045	0.0195967	0.224894	1.70782	0.0103986	NPTN//PRKD1//EPHA3//CAMK1D//ABL2//UBE2V2
GO:0016569	covalent chromatin modification	Biological process	18	216	577	11765	1.69916	0.0196269	0.224894	1.70715	0.0311958	SIRT1//NSD1//SATB1//BAZ1B//CREBBP//BAZ2A//NIPBL//GATA2//RNF2//BRPF1//KAT6B//YEATS2//HCFC1//BRD4//CXXC1//GATA3//REST//AICDA
GO:0051094	positive regulation of developmental process	Biological process	32	446	577	11765	1.46296	0.0197586	0.225757	1.70424	0.0554593	FGF2//BMP4//SMAD4//DICER1//MEF2C//RUNX1//APC//SOX9//ZBTB16//LHX1//STAT5B//STAT5A//GATA3//GATA2//FOXO3//HOXD3//BNIP2//CYR61//PRKD1//SMAD5//HIPK1//PNP//NPTN//SPEN//ARHGDIA//CAPRIN1//PIAS2//CTNNA1//NLGN1//UBE2V2//MAGED1//SIRT1
GO:0001101	response to acid chemical	Biological process	14	155	577	11765	1.84167	0.0200651	0.228605	1.69756	0.0242634	RRAGC//LAMTOR3//BCL2L1//RUNX1//DUSP1//TGFBR1//CDO1//GSN//KRT8//S100A10//EPHA3//ADNP2//ABL2//SOX9
GO:0042278	purine nucleoside metabolic process	Biological process	41	602	577	11765	1.38868	0.0202583	0.23015	1.6934	0.0710572	NDUFS1//NDUFV1//NDUFB10//PNP//ADSS//RAB2A//ATL1//ARF4//RRAGC//GNB2//RAC1//GNAI2//ARF4//RAB1A//RAB11A//RAB27A//GNA11//ACLY//PEX6//CLPX//ATP8B1//ATF7IP//RALBP1//MSH6//ABCC1//ABCC1//MAT2B//PKM//PANK3//ARFGAP2//ARFGAP3//TBC1D7//EPHA3//TBC1D10B//TAX1BP3//SNX18//BNIP2//ABR//NUDT9//PLSCR5//UHRF1
GO:0030101	natural killer cell activation	Biological process	4	22	577	11765	3.70726	0.0207035	0.230452	1.68396	0.00693241	STAT5B//STAT5A//LYST//RAB27A
GO:0043489	RNA stabilization	Biological process	4	22	577	11765	3.70726	0.0207035	0.230452	1.68396	0.00693241	PABPC1//CIRBP//ELAVL1//TIRAP
GO:0048255	mRNA stabilization	Biological process	4	22	577	11765	3.70726	0.0207035	0.230452	1.68396	0.00693241	ELAVL1//TIRAP//PABPC1//CIRBP
GO:0050690	regulation of defense response to virus by virus	Biological process	4	22	577	11765	3.70726	0.0207035	0.230452	1.68396	0.00693241	ARF4//AP2S1//ELMO1//RAC1
GO:0061326	renal tubule development	Biological process	4	22	577	11765	3.70726	0.0207035	0.230452	1.68396	0.00693241	MEF2C//GATA3//SOX9//LHX1
GO:0072080	nephron tubule development	Biological process	4	22	577	11765	3.70726	0.0207035	0.230452	1.68396	0.00693241	MEF2C//GATA3//SOX9//LHX1
GO:0023014	signal transduction by phosphorylation	Biological process	29	397	577	11765	1.48944	0.0207573	0.230452	1.68283	0.05026	MAP3K1//MAPK6//BMP4//TGFBR1//GNAI2//FGF2//EFNA1//TAB3//SPDYA//CSPG4//SPRED1//DUSP1//MAGED1//INPPL1//APC//BNIP2//WWC2//PDCD4//HIPK3//COPS5//MAPK8IP3//TIRAP//TAOK1//MEF2C//SOX9//CYR61//SLC9A3R1//DENND2D//SCIMP
GO:0051179	localization	Biological process	180	3222	577	11765	1.1391	0.0208235	0.230452	1.68145	0.311958	GCC2//NUP98//KPNB1//FGF2//SLC17A6//LHX1//GATA3//SCNN1B//EFNB2//SH3GL2//RAC1//ITGA2B//FN1//SLC7A2//KEAP1//AP3M1//NCALD//MAPK8IP3//ARFGAP3//GSN//RAB11A//CRY2//IPO7//SLC9A2//AKAP4//NLGN1//EIF4E//RAE1//SRSF9//SRRM1//CPSF3//RPSA//RAB27A//TRPS1//KPNA5//RPL27//RPS26//TRAM1//RPS3A//RPS17//RPL6//AKAP9//ENSA//GRIA1//GRIK1//SLC12A4//ATP9A//ATP8B1//KCNH4//CLIC6//GLRB//SLC39A8//PRKAR2A//PRKACB//SLC1A2//ABCC1/…
GO:0009143	nucleoside triphosphate catabolic process	Biological process	33	465	577	11765	1.44703	0.0208879	0.230452	1.68011	0.0571924	ADSS//RAB2A//ATL1//ARF4//RRAGC//GNB2//RAC1//GNAI2//ARF4//RAB1A//RAB11A//RAB27A//GNA11//ACLY//PEX6//CLPX//ATP8B1//ATF7IP//RALBP1//MSH6//ABCC1//ABCC1//ARFGAP2//ARFGAP3//TBC1D7//EPHA3//TBC1D10B//TAX1BP3//SNX18//BNIP2//ABR//PLSCR5//UHRF1
GO:0042326	negative regulation of phosphorylation	Biological process	15	171	577	11765	1.78859	0.0209187	0.230452	1.67947	0.0259965	SPRED1//DUSP1//RB1//PDPK1//NF2//BMP4//INPPL1//APC//PDCD4//HIPK3//LATS2//SLC9A3R1//SIRT1//ATXN1//DYNLL1
GO:0048589	developmental growth	Biological process	15	171	577	11765	1.78859	0.0209187	0.230452	1.67947	0.0259965	FOXO3//BRD4//SOX9//VPS52//LHX1//GSN//PKM//NIPBL//TAX1BP3//SAV1//MEF2C//BMP4//TBX2//SMAD4//GATA3
GO:0044283	small molecule biosynthetic process	Biological process	23	298	577	11765	1.57372	0.0210937	0.231106	1.67585	0.0398614	CDO1//MAT2B//SCD//FASN//FADS3//SGMS1//HMGCS1//CYP27A1//THNSL1//ELOVL1//ELOVL6//ABCC1//ABCC1//ACSS1//SIRT1//REST//PNP//PKM//TMLHE//NR1H2//GNE//PLOD1//LPCAT1
GO:0046649	lymphocyte activation	Biological process	23	298	577	11765	1.57372	0.0210937	0.231106	1.67585	0.0398614	STAT5B//STAT5A//LCP1//GATA3//AICDA//HS1BP3//RC3H1//TIRAP//MEF2C//PTPN11//PDPK1//RAC1//LYST//APC//BMP4//CCND3//PNP//SFTPD//RAB27A//SATB1//SWAP70//MSH6//LRRC71
GO:0048666	neuron development	Biological process	38	552	577	11765	1.40366	0.0214004	0.233826	1.66958	0.0658579	RAC1//NTNG1//ATL1//APC//PICALM//ITGA5//SH3GL2//ST8SIA2//PTPN11//AP2S1//NTN4//CNTN1//ABL2//ITGA2B//GATA3//EPHA3//LHX1//NPTN//PRKD1//CAMK1D//UBE2V2//FKBP4//INPPL1//CSPG4//GATA2//CTNNA1//RAB11A//NLGN1//DICER1//RUNX1//EFNA1//SSH1//SSH2//ARHGDIA//CAPRIN1//PIAS2//PDLIM5//MEF2C
GO:0022618	ribonucleoprotein complex assembly	Biological process	9	84	577	11765	2.18464	0.0215401	0.23471	1.66675	0.0155979	RPS17//RPSA//GEMIN5//SRSF9//DICER1//RC3H1//BICD1//CIRBP//BMS1
GO:0017148	negative regulation of translation	Biological process	6	45	577	11765	2.71866	0.0217056	0.235872	1.66343	0.0103986	PAIP2//EIF4EBP1//EIF2AK1//SAMD4A//CAPRIN1//CIRBP
GO:0044248	cellular catabolic process	Biological process	86	1423	577	11765	1.23228	0.0220252	0.238696	1.65708	0.149047	ATG16L1//RPL27//RPS26//RPS3A//RPS17//EIF4G1//RPSA//RPL6//HECTD1//RBBP6//EIF4E//CNOT1//UBE2V2//RC3H1//PPP1CB//PNP//ADSS//RAB2A//ATL1//ARF4//RRAGC//GNB2//RAC1//GNAI2//ARF4//RAB1A//RAB11A//RAB27A//GNA11//PDE4A//ACLY//PEX6//CLPX//ATP8B1//ATF7IP//RALBP1//MSH6//ABCC1//ABCC1//APAF1//KPNB1//USP45//USP8//USP10//TTC3//USP9X//USP1//USP15//FBXO11//USP28//USP53//PCCB//EHHADH//CUL3//ALDH5A1//AICDA//ABL2//POP1/…
GO:1901136	carbohydrate derivative catabolic process	Biological process	37	537	577	11765	1.40489	0.0227095	0.245027	1.64379	0.0641248	PNP//ADSS//RAB2A//ATL1//ARF4//RRAGC//GNB2//RAC1//GNAI2//ARF4//RAB1A//RAB11A//RAB27A//GNA11//PDE4A//ACLY//PEX6//CLPX//ATP8B1//ATF7IP//RALBP1//MSH6//ABCC1//ABCC1//AICDA//ARFGAP2//ARFGAP3//TBC1D7//EPHA3//TBC1D10B//TAX1BP3//SNX18//BNIP2//ABR//NUDT9//PLSCR5//UHRF1
GO:0009791	post-embryonic development	Biological process	9	85	577	11765	2.15894	0.0230849	0.245027	1.63667	0.0155979	AP2S1//PRPF8//BMP4//SERP1//INPPL1//LHX1//TAPT1//TGFBR1//GATA3
GO:0015931	nucleobase-containing compound transport	Biological process	9	85	577	11765	2.15894	0.0230849	0.245027	1.63667	0.0155979	EIF4E//RAE1//SRSF9//SRRM1//CPSF3//RPSA//PABPN1//THOC2//HNRNPA2B1
GO:0006607	NLS-bearing protein import into nucleus	Biological process	3	13	577	11765	4.70537	0.0232222	0.245027	1.6341	0.00519931	TRPS1//KPNB1//KPNA5
GO:0010874	regulation of cholesterol efflux	Biological process	3	13	577	11765	4.70537	0.0232222	0.245027	1.6341	0.00519931	NR1H2//SIRT1//SREBF2
GO:0044319	wound healing, spreading of cells	Biological process	3	13	577	11765	4.70537	0.0232222	0.245027	1.6341	0.00519931	ITGA5//SCNN1B//CYR61
GO:0060765	regulation of androgen receptor signaling pathway	Biological process	3	13	577	11765	4.70537	0.0232222	0.245027	1.6341	0.00519931	PIAS2//SIRT1//PARK7
GO:0090505	epiboly involved in wound healing	Biological process	3	13	577	11765	4.70537	0.0232222	0.245027	1.6341	0.00519931	ITGA5//SCNN1B//CYR61
GO:1902743	regulation of lamellipodium organization	Biological process	3	13	577	11765	4.70537	0.0232222	0.245027	1.6341	0.00519931	SSH1//SSH2//RAC1
GO:2001234	negative regulation of apoptotic signaling pathway	Biological process	3	13	577	11765	4.70537	0.0232222	0.245027	1.6341	0.00519931	PARK7//MCL1//BCL2L1
GO:0048193	Golgi vesicle transport	Biological process	13	143	577	11765	1.85363	0.0233588	0.245821	1.63155	0.0225303	GCC2//RAB2A//RAB1A//GBF1//COPA//ARF4//ARCN1//COG6//NAPG//SH3GL2//EXOC5//SEC24A//PRKD1
GO:0008219	cell death	Biological process	53	822	577	11765	1.31468	0.0237902	0.2492	1.6236	0.0918544	PLSCR5//KRT8//PDCD4//SLC9A3R1//EPHA3//TESK2//RRAGC//NDUFS1//ELMO1//TAOK1//ZBTB16//APAF1//KPNB1//SATB1//DSP//APC//GSN//SGMS1//CHD8//CBL//CTNNA1//SIN3A//TGFBR1//SOX9//AR//PKM//MSH6//GNB2//CSTB//PDPK1//INHBB//SIRT1//HIPK1//USP28//BMP4//SAV1//TRPM7//REST//DUSP1//DCUN1D3//KCNMA1//BCL2L1//GATA3//UBE2V2//MEF2C//FGF2//PRKD1//ADNP2//SMAD4//PARK7//MYBBP1A//MCL1//BCLAF1
GO:0090183	regulation of kidney development	Biological process	5	34	577	11765	2.99852	0.0238916	0.2492	1.62175	0.00866551	SOX9//BMP4//GATA3//LHX1//MAGED1
GO:0001701	in utero embryonic development	Biological process	15	174	577	11765	1.75775	0.0240432	0.2492	1.61901	0.0259965	TGFBR1//CUL3//BRD4//SMARCB1//GATA2//KRT8//KEAP1//TBX3//CHD8//RUNX1//SIN3A//TAPT1//SMAD4//BCL2L1//GATA3
GO:0048608	reproductive structure development	Biological process	20	253	577	11765	1.61185	0.0240905	0.2492	1.61815	0.034662	CTNNA1//INHBB//BCL2L1//FOXO3//SIRT1//STAT5B//STAT5A//GATA2//STOX2//PRPF8//NCOA4//CSDE1//GATA3//TBX3//NIPBL//LHX1//SOX9//ITGB8//KRT8//APC
GO:0061458	reproductive system development	Biological process	20	253	577	11765	1.61185	0.0240905	0.2492	1.61815	0.034662	CTNNA1//INHBB//BCL2L1//FOXO3//SIRT1//STAT5B//STAT5A//GATA2//STOX2//PRPF8//NCOA4//CSDE1//GATA3//TBX3//NIPBL//LHX1//SOX9//ITGB8//KRT8//APC
GO:0009314	response to radiation	Biological process	18	221	577	11765	1.66072	0.0240943	0.2492	1.61809	0.0311958	ATXN1//CIRBP//USP1//MSH6//DUSP1//CRY2//NABP2//CLK2//USP28//KRT14//DCUN1D3//GATA3//PTPRK//ATR//SIRT1//BCL2L1//NIPBL//TRPM7
GO:0015914	phospholipid transport	Biological process	4	23	577	11765	3.54608	0.0241161	0.2492	1.61769	0.00693241	ABCC1//ATP9A//ATP8B1//PLSCR5
GO:0009116	nucleoside metabolic process	Biological process	42	628	577	11765	1.36366	0.0247617	0.254015	1.60622	0.0727903	NDUFS1//NDUFV1//NDUFB10//PNP//ADSS//RAB2A//ATL1//ARF4//RRAGC//GNB2//RAC1//GNAI2//ARF4//RAB1A//RAB11A//RAB27A//GNA11//ACLY//PEX6//CLPX//ATP8B1//ATF7IP//RALBP1//MSH6//ABCC1//ABCC1//MAT2B//PKM//AICDA//PANK3//ARFGAP2//ARFGAP3//TBC1D7//EPHA3//TBC1D10B//TAX1BP3//SNX18//BNIP2//ABR//NUDT9//PLSCR5//UHRF1
GO:0009968	negative regulation of signal transduction	Biological process	31	437	577	11765	1.44643	0.0247675	0.254015	1.60612	0.0537262	SPRED1//DUSP1//SLC9A3R1//INPPL1//PPM1A//CHD8//TAX1BP3//PDPK1//SIRT1//CUL3//SH3GL2//AP2S1//CBL//NF2//BMP4//APC//PDCD4//HIPK3//ATXN1//GATA2//IRS1//ZNF536//NR1H2//PIAS2//LATS2//SOX9//GATA3//PARK7//MCL1//BCL2L1//DDIT4L
GO:0016265	death	Biological process	53	824	577	11765	1.31149	0.0247727	0.254015	1.60603	0.0918544	PLSCR5//KRT8//PDCD4//SLC9A3R1//EPHA3//TESK2//RRAGC//NDUFS1//ELMO1//TAOK1//ZBTB16//APAF1//KPNB1//SATB1//DSP//APC//GSN//SGMS1//CHD8//CBL//CTNNA1//SIN3A//TGFBR1//SOX9//AR//PKM//MSH6//GNB2//CSTB//PDPK1//INHBB//SIRT1//HIPK1//USP28//BMP4//SAV1//TRPM7//REST//DUSP1//DCUN1D3//KCNMA1//BCL2L1//GATA3//UBE2V2//MEF2C//FGF2//PRKD1//ADNP2//SMAD4//PARK7//MYBBP1A//MCL1//BCLAF1
GO:0070271	protein complex biogenesis	Biological process	43	648	577	11765	1.35304	0.0261212	0.267158	1.58301	0.0745234	NUP98//KAT6B//SMARCA2//H2AFY//SOX9//GSN//SLC9A3R1//GEMIN5//CREBBP//NAPG//MGP//TBCB//SMAD4//PPM1A//ARPC3//RAC1//APC//EIF4EBP1//SUMO1//TPPP//TYSND1//ATL1//ATG16L1//APAF1//NLGN1//NACC1//HCFC1//ATF7IP//SEC24A//AP2S1//PICALM//ALDH5A1//ACOT13//GFPT1//CAB39//IRS1//CTNNA1//PRKAR2A//GLRB//TRIM27//TRIM4//CCDC40//BCLAF1
GO:0000288	nuclear-transcribed mRNA catabolic process, deadenylation-dependent decay	Biological process	6	47	577	11765	2.60297	0.0263714	0.268728	1.57887	0.0103986	EIF4E//CNOT1//EIF4G1//EDC3//DDX6//PABPC1
GO:0051168	nuclear export	Biological process	9	87	577	11765	2.1093	0.0264091	0.268728	1.57825	0.0155979	EIF4E//RAE1//SRSF9//SRRM1//CPSF3//RPSA//PABPN1//THOC2//ATXN1
GO:0044702	single organism reproductive process	Biological process	39	579	577	11765	1.37342	0.027029	0.274039	1.56817	0.067591	CTNNA1//INHBB//BCL2L1//FOXO3//SIRT1//STAT5B//STAT5A//SPDYA//SMAD5//GATA2//STOX2//BRD2//BRD3//SPATA7//DNAJA1//TESK2//DNAH9//TRIM27//TSGA10//SREBF2//SOX9//AFF4//DYNLL1//USP9X//AKAP4//GLRB//TGFBR1//CDO1//PRPF8//NCOA4//CSDE1//GATA3//VPS52//TBX3//NIPBL//LHX1//ITGB8//KRT8//APC
GO:0018193	peptidyl-amino acid modification	Biological process	34	492	577	11765	1.40906	0.0271359	0.274039	1.56646	0.0589255	FKBP5//FKBP4//PPIB//HIF1AN//CREBBP//PLOD1//PRKD1//EIF2AK1//HIPK3//ATR//TGFBR1//PDPK1//ABI2//ABL2//HMBS//ST8SIA2//ALG8//SEC24A//STT3B//GFPT1//SIRT1//GATA2//FBXO11//ARL2BP//NF2//BRPF1//KAT6B//YEATS2//HCFC1//BRD4//EFNA1//ITGA5//TNK2//CSPG4
GO:0006417	regulation of translation	Biological process	12	131	577	11765	1.86778	0.0272051	0.274039	1.56535	0.0207972	EIF4G1//ABCF1//PABPC1//SERP1//SAMD4A//ELAVL1//CIRBP//CAPRIN1//PAIP2//EIF4EBP1//EIF2AK1//FOXO3
GO:0030031	cell projection assembly	Biological process	12	131	577	11765	1.86778	0.0272051	0.274039	1.56535	0.0207972	HYDIN//PCM1//WDR35//SSH1//SSH2//RAC1//CAPZB//SLC9A3R1//CDC42EP4//APC//TGFBR1//TSGA10
GO:0002262	myeloid cell homeostasis	Biological process	8	74	577	11765	2.20432	0.0279849	0.279356	1.55308	0.0138648	SMAD5//GATA3//HOXB6//RPS17//STAT5B//STAT5A//GATA2//FOXO3
GO:0032787	monocarboxylic acid metabolic process	Biological process	24	323	577	11765	1.51504	0.0280052	0.279356	1.55276	0.0415945	SLC16A1//PKM//STAT5B//STAT5A//FASN//SCD//PCCB//EHHADH//FADS3//ABCC1//ABCC1//CYP27A1//ATP8B1//ALDH5A1//ELOVL1//ELOVL6//ACSS1//SIRT1//TYSND1//IRS1//TMLHE//NR1H2//CAB39//CAB39L
GO:0000904	cell morphogenesis involved in differentiation	Biological process	33	476	577	11765	1.41359	0.0280589	0.279356	1.55193	0.0571924	CUL3//TGFBR1//SOX9//RAC1//EFNA1//BMP4//NTNG1//ATL1//APC//PICALM//ITGA5//SH3GL2//ST8SIA2//PTPN11//AP2S1//NTN4//CNTN1//ABL2//ITGA2B//GATA3//LHX1//VPS52//EPHA3//SMAD4//MEF2C//FN1//SSH1//SSH2//ARHGDIA//CAPRIN1//PIAS2//PDLIM5//KRT8
GO:0044265	cellular macromolecule catabolic process	Biological process	39	581	577	11765	1.36869	0.0283327	0.279356	1.54771	0.067591	RPL27//RPS26//RPS3A//RPS17//EIF4G1//RPSA//RPL6//HECTD1//RBBP6//EIF4E//CNOT1//UBE2V2//RC3H1//APAF1//KPNB1//CLPX//USP45//USP8//USP10//TTC3//USP9X//USP1//USP15//FBXO11//USP28//USP53//CUL3//POP1//ATE1//ANAPC1//FBXL3//SUMO1//UBE2D3//SIRT1//EDC3//DDX6//PABPC1//USP44//ZRANB1
GO:1901657	glycosyl compound metabolic process	Biological process	42	634	577	11765	1.35075	0.0283822	0.279356	1.54695	0.0727903	NDUFS1//NDUFV1//NDUFB10//PNP//ADSS//RAB2A//ATL1//ARF4//RRAGC//GNB2//RAC1//GNAI2//ARF4//RAB1A//RAB11A//RAB27A//GNA11//ACLY//PEX6//CLPX//ATP8B1//ATF7IP//RALBP1//MSH6//ABCC1//ABCC1//MAT2B//PKM//AICDA//PANK3//ARFGAP2//ARFGAP3//TBC1D7//EPHA3//TBC1D10B//TAX1BP3//SNX18//BNIP2//ABR//NUDT9//PLSCR5//UHRF1
GO:0030728	ovulation	Biological process	3	14	577	11765	4.36927	0.0285014	0.279356	1.54513	0.00519931	FOXO3//SIRT1//INHBB
GO:0045947	negative regulation of translational initiation	Biological process	3	14	577	11765	4.36927	0.0285014	0.279356	1.54513	0.00519931	EIF2AK1//PAIP2//EIF4EBP1
GO:0060397	JAK-STAT cascade involved in growth hormone signaling pathway	Biological process	3	14	577	11765	4.36927	0.0285014	0.279356	1.54513	0.00519931	IRS1//STAT5B//STAT5A
GO:0072077	renal vesicle morphogenesis	Biological process	3	14	577	11765	4.36927	0.0285014	0.279356	1.54513	0.00519931	BMP4//SOX9//LHX1
GO:0090190	positive regulation of branching involved in ureteric bud morphogenesis	Biological process	3	14	577	11765	4.36927	0.0285014	0.279356	1.54513	0.00519931	LHX1//SOX9//MAGED1
GO:0097061	dendritic spine organization	Biological process	3	14	577	11765	4.36927	0.0285014	0.279356	1.54513	0.00519931	PDLIM5//EFNA1//CAPRIN1
GO:0016570	histone modification	Biological process	17	210	577	11765	1.65061	0.0292934	0.286416	1.53323	0.0294627	NSD1//SATB1//BAZ1B//CREBBP//BAZ2A//NIPBL//GATA2//RNF2//BRPF1//KAT6B//YEATS2//HCFC1//BRD4//CXXC1//GATA3//SIRT1//REST
GO:0006928	cellular component movement	Biological process	60	961	577	11765	1.27305	0.029986	0.291837	1.52308	0.103986	LHX1//GATA3//EFNB2//RAC1//HYDIN//KIF1B//ITGA5//SH3GL2//ST8SIA2//PTPN11//AP2S1//NTN4//CNTN1//ABL2//ITGA2B//CSPG4//TGFBR1//BMP4//SOX9//FAT1//ZRANB1//EPHA3//CUL3//ABI2//PRPF8//WWC2//DMD//SORD//DNAJA1//AKAP4//CYR61//IRS1//APC//ABCC1//ABHD2//PTPRK//NF2//LYST//SCNN1B//PRKD1//IFT46//EFNA1//KIF5B//SFTPD//SLC16A1//FN1//CCDC40//HOXB9//CAMK1D//FYCO1//BICD1//TIRAP//SLC9A3R1//CAPZB//CAPZB//ARPC3//ACTR2//DNAH9…
GO:0043409	negative regulation of MAPK cascade	Biological process	8	75	577	11765	2.17493	0.0300365	0.291837	1.52235	0.0138648	SPRED1//DUSP1//BMP4//INPPL1//PDCD4//HIPK3//SLC9A3R1//APC
GO:0045596	negative regulation of cell differentiation	Biological process	22	292	577	11765	1.53623	0.0300781	0.291837	1.52175	0.0381282	CTNNA1//DICER1//EFNA1//NR1H2//TBX3//RUNX1//SOX9//BMP4//APC//GATA2//GATA3//SIRT1//TGFBR1//RC3H1//ZBTB16//STAT5B//STAT5A//REST//ZNF536//PCM1//ARHGDIA//SAV1
GO:0046434	organophosphate catabolic process	Biological process	36	531	577	11765	1.38237	0.0301397	0.291837	1.52086	0.0623917	ADSS//RAB2A//ATL1//ARF4//RRAGC//GNB2//RAC1//GNAI2//ARF4//RAB1A//RAB11A//RAB27A//GNA11//PNP//PDE4A//ACLY//PEX6//CLPX//ATP8B1//ATF7IP//RALBP1//MSH6//ABCC1//ABCC1//ARFGAP2//ARFGAP3//TBC1D7//EPHA3//TBC1D10B//TAX1BP3//SNX18//BNIP2//ABR//NUDT9//PLSCR5//UHRF1
GO:0009205	purine ribonucleoside triphosphate metabolic process	Biological process	37	549	577	11765	1.37419	0.0304961	0.294575	1.51576	0.0641248	NDUFS1//NDUFV1//NDUFB10//ADSS//RAB2A//ATL1//ARF4//RRAGC//GNB2//RAC1//GNAI2//ARF4//RAB1A//RAB11A//RAB27A//GNA11//ACLY//PEX6//CLPX//ATP8B1//ATF7IP//RALBP1//MSH6//ABCC1//ABCC1//PKM//ARFGAP2//ARFGAP3//TBC1D7//EPHA3//TBC1D10B//TAX1BP3//SNX18//BNIP2//ABR//PLSCR5//UHRF1
GO:0045321	leukocyte activation	Biological process	26	360	577	11765	1.47261	0.031102	0.29798	1.50721	0.0450607	STAT5B//STAT5A//LCP1//GATA3//AICDA//HS1BP3//RC3H1//TIRAP//MEF2C//PTPN11//PDPK1//RAC1//LYST//PLSCR5//APC//BMP4//CCND3//PNP//SFTPD//SLC7A2//STXBP2//RAB27A//SATB1//SWAP70//MSH6//LRRC71
GO:0007179	transforming growth factor beta receptor signaling pathway	Biological process	10	104	577	11765	1.96057	0.031211	0.29798	1.50569	0.017331	SMAD4//PDPK1//PPM1A//SIRT1//PTPRK//SMAD5//USP9X//UBE2D3//SMAD5//TGFBR1
GO:0048872	homeostasis of number of cells	Biological process	10	104	577	11765	1.96057	0.031211	0.29798	1.50569	0.017331	MEF2C//SMAD5//GATA3//HOXB6//RPS17//STAT5B//STAT5A//GATA2//FOXO3//SOX9
GO:0009199	ribonucleoside triphosphate metabolic process	Biological process	37	550	577	11765	1.37169	0.0312285	0.29798	1.50545	0.0641248	NDUFS1//NDUFV1//NDUFB10//ADSS//RAB2A//ATL1//ARF4//RRAGC//GNB2//RAC1//GNAI2//ARF4//RAB1A//RAB11A//RAB27A//GNA11//ACLY//PEX6//CLPX//ATP8B1//ATF7IP//RALBP1//MSH6//ABCC1//ABCC1//PKM//ARFGAP2//ARFGAP3//TBC1D7//EPHA3//TBC1D10B//TAX1BP3//SNX18//BNIP2//ABR//PLSCR5//UHRF1
GO:0010648	negative regulation of cell communication	Biological process	32	463	577	11765	1.40924	0.0313589	0.29798	1.50364	0.0554593	SPRED1//DUSP1//DDIT4L//SLC9A3R1//INPPL1//PPM1A//CHD8//TAX1BP3//PDPK1//SIRT1//CUL3//SH3GL2//AP2S1//CBL//NF2//BMP4//APC//PDCD4//HIPK3//ATXN1//GATA2//IRS1//ZNF536//GNAI2//NR1H2//PIAS2//LATS2//SOX9//GATA3//PARK7//MCL1//BCL2L1
GO:0023057	negative regulation of signaling	Biological process	32	463	577	11765	1.40924	0.0313589	0.29798	1.50364	0.0554593	SPRED1//DUSP1//DDIT4L//SLC9A3R1//INPPL1//PPM1A//CHD8//TAX1BP3//PDPK1//SIRT1//CUL3//SH3GL2//AP2S1//CBL//NF2//BMP4//APC//PDCD4//HIPK3//ATXN1//GATA2//IRS1//ZNF536//GNAI2//NR1H2//PIAS2//LATS2//SOX9//GATA3//PARK7//MCL1//BCL2L1
GO:0043473	pigmentation	Biological process	7	62	577	11765	2.30209	0.0313703	0.29798	1.50348	0.0121317	RAB27A//MEF2C//RAB11A//AP3B1//LYST//HPS3//ATRN
GO:0031399	regulation of protein modification process	Biological process	46	710	577	11765	1.32104	0.0314554	0.298081	1.50231	0.0797227	BCCIP//BMP4//MAP3K1//TGFBR1//GNAI2//FGF2//EFNA1//TAB3//SPDYA//CSPG4//SPRED1//DUSP1//PRKAR2A//CYR61//NPTN//CAB39//TAOK1//IL34//SOX9//SIRT1//CCND3//RB1//PDPK1//SERP1//CXXC1//GFPT1//SMAD4//NIPBL//TBC1D7//PIAS4//PRKACB//GATA2//ARL2BP//NF2//MAGED1//INPPL1//PDCD4//HIPK3//LATS2//APC//SLC9A3R1//ITGA5//TNK2//ANAPC1//GATA3//USP44
GO:2000736	regulation of stem cell differentiation	Biological process	6	49	577	11765	2.49673	0.0316586	0.299035	1.49951	0.0103986	EPHA3//SMAD4//EFNA1//SAV1//SOX9//REST
GO:0008406	gonad development	Biological process	12	134	577	11765	1.82597	0.0317056	0.299035	1.49886	0.0207972	CTNNA1//INHBB//BCL2L1//FOXO3//SIRT1//STAT5B//STAT5A//NCOA4//CSDE1//GATA3//PRPF8//SOX9
GO:0000289	nuclear-transcribed mRNA poly(A) tail shortening	Biological process	4	25	577	11765	3.26239	0.0319071	0.299522	1.49611	0.00693241	PABPC1//EIF4E//CNOT1//EIF4G1
GO:0045646	regulation of erythrocyte differentiation	Biological process	4	25	577	11765	3.26239	0.0319071	0.299522	1.49611	0.00693241	STAT5B//STAT5A//GATA2//FOXO3
GO:0010563	negative regulation of phosphorus metabolic process	Biological process	16	197	577	11765	1.65604	0.0329141	0.305407	1.48262	0.0277296	SPRED1//DUSP1//RB1//PDPK1//BMP4//ATXN1//DYNLL1//SIRT1//NF2//INPPL1//APC//PDCD4//HIPK3//LATS2//SLC9A3R1//LPCAT1
GO:0045936	negative regulation of phosphate metabolic process	Biological process	16	197	577	11765	1.65604	0.0329141	0.305407	1.48262	0.0277296	SPRED1//DUSP1//RB1//PDPK1//BMP4//ATXN1//DYNLL1//SIRT1//NF2//INPPL1//APC//PDCD4//HIPK3//LATS2//SLC9A3R1//LPCAT1
GO:0009126	purine nucleoside monophosphate metabolic process	Biological process	17	213	577	11765	1.62737	0.032939	0.305407	1.48229	0.0294627	NDUFS1//NDUFV1//NDUFB10//ADSS//ACLY//PEX6//CLPX//ATP8B1//ATF7IP//RALBP1//MSH6//ABCC1//ABCC1//PKM//NUDT9//PLSCR5//UHRF1
GO:0009167	purine ribonucleoside monophosphate metabolic process	Biological process	17	213	577	11765	1.62737	0.032939	0.305407	1.48229	0.0294627	NDUFS1//NDUFV1//NDUFB10//ADSS//ACLY//PEX6//CLPX//ATP8B1//ATF7IP//RALBP1//MSH6//ABCC1//ABCC1//PKM//NUDT9//PLSCR5//UHRF1
GO:0006898	receptor-mediated endocytosis	Biological process	10	105	577	11765	1.9419	0.0330488	0.305407	1.48084	0.017331	SH3GL2//PICALM//CALCRL//BICD1//CBL//RAC1//TNK2//HIP1R//PRPF8//SFTPD
GO:0043543	protein acylation	Biological process	10	105	577	11765	1.9419	0.0330488	0.305407	1.48084	0.017331	EHHADH//CREBBP//ESCO1//GATA2//BRPF1//KAT6B//YEATS2//HCFC1//BRD4//SIRT1
GO:0051726	regulation of cell cycle	Biological process	34	500	577	11765	1.38652	0.033179	0.305407	1.47914	0.0589255	BCCIP//CAB39//CUL3//HBP1//CAB39L//PPM1A//TGFBR1//BORA//APC//ANAPC1//SIRT1//SOX9//BRD4//MDC1//LATS2//SPDYA//CCND3//PTPRK//PDCD4//PLA2G16//GATA3//TBX3//BMP4//RB1//EIF4E//HCFC1//EIF4EBP1//STAT5B//STAT5A//PRKACB//BCL2L1//USP44//MYBBP1A//COPS5
GO:0006511	ubiquitin-dependent protein catabolic process	Biological process	22	295	577	11765	1.52061	0.0331799	0.305407	1.47912	0.0381282	HECTD1//RBBP6//CUL3//ATE1//ANAPC1//FBXL3//SUMO1//UBE2V2//UBE2D3//SIRT1//USP44//ZRANB1//USP45//USP8//USP10//TTC3//USP9X//USP1//USP15//FBXO11//USP28//USP53
GO:0072009	nephron epithelium development	Biological process	5	37	577	11765	2.7554	0.0332213	0.305407	1.47858	0.00866551	BMP4//SOX9//LHX1//MEF2C//GATA3
GO:0001933	negative regulation of protein phosphorylation	Biological process	12	135	577	11765	1.81244	0.0333181	0.305594	1.47732	0.0207972	SPRED1//DUSP1//RB1//PDPK1//NF2//BMP4//INPPL1//PDCD4//HIPK3//LATS2//APC//SIRT1
GO:0009952	anterior/posterior pattern specification	Biological process	11	120	577	11765	1.86908	0.0334223	0.305849	1.47596	0.0190641	TBX3//HOXB6//RNF2//LHX1//SMAD4//BMP4//HIPK1//HOXD3//APC//HOXB9//TGFBR1
GO:0051603	proteolysis involved in cellular protein catabolic process	Biological process	23	312	577	11765	1.50311	0.0335198	0.30604	1.4747	0.0398614	HECTD1//RBBP6//USP45//USP8//USP10//TTC3//USP9X//USP1//USP15//FBXO11//USP28//USP53//CUL3//ATE1//ANAPC1//FBXL3//SUMO1//UBE2V2//UBE2D3//SIRT1//USP44//ZRANB1//CLPX
GO:0022613	ribonucleoprotein complex biogenesis	Biological process	14	166	577	11765	1.71963	0.0336361	0.306403	1.47319	0.0242634	ABCF1//RPS17//RPSA//GEMIN5//WDR12//PIN4//RRP1B//NOL8//SRSF9//DICER1//RC3H1//BICD1//CIRBP//BMS1
GO:0009792	embryo development ending in birth or egg hatching	Biological process	24	329	577	11765	1.48741	0.0337525	0.306707	1.47169	0.0415945	KEAP1//TBX3//CHD8//RUNX1//SIN3A//TAPT1//TGFBR1//SMAD4//BCL2L1//GATA3//CUL3//BRD4//SMARCB1//HECTD1//APAF1//GATA2//LHX1//NIPBL//HOXD3//HOXB6//HOXB9//KRT8//AP2S1//PRPF8
GO:0042698	ovulation cycle	Biological process	7	63	577	11765	2.26555	0.0338606	0.306707	1.47031	0.0121317	CTNNA1//INHBB//BCL2L1//FOXO3//SIRT1//STAT5B//STAT5A
GO:0009144	purine nucleoside triphosphate metabolic process	Biological process	37	554	577	11765	1.36178	0.0342953	0.306707	1.46477	0.0641248	NDUFS1//NDUFV1//NDUFB10//ADSS//RAB2A//ATL1//ARF4//RRAGC//GNB2//RAC1//GNAI2//ARF4//RAB1A//RAB11A//RAB27A//GNA11//ACLY//PEX6//CLPX//ATP8B1//ATF7IP//RALBP1//MSH6//ABCC1//ABCC1//PKM//ARFGAP2//ARFGAP3//TBC1D7//EPHA3//TBC1D10B//TAX1BP3//SNX18//BNIP2//ABR//PLSCR5//UHRF1
GO:0006378	mRNA polyadenylation	Biological process	3	15	577	11765	4.07799	0.0343598	0.306707	1.46395	0.00519931	PABPC1//CPSF3//SPDYA
GO:0007184	SMAD protein import into nucleus	Biological process	3	15	577	11765	4.07799	0.0343598	0.306707	1.46395	0.00519931	BMP4//TGFBR1//SMAD4
GO:0030317	sperm motility	Biological process	3	15	577	11765	4.07799	0.0343598	0.306707	1.46395	0.00519931	SORD//DNAJA1//AKAP4
GO:0060216	definitive hemopoiesis	Biological process	3	15	577	11765	4.07799	0.0343598	0.306707	1.46395	0.00519931	HIPK1//RUNX1//GATA2
GO:0072087	renal vesicle development	Biological process	3	15	577	11765	4.07799	0.0343598	0.306707	1.46395	0.00519931	BMP4//SOX9//LHX1
GO:0090504	epiboly	Biological process	3	15	577	11765	4.07799	0.0343598	0.306707	1.46395	0.00519931	ITGA5//SCNN1B//CYR61
GO:0045137	development of primary sexual characteristics	Biological process	12	136	577	11765	1.79911	0.0349883	0.311622	1.45608	0.0207972	CTNNA1//INHBB//BCL2L1//FOXO3//SIRT1//STAT5B//STAT5A//PRPF8//NCOA4//CSDE1//GATA3//SOX9
GO:0009161	ribonucleoside monophosphate metabolic process	Biological process	17	215	577	11765	1.61223	0.0355486	0.31533	1.44918	0.0294627	NDUFS1//NDUFV1//NDUFB10//ADSS//ACLY//PEX6//CLPX//ATP8B1//ATF7IP//RALBP1//MSH6//ABCC1//ABCC1//PKM//NUDT9//PLSCR5//UHRF1
GO:0033365	protein localization to organelle	Biological process	29	416	577	11765	1.42141	0.0355624	0.31533	1.44901	0.05026	GCC2//NUP98//KPNB1//FGF2//KEAP1//CRY2//IPO7//TRPS1//KPNA5//RPL27//RPS26//TRAM1//RPS3A//RPS17//RPSA//RPL6//AP3M1//PEX6//SIRT1//IRS1//TIMM9//ARL2BP//TAF3//BMP4//TGFBR1//SMAD4//RB1//PCM1//BICD1
GO:0012501	programmed cell death	Biological process	50	789	577	11765	1.29214	0.0361307	0.318284	1.44212	0.0866551	PLSCR5//KRT8//PDCD4//SLC9A3R1//EPHA3//TESK2//RRAGC//NDUFS1//ELMO1//TAOK1//ZBTB16//APAF1//KPNB1//SATB1//DSP//APC//GSN//SGMS1//CHD8//CBL//CTNNA1//SIN3A//TGFBR1//SOX9//AR//MSH6//GNB2//CSTB//PDPK1//INHBB//SIRT1//HIPK1//USP28//BMP4//SAV1//TRPM7//REST//DUSP1//DCUN1D3//KCNMA1//BCL2L1//GATA3//UBE2V2//MEF2C//FGF2//MYBBP1A//PARK7//MCL1//BCLAF1//PKM
GO:0000578	embryonic axis specification	Biological process	4	26	577	11765	3.13692	0.0362935	0.318284	1.44017	0.00693241	TBX3//HOXB6//LHX1//SMAD4
GO:0010830	regulation of myotube differentiation	Biological process	4	26	577	11765	3.13692	0.0362935	0.318284	1.44017	0.00693241	BMP4//TBX3//SOX9//MEF2C
GO:0032663	regulation of interleukin-2 production	Biological process	4	26	577	11765	3.13692	0.0362935	0.318284	1.44017	0.00693241	SFTPD//GATA3//STAT5B//STAT5A
GO:0071300	cellular response to retinoic acid	Biological process	4	26	577	11765	3.13692	0.0362935	0.318284	1.44017	0.00693241	EPHA3//ADNP2//ABL2//SOX9
GO:0008585	female gonad development	Biological process	7	64	577	11765	2.23015	0.0364789	0.319045	1.43796	0.0121317	CTNNA1//INHBB//BCL2L1//FOXO3//SIRT1//STAT5B//STAT5A
GO:0001822	kidney development	Biological process	12	137	577	11765	1.78598	0.0367172	0.319045	1.43513	0.0207972	NIPBL//SMAD4//FGF2//BMP4//ZBTB16//LHX1//GATA3//SOX9//MEF2C//MAGED1//APC//TGFBR1
GO:0001709	cell fate determination	Biological process	5	38	577	11765	2.68289	0.0367692	0.319045	1.43452	0.00866551	TBX2//MEF2C//GATA2//MCL1//GATA3
GO:0007030	Golgi organization	Biological process	5	38	577	11765	2.68289	0.0367692	0.319045	1.43452	0.00866551	GCC2//VCPIP1//GORASP2//PRKD1//PLEKHM2
GO:0045185	maintenance of protein location	Biological process	8	78	577	11765	2.09128	0.0368051	0.319045	1.43409	0.0138648	KEAP1//RB1//GCC2//PCM1//ARL2BP//TAF3//APC//BICD1
GO:0006461	protein complex assembly	Biological process	42	646	577	11765	1.32566	0.0368589	0.319045	1.43346	0.0727903	NUP98//KAT6B//SMARCA2//H2AFY//SOX9//GSN//SMAD4//PPM1A//ARPC3//RAC1//APC//EIF4EBP1//SUMO1//TPPP//TYSND1//ATL1//ATG16L1//APAF1//NLGN1//NACC1//HCFC1//ATF7IP//SEC24A//AP2S1//PICALM//ALDH5A1//ACOT13//GFPT1//CAB39//IRS1//CTNNA1//PRKAR2A//GLRB//TRIM27//TRIM4//CCDC40//BCLAF1//SLC9A3R1//GEMIN5//CREBBP//NAPG//MGP
GO:0045859	regulation of protein kinase activity	Biological process	29	418	577	11765	1.41461	0.0374959	0.323858	1.42602	0.05026	BCCIP//BMP4//MAP3K1//TGFBR1//GNAI2//FGF2//EFNA1//TAB3//SPDYA//CSPG4//SPRED1//DUSP1//RB1//PDPK1//SERP1//CXXC1//GFPT1//PRKAR2A//PRKACB//MAGED1//INPPL1//PDCD4//HIPK3//LATS2//APC//CCND3//CYR61//SIRT1//SLC9A3R1
GO:0001656	metanephros development	Biological process	6	51	577	11765	2.39882	0.037592	0.323988	1.42491	0.0103986	BMP4//LHX1//GATA3//SMAD4//SOX9//NIPBL
GO:0019941	modification-dependent protein catabolic process	Biological process	22	299	577	11765	1.50026	0.0376814	0.32406	1.42387	0.0381282	HECTD1//RBBP6//USP45//USP8//USP10//TTC3//USP9X//USP1//USP15//FBXO11//USP28//USP53//CUL3//ATE1//ANAPC1//FBXL3//SUMO1//UBE2V2//UBE2D3//SIRT1//USP44//ZRANB1
GO:0007178	transmembrane receptor protein serine/threonine kinase signaling pathway	Biological process	14	169	577	11765	1.68911	0.0382798	0.3285	1.41703	0.0242634	BMP4//PTPRK//SMAD5//USP9X//UBE2D3//SMAD5//TGFBR1//SMAD4//PPM1A//PDPK1//SIRT1//CYR61//INHBB//AKAP4
GO:0007160	cell-matrix adhesion	Biological process	10	108	577	11765	1.88796	0.0390145	0.333333	1.40877	0.017331	NF2//TRPM7//PTPRK//TESK2//EPHA3//ITGB8//HOXD3//PARVG//RAC1//FN1
GO:0046907	intracellular transport	Biological process	64	1050	577	11765	1.24282	0.0391398	0.333333	1.40738	0.110919	GCC2//NUP98//KPNB1//FGF2//KEAP1//CRY2//IPO7//EIF4E//RAE1//SRSF9//SRRM1//CPSF3//RPSA//NLGN1//RAB27A//TRPS1//KPNA5//RPL27//RPS26//TRAM1//RPS3A//RPS17//RPL6//AP3M1//AP3B1//RAB2A//ARF4//SEC24A//AP2S1//ARFGAP3//ARCN1//NAPG//ARF4//RAB1A//GBF1//COPA//COG6//SH3GL2//EXOC5//ZNF384//MYBBP1A//RAB11A//PICALM//ACTR2//PEX6//PABPN1//THOC2//CRYAB//LYST//LCP1//SIRT1//IFT46//STXBP2//TIMM9//PLEKHF1//BCL2L1//KIF5B//P…
GO:0009411	response to UV	Biological process	7	65	577	11765	2.19584	0.0392274	0.333333	1.40641	0.0121317	DCUN1D3//PTPRK//ATR//USP28//CIRBP//USP1//MSH6
GO:0042098	T cell proliferation	Biological process	8	79	577	11765	2.0648	0.0392719	0.333333	1.40592	0.0138648	BMP4//PNP//STAT5B//STAT5A//SFTPD//RC3H1//SATB1//CCND3
GO:0009123	nucleoside monophosphate metabolic process	Biological process	17	218	577	11765	1.59004	0.0397422	0.333333	1.40075	0.0294627	NDUFS1//NDUFV1//NDUFB10//ADSS//ACLY//PEX6//CLPX//ATP8B1//ATF7IP//RALBP1//MSH6//ABCC1//ABCC1//PKM//NUDT9//PLSCR5//UHRF1
GO:0048583	regulation of response to stimulus	Biological process	96	1652	577	11765	1.18489	0.0397982	0.333333	1.40014	0.166378	BMP4//MAP3K1//TGFBR1//GNAI2//FGF2//EFNA1//TAB3//SPDYA//CSPG4//SPRED1//DUSP1//MEF2C//RC3H1//CHUK//UBE2V1//TIRAP//SIRT1//USP1//CREBBP//RUNX1//CDC42SE2//DDIT4L//SLC9A3R1//INPPL1//HIPK1//SMAD4//PPM1A//CBL//SOX9//PDPK1//GATA3//ZRANB1//CHD8//TAX1BP3//CYR61//ITGA5//RRAGC//LAMTOR3//GBF1//ARFGEF1//ARFGAP2//ARFGAP3//TBC1D7//EPHA3//TBC1D10B//RALBP1//UBE2V2//ABR//CUL3//RAC1//NF2//WWC2//SH3GL2//AP2S1//ARL2BP/…
GO:0044257	cellular protein catabolic process	Biological process	23	318	577	11765	1.47474	0.0402748	0.333333	1.39497	0.0398614	HECTD1//RBBP6//CLPX//USP45//USP8//USP10//TTC3//USP9X//USP1//USP15//FBXO11//USP28//USP53//CUL3//ATE1//ANAPC1//FBXL3//SUMO1//UBE2V2//UBE2D3//SIRT1//USP44//ZRANB1
GO:0000186	activation of MAPKK activity	Biological process	5	39	577	11765	2.6141	0.0405411	0.333333	1.3921	0.00866551	BMP4//MAP3K1//TGFBR1//GNAI2//FGF2
GO:0003401	axis elongation	Biological process	3	16	577	11765	3.82312	0.0407891	0.333333	1.38946	0.00519931	TAX1BP3//BMP4//SOX9
GO:0008207	C21-steroid hormone metabolic process	Biological process	3	16	577	11765	3.82312	0.0407891	0.333333	1.38946	0.00519931	FGF2//REST//STAT5B
GO:0035019	somatic stem cell maintenance	Biological process	3	16	577	11765	3.82312	0.0407891	0.333333	1.38946	0.00519931	APC//SOX9//GATA2
GO:0043551	regulation of phosphatidylinositol 3-kinase activity	Biological process	3	16	577	11765	3.82312	0.0407891	0.333333	1.38946	0.00519931	IRS1//RAC1//PIK3R1
GO:0046006	regulation of activated T cell proliferation	Biological process	3	16	577	11765	3.82312	0.0407891	0.333333	1.38946	0.00519931	STAT5B//STAT5A//RC3H1
GO:0002285	lymphocyte activation involved in immune response	Biological process	6	52	577	11765	2.35269	0.0408074	0.333333	1.38926	0.0103986	LCP1//RAB27A//GATA3//SWAP70//MSH6//RC3H1
GO:0006637	acyl-CoA metabolic process	Biological process	6	52	577	11765	2.35269	0.0408074	0.333333	1.38926	0.0103986	ACOT12//FASN//ACSS1//ACLY//ELOVL1//ELOVL6
GO:0035383	thioester metabolic process	Biological process	6	52	577	11765	2.35269	0.0408074	0.333333	1.38926	0.0103986	ACOT12//FASN//ACSS1//ACLY//ELOVL1//ELOVL6
GO:0072006	nephron development	Biological process	6	52	577	11765	2.35269	0.0408074	0.333333	1.38926	0.0103986	BMP4//SOX9//LHX1//MEF2C//SMAD4//GATA3
GO:0007173	epidermal growth factor receptor signaling pathway	Biological process	11	124	577	11765	1.80879	0.0409802	0.333333	1.38743	0.0190641	SH3GL2//AP2S1//CBL//CHUK//PTPN11//PDPK1//SOX9//PRKAR2A//PRKACB//ARF4//FOXO3
GO:0038127	ERBB signaling pathway	Biological process	11	124	577	11765	1.80879	0.0409802	0.333333	1.38743	0.0190641	CHUK//PTPN11//PDPK1//SOX9//PRKAR2A//PRKACB//ARF4//FOXO3//SH3GL2//AP2S1//CBL
GO:0044344	cellular response to fibroblast growth factor stimulus	Biological process	11	124	577	11765	1.80879	0.0409802	0.333333	1.38743	0.0190641	CHUK//SHOC2//PTPN11//PDPK1//CBL//PRKAR2A//PRKACB//FOXO3//NPTN//GATA3//LHX1
GO:0071774	response to fibroblast growth factor	Biological process	11	124	577	11765	1.80879	0.0409802	0.333333	1.38743	0.0190641	CHUK//SHOC2//PTPN11//PDPK1//CBL//PRKAR2A//PRKACB//FOXO3//LHX1//NPTN//GATA3
GO:0046320	regulation of fatty acid oxidation	Biological process	4	27	577	11765	3.02073	0.0410099	0.333333	1.38711	0.00693241	TYSND1//IRS1//CAB39//CAB39L
GO:0048009	insulin-like growth factor receptor signaling pathway	Biological process	4	27	577	11765	3.02073	0.0410099	0.333333	1.38711	0.00693241	ATXN1//INPPL1//PIK3R1//IRS1
GO:0048814	regulation of dendrite morphogenesis	Biological process	4	27	577	11765	3.02073	0.0410099	0.333333	1.38711	0.00693241	CAPRIN1//PIAS2//PDLIM5//EFNA1
GO:0071482	cellular response to light stimulus	Biological process	4	27	577	11765	3.02073	0.0410099	0.333333	1.38711	0.00693241	CRY2//PTPRK//ATR//USP28
GO:0009141	nucleoside triphosphate metabolic process	Biological process	37	562	577	11765	1.3424	0.0411181	0.333333	1.38597	0.0641248	NDUFS1//NDUFV1//NDUFB10//ADSS//RAB2A//ATL1//ARF4//RRAGC//GNB2//RAC1//GNAI2//ARF4//RAB1A//RAB11A//RAB27A//GNA11//ACLY//PEX6//CLPX//ATP8B1//ATF7IP//RALBP1//MSH6//ABCC1//ABCC1//PKM//ARFGAP2//ARFGAP3//TBC1D7//EPHA3//TBC1D10B//TAX1BP3//SNX18//BNIP2//ABR//PLSCR5//UHRF1
GO:0007049	cell cycle	Biological process	54	869	577	11765	1.26704	0.041249	0.333333	1.38459	0.0935875	ATR//USP28//BCCIP//EIF4E//LATS2//CUL3//EIF4EBP1//SPDYA//CCND3//RB1//DYNLL1//PCM1//AKAP9//ENSA//RNF2//APC//MSH6//NUDC//KLHL32//BCL2L1//RAB11A//COPS5//CAB39//HBP1//CAB39L//PPM1A//TGFBR1//RALBP1//VCPIP1//NCAPG//BORA//ANAPC1//SIRT1//SOX9//BRD4//TAOK1//MDC1//ACTR2//NIPBL//PTPRK//PDCD4//PLA2G16//GATA3//TBX3//BMP4//HCFC1//STAT5B//STAT5A//PRKACB//USP44//MYBBP1A//SEPT2//NUDCD3//MPHOSPH8
GO:0007010	cytoskeleton organization	Biological process	38	580	577	11765	1.33589	0.0413268	0.333333	1.38377	0.0658579	TPPP//GSN//CAPZB//CAPZB//DYNLL1//ACTR2//PDPK1//TESK2//DAAM1//ELMO1//PACSIN2//FHOD3//FAT1//INPPL1//APC//RALBP1//SSH1//SSH2//ABI2//ARPC3//RAC1//GCC2//TRPM7//LIMCH1//FKBP4//RB1//EPHA3//PCM1//CUL3//KRT14//KRT8//CEP68//TAOK1//NF2//BORA//BICD1//ABL2//ZRANB1
GO:0043009	chordate embryonic development	Biological process	22	302	577	11765	1.48536	0.0413437	0.333333	1.38359	0.0381282	KEAP1//TBX3//CHD8//RUNX1//SIN3A//TAPT1//TGFBR1//SMAD4//BCL2L1//GATA3//CUL3//BRD4//SMARCB1//HECTD1//APAF1//GATA2//LHX1//NIPBL//HOXD3//HOXB6//HOXB9//KRT8
GO:0043632	modification-dependent macromolecule catabolic process	Biological process	22	302	577	11765	1.48536	0.0413437	0.333333	1.38359	0.0381282	HECTD1//RBBP6//USP45//USP8//USP10//TTC3//USP9X//USP1//USP15//FBXO11//USP28//USP53//CUL3//ATE1//ANAPC1//FBXL3//SUMO1//UBE2V2//UBE2D3//SIRT1//USP44//ZRANB1
GO:0006641	triglyceride metabolic process	Biological process	8	80	577	11765	2.03899	0.0418468	0.336035	1.37834	0.0138648	SIRT1//NR1H2//ACLY//ELOVL1//ELOVL6//FASN//PPP1CB//PRKACB
GO:0045444	fat cell differentiation	Biological process	8	80	577	11765	2.03899	0.0418468	0.336035	1.37834	0.0138648	GATA2//GATA3//SIRT1//ZBTB16//SCD//SOCS7//NIPBL//INHBB
GO:0046545	development of primary female sexual characteristics	Biological process	7	66	577	11765	2.16257	0.0421078	0.337453	1.37564	0.0121317	CTNNA1//INHBB//BCL2L1//FOXO3//SIRT1//STAT5B//STAT5A
GO:0050790	regulation of catalytic activity	Biological process	67	1111	577	11765	1.22964	0.0426595	0.341191	1.36998	0.116118	BCCIP//BMP4//MAP3K1//TGFBR1//GNAI2//FGF2//EFNA1//TAB3//SPDYA//CSPG4//SPRED1//DUSP1//RB1//PDPK1//SERP1//CXXC1//GFPT1//P2RY11//PRKAR2A//PRKACB//APAF1//MEF2C//PCIF1//ZFYVE1//RRP1B//WNK1//CSTB//SERPINB8//CLPX//FN1//SIRT1//ARFGAP2//ARFGAP3//TBC1D7//EPHA3//TBC1D10B//RALBP1//TAX1BP3//GMFG//DYNLL1//BCL2L1//REST//MAGED1//INPPL1//PDCD4//HIPK3//SNX18//BNIP2//ABR//PIK3R1//IRS1//RAC1//LATS2//APC//CCND3//SLC9A…
GO:0043254	regulation of protein complex assembly	Biological process	11	125	577	11765	1.79432	0.0430406	0.343196	1.36612	0.0190641	GSN//PPM1A//ARPC3//RAC1//APC//EIF4EBP1//SUMO1//TPPP//ATF7IP//BCLAF1//HCFC1
GO:0048754	branching morphogenesis of an epithelial tube	Biological process	9	95	577	11765	1.93168	0.0430819	0.343196	1.3657	0.0155979	NFATC3//SMAD4//FGF2//TBX3//BMP4//LHX1//SOX9//MAGED1//MGP
GO:0048870	cell motility	Biological process	40	619	577	11765	1.31761	0.0443246	0.351694	1.35336	0.0693241	LHX1//GATA3//EFNB2//RAC1//CSPG4//TGFBR1//BMP4//SOX9//FAT1//ZRANB1//EPHA3//CUL3//ABI2//PRPF8//WWC2//SORD//DNAJA1//AKAP4//CYR61//ITGA5//IRS1//APC//ABCC1//ABHD2//PTPRK//NF2//LYST//SCNN1B//PRKD1//EFNA1//SFTPD//SLC16A1//PTPN11//FN1//CCDC40//HOXB9//CAMK1D//TIRAP//ABL2//SLC9A3R1
GO:0051674	localization of cell	Biological process	40	619	577	11765	1.31761	0.0443246	0.351694	1.35336	0.0693241	LHX1//GATA3//EFNB2//RAC1//CSPG4//TGFBR1//BMP4//SOX9//FAT1//ZRANB1//EPHA3//CUL3//ABI2//PRPF8//WWC2//SORD//DNAJA1//AKAP4//CYR61//ITGA5//IRS1//APC//ABCC1//ABHD2//PTPRK//NF2//LYST//SCNN1B//PRKD1//EFNA1//SFTPD//SLC16A1//PTPN11//FN1//CCDC40//HOXB9//CAMK1D//TIRAP//ABL2//SLC9A3R1
GO:0046034	ATP metabolic process	Biological process	15	189	577	11765	1.61825	0.0450987	0.357128	1.34584	0.0259965	NDUFS1//NDUFV1//NDUFB10//ACLY//PEX6//CLPX//ATP8B1//ATF7IP//RALBP1//MSH6//ABCC1//ABCC1//PKM//PLSCR5//UHRF1
GO:0051276	chromosome organization	Biological process	32	478	577	11765	1.36502	0.0454241	0.358464	1.34271	0.0554593	MTA2//KAT6B//SMARCA2//H2AFY//SOX9//HMGN2//SAFB//SMARCB1//RB1//BAZ2A//SATB1//CHD6//CHD6//BAZ1B//SIRT1//NCAPG//NSD1//CREBBP//NIPBL//GATA2//RNF2//CHD8//MSH6//BRPF1//YEATS2//HCFC1//BRD4//CXXC1//GATA3//REST//AICDA//APC
GO:1901575	organic substance catabolic process	Biological process	88	1510	577	11765	1.18829	0.0454467	0.358464	1.3425	0.152513	RPL27//RPS26//RPS3A//RPS17//EIF4G1//RPSA//RPL6//HECTD1//RBBP6//EIF4E//CNOT1//UBE2V2//RC3H1//PPP1CB//PKM//PNP//ADSS//RAB2A//ATL1//ARF4//RRAGC//GNB2//RAC1//GNAI2//ARF4//RAB1A//RAB11A//RAB27A//GNA11//PDE4A//ACLY//PEX6//CLPX//ATP8B1//ATF7IP//RALBP1//MSH6//ABCC1//ABCC1//APAF1//KPNB1//USP45//USP8//USP10//TTC3//USP9X//USP1//USP15//FBXO11//USP28//USP53//PCCB//EHHADH//CYP27A1//CUL3//ALDH5A1//AICDA//POP1//…
GO:0097190	apoptotic signaling pathway	Biological process	10	111	577	11765	1.83693	0.0456834	0.359622	1.34024	0.017331	MSH6//HIPK1//USP28//SIRT1//MYBBP1A//BCL2L1//APAF1//PARK7//MCL1//BCLAF1
GO:0008283	cell proliferation	Biological process	66	1097	577	11765	1.22674	0.0458661	0.360351	1.33851	0.114385	BRD4//BMP4//PRKD1//IRS1//SOX9//CTNNA1//HIPK1//CUL3//NACC1//THPO//TBX2//IL34//CIAO1//TGFBR1//CAPN1//GNAI2//BCL2L1//AR//FGF2//SPDYA//SIRT1//CCND3//SMARCB1//SMARCA2//SLC9A3R1//INPPL1//NF2//REST//SMAD4//DICER1//PTPRK//PCM1//RC3H1//TIRAP//MEF2C//GATA3//CYR61//PNP//STAT5B//STAT5A//CFDP1//GRPR//FOXO3//SFTPD//RALBP1//SAV1//MAGED1//SATB1//APC//GATA2//RUNX1//TBX3//GPC4//USP8//ELF5//UHRF1//NUDC//WDR12//GNB2…
GO:0016575	histone deacetylation	Biological process	4	28	577	11765	2.91285	0.0460569	0.360434	1.33671	0.00693241	NIPBL//SIRT1//REST//BAZ2A
GO:0030032	lamellipodium assembly	Biological process	4	28	577	11765	2.91285	0.0460569	0.360434	1.33671	0.00693241	SSH1//SSH2//RAC1//CAPZB
GO:0072001	renal system development	Biological process	12	142	577	11765	1.72309	0.0462726	0.361414	1.33468	0.0207972	NIPBL//SMAD4//FGF2//APC//TGFBR1//BMP4//ZBTB16//LHX1//GATA3//SOX9//MEF2C//MAGED1
GO:0007568	aging	Biological process	13	158	577	11765	1.67765	0.0468448	0.36517	1.32934	0.0225303	TBX3//PDCD4//TBX2//MSH6//SERP1//ATR//SIRT1//APAF1//CTNNA1//SIN3A//TGFBR1//SREBF2//GSN
GO:0009108	coenzyme biosynthetic process	Biological process	8	82	577	11765	1.98926	0.0473264	0.366726	1.3249	0.0138648	ACSS1//MAT2B//PANK3//PNP//ACLY//ELOVL1//ELOVL6//FASN
GO:0042633	hair cycle	Biological process	6	54	577	11765	2.26555	0.047746	0.366726	1.32106	0.0103986	SAV1//APC//SOX9//RUNX1//NIPBL//SMAD4
GO:0034446	substrate adhesion-dependent cell spreading	Biological process	3	17	577	11765	3.59823	0.047778	0.366726	1.32077	0.00519931	EFNA1//RAC1//FN1
GO:0040018	positive regulation of multicellular organism growth	Biological process	3	17	577	11765	3.59823	0.047778	0.366726	1.32077	0.00519931	NIPBL//STAT5B//STAT5A
GO:0042130	negative regulation of T cell proliferation	Biological process	3	17	577	11765	3.59823	0.047778	0.366726	1.32077	0.00519931	BMP4//RC3H1//SFTPD
GO:0042255	ribosome assembly	Biological process	3	17	577	11765	3.59823	0.047778	0.366726	1.32077	0.00519931	RPS17//RPSA//BMS1
GO:0043631	RNA polyadenylation	Biological process	3	17	577	11765	3.59823	0.047778	0.366726	1.32077	0.00519931	PABPC1//CPSF3//SPDYA
GO:0072273	metanephric nephron morphogenesis	Biological process	3	17	577	11765	3.59823	0.047778	0.366726	1.32077	0.00519931	BMP4//LHX1//SOX9
GO:0000910	cytokinesis	Biological process	7	68	577	11765	2.09897	0.0482712	0.369802	1.31631	0.0121317	APC//ACTR2//NUDC//CUL3//KLHL32//BCL2L1//RAB11A
GO:0031589	cell-substrate adhesion	Biological process	12	143	577	11765	1.71104	0.0483716	0.369862	1.31541	0.0207972	NF2//ITGB8//HOXD3//PARVG//RAC1//FN1//ITGA5//TRPM7//EFNA1//PTPRK//TESK2//EPHA3
GO:0045669	positive regulation of osteoblast differentiation	Biological process	5	41	577	11765	2.48658	0.0487645	0.372155	1.3119	0.00866551	BMP4//CYR61//PRKD1//SMAD5//MEF2C
GO:0071407	cellular response to organic cyclic compound	Biological process	14	175	577	11765	1.6312	0.048909	0.372547	1.31061	0.0242634	DICER1//MEF2C//BMP4//NR1H2//RORA//AR//SSH1//P2RY11//REST//INHBB//CTNNA1//SIRT1//RAE1//SMAD5
GO:0044093	positive regulation of molecular function	Biological process	51	824	577	11765	1.262	0.0492304	0.374282	1.30777	0.0883882	BMP4//MAP3K1//TGFBR1//GNAI2//FGF2//EFNA1//TAB3//SPDYA//CSPG4//SERP1//CXXC1//GFPT1//P2RY11//PRKAR2A//PRKACB//APAF1//MEF2C//CLPX//FN1//PDPK1//PRKD1//CAMK1D//TBC1D10B//RALBP1//TAX1BP3//GMFG//REST//SIRT1//BRD4//MAGED1//SNX18//BNIP2//ABR//IRS1//RAC1//CCND3//CYR61//NR1H2//SMARCB1//CHUK//UBE2V1//TIRAP//AR//MSH6//S100A10//ABL2//ANAPC1//PARK7//PLSCR5//UHRF1//GATA3

## Sheet: CC
#Column "GO.ID" stands for the ID of gene ontology term
#Column "Term" stands for the name of gene ontology term
#Column "Ontology" stands for the ontology of GOID belongs to
#Column "Count" stands for the number of DE genes associated with the listed GOID
#Column "Pop.Hits" stands for the number of background population genes associated with the listed GOID
#Column "List.Total" stands for the total number of DE genes
#Column "Pop.Total" stands for the total number of background population genes
#Column "Fold.Enrichment" stands for the Fold Enrichment value of the GOID, it equals (Count/Pop.Hits)/(List.Total/Pop.Total)
#Column "Pvalue" stands for the significance testing value of the GOID
#Column "FDR" stands for the false discovery rate of the GOID, using Benjamini & Hochberg (1995) method
#Column "Enrichment.Score" stands for the Enrichment Score value of the GOID, it equals (-log10(Pvalue))
#Column "Gene.Ratio" stands for the Gene Ratio value genes associated with the GOID, it equals (Count/List.Total)
#Column "GENES" stands for the DE genes associated with the GOID
GO.ID	Term	Ontology	Count	Pop.Hits	List.Total	Pop.Total	Fold.Enrichment	Pvalue	FDR	Enrichment.Score	Gene.Ratio	GENES
GO:0005622	intracellular	Cellular component	529	8264	593	11673	1.26007	2.03256e-28	1.02645e-25	27.692	0.892074	TRIM55//AAR2//CCPG1//CWC25//COBLL1//ZNF217//CREBBP//ATL1//SGMS1//VPS52//GBF1//SH3GL2//ST8SIA2//ARF4//GALNT11//MAPK8IP3//RAC1//UBE2V1//RNF2//FBXO11//SHOC2//PPP1CB//POP1//AICDA//RPL27//RPL6//RPS26//RPS3A//RPS17//RPSA//SMARCB1//MSH6//ADD3//BRD4//H2AFY//PCM1//GNB2//GNAI2//GNA11//CCND3//THOC2//PIGC//APC//NUP98//SIN3A//RB1//E2F4//HMGN2//ESCO1//QRICH1//KAT6B//MPHOSPH8//RUNX2//SMARCA2//APTX//AR//NCOA1//G…
GO:0044424	intracellular part	Cellular component	509	7823	593	11673	1.28077	7.52257e-27	1.89945e-24	26.1236	0.858347	UBE2V1//RNF2//FBXO11//AICDA//GNB2//GNAI2//GNA11//CCND3//PABPN1//NCL//SLC7A2//CSTB//EIF4E//HPS3//LYST//SNCAIP//ATRN//NR1H2//BRD2//ATG4D//MPP5//BZW1//RIMKLB//HMBOX1//ATXN1//BRPF1//ITGA5//SPAG17//ZRANB1//DPP8//CCDC6//SAV1//SLK//HIPK1//SSH1//DDX24//PRPF3//SPATA5//ELF5//CAMK1D//SHROOM3//SPRED1//PLA2G16//PANK3//FAM185A//ATE1//GLTPD2//TESK2//APBB3//TAX1BP3//HIPK3//DDX3X//MTMR1//USP9X//DAAM1//RPAP2//SERT…
GO:0044464	cell part	Cellular component	562	9598	593	11673	1.15261	1.16523e-20	1.53953e-18	19.9336	0.947723	SLC7A2//SGMS1//LGALS3//ADSS//ACLY//SLC16A1//MPP5//BRPF1//SH3GL2//TBC1D7//LCP1//SLK//DSP//DYNLL1//SSH1//PKM//TRPM7//PDPK1//ARF4//INPPL1//SPRED1//TNK2//NFE2L2//NTN4//MTMR1//DAAM1//TAB3//ABCA3//MPHOSPH8//NF2//SLC4A8//SWAP70//ELMO1//CDC42SE2//CDH10//PHLDA1//SLC39A8//STXBP2//TRIM4//DNAJB4//CLIC6//RXFP1//DGKB//SLC1A2//IL1R2//NFATC3//RSC1A1//GAD2//CALCRL//FASN//RDX//ARF4//RPSA//ABCC1//HECTD1//BCAR3//MRP…
GO:0005623	cell	Cellular component	562	9599	593	11673	1.15249	1.21943e-20	1.53953e-18	19.9138	0.947723	LCA5//CCDC40//SLC7A2//SGMS1//LGALS3//ADSS//ACLY//SLC16A1//MPP5//BRPF1//SH3GL2//TBC1D7//LCP1//SLK//DSP//DYNLL1//SSH1//PKM//TRPM7//PDPK1//ARF4//INPPL1//SPRED1//TNK2//NFE2L2//NTN4//MTMR1//DAAM1//TAB3//ABCA3//MPHOSPH8//NF2//SLC4A8//SWAP70//ELMO1//CDC42SE2//CDH10//PHLDA1//SLC39A8//STXBP2//TRIM4//DNAJB4//CLIC6//RXFP1//DGKB//SLC1A2//IL1R2//NFATC3//RSC1A1//GAD2//CALCRL//FASN//RDX//ARF4//RPSA//ABCC1//ZNF2…
GO:0043229	intracellular organelle	Cellular component	426	6400	593	11673	1.31026	2.02712e-18	2.04739e-16	17.6931	0.718381	TBC1D7//BICD1//SFTPD//CCDC68//PDLIM5//ANKRD39//MAPK1IP1L//PRR14L//SLC16A1//MRS2//COQ10B//GBF1//NCOA4//CDC42SE1//PKM//MRPL4//ARMC10//ACOT13//NADK2//TTC3//FASTKD3//CRY2//NUDT9//HOXB9//HCFC1//AFF4//SLC25A28//NAPG//KRT14//FASN//NUDT2//RAB11A//PARK7//SGMS1//KEAP1//ATP8B1//ZFYVE1//LPCAT1//S100A10//DHRS1//PLOD1//KIF1B//SCD//MGP//LGALS3//BRD2//TPPP//BRD3//YLPM1//TRPS1//ZNF572//FBXL3//STK17B//SYAP1//HMBOX…
GO:0043226	organelle	Cellular component	428	6457	593	11673	1.30479	3.46096e-18	2.91297e-16	17.4608	0.721754	KIF5B//WDR63//NUDCD3//WIPF2//TBC1D7//BICD1//SFTPD//CCDC68//PDLIM5//ANKRD39//MAPK1IP1L//SLC16A1//MRS2//COQ10B//GBF1//NCOA4//CDC42SE1//PKM//MRPL4//ARMC10//ACOT13//NADK2//TTC3//FASTKD3//CRY2//NUDT9//HOXB9//HCFC1//AFF4//SLC25A28//NAPG//KRT14//FASN//NUDT2//RAB11A//PARK7//SGMS1//KEAP1//ATP8B1//ZFYVE1//LPCAT1//S100A10//DHRS1//PLOD1//KIF1B//SCD//MGP//PEX6//TYSND1//EHHADH//LGALS3//BRD2//TPPP//BRD3//YLPM1/…
GO:0005634	nucleus	Cellular component	263	3368	593	11673	1.53713	1.30065e-16	9.38324e-15	15.8858	0.443508	ZNF217//CREBBP//SMARCB1//MSH6//ADD3//BRD4//THOC2//MPHOSPH8//RUNX2//SMARCA2//APTX//AR//NCOA1//GATA3//RNF2//H2AFY//ABCF1//BNIP2//SIRT1//RAE1//SUMO1//KPNB1//IPO7//NR1H2//NCOA2//MDC1//SRSF9//PABPN1//RORA//PDPK1//ELAVL1//NUDC//WDR12//ATR//HNRNPH1//ANAPC1//RNGTT//SRRM1//HNRNPA2B1//NUP98//DUSP1//E2F4//USP1//UBE2D3//TRIM27//PRPF8//DNAJC8//USP28//MAML3//POLR1D//GATA2//KPNA5//STAT5B//PRKACB//STAT5A//POP1//…
GO:0043227	membrane-bounded organelle	Cellular component	375	5658	593	11673	1.30466	8.35584e-14	5.27462e-12	13.078	0.632378	SLC39A8//SLC16A1//MRS2//COQ10B//GBF1//NCOA4//CDC42SE1//PKM//MRPL4//ARMC10//ACOT13//NADK2//TTC3//FASTKD3//CRY2//NUDT9//HOXB9//HCFC1//AFF4//SLC25A28//NAPG//KRT14//FASN//NUDT2//RAB11A//PARK7//SGMS1//KEAP1//ATP8B1//ZFYVE1//LPCAT1//S100A10//DHRS1//PLOD1//KIF1B//SCD//MGP//LGALS3//BRD2//TPPP//BRD3//YLPM1//TRPS1//ZNF572//FBXL3//STK17B//SYAP1//HMBOX1//FAT1//ZHX1//CLK2//MRPL40//ZRANB1//TBC1D7//SHOC2//SAV1/…
GO:0043231	intracellular membrane-bounded organelle	Cellular component	373	5640	593	11673	1.30184	1.68787e-13	9.4708e-12	12.7727	0.629005	SLC16A1//MRS2//COQ10B//GBF1//NCOA4//CDC42SE1//PKM//MRPL4//ARMC10//ACOT13//NADK2//TTC3//FASTKD3//CRY2//NUDT9//HOXB9//HCFC1//AFF4//SLC25A28//NAPG//KRT14//FASN//NUDT2//RAB11A//PARK7//SGMS1//KEAP1//ATP8B1//ZFYVE1//LPCAT1//S100A10//DHRS1//PLOD1//KIF1B//SCD//MGP//LGALS3//BRD2//TPPP//BRD3//YLPM1//TRPS1//ZNF572//FBXL3//STK17B//SYAP1//HMBOX1//FAT1//ZHX1//CLK2//MRPL40//ZRANB1//TBC1D7//SHOC2//SAV1//PRR14L//…
GO:0043228	non-membrane-bounded organelle	Cellular component	200	2541	593	11673	1.54936	3.75011e-12	1.72164e-10	11.426	0.337268	CCDC68//PDLIM5//ANKRD39//MAPK1IP1L//APC//NUP98//SIN3A//SERP1//MRPL4//RPS3A//KLF5//CSTB//SNCAIP//COPS5//ACLY//CHUK//KEAP1//MDC1//CLPX//PLSCR5//BAZ2A//NABP2//ATXN1//SMARCB1//RBM15//PABPN1//SPAG17//FKBP5//RUNX2//DPP8//ASH1L//ARFGEF1//PDCD4//DNTTIP2//BMS1//DDX24//PRPF3//FKBP4//BCLAF1//SEPT2//SRRM2//VEZF1//NMRAL1//SPRED1//RUNX1//PANK3//APAF1//TESK2//ARFGAP2//TTC3//MTA2//ZNF384//RNF2//ANKRD12//HNRNPH1/…
GO:0043232	intracellular non-membrane-bounded organelle	Cellular component	200	2541	593	11673	1.54936	3.75011e-12	1.72164e-10	11.426	0.337268	APC//NUP98//SIN3A//SERP1//MRPL4//RPS3A//KLF5//CSTB//SNCAIP//COPS5//ACLY//CHUK//KEAP1//MDC1//CLPX//PLSCR5//BAZ2A//NABP2//ATXN1//SMARCB1//RBM15//PABPN1//SPAG17//FKBP5//RUNX2//DPP8//ASH1L//ARFGEF1//PDCD4//DNTTIP2//BMS1//DDX24//PRPF3//FKBP4//BCLAF1//SEPT2//SRRM2//VEZF1//NMRAL1//SPRED1//RUNX1//PANK3//APAF1//TESK2//ARFGAP2//TTC3//MTA2//ZNF384//RNF2//ANKRD12//HNRNPH1//MPHOSPH8//MYBBP1A//NF2//REST//HNRNP…
GO:0031981	nuclear lumen	Cellular component	156	1830	593	11673	1.67804	6.1668e-12	2.5952e-10	11.2099	0.263069	SMARCB1//MSH6//NR1H2//NCOA2//ABCF1//MDC1//SRSF9//PABPN1//RORA//PDPK1//ELAVL1//NUDC//WDR12//ATR//KPNB1//HNRNPH1//ANAPC1//RNGTT//SRRM1//HNRNPA2B1//NUP98//DUSP1//E2F4//USP1//UBE2D3//TRIM27//PRPF8//DNAJC8//USP28//MAML3//POLR1D//APTX//GATA2//KPNA5//STAT5B//PRKACB//STAT5A//NCOA1//GATA3//KLF5//CSTB//SNCAIP//COPS5//ACLY//CHUK//KEAP1//CLPX//PLSCR5//BAZ2A//NABP2//ATXN1//RBM15//SPAG17//FKBP5//RUNX2//DPP8//A…
GO:0044428	nuclear part	Cellular component	167	2068	593	11673	1.58962	7.54396e-11	2.93054e-09	10.1224	0.281619	SMARCB1//MSH6//ABCF1//BNIP2//RAE1//SUMO1//KPNB1//IPO7//NR1H2//NCOA2//MDC1//SRSF9//PABPN1//RORA//PDPK1//ELAVL1//NUDC//WDR12//ATR//HNRNPH1//ANAPC1//RNGTT//SRRM1//HNRNPA2B1//NUP98//DUSP1//E2F4//USP1//UBE2D3//TRIM27//PRPF8//DNAJC8//USP28//MAML3//POLR1D//APTX//GATA2//KPNA5//STAT5B//PRKACB//STAT5A//NCOA1//GATA3//BAZ2A//SIRT1//PRPF3//KLF5//CSTB//SNCAIP//COPS5//ACLY//CHUK//KEAP1//CLPX//PLSCR5//NABP2//ATX…
GO:0031974	membrane-enclosed lumen	Cellular component	171	2178	593	11673	1.54549	4.01713e-10	1.44904e-08	9.39608	0.288364	ARL2BP//NDUFS1//CYP27A1//ACSS1//PCCB//TMLHE//PIN4//GBF1//PPIB//DEFB1//FN1//TIMM9//MRPL40//MRPL47//CLPX//SSBP1//TFAM//SMARCB1//MSH6//NR1H2//NCOA2//ABCF1//MDC1//SRSF9//PABPN1//RORA//PDPK1//ELAVL1//NUDC//WDR12//ATR//KPNB1//HNRNPH1//ANAPC1//RNGTT//SRRM1//HNRNPA2B1//NUP98//DUSP1//E2F4//USP1//UBE2D3//TRIM27//PRPF8//DNAJC8//USP28//MAML3//POLR1D//APTX//GATA2//KPNA5//STAT5B//PRKACB//STAT5A//NCOA1//GATA3//…
GO:0070013	intracellular organelle lumen	Cellular component	167	2115	593	11673	1.5543	4.58818e-10	1.54469e-08	9.33836	0.281619	CYP27A1//ACSS1//PCCB//TMLHE//PIN4//GBF1//PPIB//DEFB1//MRPL40//MRPL47//CLPX//SSBP1//TFAM//SMARCB1//MSH6//NR1H2//NCOA2//ABCF1//MDC1//SRSF9//PABPN1//RORA//PDPK1//ELAVL1//NUDC//WDR12//ATR//KPNB1//HNRNPH1//ANAPC1//RNGTT//SRRM1//HNRNPA2B1//NUP98//DUSP1//E2F4//USP1//UBE2D3//TRIM27//PRPF8//DNAJC8//USP28//MAML3//POLR1D//APTX//GATA2//KPNA5//STAT5B//PRKACB//STAT5A//NCOA1//GATA3//KLF5//CSTB//SNCAIP//COPS5//A…
GO:0043233	organelle lumen	Cellular component	168	2152	593	11673	1.53672	9.70597e-10	3.06345e-08	9.01296	0.283305	CYP27A1//ACSS1//PCCB//TMLHE//PIN4//GBF1//PPIB//DEFB1//FN1//MRPL40//MRPL47//CLPX//SSBP1//TFAM//SMARCB1//MSH6//NR1H2//NCOA2//ABCF1//MDC1//SRSF9//PABPN1//RORA//PDPK1//ELAVL1//NUDC//WDR12//ATR//KPNB1//HNRNPH1//ANAPC1//RNGTT//SRRM1//HNRNPA2B1//NUP98//DUSP1//E2F4//USP1//UBE2D3//TRIM27//PRPF8//DNAJC8//USP28//MAML3//POLR1D//APTX//GATA2//KPNA5//STAT5B//PRKACB//STAT5A//NCOA1//GATA3//KLF5//CSTB//SNCAIP//COP…
GO:0044446	intracellular organelle part	Cellular component	278	4115	593	11673	1.32985	1.48642e-09	4.41554e-08	8.82786	0.468803	ABCF1//BNIP2//ABCB8//ARL2BP//NDUFS1//APC//NUP98//SIN3A//RB1//E2F4//HMGN2//ESCO1//QRICH1//KAT6B//H2AFY//NCAPG//SMARCB1//MSH6//RAE1//SUMO1//KPNB1//IPO7//NR1H2//NCOA2//MDC1//SRSF9//PABPN1//RORA//PDPK1//ELAVL1//NUDC//WDR12//ATR//HNRNPH1//ANAPC1//RNGTT//SRRM1//HNRNPA2B1//DUSP1//USP1//UBE2D3//TRIM27//PRPF8//DNAJC8//USP28//MAML3//POLR1D//APTX//GATA2//KPNA5//STAT5B//PRKACB//STAT5A//NCOA1//GATA3//BAZ2A//S…
GO:0005730	nucleolus	Cellular component	100	1085	593	11673	1.81425	1.76858e-09	4.96184e-08	8.75238	0.168634	POP1//WDR12//KLF5//CSTB//SNCAIP//COPS5//ACLY//CHUK//KEAP1//MDC1//CLPX//PLSCR5//BAZ2A//NABP2//ATXN1//SMARCB1//RBM15//PABPN1//SPAG17//FKBP5//RUNX2//DPP8//ASH1L//ARFGEF1//PDCD4//DNTTIP2//BMS1//DDX24//PRPF3//FKBP4//BCLAF1//SEPT2//SRRM2//VEZF1//NMRAL1//SPRED1//RUNX1//PANK3//APAF1//TESK2//ARFGAP2//TTC3//MTA2//ZNF384//RNF2//ANKRD12//HNRNPH1//MPHOSPH8//MYBBP1A//NF2//REST//HNRNPA2B1//TBCB//PLEKHF1//CDC42S…
GO:0044422	organelle part	Cellular component	281	4199	593	11673	1.31731	3.21254e-09	8.5386e-08	8.49315	0.473862	SLC39A8//PRR14L//ANKRD39//MRPL40//MRPL47//VPS52//GBF1//SH3GL2//ST8SIA2//ARF4//GALNT11//MAPK8IP3//RAC1//SERP1//ATL1//PIGC//ALG8//SEC24A//TAB3//PCM1//KPNB1//TRIM27//SGMS1//PCSK7//ST3GAL6//ELOVL1//ELOVL6//SCD//KIF5B//KRT8//AKAP4//PDLIM5//DMD//FUT8//TMEM63A//RAB27A//PIGR//SIRT1//LGALS3//CYP27A1//CLPX//DHRS1//TIMM9//CSDE1//CKMT2//RAE1//GK2//BCL2L1//MCL1//TRPM7//SLC17A6//ABCF1//BNIP2//ABCB8//ARL2BP//ND…
GO:0005737	cytoplasm	Cellular component	357	5772	593	11673	1.2175	4.41113e-08	1.11381e-06	7.35545	0.602024	ANKRD39//ATL1//SGMS1//VPS52//GBF1//SH3GL2//ST8SIA2//ARF4//GALNT11//MAPK8IP3//RAC1//SHOC2//PPP1CB//RPL27//RPL6//RPS26//RPS3A//RPS17//RPSA//PCM1//PIGC//EIF4E//CNOT1//CAPRIN1//DDX6//RC3H1//CTNNA1//DNAH9//DYNLL1//FYCO1//GGH//AP3M1//RRAGC//PLEKHF1//CALCRL//SFTPD//RAB27A//SLC16A1//MRS2//COQ10B//NCOA4//CDC42SE1//PKM//MRPL4//ARMC10//ACOT13//NADK2//TTC3//FASTKD3//CRY2//NUDT9//HOXB9//HCFC1//AFF4//SLC25A28/…
GO:0032991	macromolecular complex	Cellular component	193	2878	593	11673	1.32006	5.31848e-06	0.000127897	5.27421	0.325464	RB1//E2F4//HMGN2//ESCO1//QRICH1//PABPN1//NCL//MPP5//CAB39//LHX1//TOMM40L//WWC2//IFT46//USP28//EIF4EBP1//GSN//GATA2//MGP//MAGED1//RAB11A//MEF2C//RUNX2//SMARCA2//BRD4//CREBBP//APTX//AR//NCOA1//GATA3//SERP1//MRPL4//RPS3A//PRPF3//PABPC1//PIN4//KAT6B//H2AFY//AICDA//GNB2//GNAI2//GNA11//CCND3//PIGC//APC//NUP98//SIN3A//NCAPG//ABCB8//BRD2//FN1//ITGB8//ITGA5//ITGA2B//TBX3//SMAD5//ATF7IP//MTA2//TBX2//SMAD5/…
GO:0005654	nucleoplasm	Cellular component	71	872	593	11673	1.60276	4.26973e-05	0.000980098	4.3696	0.11973	ZNF217//CREBBP//TAF3//YEATS2//HCFC1//CPSF3//PRPF3//SRRM2//SIN3A//MTA2//RPAP2//MED14//RNF2//NACC1//GEMIN5//PIAS2//SUMO1//RB1//SATB1//HIPK1//ZBTB16//SIRT1//CXXC1//RP9//MEF2C//ATXN1//SUPT20H//TADA2B//PPP1CB//BRPF1//KAT6B//CHD8//TEX10//NR1H2//NCOA2//ABCF1//MDC1//SRSF9//SMARCB1//PABPN1//RORA//PDPK1//ELAVL1//NUDC//WDR12//ATR//KPNB1//HNRNPH1//ANAPC1//RNGTT//SRRM1//HNRNPA2B1//NUP98//DUSP1//E2F4//USP1//UB…
GO:0016604	nuclear body	Cellular component	16	111	593	11673	2.83743	0.000146043	0.00320659	3.83552	0.0269815	PRPF3//SRRM2//SUMO1//RB1//SATB1//HIPK1//ZBTB16//SIRT1//CXXC1//RP9//MEF2C//RNF2//NACC1//GEMIN5//CREBBP//PIAS2
GO:0044451	nucleoplasm part	Cellular component	33	347	593	11673	1.87203	0.000384267	0.00796439	3.41537	0.0556492	ZNF217//CREBBP//TAF3//RPAP2//MED14//RNF2//NACC1//GEMIN5//PIAS2//ATXN1//MTA2//YEATS2//HCFC1//SUPT20H//TADA2B//CPSF3//PRPF3//SRRM2//SUMO1//RB1//SATB1//HIPK1//ZBTB16//SIRT1//CXXC1//RP9//MEF2C//PPP1CB//SIN3A//BRPF1//KAT6B//CHD8//TEX10
GO:0044444	cytoplasmic part	Cellular component	269	4516	593	11673	1.17254	0.000394277	0.00796439	3.4042	0.453626	SHOC2//PPP1CB//DYNLL1//SLC16A1//MRS2//COQ10B//GBF1//NCOA4//CDC42SE1//PKM//MRPL4//ARMC10//ACOT13//NADK2//TTC3//FASTKD3//CRY2//NUDT9//HOXB9//HCFC1//AFF4//SLC25A28//NAPG//KRT14//FASN//NUDT2//RAB11A//PARK7//CAPZB//EIF4E//ADSS//LYST//ACLY//PEX6//CAPZB//PLSCR5//PABPC1//GGH//IFIT2//SH3GL2//SERPINB8//LCP1//NCALD//EDC3//PDCD4//PNP//COPA//CAB39//USP8//ARHGAP30//PTPN11//PRKD1//PDPK1//MAT2B//ARF4//SMAD5//CDO…
GO:0005794	Golgi apparatus	Cellular component	54	678	593	11673	1.5678	0.000627418	0.0121864	3.20244	0.0910624	ATP9A//PRKD1//BICD1//GCC2//PACSIN2//RAB11A//ATL1//SGMS1//VPS52//GBF1//SH3GL2//ST8SIA2//ARF4//GALNT11//MAPK8IP3//RAC1//ZFYVE1//DEFB1//GORASP2//COPA//ARCN1//AP2S1//COG6//NCALD//PCSK7//ST3GAL6//FUT8//KLF5//AP3B1//RAB2A//PLSCR5//TBC1D7//ASH1L//ARFGEF1//LPCAT1//INPPL1//NUDC//CUL3//MBNL3//APAF1//ARFGAP2//ARFGAP3//WWC2//ACBD3//IPO7//GORAB//RSC1A1//AKAP9//ABCC1//FASN//RDX//RAB1A//RAB27A//ABCC1
GO:0043234	protein complex	Cellular component	151	2373	593	11673	1.25258	0.00109356	0.0204536	2.96116	0.254637	AICDA//GNB2//GNAI2//GNA11//CCND3//PIGC//APC//NUP98//SIN3A//NCAPG//ABCB8//BRD2//FN1//ITGB8//ITGA5//ITGA2B//TBX3//SMAD5//ATF7IP//MTA2//TBX2//SMAD5//FOXO3//BAZ2A//SIRT1//RP9//COPS5//EIF3L//TPPP//TRIM55//MID2//KIF1B//ARPC3//ACTR2//CAMK1D//FLOT1//DYNLL1//CAPZB//CAPZB//EIF4E//EIF4G1//ACLY//KRT8//DMD//CTNNA1//MYO1B//MED14//CBL//REST//SPEN//ZBTB16//COG6//STXBP2//SCML2//NIPBL//SREBF2//ATXN1//CALCRL//APAF1…
GO:0010494	cytoplasmic stress granule	Cellular component	5	17	593	11673	5.7896	0.00123562	0.0222852	2.90812	0.0084317	CAPRIN1//DDX6//RC3H1//CIRBP//PUM2
GO:0000790	nuclear chromatin	Cellular component	13	98	593	11673	2.61123	0.00132598	0.0230904	2.87746	0.0219224	MPHOSPH8//SIRT1//SATB1//RNF2//SIN3A//RUNX2//SMARCA2//BRD4//CREBBP//APTX//AR//NCOA1//GATA3
GO:1902494	catalytic complex	Cellular component	45	577	593	11673	1.5352	0.00265039	0.0444362	2.57669	0.0758853	ZNF217//UBE2V1//RNF2//FBXO11//PIGS//MTA2//DYNLL1//ABCB8//PPM1A//PIK3R1//STT3B//MAT2B//SIN3A//ANAPC1//FBXL3//CUL3//KLHL32//DCAF11//DNAH9//SHOC2//PPP1CB//NDUFS1//NDUFV1//NDUFB10//SIRT1//CXXC1//HCFC1//CREBBP//CCND3//IRS1//AKAP4//PRKAR2A//PRKACB//CHUK//BCCIP//TGFBR1//YEATS2//SUPT20H//TADA2B//BRPF1//KAT6B//RPAP2//CHD8//TEX10//TAF3
GO:0000932	cytoplasmic mRNA processing body	Cellular component	5	20	593	11673	4.92116	0.00272777	0.0444362	2.56419	0.0084317	EIF4E//CNOT1//CAPRIN1//DDX6//RC3H1
GO:0005829	cytosol	Cellular component	117	1814	593	11673	1.26963	0.00291016	0.0447199	2.53608	0.197302	GIPC2//RPL27//RPL6//RPS26//RPS3A//RPS17//RPSA//PIK3R1//CHUK//APAF1//CAPZB//EIF4E//ADSS//LYST//ACLY//PEX6//CAPZB//PLSCR5//PABPC1//GGH//IFIT2//SH3GL2//SERPINB8//LCP1//NCALD//EDC3//PDCD4//PNP//COPA//CAB39//USP8//DYNLL1//ARHGAP30//PKM//PTPN11//PRKD1//PDPK1//MAT2B//ARF4//SMAD5//CDO1//FKBP4//ELAVL1//INPPL1//DICER1//NUDC//BICD1//SEC24A//CNOT1//UBE2V1//ECHDC1//IRS1//EXOC5//AP2S1//ABI2//PCM1//PDLIM5//DDX6…
GO:0030120	vesicle coat	Cellular component	6	29	593	11673	4.07269	0.00292229	0.0447199	2.53428	0.010118	COPA//ARCN1//SEC24A//NCALD//AP2S1//PICALM
GO:0000785	chromatin	Cellular component	21	215	593	11673	1.92269	0.00308704	0.0450209	2.51046	0.0354132	KAT6B//H2AFY//RUNX2//SMARCA2//BRD4//CREBBP//APTX//AR//NCOA1//GATA3//SIRT1//SATB1//MPHOSPH8//BAZ2A//RNF2//SIN3A//RB1//E2F4//HMGN2//ESCO1//QRICH1
GO:1990234	transferase complex	Cellular component	33	393	593	11673	1.65291	0.00312026	0.0450209	2.50581	0.0556492	UBE2V1//RNF2//FBXO11//PIK3R1//STT3B//MAT2B//CCND3//IRS1//ANAPC1//FBXL3//CUL3//KLHL32//DCAF11//BCCIP//RPAP2//CREBBP//YEATS2//HCFC1//SUPT20H//TADA2B//SIRT1//CXXC1//PPP1CB//CHD8//TEX10//AKAP4//PRKAR2A//PRKACB//CHUK//TGFBR1//BRPF1//KAT6B//TAF3
GO:0005720	nuclear heterochromatin	Cellular component	4	13	593	11673	6.05682	0.00326316	0.0457749	2.48636	0.00674536	RNF2//SATB1//MPHOSPH8//SIRT1
GO:0030131	clathrin adaptor complex	Cellular component	5	21	593	11673	4.68682	0.00343269	0.0468516	2.46437	0.0084317	AP2S1//PICALM//AP3B1//AP3M1//ARCN1
GO:0016605	PML body	Cellular component	6	31	593	11673	3.80993	0.00415575	0.0538116	2.38135	0.010118	SUMO1//RB1//SATB1//HIPK1//ZBTB16//SIRT1
GO:0030118	clathrin coat	Cellular component	6	31	593	11673	3.80993	0.00415575	0.0538116	2.38135	0.010118	AP3B1//AP3M1//ARCN1//NCALD//AP2S1//PICALM
GO:0030119	AP-type membrane coat adaptor complex	Cellular component	5	23	593	11673	4.27927	0.00521912	0.0658913	2.2824	0.0084317	AP3B1//AP3M1//ARCN1//AP2S1//PICALM
GO:0030117	membrane coat	Cellular component	8	55	593	11673	2.86322	0.00623486	0.0749668	2.20517	0.0134907	COPA//ARCN1//SEC24A//NCALD//AP3B1//AP3M1//AP2S1//PICALM
GO:0048475	coated membrane	Cellular component	8	55	593	11673	2.86322	0.00623486	0.0749668	2.20517	0.0134907	COPA//ARCN1//SEC24A//NCALD//AP3B1//AP3M1//AP2S1//PICALM
GO:0005856	cytoskeleton	Cellular component	69	1025	593	11673	1.32511	0.00896917	0.101335	2.04725	0.116358	DSP//EVPL//STK17B//LCP1//SLC9A3R1//SEPT2//APBB3//NCAPG//PDLIM5//CDC42EP4//HNRNPH1//PARVG//CTNNA1//ABL2//GSN//LYST//TBCB//CAPZB//SMARCA2//USP10//ARPC3//ACTR2//CAPZB//MYO1B//PIN4//TPPP//TRIM55//MID2//KIF1B//PCM1//LATS2//DNAH9//DYNLL1//DAAM1//KEAP1//NIN//ARL2BP//NFE2L2//CEP68//APC//POC5//WDR35//KIAA0753//FAM161A//AKAP9//SMAD4//PRKAR2A//PRKACB//GNAI2//BCL2L1//CUL3//KIF5B//BICD1//PICALM//NLGN1//FLOT1/…
GO:0034708	methyltransferase complex	Cellular component	7	47	593	11673	2.93176	0.00902986	0.101335	2.04432	0.0118044	SIRT1//CXXC1//HCFC1//PPP1CB//CHD8//TEX10//RNF2
GO:0035097	histone methyltransferase complex	Cellular component	7	47	593	11673	2.93176	0.00902986	0.101335	2.04432	0.0118044	SIRT1//CXXC1//HCFC1//PPP1CB//CHD8//TEX10//RNF2
GO:0035770	ribonucleoprotein granule	Cellular component	7	48	593	11673	2.87068	0.0101215	0.108752	1.99476	0.0118044	EIF4E//CNOT1//CAPRIN1//DDX6//RC3H1//CIRBP//PUM2
GO:0036464	cytoplasmic ribonucleoprotein granule	Cellular component	7	48	593	11673	2.87068	0.0101215	0.108752	1.99476	0.0118044	EIF4E//CNOT1//CAPRIN1//DDX6//RC3H1//CIRBP//PUM2
GO:0005795	Golgi stack	Cellular component	6	38	593	11673	3.1081	0.0115445	0.121458	1.93762	0.010118	ATL1//SGMS1//GORASP2//FUT8//GBF1//ZFYVE1
GO:0000792	heterochromatin	Cellular component	5	28	593	11673	3.51512	0.0123705	0.127139	1.90761	0.0084317	SATB1//MPHOSPH8//SIRT1//BAZ2A//RNF2
GO:0030662	coated vesicle membrane	Cellular component	7	50	593	11673	2.75585	0.0125881	0.127139	1.90004	0.0118044	GAD2//SEC24A//NCALD//COPA//ARCN1//AP2S1//PICALM
GO:0031985	Golgi cisterna	Cellular component	4	19	593	11673	4.14414	0.0138849	0.137488	1.85746	0.00674536	ATL1//SGMS1//GORASP2//FUT8
GO:0016607	nuclear speck	Cellular component	6	40	593	11673	2.9527	0.0147399	0.143147	1.83151	0.010118	HIPK1//SRRM2//CXXC1//ZBTB16//RP9//MEF2C
GO:0019898	extrinsic component of membrane	Cellular component	10	90	593	11673	2.18718	0.015674	0.148222	1.80482	0.0168634	USP8//S100A10//RAC1//SNX18//CTNNA1//GNB2//GNAI2//GNA11//NF2//RDX
GO:0044431	Golgi apparatus part	Cellular component	27	343	593	11673	1.54952	0.0158494	0.148222	1.79999	0.0455312	VPS52//GBF1//SH3GL2//ST8SIA2//ARF4//GALNT11//MAPK8IP3//RAC1//ZFYVE1//DEFB1//COPA//ARCN1//ATP9A//PRKD1//BICD1//GCC2//PACSIN2//RAB11A//AP2S1//COG6//NCALD//SGMS1//PCSK7//ST3GAL6//FUT8//ATL1//GORASP2
GO:0019897	extrinsic component of plasma membrane	Cellular component	8	65	593	11673	2.42273	0.0166347	0.15001	1.77898	0.0134907	CTNNA1//SNX18//GNB2//GNAI2//GNA11//USP8//S100A10//RAC1
GO:1902911	protein kinase complex	Cellular component	8	65	593	11673	2.42273	0.0166347	0.15001	1.77898	0.0134907	CCND3//IRS1//BCCIP//AKAP4//PRKAR2A//PRKACB//CHUK//TGFBR1
GO:0000228	nuclear chromosome	Cellular component	18	207	593	11673	1.71171	0.0182836	0.161986	1.73794	0.0303541	ADD3//BRD4//H2AFY//MPHOSPH8//RUNX2//SMARCA2//CREBBP//APTX//AR//NCOA1//GATA3//RNF2//SIRT1//SATB1//SIN3A//BAZ1B//SMARCB1//MSH6
GO:0000803	sex chromosome	Cellular component	3	12	593	11673	4.92116	0.0203456	0.177147	1.69153	0.00505902	RNF2//SMARCB1//H2AFY
GO:0031252	cell leading edge	Cellular component	15	165	593	11673	1.78951	0.0207486	0.177594	1.68301	0.0252951	TRPM7//GSN//CAPZB//ARPC3//INPPL1//ABI2//APC//CTNNA1//RAC1//PTPRK//SCIMP//ITGA5//TIRAP//WWC2//BSPRY
GO:0030027	lamellipodium	Cellular component	8	68	593	11673	2.31584	0.0213607	0.179786	1.67038	0.0134907	CAPZB//ARPC3//INPPL1//ABI2//APC//CTNNA1//RAC1//GSN
GO:0030529	ribonucleoprotein complex	Cellular component	33	455	593	11673	1.42768	0.0247487	0.204887	1.60645	0.0556492	SERP1//MRPL4//RPS3A//PRPF3//PABPC1//PIN4//PRPF8//ABCF1//NUFIP2//SRRM2//HNRNPH1//SRRM1//HNRNPA2B1//POP1//RPSA//WDR12//RRP1B//EIF4E//DICER1//DDX6//MRPL40//MRPL47//RPL27//RPL6//RPS26//RPS17//CNOT1//CAPRIN1//RC3H1//CIRBP//PUM2//PABPN1//NCL
GO:0030125	clathrin vesicle coat	Cellular component	3	13	593	11673	4.54261	0.0254704	0.20746	1.59396	0.00505902	NCALD//AP2S1//PICALM
GO:0048471	perinuclear region of cytoplasm	Cellular component	21	262	593	11673	1.57778	0.025986	0.208301	1.58526	0.0354132	ATP9A//TPPP//FAT1//ZFYVE1//HIF1AN//MOSPD1//BICD1//AKAP4//GNB2//PICALM//NF2//PUM2//DCUN1D3//WWC2//BSPRY//PDE4A//GSN//INHBB//PRKAR2A//PRKACB//KIF5B
GO:0030660	Golgi-associated vesicle membrane	Cellular component	4	23	593	11673	3.42342	0.0270351	0.213324	1.56807	0.00674536	NCALD//COPA//ARCN1//AP2S1
GO:0005813	centrosome	Cellular component	22	280	593	11673	1.54665	0.0280886	0.218226	1.55147	0.0370995	PCM1//FLOT1//KEAP1//NIN//MID2//DYNLL1//SLC9A3R1//NCAPG//ARL2BP//NFE2L2//CEP68//APC//POC5//WDR35//KIAA0753//FAM161A//AKAP9//SMAD4//PRKAR2A//PRKACB//GNAI2//BCL2L1
GO:0030135	coated vesicle	Cellular component	10	100	593	11673	1.96847	0.0303502	0.224925	1.51784	0.0168634	HIP1R//TNK2//SNX18//GAD2//SEC24A//NCALD//COPA//ARCN1//AP2S1//PICALM
GO:0005905	coated pit	Cellular component	4	24	593	11673	3.28078	0.0311777	0.224925	1.50616	0.00674536	AP2S1//PICALM//HIP1R//TNK2
GO:0032587	ruffle membrane	Cellular component	4	24	593	11673	3.28078	0.0311777	0.224925	1.50616	0.00674536	ITGA5//TIRAP//APC//WWC2
GO:0044665	MLL1/2 complex	Cellular component	4	24	593	11673	3.28078	0.0311777	0.224925	1.50616	0.00674536	CHD8//TEX10//RNF2//HCFC1
GO:0071339	MLL1 complex	Cellular component	4	24	593	11673	3.28078	0.0311777	0.224925	1.50616	0.00674536	CHD8//TEX10//RNF2//HCFC1
GO:0005815	microtubule organizing center	Cellular component	22	285	593	11673	1.51952	0.0333233	0.237018	1.47725	0.0370995	KEAP1//NIN//MID2//DYNLL1//SLC9A3R1//NCAPG//ARL2BP//NFE2L2//CEP68//APC//POC5//WDR35//KIAA0753//FAM161A//AKAP9//SMAD4//PRKAR2A//PRKACB//GNAI2//BCL2L1//PCM1//FLOT1
GO:0012505	endomembrane system	Cellular component	103	1716	593	11673	1.18154	0.0361339	0.253439	1.44209	0.173693	SGMS1//KEAP1//ATP8B1//ZFYVE1//LPCAT1//S100A10//DHRS1//PLOD1//KIF1B//SCD//MGP//ABCF1//BNIP2//FLOT1//TNK2//RABEP1//PICALM//KLF5//AP3B1//RAB2A//PLSCR5//TBC1D7//ASH1L//ARFGEF1//INPPL1//NUDC//CUL3//MBNL3//APAF1//ARFGAP2//ARFGAP3//WWC2//ACBD3//IPO7//GORAB//RSC1A1//AKAP9//ABCC1//FASN//RDX//RAB1A//RAB27A//ABCC1//PIGR//RAB11A//HIP1R//SFTPD//ATP9A//USP8//EPHA3//USP10//SLC17A6//NF2//RPS6KC1//FYCO1//CTNNA1//…
GO:0031984	organelle subcompartment	Cellular component	4	26	593	11673	3.02841	0.0405225	0.280327	1.3923	0.00674536	ATL1//SGMS1//GORASP2//FUT8
GO:0015630	microtubule cytoskeleton	Cellular component	35	511	593	11673	1.34826	0.0436929	0.298175	1.35959	0.0590219	PIN4//TPPP//TRIM55//MID2//KIF1B//KEAP1//NIN//DYNLL1//SLC9A3R1//NCAPG//ARL2BP//NFE2L2//CEP68//APC//POC5//WDR35//KIAA0753//FAM161A//AKAP9//SMAD4//PRKAR2A//PRKACB//GNAI2//BCL2L1//CUL3//BICD1//DNAH9//KIF5B//PCM1//FLOT1//LATS2//CIAO1//LYST//CDC42EP4//TBCB
GO:0016514	SWI/SNF complex	Cellular component	3	16	593	11673	3.69087	0.0445662	0.300079	1.35099	0.00505902	RB1//SMARCB1//SMARCA2
GO:0030665	clathrin-coated vesicle membrane	Cellular component	4	27	593	11673	2.91625	0.0457275	0.303847	1.33982	0.00674536	GAD2//NCALD//AP2S1//PICALM
GO:0000123	histone acetyltransferase complex	Cellular component	7	66	593	11673	2.08777	0.0493014	0.315155	1.30714	0.0118044	YEATS2//HCFC1//SUPT20H//TADA2B//BRPF1//KAT6B//CREBBP
GO:0031248	protein acetyltransferase complex	Cellular component	7	66	593	11673	2.08777	0.0493014	0.315155	1.30714	0.0118044	CREBBP//YEATS2//HCFC1//SUPT20H//TADA2B//BRPF1//KAT6B
GO:1902493	acetyltransferase complex	Cellular component	7	66	593	11673	2.08777	0.0493014	0.315155	1.30714	0.0118044	CREBBP//YEATS2//HCFC1//SUPT20H//TADA2B//BRPF1//KAT6B

## Sheet: MF
#Column "GO.ID" stands for the ID of gene ontology term
#Column "Term" stands for the name of gene ontology term
#Column "Ontology" stands for the ontology of GOID belongs to
#Column "Count" stands for the number of DE genes associated with the listed GOID
#Column "Pop.Hits" stands for the number of background population genes associated with the listed GOID
#Column "List.Total" stands for the total number of DE genes
#Column "Pop.Total" stands for the total number of background population genes
#Column "Fold.Enrichment" stands for the Fold Enrichment value of the GOID, it equals (Count/Pop.Hits)/(List.Total/Pop.Total)
#Column "Pvalue" stands for the significance testing value of the GOID
#Column "FDR" stands for the false discovery rate of the GOID, using Benjamini & Hochberg (1995) method
#Column "Enrichment.Score" stands for the Enrichment Score value of the GOID, it equals (-log10(Pvalue))
#Column "Gene.Ratio" stands for the Gene Ratio value genes associated with the GOID, it equals (Count/List.Total)
#Column "GENES" stands for the DE genes associated with the GOID
GO.ID	Term	Ontology	Count	Pop.Hits	List.Total	Pop.Total	Fold.Enrichment	Pvalue	FDR	Enrichment.Score	Gene.Ratio	GENES
GO:0005488	binding	Molecular function	549	9440	625	12475	1.16081	4.88794e-15	2.70773e-12	14.3109	0.8784	FASN//ACBD3//PABPC1//SRSF9//RBM15//PABPN1//SORD//MAT2B//ELAVL1//RDH16//NMRAL1//APAF1//DHRS1//HNRNPH1//HNRNPA2B1//CIRBP//TMEM63A//UEVLD//GLYR1//SAFB//NOL8//KCNMA1//EHHADH//ADSS//ATP9A//ATP8B1//PKM//RRAGC//AASDHPPT//MSH6//ABL2//PPM1A//PRKACB//EIF4E//RUNX1//HOXB8//MEF2C//SREBF2//SMAD5//GATA3//GATA2//UHRF1//CREBBP//SMAD4//REST//SOX9//RB1//MTA2//SPEN//SFTPD//APBB3//GNAI2//GNA11//CBL//PNP//CNTN1//CSTB/…
GO:0005515	protein binding	Molecular function	445	7051	625	12475	1.25971	6.52466e-15	2.70773e-12	14.1854	0.712	MTA2//SPEN//CREBBP//GNAI2//GNA11//CBL//CNTN1//CSTB//TYSND1//FN1//SMARCB1//CHD8//USP10//SIRT1//CAPZB//CAPZB//HIP1R//LCP1//NCALD//SSH1//TRPM7//LIMCH1//PDLIM5//GMFG//DAAM1//PARVG//SSH2//WIPF2//FHOD3//GSN//KCNMA1//DMD//ABL2//IRS1//MAPK8IP3//ADD3//TIRAP//CNPY3//S100A10//AKAP9//ENSA//NPTN//TGFBR1//BMP4//FAM3C//THPO//INHBB//IFN-OMEGA-3//IFN-DELTA-6//GATA3//PLSCR5//ITGA5//PIGR//IL34//PIK3R1//SPRED1//ADAM…
GO:1901363	heterocyclic compound binding	Molecular function	220	3412	625	12475	1.28699	6.24085e-06	0.00172663	5.20476	0.352	PABPC1//SRSF9//RBM15//PABPN1//SORD//MAT2B//ELAVL1//RDH16//NMRAL1//APAF1//DHRS1//HNRNPH1//HNRNPA2B1//CIRBP//TMEM63A//UEVLD//GLYR1//SAFB//NOL8//KCNMA1//EHHADH//EIF4E//MSH6//RUNX1//HOXB8//MEF2C//SREBF2//SMAD5//GATA3//GATA2//UHRF1//CREBBP//SMAD4//REST//SOX9//RB1//PNP//KLF5//ZNF572//GPANK1//DDX24//VEZF1//MBNL3//ZNF629//DDX17//PRDM13//ZNF821//DDX6//DDX3X//TSEN34//ZNF12//ZNF777//ZNF12//RBBP6//GLIS3//TRI…
GO:0008270	zinc ion binding	Molecular function	87	1104	625	12475	1.57293	1.17323e-05	0.00225815	4.93062	0.1392	KLF5//NR1H2//ZNF217//TRIM55//MARCH7//USP45//TRPS1//ZNF572//BAZ2A//ZHX1//BRPF1//ZBBX//ZRANB1//HIF1AN//ASH1L//KAT6B//RORA//MID2//SORD//LNX2//UHRF1//ARIH1//VEZF1//SEC24A//PHF14//MBNL3//ARFGAP2//ZNF629//LHX1//ADAMTS6//PRDM13//LIMCH1//PDLIM5//ZNF821//MTA2//USP44//ZNF384//TAB3//ANKIB1//RNF2//KPNB1//CBL//ZNF12//RC3H1//TRIM36//RNF145//ZNF777//ZNF12//REST//RBBP6//ADNP2//CXXC1//ADAMTS5//GLIS3//TRIM27//ARFG…
GO:0097159	organic cyclic compound binding	Molecular function	220	3455	625	12475	1.27097	1.55466e-05	0.00225815	4.80836	0.352	PABPC1//SRSF9//RBM15//PABPN1//SORD//MAT2B//ELAVL1//RDH16//NMRAL1//APAF1//DHRS1//HNRNPH1//HNRNPA2B1//CIRBP//TMEM63A//UEVLD//GLYR1//SAFB//NOL8//KCNMA1//EHHADH//EIF4E//MSH6//RUNX1//HOXB8//MEF2C//SREBF2//SMAD5//GATA3//GATA2//UHRF1//CREBBP//SMAD4//REST//SOX9//RB1//PNP//KLF5//ZNF572//GPANK1//DDX24//VEZF1//MBNL3//ZNF629//DDX17//PRDM13//ZNF821//DDX6//DDX3X//TSEN34//ZNF12//ZNF777//ZNF12//RBBP6//GLIS3//TRI…
GO:0016790	thiolester hydrolase activity	Molecular function	13	65	625	12475	3.992	1.63239e-05	0.00225815	4.78717	0.0208	ACOT12//USP45//ZRANB1//USP8//USP10//USP44//USP9X//USP1//USP15//USP28//USP53//FASN//ACOT13
GO:0046914	transition metal ion binding	Molecular function	94	1248	625	12475	1.5034	3.06649e-05	0.00323461	4.51336	0.1504	HIF1AN//TMLHE//SCD//CDO1//PLOD1//KLF5//NR1H2//ZNF217//TRIM55//MARCH7//USP45//TRPS1//ZNF572//BAZ2A//ZHX1//BRPF1//ZBBX//ZRANB1//ASH1L//KAT6B//RORA//MID2//SORD//LNX2//UHRF1//ARIH1//VEZF1//SEC24A//PHF14//MBNL3//ARFGAP2//ZNF629//LHX1//ADAMTS6//PRDM13//LIMCH1//PDLIM5//ZNF821//MTA2//USP44//ZNF384//TAB3//ANKIB1//RNF2//KPNB1//CBL//ZNF12//RC3H1//TRIM36//RNF145//ZNF777//ZNF12//REST//RBBP6//ADNP2//CXXC1//ADA…
GO:0003676	nucleic acid binding	Molecular function	137	1987	625	12475	1.37621	3.36173e-05	0.00323461	4.47344	0.2192	EIF4E//MSH6//RUNX1//HOXB8//MEF2C//SREBF2//SMAD5//GATA3//GATA2//UHRF1//CREBBP//SMAD4//REST//SOX9//RB1//SAFB//BAZ2A//EBF2//RUNX2//ASH1L//KAT6B//SLK//CHD8//BCLAF1//H2AFY//ABI2//SCML2//SWAP70//E2F4//HMGN2//PAXBP1//BRD4//PQBP1//SIN3A//TADA2B//ZBTB16//ZNF205//POLR1D//PIAS2//CSDE1//NFATC3//STAT5B//STAT5A//RPL6//PIN4//CRY2//APTX//SATB1//FOXO3//NABP2//SSBP1//RAE1//CAPRIN1//NUFIP2//ANKRD17//HNRNPA2B1//PUM2…
GO:0043167	ion binding	Molecular function	215	3402	625	12475	1.26143	3.5074e-05	0.00323461	4.45501	0.344	ACBD3//ADSS//ATP9A//ATP8B1//PKM//RRAGC//AASDHPPT//MSH6//ABL2//PPM1A//PRKACB//HIF1AN//TMLHE//SCD//PLSCR5//FAT1//SVEP1//LCP1//NCALD//NIN//LPCAT1//RUNX1//S100A10//CBL//BNIP2//VWCE//CDH10//DGKB//GSN//CAPN1//MGP//STAT5B//STAT5A//VLDLR//ACLY//PEX6//CHUK//ABCF1//CLPX//RIMKLB//STK17B//RIPK3//MAP3K4//CLK2//RUNX2//SLK//CHD8//DDX24//TRPM7//PRKD1//PDPK1//EPHA3//SPATA5//LATS2//DICER1//CAMK1D//DNAJA1//PANK3//T…
GO:0016301	kinase activity	Molecular function	51	598	625	12475	1.70227	0.00013067	0.00981973	3.88383	0.0816	KCNH4//PPIP5K2//NADK2//DGKB//GK2//PANK3//RPS6KC1//SOX9//BRD2//BRD3//STK17B//RIPK3//MAP3K4//CLK2//SLK//CAB39//TRPM7//LATS2//CAMK1D//TESK2//HIPK3//ATR//PIK3R4//CAB39L//TAOK1//PDIK1L//WNK1//PDPK1//PRKACB//CCND3//EIF2AK1//PRKD1//PRKD3//MAGED1//MAPK6//MAP3K1//TNK2//CHUK//BAZ1B//TEX14//TGFBR1//TRIM27//ABL2//PKM//THNSL1//EPHA3//IRS1//ITPKC//GNE//RB1//CKMT2
GO:0046872	metal ion binding	Molecular function	128	1887	625	12475	1.35394	0.000137078	0.00981973	3.86303	0.2048	ADSS//ATP9A//ATP8B1//PKM//RRAGC//AASDHPPT//MSH6//ABL2//PPM1A//PRKACB//HIF1AN//TMLHE//SCD//PLSCR5//FAT1//SVEP1//LCP1//NCALD//NIN//LPCAT1//RUNX1//S100A10//CBL//BNIP2//VWCE//CDH10//DGKB//GSN//CAPN1//MGP//STAT5B//STAT5A//VLDLR//CDO1//PLOD1//KLF5//NR1H2//ZNF217//TRIM55//MARCH7//USP45//TRPS1//ZNF572//BAZ2A//ZHX1//BRPF1//ZBBX//ZRANB1//ASH1L//KAT6B//RORA//MID2//SORD//LNX2//UHRF1//ARIH1//VEZF1//SEC24A//PH…
GO:0036459	ubiquitinyl hydrolase activity	Molecular function	11	59	625	12475	3.72136	0.000141972	0.00981973	3.8478	0.0176	USP45//ZRANB1//USP8//USP10//USP44//USP9X//USP1//USP15//USP28//USP53//VCPIP1
GO:0004221	ubiquitin thiolesterase activity	Molecular function	10	50	625	12475	3.992	0.000154402	0.00985798	3.81135	0.016	USP45//ZRANB1//USP8//USP10//USP44//USP9X//USP1//USP15//USP28//USP53
GO:0016773	phosphotransferase activity, alcohol group as acceptor	Molecular function	48	564	625	12475	1.69872	0.000216379	0.0128282	3.66479	0.0768	KCNH4//NADK2//DGKB//GK2//PANK3//RPS6KC1//SOX9//BRD2//BRD3//STK17B//RIPK3//MAP3K4//CLK2//SLK//CAB39//TRPM7//LATS2//CAMK1D//TESK2//HIPK3//ATR//PIK3R4//CAB39L//TAOK1//PDIK1L//WNK1//PDPK1//PRKACB//CCND3//EIF2AK1//PRKD1//PRKD3//MAGED1//MAPK6//MAP3K1//TNK2//CHUK//BAZ1B//TEX14//TGFBR1//TRIM27//ABL2//PKM//THNSL1//EPHA3//IRS1//ITPKC//GNE
GO:0016772	transferase activity, transferring phosphorus-containing groups	Molecular function	57	712	625	12475	1.59792	0.000282403	0.0156263	3.54913	0.0912	KCNH4//PPIP5K2//MYBBP1A//POLR1D//NADK2//DGKB//GK2//RNGTT//PANK3//RPS6KC1//SOX9//BRD2//BRD3//STK17B//RIPK3//MAP3K4//CLK2//SLK//CAB39//TRPM7//LATS2//CAMK1D//TESK2//HIPK3//ATR//PIK3R4//CAB39L//TAOK1//PDIK1L//WNK1//PDPK1//PRKACB//CCND3//EIF2AK1//PRKD1//PRKD3//MAGED1//MAPK6//MAP3K1//TNK2//CHUK//BAZ1B//TEX14//TGFBR1//TRIM27//ABL2//PKM//THNSL1//EPHA3//IRS1//ITPKC//AASDHPPT//GNE//RB1//CKMT2//OAS2//SGMS1
GO:0004843	ubiquitin-specific protease activity	Molecular function	8	36	625	12475	4.43556	0.000329657	0.017101	3.48194	0.0128	ZRANB1//USP8//USP10//USP44//USP1//USP15//VCPIP1//USP28
GO:0003682	chromatin binding	Molecular function	20	171	625	12475	2.3345	0.000355479	0.0173558	3.44919	0.032	SATB1//SVEP1//CHD6//H2AFY//SSBP1//RNF2//CHD6//REST//HCFC1//NSD1//SAFB//SIN3A//BAZ1B//NFATC3//APTX//SREBF2//SOX9//GATA2//SMAD4//TFAM
GO:0004674	protein serine/threonine kinase activity	Molecular function	30	309	625	12475	1.93786	0.000399045	0.0184004	3.39898	0.048	PDPK1//PRKACB//CCND3//EIF2AK1//PRKD1//PRKD3//MAGED1//MAPK6//MAP3K1//TGFBR1//CHUK//BRD2//BRD3//STK17B//RIPK3//MAP3K4//CLK2//SLK//CAB39//TRPM7//LATS2//CAMK1D//TESK2//HIPK3//ATR//PIK3R4//CAB39L//TAOK1//PDIK1L//WNK1
GO:0043169	cation binding	Molecular function	130	1978	625	12475	1.31183	0.000468774	0.020478	3.32904	0.208	ADSS//ATP9A//ATP8B1//PKM//RRAGC//AASDHPPT//MSH6//ABL2//PPM1A//PRKACB//HIF1AN//TMLHE//SCD//PLSCR5//FAT1//SVEP1//LCP1//NCALD//NIN//LPCAT1//RUNX1//S100A10//CBL//BNIP2//VWCE//CDH10//DGKB//GSN//CAPN1//MGP//STAT5B//STAT5A//VLDLR//CDO1//PLOD1//KLF5//NR1H2//ZNF217//TRIM55//MARCH7//USP45//TRPS1//ZNF572//BAZ2A//ZHX1//BRPF1//ZBBX//ZRANB1//ASH1L//KAT6B//RORA//MID2//SORD//LNX2//UHRF1//ARIH1//VEZF1//SEC24A//PH…
GO:0019783	small conjugating protein-specific protease activity	Molecular function	8	39	625	12475	4.09436	0.000586958	0.0243587	3.23139	0.0128	ZRANB1//USP8//USP10//USP44//USP1//USP15//VCPIP1//USP28
GO:0003677	DNA binding	Molecular function	80	1119	625	12475	1.42699	0.000658904	0.0259874	3.18118	0.128	MSH6//RUNX1//HOXB8//MEF2C//SREBF2//SMAD5//GATA3//GATA2//UHRF1//CREBBP//SMAD4//REST//SOX9//RB1//SAFB//PIN4//CRY2//APTX//SATB1//FOXO3//NABP2//SSBP1//NCL//HNRNPA2B1//NR1H2//TBX3//HMBOX1//ZHX1//RORA//ETV6//ELF5//CREM//LHX1//MTA2//HOXD3//NFE2L2//ZNF384//DMRTA1//MYBBP1A//ADNP2//HOXB9//EHF//TBX2//HOXB6//AR//ZNF217//SMARCA2//ZNF513//HIF1A//ZNF536//CXXC1//TFAM//BAZ2A//EBF2//RUNX2//ASH1L//KAT6B//SLK//CHD8/…
GO:0019899	enzyme binding	Molecular function	57	738	625	12475	1.54163	0.000688823	0.0259874	3.16189	0.0912	CSTB//TYSND1//FN1//MAPK8IP3//ADD3//IRS1//TIRAP//PDLIM5//IPO7//CDC42EP4//BICD1//DMXL1//RAC1//RALBP1//RB1//CAB39//ABI2//PTPRK//ELAVL1//APC//SAFB//BORA//TAOK1//MAP3K1//ENSA//PPP1CB//BCL2L1//SPDYA//FOXO3//CSPG4//CCND3//SLC9A3R1//SPRED1//WNK1//AP3B1//SHOC2//SNCAIP//SUMO1//SMAD5//CUL3//SMAD5//PIAS4//PIAS2//TGFBR1//PRKAR2A//PRKACB//SOX9//HIF1A//NIPBL//SP2//DMD//SIRT1//GNB2//PLSCR5//DYNLL1//PRIMA1//NCOA1
GO:0003779	actin binding	Molecular function	20	184	625	12475	2.16957	0.000912736	0.0329379	3.03965	0.032	ABL2//CTNNA1//CAPZB//CAPZB//HIP1R//LCP1//NCALD//SSH1//TRPM7//LIMCH1//PDLIM5//GMFG//DAAM1//PARVG//SSH2//WIPF2//FHOD3//GSN//KCNMA1//DMD
GO:0004672	protein kinase activity	Molecular function	40	480	625	12475	1.66333	0.00107702	0.036627	2.96778	0.064	KCNH4//BRD2//BRD3//STK17B//RIPK3//MAP3K4//CLK2//SLK//CAB39//TRPM7//LATS2//CAMK1D//TESK2//HIPK3//ATR//PIK3R4//CAB39L//TAOK1//PDIK1L//WNK1//PDPK1//PRKACB//CCND3//EIF2AK1//PRKD1//PRKD3//MAGED1//MAPK6//MAP3K1//TNK2//CHUK//BAZ1B//TEX14//TGFBR1//TRIM27//ABL2//EPHA3//IRS1//RPS6KC1//SOX9
GO:0031625	ubiquitin protein ligase binding	Molecular function	12	86	625	12475	2.78512	0.00114735	0.036627	2.9403	0.0192	SNCAIP//SUMO1//RB1//SMAD5//CUL3//ABI2//SMAD5//PIAS4//PIAS2//TGFBR1//PRKAR2A//PRKACB
GO:0044389	small conjugating protein ligase binding	Molecular function	12	86	625	12475	2.78512	0.00114735	0.036627	2.9403	0.0192	SNCAIP//SUMO1//RB1//SMAD5//CUL3//ABI2//SMAD5//PIAS4//PIAS2//TGFBR1//PRKAR2A//PRKACB
GO:0045182	translation regulator activity	Molecular function	6	25	625	12475	4.7904	0.00120641	0.0370861	2.9185	0.0096	ABCF1//PABPC1//SAMD4A//PAIP2//CIRBP//EIF4EBP1
GO:0008092	cytoskeletal protein binding	Molecular function	33	379	625	12475	1.73794	0.00140941	0.0417611	2.85096	0.0528	CAPZB//CAPZB//HIP1R//LCP1//NCALD//SSH1//TRPM7//LIMCH1//PDLIM5//GMFG//DAAM1//PARVG//SSH2//WIPF2//FHOD3//GSN//KCNMA1//DMD//ABL2//RAE1//TPPP//KIF5B//BICD1//ABI2//ARFGEF1//CTNNA1//MAPK8IP3//PLEKHM2//RAB27A//APC//NF2//PACSIN2//RDX
GO:0016788	hydrolase activity, acting on ester bonds	Molecular function	44	551	625	12475	1.5939	0.00145912	0.0417611	2.83591	0.0704	POP1//TSEN34//ACOT12//PPIP5K2//PDE4A//USP45//ZRANB1//USP8//USP10//USP44//USP9X//USP1//USP15//USP28//USP53//FASN//GNAI2//MTMR1//INPPL1//AOAH//SLK//CPSF3//MRPL44//DICER1//PLA2G16//GNA11//RNGTT//PTPN3//SSH1//SSH2//PTPN11//DUSP1//PTPN4//PTP4A2//PTPRK//SAMHD1//LPIN3//RPAP2//GDE1//APTX//MTMR10//PPP1CB//PPM1A//ACOT13
GO:0030371	translation repressor activity	Molecular function	4	11	625	12475	7.25818	0.00155224	0.0418113	2.80904	0.0064	SAMD4A//PAIP2//CIRBP//EIF4EBP1
GO:0003713	transcription coactivator activity	Molecular function	21	206	625	12475	2.03476	0.00156163	0.0418113	2.80642	0.0336	SMARCA2//CREBBP//CREM//NCOA2//NCOA7//MED14//NCOA1//COPS5//RB1//SMARCB1//NCOA4//DDX17//ARL2BP//SERTAD2//HCFC1//PQBP1//WWC2//MAML3//PIAS2//MAGED1//GATA3
GO:0019900	kinase binding	Molecular function	26	283	625	12475	1.83378	0.00209837	0.0533601	2.67812	0.0416	MAPK8IP3//ADD3//IRS1//TIRAP//PDLIM5//PTPRK//ELAVL1//APC//SAFB//BORA//TAOK1//RAC1//MAP3K1//ENSA//PPP1CB//BCL2L1//SPDYA//FOXO3//CSPG4//CCND3//SOX9//PRKAR2A//SIRT1//RB1//CAB39//ABI2
GO:0032559	adenyl ribonucleotide binding	Molecular function	63	876	625	12475	1.43548	0.00217794	0.0533601	2.66195	0.1008	ACLY//PEX6//CHUK//ATP9A//ABCF1//CLPX//RIMKLB//ATP8B1//STK17B//RIPK3//MAP3K4//CLK2//RUNX2//SLK//CHD8//DDX24//TRPM7//PRKD1//PDPK1//EPHA3//SPATA5//LATS2//DICER1//CAMK1D//DNAJA1//RUNX1//PANK3//TNK2//TESK2//DDX17//EIF2AK1//DDX6//HIPK3//DDX3X//PIK3R4//MYO1B//THNSL1//ABCA3//SWAP70//RPS6KC1//PRKD3//HELQ//KIF1B//TAOK1//PDIK1L//MSH6//ABCB8//ABL2//TEX14//ACOT12//MAP3K1//TGFBR1//MAPK6//ABCG2//PRKACB//WNK1//D…
GO:0000166	nucleotide binding	Molecular function	103	1572	625	12475	1.30781	0.00223154	0.0533601	2.65139	0.1648	ACLY//PEX6//CHUK//ATP9A//ABCF1//CLPX//RIMKLB//ATP8B1//STK17B//RIPK3//MAP3K4//CLK2//RUNX2//SLK//CHD8//DDX24//TRPM7//PRKD1//PDPK1//EPHA3//SPATA5//LATS2//DICER1//CAMK1D//DNAJA1//RUNX1//PANK3//TNK2//TESK2//DDX17//EIF2AK1//DDX6//HIPK3//DDX3X//PIK3R4//MYO1B//THNSL1//ABCA3//SWAP70//RPS6KC1//PRKD3//HELQ//KIF1B//TAOK1//PDIK1L//MSH6//ABCB8//ABL2//TEX14//ACOT12//MAP3K1//TGFBR1//MAPK6//ABCG2//PRKACB//WNK1//D…
GO:1901265	nucleoside phosphate binding	Molecular function	103	1573	625	12475	1.30698	0.0022773	0.0533601	2.64258	0.1648	PABPC1//SRSF9//RBM15//PABPN1//SORD//MAT2B//ELAVL1//RDH16//NMRAL1//APAF1//DHRS1//HNRNPH1//HNRNPA2B1//CIRBP//TMEM63A//UEVLD//GLYR1//SAFB//NOL8//KCNMA1//EHHADH//ACLY//PEX6//CHUK//ATP9A//ABCF1//CLPX//RIMKLB//ATP8B1//STK17B//RIPK3//MAP3K4//CLK2//RUNX2//SLK//CHD8//DDX24//TRPM7//PRKD1//PDPK1//EPHA3//SPATA5//LATS2//DICER1//CAMK1D//DNAJA1//RUNX1//PANK3//TNK2//TESK2//DDX17//EIF2AK1//DDX6//HIPK3//DDX3X//PIK…
GO:0030554	adenyl nucleotide binding	Molecular function	63	879	625	12475	1.43058	0.00236093	0.0533601	2.62692	0.1008	ACLY//PEX6//CHUK//ATP9A//ABCF1//CLPX//RIMKLB//ATP8B1//STK17B//RIPK3//MAP3K4//CLK2//RUNX2//SLK//CHD8//DDX24//TRPM7//PRKD1//PDPK1//EPHA3//SPATA5//LATS2//DICER1//CAMK1D//DNAJA1//RUNX1//PANK3//TNK2//TESK2//DDX17//EIF2AK1//DDX6//HIPK3//DDX3X//PIK3R4//MYO1B//THNSL1//ABCA3//SWAP70//RPS6KC1//PRKD3//HELQ//KIF1B//TAOK1//PDIK1L//MSH6//ABCB8//ABL2//TEX14//ACOT12//MAP3K1//TGFBR1//MAPK6//ABCG2//PRKACB//WNK1//D…
GO:0016881	acid-amino acid ligase activity	Molecular function	8	48	625	12475	3.32667	0.00242186	0.0533601	2.61585	0.0128	TTLL7//TTL//SUMO1//PIAS4//PIAS2//HERC1//UBE2V1//UBE2V2
GO:0032553	ribonucleotide binding	Molecular function	78	1137	625	12475	1.36929	0.00244299	0.0533601	2.61208	0.1248	ACLY//PEX6//CHUK//ATP9A//ABCF1//CLPX//RIMKLB//ATP8B1//STK17B//RIPK3//MAP3K4//CLK2//RUNX2//SLK//CHD8//DDX24//TRPM7//PRKD1//PDPK1//EPHA3//SPATA5//LATS2//DICER1//CAMK1D//DNAJA1//RUNX1//PANK3//TNK2//TESK2//DDX17//EIF2AK1//DDX6//HIPK3//DDX3X//PIK3R4//MYO1B//THNSL1//ABCA3//SWAP70//RPS6KC1//PRKD3//HELQ//KIF1B//TAOK1//PDIK1L//MSH6//ABCB8//ABL2//TEX14//ACOT12//MAP3K1//TGFBR1//MAPK6//ABCG2//PRKACB//WNK1//D…
GO:0032555	purine ribonucleotide binding	Molecular function	77	1123	625	12475	1.36858	0.00264042	0.0561936	2.57833	0.1232	ACLY//PEX6//CHUK//ATP9A//ABCF1//CLPX//RIMKLB//ATP8B1//STK17B//RIPK3//MAP3K4//CLK2//RUNX2//SLK//CHD8//DDX24//TRPM7//PRKD1//PDPK1//EPHA3//SPATA5//LATS2//DICER1//CAMK1D//DNAJA1//RUNX1//PANK3//TNK2//TESK2//DDX17//EIF2AK1//DDX6//HIPK3//DDX3X//PIK3R4//MYO1B//THNSL1//ABCA3//SWAP70//RPS6KC1//PRKD3//HELQ//KIF1B//TAOK1//PDIK1L//MSH6//ABCB8//ABL2//TEX14//ACOT12//MAP3K1//TGFBR1//MAPK6//ABCG2//PRKACB//WNK1//D…
GO:0000988	protein binding transcription factor activity	Molecular function	31	365	625	12475	1.69523	0.0028476	0.0590877	2.54552	0.0496	MED14//SMARCA2//CREBBP//SIN3A//SPEN//COPS5//RB1//SMARCB1//NCOA4//DDX17//ARL2BP//SERTAD2//HCFC1//PQBP1//WWC2//MAML3//PIAS2//MAGED1//GATA3//ZHX1//UBP1//ATF7IP//LHX1//NSD1//SIRT1//CREM//NCOA2//NCOA7//NCOA1//CRY2//SMAD4
GO:0001882	nucleoside binding	Molecular function	77	1128	625	12475	1.36252	0.00296625	0.0600485	2.52779	0.1232	ACLY//PEX6//CHUK//ATP9A//ABCF1//CLPX//RIMKLB//ATP8B1//STK17B//RIPK3//MAP3K4//CLK2//RUNX2//SLK//CHD8//DDX24//TRPM7//PRKD1//PDPK1//EPHA3//SPATA5//LATS2//DICER1//CAMK1D//DNAJA1//RUNX1//PANK3//TNK2//TESK2//DDX17//EIF2AK1//DDX6//HIPK3//DDX3X//PIK3R4//MYO1B//THNSL1//ABCA3//SWAP70//RPS6KC1//PRKD3//HELQ//KIF1B//TAOK1//PDIK1L//MSH6//ABCB8//ABL2//TEX14//ACOT12//MAP3K1//TGFBR1//MAPK6//ABCG2//PRKACB//WNK1//D…
GO:0032550	purine ribonucleoside binding	Molecular function	76	1113	625	12475	1.36295	0.00313163	0.0613472	2.50423	0.1216	ACLY//PEX6//CHUK//ATP9A//ABCF1//CLPX//RIMKLB//ATP8B1//STK17B//RIPK3//MAP3K4//CLK2//RUNX2//SLK//CHD8//DDX24//TRPM7//PRKD1//PDPK1//EPHA3//SPATA5//LATS2//DICER1//CAMK1D//DNAJA1//RUNX1//PANK3//TNK2//TESK2//DDX17//EIF2AK1//DDX6//HIPK3//DDX3X//PIK3R4//MYO1B//THNSL1//ABCA3//SWAP70//RPS6KC1//PRKD3//HELQ//KIF1B//TAOK1//PDIK1L//MSH6//ABCB8//ABL2//TEX14//ACOT12//MAP3K1//TGFBR1//MAPK6//ABCG2//PRKACB//WNK1//D…
GO:0017076	purine nucleotide binding	Molecular function	77	1131	625	12475	1.3589	0.00317823	0.0613472	2.49782	0.1232	ACLY//PEX6//CHUK//ATP9A//ABCF1//CLPX//RIMKLB//ATP8B1//STK17B//RIPK3//MAP3K4//CLK2//RUNX2//SLK//CHD8//DDX24//TRPM7//PRKD1//PDPK1//EPHA3//SPATA5//LATS2//DICER1//CAMK1D//DNAJA1//RUNX1//PANK3//TNK2//TESK2//DDX17//EIF2AK1//DDX6//HIPK3//DDX3X//PIK3R4//MYO1B//THNSL1//ABCA3//SWAP70//RPS6KC1//PRKD3//HELQ//KIF1B//TAOK1//PDIK1L//MSH6//ABCB8//ABL2//TEX14//ACOT12//MAP3K1//TGFBR1//MAPK6//ABCG2//PRKACB//WNK1//D…
GO:0001883	purine nucleoside binding	Molecular function	76	1117	625	12475	1.35807	0.0034333	0.0647645	2.46429	0.1216	ACLY//PEX6//CHUK//ATP9A//ABCF1//CLPX//RIMKLB//ATP8B1//STK17B//RIPK3//MAP3K4//CLK2//RUNX2//SLK//CHD8//DDX24//TRPM7//PRKD1//PDPK1//EPHA3//SPATA5//LATS2//DICER1//CAMK1D//DNAJA1//RUNX1//PANK3//TNK2//TESK2//DDX17//EIF2AK1//DDX6//HIPK3//DDX3X//PIK3R4//MYO1B//THNSL1//ABCA3//SWAP70//RPS6KC1//PRKD3//HELQ//KIF1B//TAOK1//PDIK1L//MSH6//ABCB8//ABL2//TEX14//ACOT12//MAP3K1//TGFBR1//MAPK6//ABCG2//PRKACB//WNK1//D…
GO:0032549	ribonucleoside binding	Molecular function	76	1118	625	12475	1.35685	0.00351257	0.0647874	2.45438	0.1216	ACLY//PEX6//CHUK//ATP9A//ABCF1//CLPX//RIMKLB//ATP8B1//STK17B//RIPK3//MAP3K4//CLK2//RUNX2//SLK//CHD8//DDX24//TRPM7//PRKD1//PDPK1//EPHA3//SPATA5//LATS2//DICER1//CAMK1D//DNAJA1//RUNX1//PANK3//TNK2//TESK2//DDX17//EIF2AK1//DDX6//HIPK3//DDX3X//PIK3R4//MYO1B//THNSL1//ABCA3//SWAP70//RPS6KC1//PRKD3//HELQ//KIF1B//TAOK1//PDIK1L//MSH6//ABCB8//ABL2//TEX14//ACOT12//MAP3K1//TGFBR1//MAPK6//ABCG2//PRKACB//WNK1//D…
GO:0016879	ligase activity, forming carbon-nitrogen bonds	Molecular function	10	75	625	12475	2.66133	0.00405344	0.0731381	2.39218	0.016	ADSS//TTLL7//TTL//HERC1//UBE2V1//UBE2V2//SUMO1//PIAS4//PIAS2//RIMKLB
GO:0019904	protein domain specific binding	Molecular function	33	406	625	12475	1.62236	0.00420899	0.0743289	2.37582	0.0528	PLSCR5//SOCS7//ABI2//ZNF384//CBL//PICALM//ELMO1//SLC9A3R1//GIPC2//INPPL1//IRS1//SIRT1//PMEPA1//SCNN1B//BCL2L1//MCL1//CHD8//NIPBL//SRRM2//GATA2//MDC1//HIF1AN//RNF2//GATA3//MPP5//ETV6//DYNLL1//NFE2L2//KPNB1//E2F4//PIAS2//PRKAR2A//RAB27A
GO:0019901	protein kinase binding	Molecular function	23	258	625	12475	1.77938	0.00533365	0.0910266	2.27298	0.0368	ADD3//IRS1//TIRAP//PDLIM5//SOX9//PRKAR2A//SIRT1//PTPRK//ELAVL1//APC//MAPK8IP3//SAFB//BORA//TAOK1//RAC1//MAP3K1//ENSA//PPP1CB//BCL2L1//SPDYA//FOXO3//CSPG4//CCND3
GO:0005524	ATP binding	Molecular function	60	861	625	12475	1.39094	0.00551145	0.0910266	2.25873	0.096	ACLY//PEX6//CHUK//ATP9A//ABCF1//CLPX//RIMKLB//ATP8B1//STK17B//RIPK3//MAP3K4//CLK2//RUNX2//SLK//CHD8//DDX24//TRPM7//PRKD1//PDPK1//EPHA3//SPATA5//LATS2//DICER1//CAMK1D//DNAJA1//RUNX1//PANK3//TNK2//TESK2//DDX17//EIF2AK1//DDX6//HIPK3//DDX3X//PIK3R4//MYO1B//THNSL1//ABCA3//SWAP70//RPS6KC1//PRKD3//HELQ//KIF1B//TAOK1//PDIK1L//MSH6//ABCB8//ABL2//TEX14//ACOT12//MAP3K1//TGFBR1//MAPK6//ABCG2//PRKACB//WNK1//D…
GO:0035639	purine ribonucleoside triphosphate binding	Molecular function	74	1104	625	12475	1.3379	0.00559193	0.0910266	2.25244	0.1184	ACLY//PEX6//CHUK//ATP9A//ABCF1//CLPX//RIMKLB//ATP8B1//STK17B//RIPK3//MAP3K4//CLK2//RUNX2//SLK//CHD8//DDX24//TRPM7//PRKD1//PDPK1//EPHA3//SPATA5//LATS2//DICER1//CAMK1D//DNAJA1//RUNX1//PANK3//TNK2//TESK2//DDX17//EIF2AK1//DDX6//HIPK3//DDX3X//PIK3R4//MYO1B//THNSL1//ABCA3//SWAP70//RPS6KC1//PRKD3//HELQ//KIF1B//TAOK1//PDIK1L//MSH6//ABCB8//ABL2//TEX14//ACOT12//MAP3K1//TGFBR1//MAPK6//ABCG2//PRKACB//WNK1//D…
GO:0043565	sequence-specific DNA binding	Molecular function	38	494	625	12475	1.53538	0.0055932	0.0910266	2.25234	0.0608	HOXB8//MEF2C//SREBF2//SMAD5//GATA3//GATA2//UHRF1//CREBBP//SMAD4//REST//SOX9//NCL//HNRNPA2B1//CXXC1//NR1H2//TBX3//HMBOX1//ZHX1//SATB1//RORA//ETV6//ELF5//CREM//LHX1//MTA2//HOXD3//NFE2L2//ZNF384//DMRTA1//MYBBP1A//ADNP2//HOXB9//EHF//SAFB//TBX2//HOXB6//AR//FOXO3
GO:0000989	transcription factor binding transcription factor activity	Molecular function	29	352	625	12475	1.64443	0.00585998	0.0927391	2.2321	0.0464	MED14//SMARCA2//CREBBP//SIN3A//SPEN//COPS5//RB1//SMARCB1//NCOA4//DDX17//ARL2BP//SERTAD2//HCFC1//PQBP1//WWC2//MAML3//PIAS2//MAGED1//GATA3//ZHX1//UBP1//ATF7IP//LHX1//NSD1//SIRT1//CREM//NCOA2//NCOA7//NCOA1
GO:0016740	transferase activity	Molecular function	95	1479	625	12475	1.28208	0.00592189	0.0927391	2.22754	0.152	ALG8//KCNH4//PPIP5K2//ST8SIA2//ACLY//MYBBP1A//POLR1D//SIRT1//NADK2//ATE1//DGKB//FASN//GFPT1//GK2//NCOA2//KAT6B//CREBBP//NCOA1//HMBS//HMGCS1//RNGTT//STT3B//PANK3//RPS6KC1//SOX9//BRD2//BRD3//STK17B//RIPK3//MAP3K4//CLK2//SLK//CAB39//TRPM7//LATS2//CAMK1D//TESK2//HIPK3//ATR//PIK3R4//CAB39L//TAOK1//PDIK1L//WNK1//PDPK1//PRKACB//CCND3//EIF2AK1//PRKD1//PRKD3//MAGED1//MAPK6//MAP3K1//TNK2//CHUK//BAZ1B//TEX1…
GO:0008234	cysteine-type peptidase activity	Molecular function	11	92	625	12475	2.38652	0.00613926	0.0943626	2.21188	0.0176	ATG4D//USP8//USP9X//USP1//USP15//CAPN1//ZRANB1//USP10//USP44//VCPIP1//USP28
GO:0036094	small molecule binding	Molecular function	110	1754	625	12475	1.25177	0.00638168	0.0954996	2.19506	0.176	PABPC1//SRSF9//RBM15//PABPN1//SORD//MAT2B//ELAVL1//RDH16//NMRAL1//APAF1//DHRS1//HNRNPH1//HNRNPA2B1//CIRBP//TMEM63A//UEVLD//GLYR1//SAFB//NOL8//KCNMA1//EHHADH//PNP//ACLY//PEX6//CHUK//ATP9A//ABCF1//CLPX//RIMKLB//ATP8B1//STK17B//RIPK3//MAP3K4//CLK2//RUNX2//SLK//CHD8//DDX24//TRPM7//PRKD1//PDPK1//EPHA3//SPATA5//LATS2//DICER1//CAMK1D//DNAJA1//RUNX1//PANK3//TNK2//TESK2//DDX17//EIF2AK1//DDX6//HIPK3//DDX3X…
GO:0004725	protein tyrosine phosphatase activity	Molecular function	10	80	625	12475	2.495	0.00644335	0.0954996	2.19089	0.016	PTPN11//DUSP1//PTPN4//PTP4A2//PTPRK//PTPN3//SSH1//MTMR1//SSH2//RNGTT
GO:0017124	SH3 domain binding	Molecular function	7	45	625	12475	3.10489	0.00660839	0.0962274	2.1799	0.0112	PLSCR5//SOCS7//ABI2//ZNF384//CBL//PICALM//ELMO1
GO:0001047	core promoter binding	Molecular function	6	35	625	12475	3.42171	0.00722953	0.102568	2.14089	0.0096	SMAD5//GATA3//REST//SOX9//RB1//SAFB
GO:0097367	carbohydrate derivative binding	Molecular function	86	1329	625	12475	1.29162	0.00729101	0.102568	2.13721	0.1376	SFTPD//PNP//CNTN1//ACLY//PEX6//CHUK//ATP9A//ABCF1//CLPX//RIMKLB//ATP8B1//STK17B//RIPK3//MAP3K4//CLK2//RUNX2//SLK//CHD8//DDX24//TRPM7//PRKD1//PDPK1//EPHA3//SPATA5//LATS2//DICER1//CAMK1D//DNAJA1//RUNX1//PANK3//TNK2//TESK2//DDX17//EIF2AK1//DDX6//HIPK3//DDX3X//PIK3R4//MYO1B//THNSL1//ABCA3//SWAP70//RPS6KC1//PRKD3//HELQ//KIF1B//TAOK1//PDIK1L//MSH6//ABCB8//ABL2//TEX14//ACOT12//MAP3K1//TGFBR1//MAPK6//ABC…
GO:0003712	transcription cofactor activity	Molecular function	28	343	625	12475	1.62939	0.00756851	0.104698	2.12099	0.0448	MED14//SMARCA2//CREBBP//SIN3A//COPS5//RB1//SMARCB1//NCOA4//DDX17//ARL2BP//SERTAD2//HCFC1//PQBP1//WWC2//MAML3//PIAS2//MAGED1//GATA3//ZHX1//UBP1//ATF7IP//LHX1//NSD1//SIRT1//CREM//NCOA2//NCOA7//NCOA1
GO:0000987	core promoter proximal region sequence-specific DNA binding	Molecular function	5	26	625	12475	3.83846	0.00850412	0.115712	2.07037	0.008	SREBF2//UHRF1//CREBBP//SMAD4//GATA3
GO:0001159	core promoter proximal region DNA binding	Molecular function	5	27	625	12475	3.6963	0.0100161	0.134086	1.9993	0.008	SREBF2//UHRF1//CREBBP//SMAD4//GATA3
GO:0000976	transcription regulatory region sequence-specific DNA binding	Molecular function	11	100	625	12475	2.1956	0.0113098	0.149002	1.94655	0.0176	MEF2C//SREBF2//SMAD5//GATA3//GATA2//UHRF1//CREBBP//SMAD4//REST//SOX9//HOXB8
GO:0031369	translation initiation factor binding	Molecular function	3	10	625	12475	5.988	0.0115275	0.149497	1.93827	0.0048	EIF4EBP1//EIF4E//PABPC1
GO:0004713	protein tyrosine kinase activity	Molecular function	26	326	625	12475	1.5919	0.0130123	0.164146	1.88565	0.0416	TRIM27//ABL2//EPHA3//IRS1//CHUK//STK17B//RIPK3//MAP3K4//CLK2//SLK//PDPK1//LATS2//CAMK1D//TNK2//TESK2//EIF2AK1//PRKD3//TAOK1//PDIK1L//BAZ1B//TEX14//MAP3K1//TGFBR1//MAPK6//PRKACB//WNK1
GO:0016922	ligand-dependent nuclear receptor binding	Molecular function	4	19	625	12475	4.20211	0.0132503	0.164146	1.87777	0.0064	NCOA2//BAZ2A//NSD1//NCOA1
GO:0051018	protein kinase A binding	Molecular function	4	19	625	12475	4.20211	0.0132503	0.164146	1.87777	0.0064	SOX9//PRKAR2A//PRKACB//AKAP4
GO:0004521	endoribonuclease activity	Molecular function	5	29	625	12475	3.44138	0.0135722	0.16566	1.86735	0.008	TSEN34//MRPL44//DICER1//POP1//CPSF3
GO:0008013	beta-catenin binding	Molecular function	6	40	625	12475	2.994	0.0138489	0.166589	1.85858	0.0096	PTPRK//CHD8//SLC9A3R1//APC//CTNNA1//AR
GO:0003700	sequence-specific DNA binding transcription factor activity	Molecular function	49	712	625	12475	1.37365	0.0144009	0.170754	1.84161	0.0784	MEF2C//PLSCR5//SOX9//GATA2//GATA3//REST//CREBBP//FOXO3//RORA//AR//NR1H2//ZNF217//RB1//TBX3//HMBOX1//ZHX1//SATB1//ETV6//SMAD5//ELF5//UHRF1//UBP1//CREM//RUNX1//LHX1//MTA2//HOXD3//NFE2L2//CBL//SCML2//ADNP2//E2F4//HOXB9//HCFC1//AFF4//PAXBP1//EHF//SIN3A//TBX2//SMAD5//MYNN//HOXB8//HOXB6//NFATC3//SREBF2//HIF1A//SMAD4//STAT5B//STAT5A
GO:0001071	nucleic acid binding transcription factor activity	Molecular function	49	714	625	12475	1.3698	0.0151013	0.175342	1.82099	0.0784	MEF2C//PLSCR5//SOX9//GATA2//GATA3//REST//CREBBP//NR1H2//ZNF217//RB1//TBX3//HMBOX1//ZHX1//SATB1//ETV6//SMAD5//ELF5//UHRF1//UBP1//CREM//RUNX1//LHX1//MTA2//HOXD3//NFE2L2//CBL//SCML2//ADNP2//E2F4//HOXB9//HCFC1//AFF4//PAXBP1//EHF//SIN3A//TBX2//SMAD5//MYNN//HOXB8//HOXB6//NFATC3//SREBF2//HIF1A//SMAD4//STAT5B//STAT5A//FOXO3//RORA//AR
GO:0042393	histone binding	Molecular function	8	65	625	12475	2.45662	0.0154336	0.175342	1.81153	0.0128	CHD8//UHRF1//MPHOSPH8//GLYR1//BAZ2A//BAZ1B//IPO7//SIRT1
GO:0003824	catalytic activity	Molecular function	229	4066	625	12475	1.12416	0.0155701	0.175342	1.80771	0.3664	ALG8//KCNH4//POP1//TSEN34//SREBF2//CYBRD1//PPIP5K2//CHD8//DDX17//DDX6//FKBP5//FKBP4//NKTR//PPIB//MYO1B//DNAH9//KIF1B//KIF5B//ST8SIA2//EHHADH//ACLY//MYBBP1A//POLR1D//CRY2//PIGS//RAB2A//ATL1//ARF4//RRAGC//GNB2//RAC1//GNAI2//ARF4//RAB1A//RAB11A//RAB27A//GNA11//SORD//SIRT1//NADK2//ACOT12//ACSS1//DDX24//DDX3X//ATP9A//ATP8B1//ADSS//ATE1//NUDT2//PDE4A//AICDA//DGKB//CLPX//ATG4D//USP8//USP9X//USP1//USP15/…
GO:0050681	androgen receptor binding	Molecular function	5	30	625	12475	3.32667	0.0156329	0.175342	1.80596	0.008	RB1//NCOA4//NSD1//PIAS2//NCOA1
GO:0004721	phosphoprotein phosphatase activity	Molecular function	13	133	625	12475	1.95098	0.0159266	0.176254	1.79788	0.0208	PTPN3//SSH1//MTMR1//SSH2//RNGTT//PTPN11//DUSP1//PTPN4//PTP4A2//PTPRK//RPAP2//PPP1CB//PPM1A
GO:0043168	anion binding	Molecular function	106	1738	625	12475	1.21735	0.0161717	0.176612	1.79124	0.1696	ACBD3//ACLY//PEX6//CHUK//ATP9A//ABCF1//CLPX//RIMKLB//ATP8B1//STK17B//RIPK3//MAP3K4//CLK2//RUNX2//SLK//CHD8//DDX24//TRPM7//PRKD1//PDPK1//EPHA3//SPATA5//LATS2//DICER1//CAMK1D//DNAJA1//RUNX1//PANK3//TNK2//TESK2//DDX17//EIF2AK1//DDX6//HIPK3//DDX3X//PIK3R4//MYO1B//THNSL1//ABCA3//SWAP70//RPS6KC1//PRKD3//HELQ//KIF1B//TAOK1//PDIK1L//MSH6//ABCB8//ABL2//TEX14//ACOT12//MAP3K1//TGFBR1//MAPK6//ABCG2//PRKACB//…
GO:0016791	phosphatase activity	Molecular function	18	208	625	12475	1.72731	0.0169003	0.182172	1.77211	0.0288	PPIP5K2//MTMR1//INPPL1//RNGTT//PTPN3//SSH1//SSH2//PTPN11//DUSP1//PTPN4//PTP4A2//PTPRK//LPIN3//RPAP2//APTX//PPP1CB//PPM1A//MTMR10
GO:0000975	regulatory region DNA binding	Molecular function	21	255	625	12475	1.64376	0.0174443	0.183275	1.75835	0.0336	HOXB8//MEF2C//SREBF2//SMAD5//GATA3//GATA2//UHRF1//CREBBP//SMAD4//REST//SOX9//RB1//SAFB//ZNF217//SMARCA2//ZNF513//HIF1A//AR//ZNF536//TFAM//RUNX1
GO:0001067	regulatory region nucleic acid binding	Molecular function	21	255	625	12475	1.64376	0.0174443	0.183275	1.75835	0.0336	RUNX1//HOXB8//MEF2C//SREBF2//SMAD5//GATA3//GATA2//UHRF1//CREBBP//SMAD4//REST//SOX9//RB1//SAFB//ZNF217//SMARCA2//ZNF513//HIF1A//AR//ZNF536//TFAM
GO:0035257	nuclear hormone receptor binding	Molecular function	10	93	625	12475	2.14624	0.0177723	0.184388	1.75026	0.016	DDX17//NSD1//PIAS2//STAT5B//MED14//BAZ1B//RB1//NCOA4//NCOA1//NCOA7
GO:0035258	steroid hormone receptor binding	Molecular function	7	55	625	12475	2.54036	0.0192562	0.193786	1.71543	0.0112	DDX17//NSD1//PIAS2//STAT5B//RB1//NCOA4//NCOA1
GO:0005072	transforming growth factor beta receptor, cytoplasmic mediator activity	Molecular function	3	12	625	12475	4.99	0.019612	0.193786	1.70748	0.0048	SMAD4//SMAD5//SMAD5
GO:0005086	ARF guanyl-nucleotide exchange factor activity	Molecular function	3	12	625	12475	4.99	0.019612	0.193786	1.70748	0.0048	HERC1//GBF1//ARFGEF1
GO:0016891	endoribonuclease activity, producing 5'-phosphomonoesters	Molecular function	3	12	625	12475	4.99	0.019612	0.193786	1.70748	0.0048	MRPL44//DICER1//POP1
GO:0044212	transcription regulatory region DNA binding	Molecular function	20	244	625	12475	1.63607	0.0209379	0.204452	1.67907	0.032	HOXB8//MEF2C//SREBF2//SMAD5//GATA3//GATA2//UHRF1//CREBBP//SMAD4//REST//SOX9//RB1//SAFB//ZNF536//TFAM//ZNF217//SMARCA2//ZNF513//HIF1A//AR
GO:0035064	methylated histone binding	Molecular function	4	22	625	12475	3.62909	0.0222144	0.214395	1.65336	0.0064	CHD8//UHRF1//MPHOSPH8//GLYR1
GO:0042578	phosphoric ester hydrolase activity	Molecular function	23	296	625	12475	1.55095	0.0245674	0.234378	1.60964	0.0368	PPIP5K2//PDE4A//GNAI2//MTMR1//INPPL1//GNA11//RNGTT//PTPN3//SSH1//SSH2//PTPN11//DUSP1//PTPN4//PTP4A2//PTPRK//SAMHD1//LPIN3//RPAP2//GDE1//APTX//MTMR10//PPP1CB//PPM1A
GO:0016874	ligase activity	Molecular function	13	142	625	12475	1.82732	0.0259016	0.244299	1.58667	0.0208	ACSS1//ADSS//ACLY//TTLL7//TTL//RIMKLB//HERC1//UBE2V1//UBE2V2//SUMO1//PIAS4//PIAS2//PCCB
GO:0001046	core promoter sequence-specific DNA binding	Molecular function	4	24	625	12475	3.32667	0.029832	0.277822	1.52532	0.0064	SMAD5//GATA3//REST//SOX9
GO:0008060	ARF GTPase activator activity	Molecular function	3	14	625	12475	4.27714	0.0301252	0.277822	1.52107	0.0048	ARFGEF1//ARFGAP2//ARFGAP3
GO:0000982	RNA polymerase II core promoter proximal region sequence-specific DNA binding transcription factor activity	Molecular function	7	61	625	12475	2.29049	0.0320846	0.292639	1.4937	0.0112	PLSCR5//SOX9//GATA2//MEF2C//GATA3//REST//CREBBP
GO:0003724	RNA helicase activity	Molecular function	4	25	625	12475	3.1936	0.0341509	0.308101	1.4666	0.0064	DDX24//DDX3X//DDX17//DDX6
GO:0008022	protein C-terminus binding	Molecular function	13	149	625	12475	1.74148	0.0363755	0.321188	1.43919	0.0208	PEX6//MDC1//PABPC1//ATXN1//PRRC2C//DYNLL1//TAX1BP3//IFT46//CLIC6//NIPBL//NCL//SREBF2//SIRT1
GO:0030695	GTPase regulator activity	Molecular function	13	149	625	12475	1.74148	0.0363755	0.321188	1.43919	0.0208	ARL2BP//IPO7//ARHGDIA//CDC42SE1//TNK2//RABEP1//BNIP2//TBC1D7//TBC1D10B//ARFGEF1//ARFGAP2//ARFGAP3//RALBP1
GO:0008138	protein tyrosine/serine/threonine phosphatase activity	Molecular function	5	38	625	12475	2.62632	0.0397668	0.347437	1.40048	0.008	DUSP1//SSH1//SSH2//RNGTT//PTP4A2
GO:0005200	structural constituent of cytoskeleton	Molecular function	7	64	625	12475	2.18312	0.0402447	0.347949	1.39529	0.0112	ARPC3//ADD3//CCDC6//DSP//BICD1//KRT14//DMD
GO:0030276	clathrin binding	Molecular function	3	16	625	12475	3.7425	0.0430459	0.368331	1.36607	0.0048	PICALM//NCALD//AP2S1
GO:0002039	p53 binding	Molecular function	5	39	625	12475	2.55897	0.0438095	0.371039	1.35843	0.008	SMARCB1//CHD8//USP10//CREBBP//SIRT1
GO:0051427	hormone receptor binding	Molecular function	10	109	625	12475	1.83119	0.0464698	0.389596	1.33283	0.016	DDX17//NSD1//PIAS2//NCOA7//STAT5B//MED14//BAZ1B//RB1//NCOA4//NCOA1
GO:0003743	translation initiation factor activity	Molecular function	5	40	625	12475	2.495	0.0480895	0.391317	1.31795	0.008	EIF4E//COPS5//EIF3L//EIF4E3//EIF4G1
GO:0004402	histone acetyltransferase activity	Molecular function	5	40	625	12475	2.495	0.0480895	0.391317	1.31795	0.008	HCFC1//NCOA2//KAT6B//CREBBP//NCOA1
GO:0090595	acetyl-CoA:L-lysine N6-acetyltransferase	Molecular function	5	40	625	12475	2.495	0.0480895	0.391317	1.31795	0.008	NCOA2//KAT6B//CREBBP//NCOA1//HCFC1
