# Supplementary material for: Transcriptome-wide m6A profiling reveals mRNA post-transcriptional modification of boar sperm during cryopreservation
Source: BMC Genomics. 2021 Aug 3;22:588. doi: 10.1186/s12864-021-07904-8 (PMC8335898; doi:10.1186/s12864-021-07904-8)
Supplement: Supplementary file 7 — Additional file 7: Table S5-2. GO analysis of down-methylated mRNAs [file 12864_2021_7904_MOESM7_ESM.xls]

## Sheet: BP
#Column "GO.ID" stands for the ID of gene ontology term
#Column "Term" stands for the name of gene ontology term
#Column "Ontology" stands for the ontology of GOID belongs to
#Column "Count" stands for the number of DE genes associated with the listed GOID
#Column "Pop.Hits" stands for the number of background population genes associated with the listed GOID
#Column "List.Total" stands for the total number of DE genes
#Column "Pop.Total" stands for the total number of background population genes
#Column "Fold.Enrichment" stands for the Fold Enrichment value of the GOID, it equals (Count/Pop.Hits)/(List.Total/Pop.Total)
#Column "Pvalue" stands for the significance testing value of the GOID
#Column "FDR" stands for the false discovery rate of the GOID, using Benjamini & Hochberg (1995) method
#Column "Enrichment.Score" stands for the Enrichment Score value of the GOID, it equals (-log10(Pvalue))
#Column "Gene.Ratio" stands for the Gene Ratio value genes associated with the GOID, it equals (Count/List.Total)
#Column "GENES" stands for the DE genes associated with the GOID
GO.ID	Term	Ontology	Count	Pop.Hits	List.Total	Pop.Total	Fold.Enrichment	Pvalue	FDR	Enrichment.Score	Gene.Ratio	GENES
GO:0090100	positive regulation of transmembrane receptor protein serine/threonine kinase signaling pathway	Biological process	4	45	128	11765	8.17014	0.00141054	0.940239	2.85062	0.03125	ENG//BMP7//GIPC1//SOX11
GO:0006366	transcription from RNA polymerase II promoter	Biological process	22	1028	128	11765	1.96703	0.00155697	0.940239	2.80772	0.171875	LMO1//SOX11//PHB//ENG//RUNX3//HAND1//PABPN1//TRAK1//CHD1//MNAT1//BMPR1B//BMP7//NFATC2//NHLH2//MLXIPL//PRKD2//ZNF292//JAK3//MYD88//MAFF//NFE2L3//POU6F2
GO:0051252	regulation of RNA metabolic process	Biological process	33	1841	128	11765	1.64756	0.00202763	0.940239	2.69301	0.257812	LMO1//SOX11//PHB//ENG//RUNX3//HAND1//MAFF//NR4A2//SSBP2//ZNF789//ZNF713//NFE2L3//POU6F2//KCTD13//ZNF180//HOXB8//TRAK1//CHD1//NFATC2//MYSM1//BMP7//ZNF217//MLXIPL//GCFC2//BMPR1B//PRKD2//NHLH2//MNAT1//ZNF292//JAK3//MYD88//PABPN1//PYCARD
GO:0006355	regulation of transcription, DNA-templated	Biological process	32	1772	128	11765	1.65985	0.00214225	0.940239	2.66913	0.25	LMO1//SOX11//PHB//ENG//RUNX3//HAND1//TRAK1//CHD1//NFATC2//MYSM1//BMP7//ZNF217//MLXIPL//GCFC2//BMPR1B//PRKD2//NHLH2//MNAT1//ZNF292//JAK3//MYD88//PYCARD//MAFF//NR4A2//SSBP2//ZNF789//ZNF713//NFE2L3//POU6F2//KCTD13//ZNF180//HOXB8
GO:0014047	glutamate secretion	Biological process	3	25	128	11765	11.0297	0.00242868	0.940239	2.61463	0.0234375	GIPC1//CPLX1//GLS2
GO:0050670	regulation of lymphocyte proliferation	Biological process	5	86	128	11765	5.34384	0.00242921	0.940239	2.61454	0.0390625	NFATC2//JAK3//IL12B//MYD88//SOX11
GO:2001141	regulation of RNA biosynthetic process	Biological process	32	1791	128	11765	1.64224	0.00254572	0.940239	2.59419	0.25	LMO1//SOX11//PHB//ENG//RUNX3//HAND1//MAFF//NR4A2//SSBP2//ZNF789//ZNF713//NFE2L3//POU6F2//KCTD13//ZNF180//HOXB8//TRAK1//CHD1//NFATC2//MYSM1//BMP7//ZNF217//MLXIPL//GCFC2//BMPR1B//PRKD2//NHLH2//MNAT1//ZNF292//JAK3//MYD88//PYCARD
GO:0007155	cell adhesion	Biological process	14	549	128	11765	2.34389	0.00255594	0.940239	2.59245	0.109375	BMPR1B//ITGA5//CDH17//CDH15//FERMT3//ADAM10//NRCAM//PSEN1//ENG//VWF//PRKD2//SELL//DCBLD1//ACHE
GO:0006835	dicarboxylic acid transport	Biological process	4	53	128	11765	6.93691	0.00259291	0.940239	2.58621	0.03125	GIPC1//CPLX1//GLS2//SLC25A4
GO:0022610	biological adhesion	Biological process	14	551	128	11765	2.33538	0.00264203	0.940239	2.57806	0.109375	BMPR1B//ITGA5//SELL//DCBLD1//ACHE//CDH17//CDH15//FERMT3//ADAM10//NRCAM//PSEN1//ENG//VWF//PRKD2
GO:0032944	regulation of mononuclear cell proliferation	Biological process	5	88	128	11765	5.22239	0.00268594	0.940239	2.5709	0.0390625	NFATC2//JAK3//IL12B//MYD88//SOX11
GO:0070663	regulation of leukocyte proliferation	Biological process	5	89	128	11765	5.16371	0.00282142	0.940239	2.54953	0.0390625	NFATC2//JAK3//IL12B//MYD88//SOX11
GO:0006351	transcription, DNA-templated	Biological process	33	1904	128	11765	1.59305	0.00351828	0.950572	2.45367	0.257812	LMO1//SOX11//PHB//ENG//RUNX3//HAND1//MAFF//NFE2L3//POU6F2//MNAT1//PABPN1//NR4A2//SSBP2//ZNF789//ZNF713//KCTD13//ZNF180//HOXB8//TRAK1//CHD1//NFATC2//MYSM1//BMP7//ZNF217//MLXIPL//GCFC2//BMPR1B//PRKD2//NHLH2//ZNF292//JAK3//MYD88//PYCARD
GO:0034612	response to tumor necrosis factor	Biological process	4	59	128	11765	6.23146	0.00383341	0.950572	2.41641	0.03125	PYCARD//APOB//MMP3//ADAM10
GO:0050671	positive regulation of lymphocyte proliferation	Biological process	4	60	128	11765	6.1276	0.00407316	0.950572	2.39007	0.03125	NFATC2//JAK3//IL12B//MYD88
GO:0090287	regulation of cellular response to growth factor stimulus	Biological process	5	99	128	11765	4.64212	0.00446121	0.950572	2.35055	0.0390625	SOX11//GIPC1//ENG//ITGA5//PRKD2
GO:0032946	positive regulation of mononuclear cell proliferation	Biological process	4	62	128	11765	5.92994	0.00458269	0.950572	2.33888	0.03125	NFATC2//JAK3//IL12B//MYD88
GO:0070665	positive regulation of leukocyte proliferation	Biological process	4	62	128	11765	5.92994	0.00458269	0.950572	2.33888	0.03125	NFATC2//JAK3//IL12B//MYD88
GO:0045944	positive regulation of transcription from RNA polymerase II promoter	Biological process	12	467	128	11765	2.36182	0.00487222	0.950572	2.31227	0.09375	LMO1//NFATC2//NHLH2//MLXIPL//MNAT1//SOX11//PRKD2//ZNF292//JAK3//MYD88//ENG//HAND1
GO:0003207	cardiac chamber formation	Biological process	2	10	128	11765	18.3828	0.00499175	0.950572	2.30175	0.015625	SOX11//HAND1
GO:0071354	cellular response to interleukin-6	Biological process	2	10	128	11765	18.3828	0.00499175	0.950572	2.30175	0.015625	PHB//ST3GAL6
GO:0001649	osteoblast differentiation	Biological process	5	105	128	11765	4.37686	0.00572069	0.960115	2.24255	0.0390625	ACHE//SOX11//BMPR1B//BMP7//CYP24A1
GO:0045778	positive regulation of ossification	Biological process	3	34	128	11765	8.11006	0.00588503	0.960115	2.23025	0.0234375	BMPR1B//BMP7//SOX11
GO:0071310	cellular response to organic substance	Biological process	21	1080	128	11765	1.78722	0.00619611	0.960115	2.20788	0.164062	MLXIPL//SOX11//JAK3//MYD88//MMP3//GIPC1//ENG//ITGA5//PRKD2//PYCARD//CSF2RB//NR4A2//BMP7//PSEN1//CYP24A1//CPD//PHB//ST3GAL6//APOB//GNG10//CALB1
GO:0001505	regulation of neurotransmitter levels	Biological process	5	108	128	11765	4.25528	0.0064363	0.960115	2.19136	0.0390625	ACHE//SLC32A1//GLS2//CPLX1//SLC25A4
GO:0006357	regulation of transcription from RNA polymerase II promoter	Biological process	18	876	128	11765	1.88865	0.00652776	0.960115	2.18524	0.140625	LMO1//SOX11//PHB//ENG//RUNX3//HAND1//BMPR1B//BMP7//NFATC2//NHLH2//MLXIPL//MNAT1//PRKD2//ZNF292//JAK3//MYD88//TRAK1//CHD1
GO:0034097	response to cytokine	Biological process	10	370	128	11765	2.48416	0.00709604	0.960115	2.14898	0.078125	JAK3//MYD88//PYCARD//MMP3//ADAM10//CSF2RB//CPD//PHB//ST3GAL6//APOB
GO:0010468	regulation of gene expression	Biological process	35	2150	128	11765	1.49628	0.00717841	0.960115	2.14397	0.273438	LMO1//SOX11//PHB//ENG//RUNX3//HAND1//PRMT7//MAFF//NR4A2//SSBP2//ZNF789//ZNF713//NFE2L3//POU6F2//KCTD13//ZNF180//HOXB8//TRAK1//CHD1//NFATC2//MYSM1//BMP7//ZNF217//MLXIPL//GCFC2//BMPR1B//GIPC1//PRKD2//NHLH2//MNAT1//ZNF292//JAK3//MYD88//PABPN1//PYCARD
GO:0045161	neuronal ion channel clustering	Biological process	2	12	128	11765	15.319	0.00721779	0.960115	2.1416	0.015625	SCLT1//NRCAM
GO:0044271	cellular nitrogen compound biosynthetic process	Biological process	37	2318	128	11765	1.46714	0.00766927	0.960115	2.11525	0.289062	LMO1//SOX11//PHB//ENG//RUNX3//HAND1//MAFF//NFE2L3//POU6F2//MNAT1//PABPN1//NR4A2//SSBP2//ZNF789//ZNF713//KCTD13//ZNF180//HOXB8//TRAK1//CHD1//ATP2B1//NQO1//NFATC2//MYSM1//BMP7//ZNF217//MLXIPL//GCFC2//BMPR1B//MRAP2//PRKD2//MRPS9//NHLH2//ZNF292//JAK3//MYD88//PYCARD
GO:0032774	RNA biosynthetic process	Biological process	33	2010	128	11765	1.50904	0.00815466	0.960115	2.08859	0.257812	LMO1//SOX11//PHB//ENG//RUNX3//HAND1//MAFF//NFE2L3//POU6F2//MNAT1//PABPN1//NR4A2//SSBP2//ZNF789//ZNF713//KCTD13//ZNF180//HOXB8//TRAK1//CHD1//NFATC2//MYSM1//BMP7//ZNF217//MLXIPL//GCFC2//BMPR1B//PRKD2//NHLH2//ZNF292//JAK3//MYD88//PYCARD
GO:0006865	amino acid transport	Biological process	5	115	128	11765	3.99626	0.00834638	0.960115	2.0785	0.0390625	SLC32A1//GIPC1//CPLX1//GLS2//SLC25A4
GO:0046651	lymphocyte proliferation	Biological process	5	115	128	11765	3.99626	0.00834638	0.960115	2.0785	0.0390625	NFATC2//JAK3//IL12B//MYD88//SOX11
GO:0042104	positive regulation of activated T cell proliferation	Biological process	2	13	128	11765	14.1406	0.00846972	0.960115	2.07213	0.015625	JAK3//IL12B
GO:0032943	mononuclear cell proliferation	Biological process	5	119	128	11765	3.86194	0.00959833	0.960115	2.0178	0.0390625	NFATC2//JAK3//IL12B//MYD88//SOX11
GO:0044238	primary metabolic process	Biological process	83	6386	128	11765	1.19462	0.00961236	0.960115	2.01717	0.648438	ACHE//MNAT1//LMO1//SOX11//PHB//ENG//RUNX3//HAND1//PRMT7//SF3A3//PABPN1//FKBP3//KRT1//MAFF//NFE2L3//POU6F2//UBOX5//FBXL20//KCTD13//TRIM2//NNT//GGT5//NT5C2//GNG10//RAB40B//RAB20//AGXT2//CRMP1//MUS81//NHEJ1//NR4A2//SSBP2//ZNF789//ZNF713//ZNF180//HOXB8//TRAK1//CHD1//BICD1//MRPS9//RARS2//ALPK2//HCK//BMPR1B//ADAM10//HS3ST3B1//ST8SIA1//ST3GAL6//CPD//ADAMTS2//ADAM19//PYCARD//MMP3//PSEN1//FBXW4//NQO1//GLS…
GO:2000112	regulation of cellular macromolecule biosynthetic process	Biological process	32	1955	128	11765	1.50448	0.00969226	0.960115	2.01358	0.25	LMO1//SOX11//PHB//ENG//RUNX3//HAND1//MAFF//NR4A2//SSBP2//ZNF789//ZNF713//NFE2L3//POU6F2//KCTD13//ZNF180//HOXB8//TRAK1//CHD1//NFATC2//MYSM1//BMP7//ZNF217//MLXIPL//GCFC2//BMPR1B//PRKD2//JAK3//NHLH2//MNAT1//ZNF292//MYD88//PYCARD
GO:0007220	Notch receptor processing	Biological process	2	14	128	11765	13.1306	0.00981143	0.960115	2.00827	0.015625	ADAM10//PSEN1
GO:0045669	positive regulation of osteoblast differentiation	Biological process	3	41	128	11765	6.72542	0.00992179	0.960115	2.00341	0.0234375	SOX11//BMPR1B//BMP7
GO:0030509	BMP signaling pathway	Biological process	4	78	128	11765	4.71354	0.0102611	0.960115	1.98881	0.03125	SOX11//ENG//BMPR1B//BMP7
GO:0070661	leukocyte proliferation	Biological process	5	121	128	11765	3.7981	0.0102704	0.960115	1.98841	0.0390625	NFATC2//JAK3//IL12B//MYD88//SOX11
GO:0009889	regulation of biosynthetic process	Biological process	34	2127	128	11765	1.46924	0.0107386	0.960115	1.96905	0.265625	LMO1//SOX11//PHB//ENG//RUNX3//HAND1//MAFF//NR4A2//SSBP2//ZNF789//ZNF713//NFE2L3//POU6F2//KCTD13//ZNF180//HOXB8//TRAK1//CHD1//NFATC2//MYSM1//BMP7//ZNF217//MLXIPL//GCFC2//BMPR1B//MRAP2//PRKD2//MYD88//JAK3//APOB//NHLH2//MNAT1//ZNF292//PYCARD
GO:0008152	metabolic process	Biological process	90	7083	128	11765	1.1679	0.0109853	0.960115	1.95919	0.703125	ACHE//MNAT1//LMO1//SOX11//PHB//ENG//RUNX3//HAND1//PRMT7//SF3A3//PABPN1//FKBP3//KRT1//MAFF//NFE2L3//POU6F2//UBOX5//FBXL20//KCTD13//TRIM2//NAGK//NNT//MLXIPL//GNG10//SLC25A4//SCD5//NQO1//CYP24A1//GGT5//NT5C2//RAB40B//RAB20//AGXT2//CRMP1//MUS81//NHEJ1//NR4A2//SSBP2//ZNF789//ZNF713//ZNF180//HOXB8//TRAK1//CHD1//BICD1//MRPS9//RARS2//ALPK2//HCK//BMPR1B//ADAM10//HS3ST3B1//ST8SIA1//ST3GAL6//CPD//ADAMTS2//A…
GO:0030513	positive regulation of BMP signaling pathway	Biological process	2	15	128	11765	12.2552	0.0112409	0.960115	1.9492	0.015625	SOX11//ENG
GO:0042982	amyloid precursor protein metabolic process	Biological process	2	15	128	11765	12.2552	0.0112409	0.960115	1.9492	0.015625	PSEN1//ACHE
GO:0045893	positive regulation of transcription, DNA-templated	Biological process	15	721	128	11765	1.91222	0.0115732	0.960115	1.93655	0.117188	LMO1//NFATC2//NHLH2//MLXIPL//MNAT1//SOX11//PRKD2//ZNF292//JAK3//MYD88//ENG//HAND1//MYSM1//PHB//BMP7
GO:0034654	nucleobase-containing compound biosynthetic process	Biological process	35	2219	128	11765	1.44975	0.0116882	0.960115	1.93225	0.273438	LMO1//SOX11//PHB//ENG//RUNX3//HAND1//MAFF//NFE2L3//POU6F2//MNAT1//PABPN1//NR4A2//SSBP2//ZNF789//ZNF713//KCTD13//ZNF180//HOXB8//TRAK1//CHD1//ATP2B1//NFATC2//MYSM1//BMP7//ZNF217//MLXIPL//GCFC2//BMPR1B//MRAP2//PRKD2//NHLH2//ZNF292//JAK3//MYD88//PYCARD
GO:0045935	positive regulation of nucleobase-containing compound metabolic process	Biological process	17	861	128	11765	1.8148	0.011907	0.960115	1.9242	0.132812	NFATC2//MYSM1//PHB//BMP7//MRAP2//KCTD13//LMO1//NHLH2//MLXIPL//MNAT1//SOX11//PRKD2//ZNF292//JAK3//MYD88//ENG//HAND1
GO:0007271	synaptic transmission, cholinergic	Biological process	2	16	128	11765	11.4893	0.012756	0.960115	1.89429	0.015625	ACHE//NQO1
GO:0046006	regulation of activated T cell proliferation	Biological process	2	16	128	11765	11.4893	0.012756	0.960115	1.89429	0.015625	JAK3//IL12B
GO:0001568	blood vessel development	Biological process	9	345	128	11765	2.39776	0.0129861	0.960115	1.88652	0.0703125	ITGA5//PLXDC1//NRCAM//ENG//HAND1//KRT1//PRKD2//APOB//BMP7
GO:0051173	positive regulation of nitrogen compound metabolic process	Biological process	17	878	128	11765	1.77966	0.0142371	0.960115	1.84658	0.132812	NFATC2//MYSM1//PHB//BMP7//MRAP2//KCTD13//LMO1//NHLH2//MLXIPL//MNAT1//SOX11//PRKD2//ZNF292//JAK3//MYD88//ENG//HAND1
GO:0015711	organic anion transport	Biological process	7	235	128	11765	2.73787	0.0142624	0.960115	1.84581	0.0546875	SLC32A1//GIPC1//CPLX1//GLS2//SLC4A2//SLCO3A1//SLC25A4
GO:0030949	positive regulation of vascular endothelial growth factor receptor signaling pathway	Biological process	2	17	128	11765	10.8134	0.0143547	0.960115	1.843	0.015625	ITGA5//PRKD2
GO:0042359	vitamin D metabolic process	Biological process	2	17	128	11765	10.8134	0.0143547	0.960115	1.843	0.015625	CYP24A1//CALB1
GO:0070741	response to interleukin-6	Biological process	2	17	128	11765	10.8134	0.0143547	0.960115	1.843	0.015625	PHB//ST3GAL6
GO:0070887	cellular response to chemical stimulus	Biological process	23	1317	128	11765	1.60518	0.0145397	0.960115	1.83744	0.179688	NQO1//CYP24A1//MLXIPL//ADAM10//SOX11//JAK3//MYD88//MMP3//GIPC1//ENG//ITGA5//PRKD2//PYCARD//CSF2RB//NR4A2//BMP7//PSEN1//CALB1//CPD//PHB//ST3GAL6//APOB//GNG10
GO:0010556	regulation of macromolecule biosynthetic process	Biological process	32	2018	128	11765	1.45751	0.0151528	0.960115	1.81951	0.25	LMO1//SOX11//PHB//ENG//RUNX3//HAND1//MAFF//NR4A2//SSBP2//ZNF789//ZNF713//NFE2L3//POU6F2//KCTD13//ZNF180//HOXB8//TRAK1//CHD1//NFATC2//MYSM1//BMP7//ZNF217//MLXIPL//GCFC2//BMPR1B//PRKD2//MYD88//JAK3//NHLH2//MNAT1//ZNF292//PYCARD
GO:0034645	cellular macromolecule biosynthetic process	Biological process	40	2671	128	11765	1.37647	0.0156448	0.960115	1.80563	0.3125	ACHE//LMO1//SOX11//PHB//ENG//RUNX3//HAND1//MAFF//NFE2L3//POU6F2//MNAT1//PABPN1//NR4A2//SSBP2//ZNF789//ZNF713//KCTD13//ZNF180//HOXB8//TRAK1//CHD1//MRPS9//RARS2//ST8SIA1//ST3GAL6//HS3ST3B1//NFATC2//MYSM1//BMP7//ZNF217//MLXIPL//GCFC2//BMPR1B//PRKD2//APOB//JAK3//NHLH2//ZNF292//MYD88//PYCARD
GO:0031326	regulation of cellular biosynthetic process	Biological process	33	2103	128	11765	1.4423	0.0157067	0.960115	1.80392	0.257812	LMO1//SOX11//PHB//ENG//RUNX3//HAND1//MAFF//NR4A2//SSBP2//ZNF789//ZNF713//NFE2L3//POU6F2//KCTD13//ZNF180//HOXB8//TRAK1//CHD1//NFATC2//MYSM1//BMP7//ZNF217//MLXIPL//GCFC2//BMPR1B//MRAP2//PRKD2//MYD88//JAK3//NHLH2//MNAT1//ZNF292//PYCARD
GO:0019438	aromatic compound biosynthetic process	Biological process	35	2264	128	11765	1.42093	0.0157444	0.960115	1.80288	0.273438	LMO1//SOX11//PHB//ENG//RUNX3//HAND1//MAFF//NFE2L3//POU6F2//MNAT1//PABPN1//NR4A2//SSBP2//ZNF789//ZNF713//KCTD13//ZNF180//HOXB8//TRAK1//CHD1//ATP2B1//NFATC2//MYSM1//BMP7//ZNF217//MLXIPL//GCFC2//BMPR1B//MRAP2//PRKD2//NHLH2//ZNF292//JAK3//MYD88//PYCARD
GO:0051171	regulation of nitrogen compound metabolic process	Biological process	35	2270	128	11765	1.41718	0.0163634	0.960115	1.78613	0.273438	LMO1//SOX11//PHB//ENG//RUNX3//HAND1//MAFF//NR4A2//SSBP2//ZNF789//ZNF713//NFE2L3//POU6F2//KCTD13//ZNF180//HOXB8//TRAK1//CHD1//NQO1//NFATC2//MYSM1//BMP7//ZNF217//MLXIPL//GCFC2//BMPR1B//MRAP2//PRKD2//NHLH2//MNAT1//ZNF292//JAK3//MYD88//PABPN1//PYCARD
GO:0071704	organic substance metabolic process	Biological process	84	6588	128	11765	1.17195	0.016402	0.960115	1.7851	0.65625	ACHE//MNAT1//LMO1//SOX11//PHB//ENG//RUNX3//HAND1//PRMT7//SF3A3//PABPN1//FKBP3//KRT1//MAFF//NFE2L3//POU6F2//UBOX5//FBXL20//KCTD13//TRIM2//NAGK//GGT5//NT5C2//GNG10//RAB40B//RAB20//AGXT2//CRMP1//MUS81//NHEJ1//NR4A2//SSBP2//ZNF789//ZNF713//ZNF180//HOXB8//TRAK1//CHD1//BICD1//MRPS9//RARS2//ALPK2//HCK//BMPR1B//ADAM10//HS3ST3B1//ST8SIA1//ST3GAL6//CPD//ADAMTS2//ADAM19//PYCARD//MMP3//PSEN1//FBXW4//NQO1//GL…
GO:0048514	blood vessel morphogenesis	Biological process	8	300	128	11765	2.45104	0.016677	0.960115	1.77788	0.0625	ITGA5//PLXDC1//NRCAM//ENG//HAND1//KRT1//PRKD2//APOB
GO:1901362	organic cyclic compound biosynthetic process	Biological process	36	2354	128	11765	1.40565	0.0166775	0.960115	1.77787	0.28125	LMO1//SOX11//PHB//ENG//RUNX3//HAND1//MAFF//NFE2L3//POU6F2//MNAT1//PABPN1//NR4A2//SSBP2//ZNF789//ZNF713//KCTD13//ZNF180//HOXB8//TRAK1//CHD1//ATP2B1//NFATC2//MYSM1//BMP7//ZNF217//MLXIPL//GCFC2//BMPR1B//MRAP2//PRKD2//APOB//NHLH2//ZNF292//JAK3//MYD88//PYCARD
GO:0018130	heterocycle biosynthetic process	Biological process	35	2273	128	11765	1.41531	0.0166804	0.960115	1.77779	0.273438	LMO1//SOX11//PHB//ENG//RUNX3//HAND1//MAFF//NFE2L3//POU6F2//MNAT1//PABPN1//NR4A2//SSBP2//ZNF789//ZNF713//KCTD13//ZNF180//HOXB8//TRAK1//CHD1//ATP2B1//NFATC2//MYSM1//BMP7//ZNF217//MLXIPL//GCFC2//BMPR1B//MRAP2//PRKD2//NHLH2//ZNF292//JAK3//MYD88//PYCARD
GO:0019219	regulation of nucleobase-containing compound metabolic process	Biological process	34	2195	128	11765	1.42373	0.0169693	0.960115	1.77034	0.265625	LMO1//SOX11//PHB//ENG//RUNX3//HAND1//MAFF//NR4A2//SSBP2//ZNF789//ZNF713//NFE2L3//POU6F2//KCTD13//ZNF180//HOXB8//TRAK1//CHD1//NFATC2//MYSM1//BMP7//ZNF217//MLXIPL//GCFC2//BMPR1B//MRAP2//PRKD2//NHLH2//MNAT1//ZNF292//JAK3//MYD88//PABPN1//PYCARD
GO:0071345	cellular response to cytokine stimulus	Biological process	8	301	128	11765	2.4429	0.0169803	0.960115	1.77005	0.0625	JAK3//MYD88//PYCARD//CSF2RB//CPD//PHB//ST3GAL6//APOB
GO:0010862	positive regulation of pathway-restricted SMAD protein phosphorylation	Biological process	2	19	128	11765	9.67516	0.0177955	0.960115	1.74969	0.015625	ENG//BMP7
GO:0050798	activated T cell proliferation	Biological process	2	19	128	11765	9.67516	0.0177955	0.960115	1.74969	0.015625	JAK3//IL12B
GO:0044237	cellular metabolic process	Biological process	80	6228	128	11765	1.18066	0.0178208	0.960115	1.74907	0.625	ACHE//MNAT1//LMO1//SOX11//PHB//ENG//RUNX3//HAND1//PRMT7//SF3A3//PABPN1//FKBP3//MAFF//NFE2L3//POU6F2//UBOX5//FBXL20//KCTD13//TRIM2//NNT//MLXIPL//GNG10//SLC25A4//GGT5//NT5C2//RAB40B//RAB20//AGXT2//CRMP1//MUS81//NHEJ1//NR4A2//SSBP2//ZNF789//ZNF713//ZNF180//HOXB8//TRAK1//CHD1//BICD1//MRPS9//RARS2//ALPK2//HCK//BMPR1B//ADAM10//HS3ST3B1//ST8SIA1//ST3GAL6//FBXW4//NQO1//GLS2//SCD5//APOB//CA13//ATP2B1//GIF…
GO:0015849	organic acid transport	Biological process	6	191	128	11765	2.88735	0.0179673	0.960115	1.74552	0.046875	SLC32A1//GIPC1//CPLX1//GLS2//SLCO3A1//SLC25A4
GO:0046942	carboxylic acid transport	Biological process	6	191	128	11765	2.88735	0.0179673	0.960115	1.74552	0.046875	SLC32A1//GIPC1//CPLX1//GLS2//SLCO3A1//SLC25A4
GO:0006807	nitrogen compound metabolic process	Biological process	57	4146	128	11765	1.26365	0.0181281	0.960115	1.74165	0.445312	ACHE//LMO1//SOX11//PHB//ENG//RUNX3//HAND1//PRMT7//SF3A3//PABPN1//MNAT1//MAFF//NFE2L3//POU6F2//GGT5//NT5C2//GNG10//RAB40B//RAB20//AGXT2//CRMP1//MUS81//KCTD13//NHEJ1//NR4A2//SSBP2//ZNF789//ZNF713//ZNF180//HOXB8//TRAK1//CHD1//BICD1//RARS2//NQO1//GLS2//ST8SIA1//ATP2B1//GIF//NUDT15//NFATC2//MYSM1//BMP7//ZNF217//MLXIPL//GCFC2//BMPR1B//MRAP2//PRKD2//SNCB//MRPS9//NHLH2//ZNF292//JAK3//MYD88//PSEN1//PYCARD
GO:1902680	positive regulation of RNA biosynthetic process	Biological process	15	762	128	11765	1.80933	0.0183398	0.960115	1.73661	0.117188	NFATC2//MYSM1//PHB//BMP7//LMO1//NHLH2//MLXIPL//MNAT1//SOX11//PRKD2//ZNF292//JAK3//MYD88//ENG//HAND1
GO:0001944	vasculature development	Biological process	9	366	128	11765	2.26018	0.0184096	0.960115	1.73496	0.0703125	ITGA5//PLXDC1//NRCAM//ENG//HAND1//KRT1//PRKD2//APOB//BMP7
GO:0001525	angiogenesis	Biological process	7	250	128	11765	2.57359	0.019374	0.960115	1.71278	0.0546875	KRT1//PRKD2//ITGA5//PLXDC1//NRCAM//ENG//HAND1
GO:0002011	morphogenesis of an epithelial sheet	Biological process	2	20	128	11765	9.19141	0.0196336	0.960115	1.707	0.015625	ITGA5//SOX11
GO:0002294	CD4-positive, alpha-beta T cell differentiation involved in immune response	Biological process	2	20	128	11765	9.19141	0.0196336	0.960115	1.707	0.015625	IL12B//JAK3
GO:0042093	T-helper cell differentiation	Biological process	2	20	128	11765	9.19141	0.0196336	0.960115	1.707	0.015625	JAK3//IL12B
GO:0017015	regulation of transforming growth factor beta receptor signaling pathway	Biological process	3	53	128	11765	5.20268	0.0198482	0.960115	1.70228	0.0234375	GIPC1//ENG//SOX11
GO:0051254	positive regulation of RNA metabolic process	Biological process	15	770	128	11765	1.79053	0.0199578	0.960115	1.69989	0.117188	NFATC2//MYSM1//PHB//BMP7//LMO1//NHLH2//MLXIPL//MNAT1//SOX11//PRKD2//ZNF292//JAK3//MYD88//ENG//HAND1
GO:1901360	organic cyclic compound metabolic process	Biological process	54	3904	128	11765	1.27135	0.0200629	0.960115	1.69761	0.421875	ACHE//LMO1//SOX11//PHB//ENG//RUNX3//HAND1//PRMT7//SF3A3//PABPN1//MNAT1//MAFF//NFE2L3//POU6F2//NT5C2//GNG10//RAB40B//RAB20//AGXT2//CRMP1//MUS81//KCTD13//NHEJ1//NR4A2//SSBP2//ZNF789//ZNF713//ZNF180//HOXB8//TRAK1//CHD1//BICD1//RARS2//ATP2B1//GIF//APOB//NUDT15//NFATC2//MYSM1//BMP7//ZNF217//MLXIPL//GCFC2//BMPR1B//MRAP2//PRKD2//CALB1//CYP24A1//SNCB//NHLH2//ZNF292//JAK3//MYD88//PYCARD
GO:0010628	positive regulation of gene expression	Biological process	15	771	128	11765	1.78821	0.0201674	0.960115	1.69535	0.117188	NFATC2//MYSM1//PHB//BMP7//LMO1//NHLH2//MLXIPL//MNAT1//SOX11//PRKD2//ZNF292//JAK3//MYD88//ENG//HAND1
GO:0009112	nucleobase metabolic process	Biological process	3	54	128	11765	5.10634	0.0208524	0.981045	1.68084	0.0234375	NT5C2//AGXT2//CRMP1
GO:0007159	leukocyte cell-cell adhesion	Biological process	2	21	128	11765	8.75372	0.0215477	0.99045	1.6666	0.015625	ITGA5//FERMT3
GO:0060411	cardiac septum morphogenesis	Biological process	2	21	128	11765	8.75372	0.0215477	0.99045	1.6666	0.015625	SOX11//HAND1
GO:0016337	single organismal cell-cell adhesion	Biological process	5	148	128	11765	3.1052	0.0226921	1	1.64413	0.0390625	BMPR1B//ITGA5//FERMT3//NRCAM//PSEN1
GO:0009059	macromolecule biosynthetic process	Biological process	40	2735	128	11765	1.34426	0.0227207	1	1.64358	0.3125	ACHE//LMO1//SOX11//PHB//ENG//RUNX3//HAND1//MAFF//NFE2L3//POU6F2//MNAT1//PABPN1//NR4A2//SSBP2//ZNF789//ZNF713//KCTD13//ZNF180//HOXB8//TRAK1//CHD1//MRPS9//RARS2//ST8SIA1//ST3GAL6//HS3ST3B1//NFATC2//MYSM1//BMP7//ZNF217//MLXIPL//GCFC2//BMPR1B//PRKD2//APOB//MYD88//JAK3//NHLH2//ZNF292//PYCARD
GO:0031328	positive regulation of cellular biosynthetic process	Biological process	17	928	128	11765	1.68377	0.0232155	1	1.63422	0.132812	NFATC2//MYSM1//PHB//BMP7//MRAP2//MYD88//MLXIPL//KCTD13//LMO1//NHLH2//MNAT1//SOX11//PRKD2//ZNF292//JAK3//ENG//HAND1
GO:0002287	alpha-beta T cell activation involved in immune response	Biological process	2	22	128	11765	8.35582	0.0235359	1	1.62827	0.015625	IL12B//JAK3
GO:0002293	alpha-beta T cell differentiation involved in immune response	Biological process	2	22	128	11765	8.35582	0.0235359	1	1.62827	0.015625	IL12B//JAK3
GO:0006206	pyrimidine nucleobase metabolic process	Biological process	2	22	128	11765	8.35582	0.0235359	1	1.62827	0.015625	CRMP1//AGXT2
GO:0033627	cell adhesion mediated by integrin	Biological process	2	22	128	11765	8.35582	0.0235359	1	1.62827	0.015625	ITGA5//FERMT3
GO:0046717	acid secretion	Biological process	3	58	128	11765	4.75418	0.0251441	1	1.59956	0.0234375	GIPC1//CPLX1//GLS2
GO:0034641	cellular nitrogen compound metabolic process	Biological process	53	3873	128	11765	1.2578	0.0265065	1	1.57665	0.414062	ACHE//LMO1//SOX11//PHB//ENG//RUNX3//HAND1//PRMT7//SF3A3//PABPN1//MNAT1//MAFF//NFE2L3//POU6F2//GGT5//NT5C2//GNG10//RAB40B//RAB20//AGXT2//CRMP1//MUS81//KCTD13//NHEJ1//NR4A2//SSBP2//ZNF789//ZNF713//ZNF180//HOXB8//TRAK1//CHD1//BICD1//RARS2//NQO1//ATP2B1//NUDT15//NFATC2//MYSM1//BMP7//ZNF217//MLXIPL//GCFC2//BMPR1B//MRAP2//PRKD2//MRPS9//NHLH2//ZNF292//JAK3//MYD88//PSEN1//PYCARD
GO:0061448	connective tissue development	Biological process	4	104	128	11765	3.53516	0.0267007	1	1.57348	0.03125	BMPR1B//FBXW4//HAND1//BMP7
GO:0044249	cellular biosynthetic process	Biological process	46	3273	128	11765	1.2918	0.0269928	1	1.56875	0.359375	ACHE//LMO1//SOX11//PHB//ENG//RUNX3//HAND1//MAFF//NFE2L3//POU6F2//MNAT1//PABPN1//NR4A2//SSBP2//ZNF789//ZNF713//KCTD13//ZNF180//HOXB8//TRAK1//CHD1//MRPS9//RARS2//ST8SIA1//ST3GAL6//SCD5//ATP2B1//NQO1//GLS2//HS3ST3B1//NFATC2//MYSM1//BMP7//ZNF217//MLXIPL//GCFC2//GGT5//BMPR1B//MRAP2//PRKD2//APOB//MYD88//JAK3//NHLH2//ZNF292//PYCARD
GO:0009891	positive regulation of biosynthetic process	Biological process	17	946	128	11765	1.65173	0.0273382	1	1.56323	0.132812	NFATC2//MYSM1//PHB//BMP7//MRAP2//MYD88//MLXIPL//KCTD13//LMO1//NHLH2//MNAT1//SOX11//PRKD2//ZNF292//JAK3//ENG//HAND1
GO:0016070	RNA metabolic process	Biological process	37	2520	128	11765	1.34953	0.0275112	1	1.56049	0.289062	LMO1//SOX11//PHB//ENG//RUNX3//HAND1//PRMT7//SF3A3//PABPN1//MAFF//NFE2L3//POU6F2//MNAT1//NR4A2//SSBP2//ZNF789//ZNF713//KCTD13//ZNF180//HOXB8//TRAK1//CHD1//BICD1//RARS2//NFATC2//MYSM1//BMP7//ZNF217//MLXIPL//GCFC2//BMPR1B//PRKD2//NHLH2//ZNF292//JAK3//MYD88//PYCARD
GO:0006898	receptor-mediated endocytosis	Biological process	4	105	128	11765	3.50149	0.0275316	1	1.56017	0.03125	ACHE//BICD1//APOB//LRP3
GO:0090092	regulation of transmembrane receptor protein serine/threonine kinase signaling pathway	Biological process	4	105	128	11765	3.50149	0.0275316	1	1.56017	0.03125	ENG//BMP7//SOX11//GIPC1
GO:0043367	CD4-positive, alpha-beta T cell differentiation	Biological process	2	24	128	11765	7.65951	0.0277276	1	1.55709	0.015625	IL12B//JAK3
GO:0060393	regulation of pathway-restricted SMAD protein phosphorylation	Biological process	2	24	128	11765	7.65951	0.0277276	1	1.55709	0.015625	ENG//BMP7
GO:0072529	pyrimidine-containing compound catabolic process	Biological process	2	24	128	11765	7.65951	0.0277276	1	1.55709	0.015625	CRMP1//AGXT2
GO:0010557	positive regulation of macromolecule biosynthetic process	Biological process	16	877	128	11765	1.67688	0.0283159	1	1.54797	0.125	NFATC2//MYSM1//PHB//BMP7//MYD88//KCTD13//LMO1//NHLH2//MLXIPL//MNAT1//SOX11//PRKD2//ZNF292//JAK3//ENG//HAND1
GO:0019538	protein metabolic process	Biological process	43	3036	128	11765	1.30181	0.0296145	1	1.5285	0.335938	MNAT1//FKBP3//KRT1//UBOX5//FBXL20//KCTD13//TRIM2//SOX11//MRPS9//RARS2//ALPK2//HCK//BMPR1B//ADAM10//RUNX3//HS3ST3B1//ST8SIA1//ST3GAL6//TRAK1//CPD//ADAMTS2//ADAM19//PYCARD//MMP3//PSEN1//FBXW4//VWF//ENG//BMP7//PHB//MYSM1//PRKD2//PRMT7//GIPC1//MLXIPL//MYD88//IL12B//APOB//JAK3//ACHE//STK38//DAPK2//ITGA5
GO:0002292	T cell differentiation involved in immune response	Biological process	2	25	128	11765	7.35313	0.0299275	1	1.52393	0.015625	IL12B//JAK3
GO:0030947	regulation of vascular endothelial growth factor receptor signaling pathway	Biological process	2	25	128	11765	7.35313	0.0299275	1	1.52393	0.015625	ITGA5//PRKD2
GO:0042551	neuron maturation	Biological process	2	25	128	11765	7.35313	0.0299275	1	1.52393	0.015625	SCLT1//NRCAM
GO:0006836	neurotransmitter transport	Biological process	4	108	128	11765	3.40422	0.0301165	1	1.5212	0.03125	SLC32A1//GLS2//CPLX1//SLC25A4
GO:0042698	ovulation cycle	Biological process	3	63	128	11765	4.37686	0.0311263	1	1.50687	0.0234375	PHB//BMPR1B//NHLH2
GO:0008284	positive regulation of cell proliferation	Biological process	10	469	128	11765	1.95979	0.0318398	1	1.49703	0.078125	PRKD2//FBXW4//NFATC2//JAK3//IL12B//MNAT1//MYD88//SOX11//MLXIPL//ADAM10
GO:0098602	single organism cell adhesion	Biological process	5	162	128	11765	2.83685	0.0318616	1	1.49673	0.0390625	BMPR1B//ITGA5//FERMT3//NRCAM//PSEN1
GO:0006509	membrane protein ectodomain proteolysis	Biological process	2	26	128	11765	7.07031	0.0321945	1	1.49222	0.015625	ADAM10//PSEN1
GO:0030501	positive regulation of bone mineralization	Biological process	2	26	128	11765	7.07031	0.0321945	1	1.49222	0.015625	BMPR1B//BMP7
GO:0035710	CD4-positive, alpha-beta T cell activation	Biological process	2	26	128	11765	7.07031	0.0321945	1	1.49222	0.015625	IL12B//JAK3
GO:0070169	positive regulation of biomineral tissue development	Biological process	2	26	128	11765	7.07031	0.0321945	1	1.49222	0.015625	BMPR1B//BMP7
GO:0019222	regulation of metabolic process	Biological process	46	3312	128	11765	1.27658	0.0328353	1	1.48366	0.359375	MNAT1//LMO1//SOX11//PHB//ENG//RUNX3//HAND1//ACHE//PRMT7//MAFF//NR4A2//SSBP2//ZNF789//ZNF713//NFE2L3//POU6F2//KCTD13//ZNF180//HOXB8//TRAK1//CHD1//NQO1//PYCARD//DAPK2//VPS51//BMP7//NFATC2//MYSM1//ZNF217//MLXIPL//GCFC2//BMPR1B//MRAP2//GIPC1//PRKD2//PSEN1//STK38//MYD88//JAK3//APOB//NHLH2//ZNF292//PABPN1//ITGA5//SBF2//NHEJ1
GO:0060389	pathway-restricted SMAD protein phosphorylation	Biological process	2	27	128	11765	6.80845	0.0345268	1	1.46184	0.015625	ENG//BMP7
GO:0006725	cellular aromatic compound metabolic process	Biological process	51	3762	128	11765	1.24604	0.0358014	1	1.4461	0.398438	ACHE//LMO1//SOX11//PHB//ENG//RUNX3//HAND1//PRMT7//SF3A3//PABPN1//MNAT1//MAFF//NFE2L3//POU6F2//NT5C2//GNG10//RAB40B//RAB20//AGXT2//CRMP1//MUS81//KCTD13//NHEJ1//NR4A2//SSBP2//ZNF789//ZNF713//ZNF180//HOXB8//TRAK1//CHD1//BICD1//RARS2//ATP2B1//GIF//NUDT15//NFATC2//MYSM1//BMP7//ZNF217//MLXIPL//GCFC2//BMPR1B//MRAP2//PRKD2//SNCB//NHLH2//ZNF292//JAK3//MYD88//PYCARD
GO:0007178	transmembrane receptor protein serine/threonine kinase signaling pathway	Biological process	5	169	128	11765	2.71935	0.0372052	1	1.4294	0.0390625	ENG//BMP7//SOX11//BMPR1B//GIPC1
GO:0006518	peptide metabolic process	Biological process	3	68	128	11765	4.05503	0.0377885	1	1.42264	0.0234375	GGT5//MRPS9//PSEN1
GO:0042060	wound healing	Biological process	10	484	128	11765	1.89905	0.0382228	1	1.41768	0.078125	SELL//ITGA5//MAFF//APOB//ATP2B1//VWF//KRT1//FERMT3//MMP3//ENG
GO:0072358	cardiovascular system development	Biological process	11	553	128	11765	1.82831	0.0384936	1	1.41461	0.0859375	ITGA5//PLXDC1//NRCAM//ENG//HAND1//SOX11//MNAT1//KRT1//PRKD2//APOB//BMP7
GO:0072359	circulatory system development	Biological process	11	553	128	11765	1.82831	0.0384936	1	1.41461	0.0859375	ITGA5//PLXDC1//NRCAM//ENG//HAND1//SOX11//MNAT1//KRT1//PRKD2//APOB//BMP7
GO:0030155	regulation of cell adhesion	Biological process	5	171	128	11765	2.68755	0.0388272	1	1.41086	0.0390625	ADAM10//ITGA5//FERMT3//PRKD2//ENG
GO:0006775	fat-soluble vitamin metabolic process	Biological process	2	29	128	11765	6.3389	0.039381	1	1.40471	0.015625	CALB1//CYP24A1
GO:0060548	negative regulation of cell death	Biological process	7	293	128	11765	2.1959	0.040854	1	1.38877	0.0546875	MNAT1//PHB//BMP7//SNCB//SLC25A4//JAK3//SOX11
GO:0071396	cellular response to lipid	Biological process	5	174	128	11765	2.64121	0.0413405	1	1.38362	0.0390625	MYD88//NR4A2//BMP7//CYP24A1//APOB
GO:0010467	gene expression	Biological process	41	2933	128	11765	1.28485	0.041439	1	1.38259	0.320312	LMO1//SOX11//PHB//ENG//RUNX3//HAND1//PRMT7//SF3A3//PABPN1//MAFF//NFE2L3//POU6F2//MNAT1//NR4A2//SSBP2//ZNF789//ZNF713//KCTD13//ZNF180//HOXB8//TRAK1//CHD1//BICD1//MRPS9//RARS2//ADAMTS2//PSEN1//PYCARD//NFATC2//MYSM1//BMP7//ZNF217//MLXIPL//GCFC2//BMPR1B//GIPC1//PRKD2//NHLH2//ZNF292//JAK3//MYD88
GO:0051090	regulation of sequence-specific DNA binding transcription factor activity	Biological process	6	234	128	11765	2.35677	0.0425152	1	1.37146	0.046875	BMP7//PRKD2//HAND1//NHLH2//PYCARD//MYD88
GO:0033619	membrane protein proteolysis	Biological process	2	31	128	11765	5.92994	0.044477	1	1.35186	0.015625	PSEN1//ADAM10
GO:0009058	biosynthetic process	Biological process	46	3378	128	11765	1.25164	0.044978	1	1.347	0.359375	ACHE//LMO1//SOX11//PHB//ENG//RUNX3//HAND1//MAFF//NFE2L3//POU6F2//MNAT1//PABPN1//NR4A2//SSBP2//ZNF789//ZNF713//KCTD13//ZNF180//HOXB8//TRAK1//CHD1//MRPS9//RARS2//ST8SIA1//ST3GAL6//SCD5//ATP2B1//NQO1//GLS2//HS3ST3B1//NFATC2//MYSM1//BMP7//ZNF217//MLXIPL//GCFC2//GGT5//BMPR1B//MRAP2//PRKD2//APOB//MYD88//JAK3//NHLH2//ZNF292//PYCARD
GO:0045667	regulation of osteoblast differentiation	Biological process	3	73	128	11765	3.77729	0.0451189	1	1.34564	0.0234375	SOX11//BMPR1B//BMP7
GO:0006139	nucleobase-containing compound metabolic process	Biological process	49	3645	128	11765	1.23561	0.0464459	1	1.33305	0.382812	ACHE//LMO1//SOX11//PHB//ENG//RUNX3//HAND1//PRMT7//SF3A3//PABPN1//MNAT1//MAFF//NFE2L3//POU6F2//NT5C2//GNG10//RAB40B//RAB20//AGXT2//CRMP1//MUS81//KCTD13//NHEJ1//NR4A2//SSBP2//ZNF789//ZNF713//ZNF180//HOXB8//TRAK1//CHD1//BICD1//RARS2//ATP2B1//NUDT15//NFATC2//MYSM1//BMP7//ZNF217//MLXIPL//GCFC2//BMPR1B//MRAP2//PRKD2//NHLH2//ZNF292//JAK3//MYD88//PYCARD
GO:0009611	response to wounding	Biological process	12	642	128	11765	1.71802	0.0467455	1	1.33026	0.09375	SELL//ITGA5//MAFF//APOB//ATP2B1//VWF//MMP3//ENG//KRT1//MYD88//FERMT3//ACHE
GO:0002286	T cell activation involved in immune response	Biological process	2	32	128	11765	5.74463	0.0471118	1	1.32687	0.015625	IL12B//JAK3
GO:0003279	cardiac septum development	Biological process	2	32	128	11765	5.74463	0.0471118	1	1.32687	0.015625	HAND1//SOX11
GO:0046777	protein autophosphorylation	Biological process	4	125	128	11765	2.94125	0.04741	1	1.32413	0.03125	ENG//DAPK2//PRKD2//JAK3
GO:0030522	intracellular receptor signaling pathway	Biological process	5	183	128	11765	2.51131	0.0494623	1	1.30573	0.0390625	PYCARD//ZNF536//PHB//CYP24A1//NR4A2
GO:0007167	enzyme linked receptor protein signaling pathway	Biological process	12	648	128	11765	1.70211	0.0495418	1	1.30503	0.09375	ADAM10//ENG//BMP7//SOX11//BMPR1B//GIPC1//ITGA5//PRKD2//CILP//MYD88//PSEN1//JAK3
GO:0051092	positive regulation of NF-kappaB transcription factor activity	Biological process	3	76	128	11765	3.62819	0.0498313	1	1.3025	0.0234375	PRKD2//PYCARD//MYD88

## Sheet: CC
#Column "GO.ID" stands for the ID of gene ontology term
#Column "Term" stands for the name of gene ontology term
#Column "Ontology" stands for the ontology of GOID belongs to
#Column "Count" stands for the number of DE genes associated with the listed GOID
#Column "Pop.Hits" stands for the number of background population genes associated with the listed GOID
#Column "List.Total" stands for the total number of DE genes
#Column "Pop.Total" stands for the total number of background population genes
#Column "Fold.Enrichment" stands for the Fold Enrichment value of the GOID, it equals (Count/Pop.Hits)/(List.Total/Pop.Total)
#Column "Pvalue" stands for the significance testing value of the GOID
#Column "FDR" stands for the false discovery rate of the GOID, using Benjamini & Hochberg (1995) method
#Column "Enrichment.Score" stands for the Enrichment Score value of the GOID, it equals (-log10(Pvalue))
#Column "Gene.Ratio" stands for the Gene Ratio value genes associated with the GOID, it equals (Count/List.Total)
#Column "GENES" stands for the DE genes associated with the GOID
GO.ID	Term	Ontology	Count	Pop.Hits	List.Total	Pop.Total	Fold.Enrichment	Pvalue	FDR	Enrichment.Score	Gene.Ratio	GENES
GO:0030425	dendrite	Cellular component	8	184	123	11673	4.12619	0.000720809	0.21177	3.14218	0.0650407	GIPC1//PSEN1//SLC32A1//CALB1//PLXDC1//ACHE//CPLX1//MMP3
GO:0030136	clathrin-coated vesicle	Cellular component	5	70	123	11673	6.77875	0.000838692	0.21177	3.0764	0.0406504	VWF//APOB//SLC32A1//CLVS2//EPN3
GO:0009897	external side of plasma membrane	Cellular component	5	100	123	11673	4.74512	0.00406292	0.418063	2.39116	0.0406504	GGT5//ITGA5//NRCAM//ENG//VWF
GO:0030135	coated vesicle	Cellular component	5	100	123	11673	4.74512	0.00406292	0.418063	2.39116	0.0406504	CLVS2//EPN3//VWF//APOB//SLC32A1
GO:0036477	somatodendritic compartment	Cellular component	9	297	123	11673	2.87583	0.00413924	0.418063	2.38308	0.0731707	CALB1//PLXDC1//ACHE//CPLX1//MMP3//NQO1//PSEN1//GIPC1//SLC32A1
GO:0005774	vacuolar membrane	Cellular component	4	71	123	11673	5.34662	0.00662421	0.455643	2.17887	0.0325203	AP1M1//TMEM63A//PSEN1//SBF2
GO:0005622	intracellular	Cellular component	99	8264	123	11673	1.1369	0.00946046	0.455643	2.02409	0.804878	ZNF217//AP1M1//UBOX5//FBXW4//ADD3//GNG10//PSEN1//RUNX3//FERMT3//PABPN1//SNCB//SFXN4//ARMC10//TRAK1//NFATC2//CALB1//NT5C2//MLXIPL//NQO1//BICD1//PRMT7//JAK3//CPLX1//MYD88//SCD5//MRAP2//KIF1B//PLIN2//VWF//FKBP3//NHEJ1//MRPL40//NR4A2//SOX11//SSBP2//PRKD2//ZNF292//CPD//CHD1//POU6F2//GCFC2//HOXB8//ZNF536//MMP3//ADAM10//MT1A//ACHE//STK38//ITGA5//DAPK2//MNAT1//FBXL20//PRICKLE2//CRMP1//LPGAT1//BRINP1//KLH…
GO:0044464	cell part	Cellular component	111	9598	123	11673	1.09754	0.0094649	0.455643	2.02388	0.902439	NFATC2//STK38//SLCO3A1//CDH15//MRAP2//SLC32A1//PLXDC1//APOB//ACHE//MYD88//SLC4A2//ADAM10//PLIN2//VPS51//ZNF789//ZNF713//RAB40B//ZNF180//RAB20//PSEN1//EPN3//MMP3//GIF//GIPC1//CALB1//NQO1//CPLX1//UBOX5//FBXW4//GNG10//PABPN1//ITGA5//DAPK2//MNAT1//SOX11//SSBP2//PRKD2//FBXL20//PRICKLE2//CRMP1//LPGAT1//BRINP1//KLHDC8A//TRIM2//KLHL5//ENG//RUNX3//HAND1//NHLH2//MLXIPL//NHEJ1//SELL//CALY//SLC25A4//NRCAM//P…
GO:0005623	cell	Cellular component	111	9599	123	11673	1.09742	0.00952451	0.455643	2.02116	0.902439	NFATC2//STK38//SLCO3A1//CDH15//MRAP2//SLC32A1//PLXDC1//APOB//ACHE//MYD88//SLC4A2//ADAM10//PLIN2//ZNF217//AP1M1//UBOX5//FBXW4//ADD3//VPS51//ZNF789//ZNF713//RAB40B//ZNF180//RAB20//GNG10//PSEN1//RUNX3//FERMT3//PABPN1//SNCB//SFXN4//ARMC10//TRAK1//CALB1//NT5C2//MLXIPL//NQO1//BICD1//PRMT7//JAK3//CPLX1//SCD5//KIF1B//VWF//SELL//CALY//SLC25A4//NRCAM//PHB//HRH2//HS3ST3B1//BMPR1B//ATP2B1//ITGA5//FKBP3//NHEJ…
GO:0043005	neuron projection	Cellular component	10	403	123	11673	2.3549	0.0100951	0.455643	1.99589	0.0813008	CALB1//NRCAM//ACHE//PSEN1//PLXDC1//CPLX1//MMP3//GIPC1//SLC32A1//SNCB
GO:0044297	cell body	Cellular component	7	228	123	11673	2.91367	0.0103786	0.455643	1.98386	0.0569106	CALB1//NQO1//PLXDC1//ACHE//CPLX1//PSEN1//MMP3
GO:1902554	serine/threonine protein kinase complex	Cellular component	3	45	123	11673	6.32683	0.0117416	0.455643	1.93027	0.0243902	PYCARD//ENG//MNAT1
GO:0005765	lysosomal membrane	Cellular component	3	46	123	11673	6.18929	0.0124659	0.455643	1.90428	0.0243902	AP1M1//TMEM63A//PSEN1
GO:0044437	vacuolar part	Cellular component	4	87	123	11673	4.36333	0.0133501	0.455643	1.87451	0.0325203	SBF2//AP1M1//TMEM63A//PSEN1
GO:0044421	extracellular region part	Cellular component	13	620	123	11673	1.98989	0.013534	0.455643	1.86858	0.105691	ADAMTS2//ACHE//BMP5//LGI1//GIF//PLXDC1//MMP3//IL12B//ENG//CILP//APOB//MFAP5//BICD1
GO:0097458	neuron part	Cellular component	11	492	123	11673	2.1218	0.0146807	0.46336	1.83325	0.0894309	PSEN1//ACHE//CALB1//NQO1//PLXDC1//CPLX1//GIPC1//SLC32A1//NRCAM//MMP3//SNCB
GO:0030424	axon	Cellular component	6	194	123	11673	2.93513	0.0166888	0.48543	1.77758	0.0487805	SNCB//SLC32A1//CALB1//NRCAM//ACHE//PSEN1
GO:0045202	synapse	Cellular component	8	312	123	11673	2.4334	0.0173025	0.48543	1.76189	0.0650407	ACHE//PSEN1//SLC32A1//GIPC1//MYD88//SNCB//NRCAM//CPLX1
GO:0098552	side of membrane	Cellular component	5	148	123	11673	3.20616	0.0200628	0.533247	1.69761	0.0406504	ITGA5//NRCAM//ENG//VWF//GGT5
GO:0043025	neuronal cell body	Cellular component	6	205	123	11673	2.77763	0.0212755	0.537207	1.67212	0.0487805	CALB1//NQO1//PLXDC1//ACHE//CPLX1//PSEN1
GO:0009986	cell surface	Cellular component	8	331	123	11673	2.29371	0.0236995	0.553591	1.62526	0.0650407	ITGA5//NRCAM//ENG//VWF//GGT5//ACHE//ADAM10//PSEN1
GO:0043198	dendritic shaft	Cellular component	2	23	123	11673	8.25239	0.0241168	0.553591	1.61768	0.0162602	GIPC1//PSEN1
GO:0044429	mitochondrial part	Cellular component	10	480	123	11673	1.97713	0.0301349	0.632411	1.52093	0.0813008	AGXT2//RARS2//GLS2//MRPL40//MRPS9//SLC25A4//CYP24A1//PSEN1//NNT//PHB
GO:1902911	protein kinase complex	Cellular component	3	65	123	11673	4.38011	0.0310772	0.632411	1.50756	0.0243902	PYCARD//ENG//MNAT1
GO:0031012	extracellular matrix	Cellular component	6	225	123	11673	2.53073	0.0316705	0.632411	1.49935	0.0487805	ADAMTS2//CILP//MFAP5//ACHE//MMP3//VWF
GO:0030665	clathrin-coated vesicle membrane	Cellular component	2	27	123	11673	7.02981	0.0325598	0.632411	1.48732	0.0162602	APOB//SLC32A1
GO:0031594	neuromuscular junction	Cellular component	2	28	123	11673	6.77875	0.034827	0.641606	1.45808	0.0162602	ACHE//PSEN1
GO:0031982	vesicle	Cellular component	11	564	123	11673	1.85093	0.0355742	0.641606	1.44886	0.0894309	CALY//BICD1//BMP5//ADAM10//GIPC1//CLVS2//EPN3//VWF//SLC32A1//AP1M1//APOB
GO:0044424	intracellular part	Cellular component	92	7823	123	11673	1.11607	0.0379885	0.648139	1.42035	0.747967	UBOX5//FBXW4//GNG10//PABPN1//NFATC2//STK38//ITGA5//DAPK2//MNAT1//SOX11//SSBP2//PRKD2//FBXL20//PRICKLE2//CRMP1//LPGAT1//BRINP1//KLHDC8A//TRIM2//KLHL5//ENG//RUNX3//HAND1//NHLH2//MLXIPL//NHEJ1//SLC25A4//CYP24A1//PSEN1//MMP3//CALY//BICD1//SNCB//SFXN4//ARMC10//TRAK1//CALB1//NT5C2//NQO1//AP1M1//PRMT7//JAK3//CPLX1//MYD88//SCD5//MRAP2//KIF1B//PLIN2//VWF//CLVS2//GIF//VPS29//ACHE//ADD3//GIPC1//MT1A//SCLT1/…
GO:0044420	extracellular matrix part	Cellular component	3	72	123	11673	3.95427	0.0402628	0.648139	1.3951	0.0243902	ACHE//MFAP5//CILP
GO:0043235	receptor complex	Cellular component	4	124	123	11673	3.06137	0.0419506	0.648139	1.37726	0.0325203	ITGA5//CSF2RB//ENG//BMPR1B
GO:0030118	clathrin coat	Cellular component	2	31	123	11673	6.12274	0.04198	0.648139	1.37696	0.0162602	AP1M1//SCLT1
GO:0005791	rough endoplasmic reticulum	Cellular component	2	32	123	11673	5.9314	0.0444766	0.648139	1.35187	0.0162602	ACHE//PSEN1
GO:0030173	integral component of Golgi membrane	Cellular component	2	32	123	11673	5.9314	0.0444766	0.648139	1.35187	0.0162602	ST8SIA1//ST3GAL6
GO:0005802	trans-Golgi network	Cellular component	3	76	123	11673	3.74615	0.0460612	0.648139	1.33666	0.0243902	CLVS2//BICD1//CPD
GO:0005615	extracellular space	Cellular component	10	517	123	11673	1.83564	0.046204	0.648139	1.33532	0.0813008	APOB//BMP5//LGI1//GIF//PLXDC1//ACHE//MMP3//IL12B//ENG//CILP
GO:0031228	intrinsic component of Golgi membrane	Cellular component	2	34	123	11673	5.5825	0.0496297	0.673331	1.30426	0.0162602	ST8SIA1//ST3GAL6

## Sheet: MF
#Column "GO.ID" stands for the ID of gene ontology term
#Column "Term" stands for the name of gene ontology term
#Column "Ontology" stands for the ontology of GOID belongs to
#Column "Count" stands for the number of DE genes associated with the listed GOID
#Column "Pop.Hits" stands for the number of background population genes associated with the listed GOID
#Column "List.Total" stands for the total number of DE genes
#Column "Pop.Total" stands for the total number of background population genes
#Column "Fold.Enrichment" stands for the Fold Enrichment value of the GOID, it equals (Count/Pop.Hits)/(List.Total/Pop.Total)
#Column "Pvalue" stands for the significance testing value of the GOID
#Column "FDR" stands for the false discovery rate of the GOID, using Benjamini & Hochberg (1995) method
#Column "Enrichment.Score" stands for the Enrichment Score value of the GOID, it equals (-log10(Pvalue))
#Column "Gene.Ratio" stands for the Gene Ratio value genes associated with the GOID, it equals (Count/List.Total)
#Column "GENES" stands for the DE genes associated with the GOID
GO.ID	Term	Ontology	Count	Pop.Hits	List.Total	Pop.Total	Fold.Enrichment	Pvalue	FDR	Enrichment.Score	Gene.Ratio	GENES
GO:0005488	binding	Molecular function	118	9440	136	12475	1.1466	0.000968794	0.394049	3.01377	0.867647	PABPN1//TMEM63A//STK38//HOXB8//RUNX3//SOX11//NHLH2//ACHE//VWF//SELL//SF3A3//ZNF789//ZNF713//ZNF180//NFATC2//NHEJ1//MUS81//ZNF292//CHD1//TADA2B//GCFC2//SSBP2//GIPC1//ADD3//LGI1//ENG//MYD88//BMP5//IL16//IL12B//ITGA5//FERMT3//ADAM10//SCD5//SNCB//CALB1//CDH17//CDH15//KRT1//LMO1//ZNF217//ALPK2//CSF2RB//LRP11//NT5C2//UBOX5//FBXW4//NR4A2//NQO1//CMYA5//CCDC59//AP1M1//PRKD2//FBXL20//PLXDC1//SAC3D1//ADAM19…
GO:0044212	transcription regulatory region DNA binding	Molecular function	9	244	136	12475	3.38341	0.0014025	0.394049	2.8531	0.0661765	HOXB8//RUNX3//SOX11//MLXIPL//ZNF536//NFATC2//ZNF217//PHB//HAND1
GO:0000975	regulatory region DNA binding	Molecular function	9	255	136	12475	3.23746	0.00189903	0.394049	2.72147	0.0661765	HOXB8//RUNX3//SOX11//MLXIPL//NFATC2//ZNF217//PHB//HAND1//ZNF536
GO:0001067	regulatory region nucleic acid binding	Molecular function	9	255	136	12475	3.23746	0.00189903	0.394049	2.72147	0.0661765	HOXB8//RUNX3//SOX11//MLXIPL//NFATC2//ZNF217//PHB//HAND1//ZNF536
GO:0008237	metallopeptidase activity	Molecular function	6	130	136	12475	4.2336	0.0029719	0.493335	2.52697	0.0441176	CPD//ADAMTS2//ADAM19//MMP3//ADAM10//MYSM1
GO:0005178	integrin binding	Molecular function	4	62	136	12475	5.91793	0.00462435	0.582398	2.33495	0.0294118	ITGA5//FERMT3//ADAM10//VWF
GO:0050839	cell adhesion molecule binding	Molecular function	5	101	136	12475	4.54099	0.00491179	0.582398	2.30876	0.0367647	ITGA5//FERMT3//ADAM10//VWF//PSEN1
GO:0019899	enzyme binding	Molecular function	16	738	136	12475	1.98868	0.00650171	0.674552	2.18697	0.117647	SELL//VWF//ADD3//KCTD13//BICD1//JAKMIP2//MLXIPL//ADAM10//SBF2//VPS51//STK38//PHB//DOCK10//SLC25A4//APOB//HAND1
GO:0004222	metalloendopeptidase activity	Molecular function	4	80	136	12475	4.5864	0.0112863	0.886019	1.94745	0.0294118	ADAMTS2//ADAM19//MMP3//ADAM10
GO:0005024	transforming growth factor beta-activated receptor activity	Molecular function	2	15	136	12475	12.2304	0.0112886	0.886019	1.94736	0.0147059	BMPR1B//ENG
GO:0015301	anion:anion antiporter activity	Molecular function	2	16	136	12475	11.466	0.0128099	0.886019	1.89245	0.0147059	SLC4A2//SLC25A4
GO:0030276	clathrin binding	Molecular function	2	16	136	12475	11.466	0.0128099	0.886019	1.89245	0.0147059	CALY//SCLT1
GO:0008373	sialyltransferase activity	Molecular function	2	18	136	12475	10.192	0.0161024	1	1.79311	0.0147059	ST3GAL6//ST8SIA1
GO:0051020	GTPase binding	Molecular function	4	91	136	12475	4.032	0.0174117	1	1.75916	0.0294118	KCTD13//BICD1//VPS51//DOCK10
GO:0003677	DNA binding	Molecular function	20	1119	136	12475	1.63946	0.0186775	1	1.72868	0.147059	HOXB8//RUNX3//SOX11//SSBP2//MLXIPL//NFATC2//MAFF//NR4A2//NFE2L3//POU6F2//HAND1//ZNF217//PHB//ZNF536//NHEJ1//MUS81//ZNF292//CHD1//TADA2B//GCFC2
GO:0004675	transmembrane receptor protein serine/threonine kinase activity	Molecular function	2	20	136	12475	9.17279	0.019715	1	1.7052	0.0147059	BMPR1B//ENG
GO:0005102	receptor binding	Molecular function	17	940	136	12475	1.65891	0.0266875	1	1.57369	0.125	ENG//MYD88//BMP5//IL16//IL12B//ITGA5//FERMT3//ADAM10//VWF//BMP7//MRAP2//BICD1//APOB//CALY//TRAK1//LGI1//GIPC1
GO:0008270	zinc ion binding	Molecular function	19	1104	136	12475	1.57865	0.0306727	1	1.51325	0.139706	LMO1//ZNF217//CA13//UBOX5//NR4A2//MNAT1//SF3A3//ZNF292//CPD//ZNF789//PRICKLE2//ZNF713//ADAMTS2//TADA2B//ZNF180//TRIM2//ZNF536//MMP3//MT1A
GO:0005200	structural constituent of cytoskeleton	Molecular function	3	64	136	12475	4.29975	0.0325961	1	1.48683	0.0220588	KRT1//ADD3//BICD1
GO:0043167	ion binding	Molecular function	47	3402	136	12475	1.26726	0.0364389	1	1.43843	0.345588	STK38//SCD5//SNCB//CALB1//CDH17//CDH15//ALPK2//DAPK2//PRKD2//RARS2//JAK3//CHD1//KIF1B//HCK//BMPR1B//ATP2B1//RUNX3//DOCK10//RAB40B//RAB20//APOB//FERMT3//SELL//LMO1//ZNF217//CA13//UBOX5//NR4A2//MNAT1//SF3A3//ZNF292//CPD//ZNF789//PRICKLE2//ZNF713//ADAMTS2//TADA2B//ZNF180//TRIM2//ZNF536//MMP3//MT1A//AGXT2//ACHE//SBF2//ADD3//CLVS2
GO:0042803	protein homodimerization activity	Molecular function	9	418	136	12475	1.975	0.0392589	1	1.40606	0.0661765	MLXIPL//GIPC1//SBF2//PYCARD//ACHE//ENG//ADAM10//VWF//HAND1
GO:0043565	sequence-specific DNA binding	Molecular function	10	494	136	12475	1.85684	0.043653	1	1.35999	0.0735294	HOXB8//RUNX3//SOX11//NFATC2//MAFF//NR4A2//MLXIPL//NFE2L3//POU6F2//HAND1
GO:0005515	protein binding	Molecular function	87	7051	136	12475	1.1318	0.0461029	1	1.33627	0.639706	NHLH2//VWF//SELL//GIPC1//ADD3//LGI1//ENG//MYD88//BMP5//IL16//IL12B//ITGA5//FERMT3//ADAM10//DAPK2//ACHE//PSEN1//JAKMIP2//PEX16//SCLT1//BMP7//BICD1//MLXIPL//ZNF292//JAK3//KCTD13//CPLX1//SLC25A4//APOB//HAND1//SBF2//VPS51//NRCAM//STK38//MRAP2//CALY//PYCARD//MMP3//CHD1//MYSM1//PHB//BMPR1B//NFE2L3//MNAT1//TRAK1//DOCK10//KRT1//LMO1//NFATC2//ZNF217//ALPK2//CSF2RB//LRP11//NHEJ1//NT5C2//UBOX5//PABPN1//FBXW…
GO:0015291	secondary active transmembrane transporter activity	Molecular function	4	126	136	12475	2.912	0.0489212	1	1.3105	0.0294118	CDH17//SLC4A2//SLC25A4//SLC32A1
GO:0005518	collagen binding	Molecular function	2	33	136	12475	5.55927	0.0499961	1	1.30106	0.0147059	ACHE//VWF
