# Supplementary material for: Transcriptome-wide m6A profiling reveals mRNA post-transcriptional modification of boar sperm during cryopreservation
Source: BMC Genomics. 2021 Aug 3;22:588. doi: 10.1186/s12864-021-07904-8 (PMC8335898; doi:10.1186/s12864-021-07904-8)
Supplement: Supplementary file 8 — Additional file 8: Table S6-1. KEGG analysis of up-methylated mRNAs [file 12864_2021_7904_MOESM8_ESM.xls]

## Sheet: ssc
#Column "PathwayID" stands for Pathway identifiers used in KEGG
#Column "Definition" stands for the definition of the PathwayID
#Column "OriginalWebSite"stands for The map's website,the nodes with red frame and red symbol are associated with the DE genes, green nodes have no significance
#Column "p-value"
"Fisher-Pvalue" stands for the enrichment p-value of the PathwayID used Fisher's exact test
#Column "SelectionCounts" stands for the Count of the DE genes' entities directly associated with the listed PathwayID
#Column "SelectionSize" stands for the total number of the DE genes' entities
#Column "Count" stands for the count of the chosen background population genes' entities associated with the listed PathwayID
#Column "Size" stands for the total number of chosen background population genes' entities
#Column "FDR" stands for the false discovery rate of the PathwayID
#Column "Enrichment_Score" stands for the Enrichment Score value of the PathwayID, it equals "-log10(Pvalue)"
#Column "GeneRatio" stands for the Gene Ratio value of the PathwayID, it equals "SelectionCounts/SelectionSize"
#Column "GENES" stands for the DE genes associated with the PathwayID
PathwayID	Definition	OriginalWebSite	Fisher-Pvalue	SelectionCounts	SelectionSize	Count	Size	FDR	Enrichment_Score	GeneRatio	Genes
ssc05220	Chronic myeloid leukemia	http://www.genome.jp/kegg-bin/show_pathway?ssc05220+100524544+397536+100157974+100518854+100135662+100518275+100170851+100151828+100512633+397142+397550+397340+396665	4.81237e-05	13	374	69	7141	0.0142446	4.31764	0.034759	ABL1//BCL2L1//BCR//CBL//CHUK//MECOM//PTPN11//RB1//RUNX1//SMAD4//STAT5A//STAT5B//TGFBR1
ssc05100	Bacterial invasion of epithelial cells	http://www.genome.jp/kegg-bin/show_pathway?ssc05100+100154518+100621541+100518854+100523778+100737993+100522109+397620+100155091+100627149+100510936+100621037	0.00186149	11	374	76	7141	0.2755	2.73014	0.029412	ARPC3//BCAR1//CBL//CTNNA1//CTTN//ELMO1//FN1//ITGA5//RAC1//SEPT2//SEPT9
ssc04150	mTOR signaling pathway	http://www.genome.jp/kegg-bin/show_pathway?ssc04150+100157453+100519104+100038030+100627508+396696+100512686+100192445+100153321+100513798	0.003706	9	374	60	7141	0.297027	2.43109	0.024064	CAB39//CAB39L//EIF4E//EIF4EBP1//HIF1A//IRS1//PDPK1//RRAGA//RRAGC
ssc05200	Pathways in cancer	http://www.genome.jp/kegg-bin/show_pathway?ssc05200+100524544+100517932+397582+397536+100157974+100113425+100518854+100155896+100135662+100523778+397643+397620+733588+397523+100516546+396696+397059+100517170+100518275+100624450+100156184+100627995+100152679+100518663+100627149+100519155+100151828+100512633+397142+397550+397340+396665+100625290	0.00401389	33	374	390	7141	0.297027	2.39643	0.088235	ABL1//APC//AR//BCL2L1//BCR//BMP4//CBL//CCDC6//CHUK//CTNNA1//FGF2//FN1//GNA11//GNAI2//GNB2//HIF1A//ITGA2B//MAX//MECOM//MSH6//NCOA4//PIAS2//PLCB1//PLCG2//RAC1//RALBP1//RB1//RUNX1//SMAD4//STAT5A//STAT5B//TGFBR1//ZBTB16
ssc04144	Endocytosis	http://www.genome.jp/kegg-bin/show_pathway?ssc04144+100514408+100513395+100523962+100156861+100154518+100513350+100134958+100037959+100518854+100518076+100154193+100520151+595132+100157049+595117+100514319+100155580+100513326+396665+100157546+100623578+100525252+100511806	0.0070163	23	374	254	7141	0.391328	2.15389	0.061497	AP2S1//ARFGAP2//ARFGAP3//ARFGEF1//ARPC3//ASAP2//CAPZB//CAPZB//CBL//EPS15//GBF1//GIT1//KIF5B//PSD//RAB11A//RABEP1//SH3GL2//SMAP1//TGFBR1//USP8//VPS35//WIPF2//ZFYVE16
ssc04152	AMPK signaling pathway	http://www.genome.jp/kegg-bin/show_pathway?ssc04152+100157453+100519104+100156017+100627508+100337681+397561+733621+100512686+100192445+100151822+396670+751859+100523386	0.00793232	13	374	117	7141	0.391328	2.1006	0.034759	CAB39//CAB39L//CCNA1//EIF4EBP1//ELAVL1//FASN//FOXO3//IRS1//PDPK1//RAB2A//SCD//SIRT1//TBC1D1
ssc03013	RNA transport	http://www.genome.jp/kegg-bin/show_pathway?ssc03013+100038030+100627508+449528+100516495+100524914+100518449+100522198+100621146+100153958+100739449+100125839+100739864+100521629+100127139+100154832	0.0131136	15	374	152	7141	0.50909	1.88228	0.040107	EIF4E//EIF4EBP1//EIF4G1//EIF4G3//GEMIN5//KPNB1//NUP98//NUPL2//PABPC1//POP1//RAE1//SEC13//SRRM1//SUMO1//THOC2
ssc04390	Hippo signaling pathway	http://www.genome.jp/kegg-bin/show_pathway?ssc04390+100517932+100113425+780426+100523778+100152165+100415907+100152635+100520699+397378+100156165+397142+396665+100513827+100153160	0.013768	14	374	139	7141	0.50909	1.86113	0.037433	APC//BMP4//CCND3//CTNNA1//LATS1//LATS2//MPP5//NF2//PPP1CB//SAV1//SMAD4//TGFBR1//WWC1//YWHAB
ssc05202	Transcriptional misregulation in cancer	http://www.genome.jp/kegg-bin/show_pathway?ssc05202+100627910+397536+100624635+100157726+396933+100153347+100628112+100517170+733590+100525104+100512633+100155806+100621221+100524070+100625290	0.0154791	15	374	155	7141	0.50909	1.81025	0.040107	AFF1//BCL2L1//BMP2K//ETV6//FUT8//GOLPH3L//IL1R2//MAX//MEF2C//REL//RUNX1//RUNX2//SIN3A//TCF3//ZBTB16
ssc04120	Ubiquitin mediated proteolysis	http://www.genome.jp/kegg-bin/show_pathway?ssc04120+100519830+100518854+100511787+100525708+100153537+100136900+396617+100627995+100624971+100518931+100622166+100525439+100523265	0.0228569	13	374	134	7141	0.637663	1.64098	0.034759	ANAPC1//CBL//CUL3//CUL5//HERC1//KEAP1//MAP3K1//PIAS2//PIAS4//TRIM37//TRIP12//UBA1//UBE2D3
ssc05014	Amyotrophic lateral sclerosis (ALS)	http://www.genome.jp/kegg-bin/show_pathway?ssc05014+100513283+397536+100623647+100515684+100627149+100627068+100524985	0.023697	7	374	55	7141	0.637663	1.62531	0.018717	APAF1//BCL2L1//GRIA1//GRIN2C//RAC1//SLC1A2//TOMM40L
ssc04810	Regulation of actin cytoskeleton	http://www.genome.jp/kegg-bin/show_pathway?ssc04810+100514879+100517932+100154518+100621541+397643+397620+100520151+397059+100155091+100037284+100511837+100623031+397378+100627149+494457+100157825+100520515	0.0300709	17	374	198	7141	0.698659	1.52185	0.045455	ABI2//APC//ARPC3//BCAR1//FGF2//FN1//GIT1//ITGA2B//ITGA5//ITGB8//PAK2//PIP4K2B//PPP1CB//RAC1//RDX//SSH1//SSH2
ssc04919	Thyroid hormone signaling pathway	http://www.genome.jp/kegg-bin/show_pathway?ssc04919+396696+100513621+100628203+100151978+100515423+574068+100135658+100192445+100152679+100518663+100621221	0.0339314	11	374	113	7141	0.698659	1.4694	0.029412	HIF1A//MED1//MED13//MED13L//MED14//NCOA1//NCOA2//PDPK1//PLCB1//PLCG2//SIN3A
ssc04012	ErbB signaling pathway	http://www.genome.jp/kegg-bin/show_pathway?ssc04012+100524544+100627019+100518854+100627508+100620969+100511837+100518663+397550+397340	0.0352213	9	374	86	7141	0.698659	1.45319	0.024064	ABL1//ABL2//CBL//EIF4EBP1//EREG//PAK2//PLCG2//STAT5A//STAT5B
ssc04010	MAPK signaling pathway	http://www.genome.jp/kegg-bin/show_pathway?ssc04010+100135662+100522469+397643+100628112+100526122+100520164+396617+100515448+100154202+100521718+100517170+100518275+733590+100739450+100511837+100738389+100627149+100622172+100516577+396665	0.035405	20	374	248	7141	0.698659	1.45093	0.053476	CHUK//DUSP1//FGF2//IL1R2//LAMTOR3//MAP2K5//MAP3K1//MAP3K13//MAP3K4//MAPK8IP3//MAX//MECOM//MEF2C//NFATC3//PAK2//PPM1A//RAC1//TAOK1//TAOK1//TGFBR1
ssc00250	Alanine, aspartate and glutamate metabolism	http://www.genome.jp/kegg-bin/show_pathway?ssc00250+100048942+100157072+396929+397209+100152915	0.0379816	5	374	36	7141	0.70266	1.42043	0.013369	ADSS//ALDH5A1//GAD2//GFPT1//RIMKLB
ssc04722	Neurotrophin signaling pathway	http://www.genome.jp/kegg-bin/show_pathway?ssc04722+100524544+100529116+733621+100512686+414852+100520164+396617+100192445+100518663+100170851+100627149	0.0444003	11	374	118	7141	0.746695	1.35261	0.029412	ABL1//ARHGDIA//FOXO3//IRS1//MAGED1//MAP2K5//MAP3K1//PDPK1//PLCG2//PTPN11//RAC1
ssc05212	Pancreatic cancer	http://www.genome.jp/kegg-bin/show_pathway?ssc05212+397536+100135662+100627149+100519155+100151828+397142+396665	0.0454072	7	374	63	7141	0.746695	1.34288	0.018717	BCL2L1//CHUK//RAC1//RALBP1//RB1//SMAD4//TGFBR1
