# Supplementary material for: Transcriptome-wide m6A profiling reveals mRNA post-transcriptional modification of boar sperm during cryopreservation
Source: BMC Genomics. 2021 Aug 3;22:588. doi: 10.1186/s12864-021-07904-8 (PMC8335898; doi:10.1186/s12864-021-07904-8)
Supplement: Supplementary file 9 — Additional file 9: Table S6-2. KEGG analysis of down-methylated mRNAs [file 12864_2021_7904_MOESM9_ESM.xls]

## Sheet: ssc
#Column "PathwayID" stands for Pathway identifiers used in KEGG
#Column "Definition" stands for the definition of the PathwayID
#Column "OriginalWebSite"stands for The map's website,the nodes with red frame and red symbol are associated with the DE genes, green nodes have no significance
#Column "p-value"
"Fisher-Pvalue" stands for the enrichment p-value of the PathwayID used Fisher's exact test
#Column "SelectionCounts" stands for the Count of the DE genes' entities directly associated with the listed PathwayID
#Column "SelectionSize" stands for the total number of the DE genes' entities
#Column "Count" stands for the count of the chosen background population genes' entities associated with the listed PathwayID
#Column "Size" stands for the total number of chosen background population genes' entities
#Column "FDR" stands for the false discovery rate of the PathwayID
#Column "Enrichment_Score" stands for the Enrichment Score value of the PathwayID, it equals "-log10(Pvalue)"
#Column "GeneRatio" stands for the Gene Ratio value of the PathwayID, it equals "SelectionCounts/SelectionSize"
#Column "GENES" stands for the DE genes associated with the PathwayID
PathwayID	Definition	OriginalWebSite	Fisher-Pvalue	SelectionCounts	SelectionSize	Count	Size	FDR	Enrichment_Score	GeneRatio	Genes
ssc04350	TGF-beta signaling pathway	http://www.genome.jp/kegg-bin/show_pathway?ssc04350+100151964+492315+396691+100524037+100621036	0.0017339	5	80	78	7141	0.513234	2.76098	0.0625	BMP5//BMP7//BMPR1B//CUL1//TFDP1
ssc05133	Pertussis	http://www.genome.jp/kegg-bin/show_pathway?ssc05133+397076+100155091+396646+100522011	0.00885808	4	80	73	7141	1	2.05266	0.05	IL12B//ITGA5//MYD88//PYCARD
ssc04977	Vitamin digestion and absorption	http://www.genome.jp/kegg-bin/show_pathway?ssc04977+100523371+100514273	0.0247669	2	80	22	7141	1	1.60613	0.025	APOB//GIF
ssc00601	Glycosphingolipid biosynthesis - lacto and neolacto series	http://www.genome.jp/kegg-bin/show_pathway?ssc00601+100739492+100621251	0.0338587	2	80	26	7141	1	1.47033	0.025	ST3GAL6//ST8SIA1
ssc00760	Nicotinate and nicotinamide metabolism	http://www.genome.jp/kegg-bin/show_pathway?ssc00760+100526144+100154612	0.0338587	2	80	26	7141	1	1.47033	0.025	NNT//NT5C2
ssc05134	Legionellosis	http://www.genome.jp/kegg-bin/show_pathway?ssc05134+397076+396646+100522011	0.0346127	3	80	64	7141	1	1.46076	0.0375	IL12B//MYD88//PYCARD
