# Supplementary material for: Transcriptome-wide m6A profiling reveals mRNA post-transcriptional modification of boar sperm during cryopreservation
Source: BMC Genomics. 2021 Aug 3;22:588. doi: 10.1186/s12864-021-07904-8 (PMC8335898; doi:10.1186/s12864-021-07904-8)
Supplement: Supplementary file 10 — Additional file 10: Table S7-1. mRNA expression profile of fresh and frozen-thawed sperm [file 12864_2021_7904_MOESM10_ESM.xlsx]

## Sheet: mRNA Expression
mRNA Expression for all samples Column A: gene_short_name, the gene name. Column B: gene_id, the Ensembl gene identifier. Column C: biotype, protein_coding. Column D: strand, transcription direction. Column E: locus, genomic locus. chromosome: start-end. Column F: Length, the length of the locus. It equals to end-start of the locus. Column G ~ L: FPKM values of all samples of the gene. Column M ~…
						FPKM Values						Counts						Annotations
gene_short_name	gene_id	biotype	strand	locus	Length	Fs1.Input_FPKM	Fs2.Input_FPKM	Fs3.Input_FPKM	Fts1.Input_FPKM	Fts2.Input_FPKM	Fts3.Input_FPKM	Fs1.Input_count	Fs2.Input_count	Fs3.Input_count	Fts1.Input_count	Fts2.Input_count	Fts3.Input_count	GeneID	Synonyms	dbXrefs	chromosome	map_location	description	pathway	GO-CC	GO-MF	GO-BP
-	ENSSSCG00000000002	protein_coding	-	chr5:3227813-3270814	43001	0.907901	1.37746	1.58897	0	0	0	8.92252	11.844	15.674	0	0	0
TTC38	ENSSSCG00000000003	protein_coding	-	chr5:3227813-3270814	43001	3.56875	3.14657	4.16473	0.0551415	11.5509	8.99789	65.8036	58.1433	76.9452	1.02557	214.359	166.653	100518372	-	Ensembl:ENSSSCG00000000003	5	-	tetratricopeptide repeat domain 38		GO:0070062(extracellular exosome)
CDPF1	ENSSSCG00000000005	protein_coding	+	chr5:3287461-3294638	7177	1.90072	0.724961	1.91873	0	0	0	5.57657	2.15346	5.69964	0	0	0	100518729	-	Ensembl:ENSSSCG00000000005	5	-	cysteine-rich, DPF motif domain containing 1
PPARA	ENSSSCG00000000006	protein_coding	-	chr5:3302754-3321091	18337	9.43732	5.2592	3.34068	18.1951	45.8533	0	47.9585	26.9182	17.0989	97.4291	244.982	0	397239	PPARALPHA	Ensembl:ENSSSCG00000000006	5	5|5	peroxisome proliferator-activated receptor alpha	ssc03320(PPAR signaling pathway)//ssc04024(cAMP signaling pathway)//ssc04920(Adipocytokine signaling pathway)//ssc04922(Glucagon signaling pathway)//	GO:0005634(nucleus)	GO:0008270(zinc ion binding)//GO:0003707(steroid hormone receptor activity)//GO:0004879(RNA polymerase II transcription factor activity, ligand-activated sequence-specific DNA binding)//GO:0043565(sequence-specific DNA binding)	GO:0043401(steroid hormone mediated signaling pathway)//GO:0006351(transcription, DNA-templated)//GO:0006355(regulation of transcription, DNA-templated)//GO:0030522(intracellular receptor signaling pathway)
TRMU	ENSSSCG00000000007	protein_coding	-	chr5:3208117-3224387	16270	3.83597	4.11468	3.83432	0	0	0	18.9604	22.6113	18.5238	0	0	0	100521087	-	-	5	-	tRNA 5-methylaminomethyl-2-thiouridylate methyltransferase	ssc04122(Sulfur relay system)	GO:0005739(mitochondrion)	GO:0016783(sulfurtransferase activity)	GO:0002143(tRNA wobble position uridine thiolation)//GO:0070903(mitochondrial tRNA thio-modification)
FBLN1	ENSSSCG00000000010	protein_coding	-	chr5:3838210-3927217	89007	1.68823	1.19349	1.50168	0	0	0	25.6522	17.2277	22.7986	0	0	0	100519144	-	Ensembl:ENSSSCG00000000010	5	-	fibulin 1		GO:0005578(proteinaceous extracellular matrix)//GO:0005604(basement membrane)//GO:0070062(extracellular exosome)//GO:0005577(fibrinogen complex)//GO:0071953(elastic fiber)	GO:0008022(protein C-terminus binding)//GO:0016504(peptidase activator activity)//GO:0001968(fibronectin binding)//GO:0042802(identical protein binding)//GO:0070051(fibrinogen binding)//GO:0005178(integrin binding)//GO:0005201(extracellular matrix structural constituent)//GO:0005509(calcium ion binding)	GO:2000146(negative regulation of cell motility)//GO:1900025(negative regulation of substrate adhesion-dependent cell spreading)//GO:0030198(extracellular matrix organization)//GO:0010628(positive regulation of gene expression)//GO:0048146(positive regulation of fibroblast proliferation)//GO:2001202(negative regulation of transforming growth factor-beta secretion)//GO:2000647(negative regulation …
FAM118A	ENSSSCG00000000014	protein_coding	-	chr5:4070702-4101291	30589	7.25601	6.37632	7.95489	3.01226	1.00065	0.0720078	65.8036	58.1433	71.2456	27.6904	9.18683	0.658708	100739727	-	Ensembl:ENSSSCG00000000014	5	-	family with sequence similarity 118, member A
KIAA0930	ENSSSCG00000000018	protein_coding	+	chr5:4152071-4195613	43542	959.305	664.234	826.97	2257.03	2408.4	2077.93	9786.89	6832.92	8528.09	22421	26177.4	20556.3	100736589	-	-	5	-	KIAA0930 ortholog
NUP50	ENSSSCG00000000019	protein_coding	-	chr5:4197543-4219415	21872	8.45118	10.7407	10.172	12.3229	3.53357	53.4319	178.45	227.19	215.162	263.571	75.5361	1103.34	100519837	-	Ensembl:ENSSSCG00000000019	5	-	nucleoporin 50kDa	ssc03013(RNA transport)	GO:0005643(nuclear pore)		GO:0046907(intracellular transport)
PHF21B	ENSSSCG00000000020	protein_coding	+	chr5:4291398-4385246	93848	11.307	4.90872	5.68396	11.1864	3.34747	0	59.1117	25.8415	29.9231	61.5342	18.3737	0	100522673	-	-	5	-	PHD finger protein 21B		GO:0005634(nucleus)	GO:0008270(zinc ion binding)//GO:0003682(chromatin binding)//GO:0042393(histone binding)//GO:0000977(RNA polymerase II regulatory region sequence-specific DNA binding)//GO:0003712(transcription cofactor activity)	GO:0006355(regulation of transcription, DNA-templated)
-	ENSSSCG00000000021	protein_coding	-	chr5:4399743-4435341	35598	0.894442	0.858543	3.8626	0	0	0	5.57657	5.38364	24.2235	0	0	0
RTL6	ENSSSCG00000000022	protein_coding	+	chr5:4649977-4650697	720	8.45906	3.57451	5.32152	0	0	0	20.0757	8.61383	12.8242	0	0	0
PARVB	ENSSSCG00000000024	protein_coding	-	chr5:4909648-5015339	105691	2.11689	1.73453	1.53025	0	0	0	7.8072	6.46037	5.69964	0	0	0
PARVG	ENSSSCG00000000025	protein_coding	-	chr5:4870349-4898706	28357	1.7735	0.941756	2.2425	5.09272	1.13928	0	32.3441	19.3811	32.773	50.2529	11.2283	0	100520379	-	Ensembl:ENSSSCG00000000025	5	-	parvin, gamma	ssc04510(Focal adhesion)		GO:0003779(actin binding)	GO:0007155(cell adhesion)//GO:0031532(actin cytoskeleton reorganization)
SULT4A1	ENSSSCG00000000026	protein_coding	+	chr5:5131161-5157857	26696	2.23546	1.46324	0.455622	0	0	0	27.8829	18.3044	5.69964	0	0	0	100523243	-	-	5	-	sulfotransferase family 4A, member 1			GO:0008146(sulfotransferase activity)	GO:0006790(sulfur compound metabolic process)
-	ENSSSCG00000000028	protein_coding	+	chr5:5375713-5408124	32411	4.0996	3.14511	4.68234	0	0	0	22.3063	17.2277	25.6484	0	0	0
SCUBE1	ENSSSCG00000000029	protein_coding	+	chr5:5561605-5686841	125236	3.78052	2.99277	4.33524	7.81889	2.2386	0	43.4973	34.4553	48.447	89.2245	25.519	0	100524621	-	Ensembl:ENSSSCG00000000029	5	-	signal peptide, CUB domain, EGF-like 1		GO:0019897(extrinsic component of plasma membrane)//GO:0009897(external side of plasma membrane)//GO:0005615(extracellular space)	GO:0046982(protein heterodimerization activity)//GO:0042802(identical protein binding)//GO:0005509(calcium ion binding)	GO:0051260(protein homooligomerization)
MCAT	ENSSSCG00000000031	protein_coding	+	chr5:5742161-5754307	12146	1.69841	1.48662	2.59776	0	0	0	34.5748	26.9182	39.8975	0	0	0	100523602	-	Ensembl:ENSSSCG00000000031|Vega:OTTSUSG00000000968	5	-	malonyl CoA:ACP acyltransferase (mitochondrial)	ssc00061(Fatty acid biosynthesis)//	GO:0005739(mitochondrion)	GO:0044822(poly(A) RNA binding)//GO:0004314([acyl-carrier-protein] S-malonyltransferase activity)//GO:0016740(transferase activity)	GO:0008152(metabolic process)
TSPO	ENSSSCG00000000033	protein_coding	-	chr5:5723189-5735131	11942	0	1.71034	2.26322	0	0	0	0	3.23018	4.27473	0	0	0	396592	BZRP|PBR	Ensembl:ENSSSCG00000000033	5	5|5	translocator protein (18kDa)	ssc04080(Neuroactive ligand-receptor interaction)//ssc05166(HTLV-I infection)	GO:0031965(nuclear membrane)//GO:0016021(integral component of membrane)//GO:0005739(mitochondrion)//GO:0031966(mitochondrial membrane)//GO:0070062(extracellular exosome)	GO:0044325(ion channel binding)	GO:1903579(negative regulation of ATP metabolic process)//GO:0031397(negative regulation of protein ubiquitination)//GO:0072656(maintenance of protein location in mitochondrion)//GO:0006869(lipid transport)//GO:2000379(positive regulation of reactive oxygen species metabolic process)//GO:1903147(negative regulation of mitophagy)//GO:0072655(establishment of protein localization to mitochondrion)
TTLL12	ENSSSCG00000000034	protein_coding	+	chr5:5701531-5718999	17468	0.821672	1.93326	2.09324	3.85946	1.06352	0	10.0378	23.688	25.6484	48.2018	13.2699	0	100621422	-	Ensembl:ENSSSCG00000000034	5	-	tubulin tyrosine ligase-like family member 12				GO:0006464(cellular protein modification process)
TTLL1	ENSSSCG00000000035	protein_coding	+	chr5:5793780-5985173	191393	18.5066	22.0728	32.8866	46.9706	11.8501	85.507	117.919	141.051	202.337	283.782	71.4531	512.475	100621517	-	Ensembl:ENSSSCG00000000035	5	-	tubulin tyrosine ligase-like family member 1				GO:0003351(epithelial cilium movement)//GO:0035082(axoneme assembly)//GO:0018095(protein polyglutamylation)
PACSIN2	ENSSSCG00000000036	protein_coding	+	chr5:5793780-5985173	191393	9.61528	10.1962	24.7155	0.140431	61.3353	0	110.72	118.44	273.583	1.32583	774.756	0	100523786	-	Ensembl:ENSSSCG00000000036	5	-	protein kinase C and casein kinase substrate in neurons 2		GO:0005768(endosome)//GO:0070062(extracellular exosome)//GO:0055038(recycling endosome membrane)//GO:0005901(caveola)//GO:0005829(cytosol)//GO:0019898(extrinsic component of membrane)//GO:0005911(cell-cell junction)//GO:0005654(nucleoplasm)//GO:0005925(focal adhesion)	GO:0070300(phosphatidic acid binding)//GO:0008092(cytoskeletal protein binding)//GO:0042802(identical protein binding)	GO:0070836(caveola assembly)//GO:0048858(cell projection morphogenesis)//GO:0097320(membrane tubulation)//GO:0030100(regulation of endocytosis)//GO:0045806(negative regulation of endocytosis)//GO:0030036(actin cytoskeleton organization)//GO:0072584(caveolin-mediated endocytosis)//GO:0036010(protein localization to endosome)
ARFGAP3	ENSSSCG00000000037	protein_coding	+	chr5:5993807-6050539	56732	34.2083	28.4667	41.4886	35.7268	8.6736	59.8001	224.178	198.118	290.682	235.881	57.1625	391.931	100523962	-	Ensembl:ENSSSCG00000000037	5	-	ADP-ribosylation factor GTPase activating protein 3	ssc04144(Endocytosis)	GO:0016020(membrane)//GO:0005794(Golgi apparatus)//GO:0005829(cytosol)	GO:0005096(GTPase activator activity)	GO:0009306(protein secretion)//GO:0043547(positive regulation of GTPase activity)
CYB5R3	ENSSSCG00000000038	protein_coding	+	chr5:6152921-6169262	16341	4.32319	4.46871	5.9136	4.5666	0.608183	0	13.3838	13.9975	18.5238	15.3835	2.04152	0
POLDIP3	ENSSSCG00000000039	protein_coding	+	chr5:6174558-6202081	27523	10.3746	10.7451	15.7147	8.12147	62.0536	0	149.452	153.972	215.162	108.71	829.877	0	100525164	-	Ensembl:ENSSSCG00000000039	5	-	polymerase (DNA-directed), delta interacting protein 3			GO:0000166(nucleotide binding)//GO:0003676(nucleic acid binding)
SEPT3	ENSSSCG00000000040	protein_coding	-	chr5:6604282-6654438	50156	118.965	95.9638	139.68	317.347	491.261	183.179	456.164	368.241	540.041	1230.68	1899.63	701.524	100157034	-	Ensembl:ENSSSCG00000000040	5	5|5	septin 3	ssc05100(Bacterial invasion of epithelial cells)		GO:0005525(GTP binding)	GO:0007049(cell cycle)
NDUFA6	ENSSSCG00000000045	protein_coding	+	chr5:6562050-6567647	5597	5.59827	6.82173	2.57929	0	0	0	24.5369	30.1484	11.3993	0	0	0	100157442	-	Ensembl:ENSSSCG00000000045	5	5|5	NADH dehydrogenase (ubiquinone) 1 alpha subcomplex, 6, 14kDa	ssc00190(Oxidative phosphorylation)//
CYP2D25	ENSSSCG00000000046	protein_coding	+	chr5:6538906-6543746	4840	2.76131	3.11962	3.71553	2.29841	1.28895	0	18.9604	21.5346	25.6484	16.4091	9.18683	0	397687	CYPIID25	Ensembl:ENSSSCG00000000046	5	5|5	vitamin D3 25-Hydroxylase	ssc00140(Steroid hormone biosynthesis)//ssc04726(Serotonergic synapse)	GO:0016021(integral component of membrane)//GO:0005789(endoplasmic reticulum membrane)	GO:0008395(steroid hydroxylase activity)//GO:0020037(heme binding)//GO:0047749(cholestanetriol 26-monooxygenase activity)//GO:0005506(iron ion binding)//GO:0008392(arachidonic acid epoxygenase activity)//GO:0016712(oxidoreductase activity, acting on paired donors, with incorporation or reduction of molecular oxygen, reduced flavin or flavoprotein as one donor, and incorporation of one atom of oxy…	GO:0055114(oxidation-reduction process)//GO:0019369(arachidonic acid metabolic process)
NAGA	ENSSSCG00000000050	protein_coding	+	chr5:6568079-6588055	19976	1.74008	1.61943	1.49851	3.38332	1.23635	0	20.0757	17.2277	15.674	30.7671	11.2283	0	100142667	-	Ensembl:ENSSSCG00000000050	5	5|5	N-acetylgalactosaminidase, alpha-	ssc00603(Glycosphingolipid biosynthesis - globo series)//ssc04142(Lysosome)	GO:0005737(cytoplasm)	GO:0004557(alpha-galactosidase activity)	GO:0005975(carbohydrate metabolic process)//GO:0016139(glycoside catabolic process)
C22orf46	ENSSSCG00000000057	protein_coding	-	chr5:6877916-6884879	6963	7.20114	4.57475	6.5584	0	0	0	20.0757	12.9207	18.5238	0	0	0
SNU13	ENSSSCG00000000058	protein_coding	+	chr5:6891001-6975904	84903	29.8016	24.1234	29.3886	39.7397	72.7007	0	163.951	135.668	165.29	227.676	378.701	0	100155420	NHP2L1	Ensembl:ENSSSCG00000000058	5	5|5	SNU13 homolog, small nuclear ribonucleoprotein (U4/U6.U5)	ssc03008(Ribosome biogenesis in eukaryotes)//ssc03040(Spliceosome)	GO:0030529(intracellular ribonucleoprotein complex)//GO:0005730(nucleolus)//GO:0043234(protein complex)	GO:0034511(U3 snoRNA binding)//GO:0030622(U4atac snRNA binding)//GO:0030621(U4 snRNA binding)//GO:0044822(poly(A) RNA binding)//GO:0034512(box C/D snoRNA binding)	GO:0042254(ribosome biogenesis)
XRCC6	ENSSSCG00000000059	protein_coding	-	chr5:6891001-6975904	84903	2.09765	3.44153	3.49809	0.795281	0.316817	0.034137	43.4973	68.9106	68.3957	15.3835	6.12455	0.658708	100154200	-	Ensembl:ENSSSCG00000000059	5	5|5	X-ray repair complementing defective repair in Chinese hamster cells 6	ssc03450(Non-homologous end-joining)	GO:0016020(membrane)//GO:0000784(nuclear chromosome, telomeric region)//GO:0070419(nonhomologous end joining complex)//GO:0005667(transcription factor complex)//GO:0043564(Ku70:Ku80 complex)	GO:0003691(double-stranded telomeric DNA binding)//GO:0003684(damaged DNA binding)//GO:0044212(transcription regulatory region DNA binding)//GO:0004003(ATP-dependent DNA helicase activity)//GO:0051575(5'-deoxyribose-5-phosphate lyase activity)//GO:0042162(telomeric DNA binding)//GO:0044822(poly(A) RNA binding)//GO:0008022(protein C-terminus binding)//GO:0003690(double-stranded DNA binding)	GO:0000723(telomere maintenance)//GO:0032508(DNA duplex unwinding)//GO:0048660(regulation of smooth muscle cell proliferation)//GO:0006303(double-strand break repair via nonhomologous end joining)//GO:0071481(cellular response to X-ray)//GO:0071480(cellular response to gamma radiation)//GO:0045892(negative regulation of transcription, DNA-templated)//GO:0006310(DNA recombination)//GO:0045944(posi…
PMM1	ENSSSCG00000000061	protein_coding	+	chr5:6891001-6975904	84903	1.59922	1.15039	2.79102	0	0	0	8.92252	6.46037	15.674	0	0	0	100151790	-	Ensembl:ENSSSCG00000000061	5	5|5	phosphomannomutase 1	ssc00051(Fructose and mannose metabolism)//ssc00520(Amino sugar and nucleotide sugar metabolism)//	GO:0005737(cytoplasm)//GO:0043025(neuronal cell body)	GO:0004615(phosphomannomutase activity)	GO:0009298(GDP-mannose biosynthetic process)//GO:0006013(mannose metabolic process)
CSDC2	ENSSSCG00000000062	protein_coding	-	chr5:6976276-6988352	12076	0.677708	1.30274	1.37919	0	0	0	5.57657	10.7673	11.3993	0	0	0	100153407	-	Ensembl:ENSSSCG00000000062	5	5|5	cold shock domain containing C2, RNA binding			GO:0003677(DNA binding)	GO:0006355(regulation of transcription, DNA-templated)
POLR3H	ENSSSCG00000000063	protein_coding	+	chr5:6999980-7082696	82716	2.9306	3.48725	2.6704	0	0	0	26.7676	31.2251	25.6484	0	0	0	100157033	-	-	5	5|5	polymerase (RNA) III (DNA directed) polypeptide H (22.9kD)	ssc00230(Purine metabolism)//ssc00240(Pyrimidine metabolism)//	GO:0005813(centrosome)//GO:0005666(DNA-directed RNA polymerase III complex)	GO:0001056(RNA polymerase III activity)//GO:0003677(DNA binding)	GO:0006384(transcription initiation from RNA polymerase III promoter)
ACO2	ENSSSCG00000000064	protein_coding	-	chr5:6999980-7082696	82716	4.32523	5.54731	8.47049	2.48213	0.197868	30.0484	43.4973	55.9899	85.4947	25.6392	2.04152	308.934	396999	-	Ensembl:ENSSSCG00000000064	5	5|5	aconitase 2, mitochondrial	ssc00020(Citrate cycle (TCA cycle))//ssc00630(Glyoxylate and dicarboxylate metabolism)//	GO:0005739(mitochondrion)//GO:0005634(nucleus)//GO:0043209(myelin sheath)	GO:0005506(iron ion binding)//GO:0051539(4 iron, 4 sulfur cluster binding)//GO:0046872(metal ion binding)//GO:0003994(aconitate hydratase activity)	GO:0006099(tricarboxylic acid cycle)
L3MBTL2	ENSSSCG00000000066	protein_coding	-	chr5:7253384-7277678	24294	11.6615	8.81254	12.0644	16.5053	66.2392	22.5771	330.133	249.801	341.979	471.762	1892.49	644.217	100157440	-	Ensembl:ENSSSCG00000000066	5	5|5	l(3)mbt-like 2 (Drosophila)		GO:0005634(nucleus)	GO:0008270(zinc ion binding)//GO:0035064(methylated histone binding)	GO:0006355(regulation of transcription, DNA-templated)
CHADL	ENSSSCG00000000067	protein_coding	+	chr5:7246699-7252936	6237	6.76885	3.87914	3.97431	0	0	0	57.9964	33.3786	34.1979	0	0	0	102162247	-	-	5	-	chondroadherin-like		GO:0031012(extracellular matrix)	GO:0005518(collagen binding)//GO:0098633(collagen fibril binding)	GO:0032331(negative regulation of chondrocyte differentiation)//GO:1904027(negative regulation of collagen fibril organization)
EP300	ENSSSCG00000000068	protein_coding	-	chr5:7312261-7373440	61179	5.88163	10.1921	16.6823	4.06517	0.831142	0.0233191	165.067	286.41	468.796	114.864	23.4774	0.658708	100156226	-	Ensembl:ENSSSCG00000000068	5	5|5	E1A binding protein p300	ssc04024(cAMP signaling pathway)//ssc04066(HIF-1 signaling pathway)//ssc04068(FoxO signaling pathway)//ssc04110(Cell cycle)//ssc04310(Wnt signaling pathway)//ssc04330(Notch signaling pathway)//ssc04350(TGF-beta signaling pathway)//ssc04520(Adherens junction)//ssc04630(Jak-STAT signaling pathway)//ssc04720(Long-term potentiation)//ssc04916(Melanogenesis)//ssc04919(Thyroid hormone signaling pathway…	GO:0005667(transcription factor complex)//GO:0005737(cytoplasm)//GO:0000123(histone acetyltransferase complex)	GO:0008270(zinc ion binding)//GO:0031490(chromatin DNA binding)//GO:0001102(RNA polymerase II activating transcription factor binding)//GO:0008013(beta-catenin binding)//GO:0004468(lysine N-acetyltransferase activity, acting on acetyl phosphate as donor)//GO:0000979(RNA polymerase II core promoter sequence-specific DNA binding)//GO:0003684(damaged DNA binding)//GO:0050681(androgen receptor bindin…	GO:0043969(histone H2B acetylation)//GO:0001756(somitogenesis)//GO:0000122(negative regulation of transcription from RNA polymerase II promoter)//GO:0034644(cellular response to UV)//GO:0007519(skeletal muscle tissue development)//GO:0045444(fat cell differentiation)//GO:0007507(heart development)//GO:0009887(organ morphogenesis)//GO:0060765(regulation of androgen receptor signaling pathway)//GO:…
-	ENSSSCG00000000071	protein_coding	+	chr5:7583047-7617762	34715	9.74347	10.0227	13.6422	8.27381	1.43418	15.5683	126.031	118.44	151.041	70.7643	12.2491	132.4
SLC25A17	ENSSSCG00000000072	protein_coding	+	chr5:7622246-7671931	49685	2.02364	2.93791	1.83416	0	0	0.0480517	25.6522	26.9182	22.7986	0	0	0.658708	100517713	-	Ensembl:ENSSSCG00000000072	5	-	solute carrier family 25 (mitochondrial carrier; peroxisomal membrane protein, 34kDa), member 17	ssc04146(Peroxisome)	GO:0005743(mitochondrial inner membrane)//GO:0005779(integral component of peroxisomal membrane)	GO:0015217(ADP transmembrane transporter activity)//GO:0003735(structural constituent of ribosome)//GO:0005347(ATP transmembrane transporter activity)//GO:0051724(NAD transporter activity)//GO:0015230(FAD transmembrane transporter activity)//GO:0044610(FMN transmembrane transporter activity)//GO:0051087(chaperone binding)//GO:0080122(AMP transmembrane transporter activity)//GO:0015228(coenzyme A …	GO:0006635(fatty acid beta-oxidation)//GO:0015866(ADP transport)//GO:0080121(AMP transport)//GO:0043132(NAD transport)//GO:0006412(translation)//GO:0015867(ATP transport)//GO:0035349(coenzyme A transmembrane transport)//GO:0035350(FAD transmembrane transport)//GO:0015908(fatty acid transport)
-	ENSSSCG00000000073	protein_coding	+	chr5:7673982-7675196	1214	1.08983	0	0	0	0	0	1.11531	0	0	0	0	0
MCHR1	ENSSSCG00000000074	protein_coding	-	chr5:7734249-7738847	4598	1.29101	1.65712	1.97369	0	0	13.2909	16.7297	21.5346	25.6484	0	0	175.216	397295	GPR24|MCH-R1	Ensembl:ENSSSCG00000000074	5	-	melanin-concentrating hormone receptor 1	ssc04080(Neuroactive ligand-receptor interaction)	GO:0016021(integral component of membrane)//GO:0005887(integral component of plasma membrane)//GO:0031513(nonmotile primary cilium)//GO:0060170(ciliary membrane)	GO:0005102(receptor binding)//GO:0030273(melanin-concentrating hormone receptor activity)//GO:0008188(neuropeptide receptor activity)	GO:0007218(neuropeptide signaling pathway)//GO:0007166(cell surface receptor signaling pathway)
MRTFA	ENSSSCG00000000075	protein_coding	+	chr5:7777043-7975927	198884	13.4429	9.52693	16.9841	1.60193	55.1733	0	254.292	180.89	324.88	29.7415	1220.83	0
SGSM3	ENSSSCG00000000076	protein_coding	-	chr5:7976098-8017770	41672	4.07976	2.16565	5.46984	11.1588	2.97142	0	42.382	23.688	58.4214	118.966	31.6435	0	100516266	-	Ensembl:ENSSSCG00000000076	5	-	small G protein signaling modulator 3		GO:0005829(cytosol)	GO:0005096(GTPase activator activity)//GO:0017137(Rab GTPase binding)	GO:0032483(regulation of Rab protein signal transduction)//GO:0048227(plasma membrane to endosome transport)//GO:0043547(positive regulation of GTPase activity)//GO:0032486(Rap protein signal transduction)
ADSL	ENSSSCG00000000077	protein_coding	-	chr5:8027587-8045528	17941	1.75118	2.35334	1.3347	0	0	0	11.1531	15.0742	8.54947	0	0	0	100170844	-	Ensembl:ENSSSCG00000000077	5	-	adenylosuccinate lyase	ssc00230(Purine metabolism)//ssc00250(Alanine, aspartate and glutamate metabolism)//	GO:0005739(mitochondrion)	GO:0070626((S)-2-(5-amino-1-(5-phospho-D-ribosyl)imidazole-4-carboxamido)succinate AMP-lyase (fumarate-forming) activity)//GO:0004018(N6-(1,2-dicarboxyethyl)AMP AMP-lyase (fumarate-forming) activity)	GO:0006163(purine nucleotide metabolic process)//GO:0006189('de novo' IMP biosynthetic process)//GO:0044208('de novo' AMP biosynthetic process)//GO:0051262(protein tetramerization)
TNRC6B	ENSSSCG00000000078	protein_coding	-	chr5:8060525-8311105	250580	4.8561	6.36419	8.47378	0	0	6.1814	124.915	171.2	219.436	0	0	129.766
FAM83F	ENSSSCG00000000079	protein_coding	-	chr5:8320977-8354723	33746	153.465	123.938	117.686	234.298	166.618	263.857	3576.81	2893.17	2747.23	5524.74	3926.86	6208.98	100155438	-	Ensembl:ENSSSCG00000000079	5	5|5	family with sequence similarity 83, member F
GRAP2	ENSSSCG00000000080	protein_coding	-	chr5:8356285-8445071	88786	1.51473	2.24348	2.6195	0	0	0	45.7279	54.9131	64.121	0	0	0	100516438	-	Ensembl:ENSSSCG00000000080	5	-	GRB2-related adaptor protein 2	ssc04660(T cell receptor signaling pathway)	GO:0005654(nucleoplasm)//GO:0005768(endosome)
-	ENSSSCG00000000081	protein_coding	+	chr5:8534266-8553015	18749	5.00509	5.84074	11.0419	3.60974	0.947575	0	25.6522	30.1484	56.9964	19.4858	5.10379	0
CACNA1I	ENSSSCG00000000082	protein_coding	-	chr5:8597052-8701228	104176	0.669165	0.817091	0.569111	0	0	0	16.7297	20.4578	14.2491	0	0	0	100154640	-	-	5	5|5	calcium channel, voltage-dependent, T type, alpha 1I subunit	ssc04010(MAPK signaling pathway)//ssc04020(Calcium signaling pathway)//ssc04713(Circadian entrainment)//	GO:0005891(voltage-gated calcium channel complex)//GO:0005886(plasma membrane)	GO:0008332(low voltage-gated calcium channel activity)//GO:0005261(cation channel activity)	GO:0070509(calcium ion import)//GO:0030317(sperm motility)//GO:0030431(sleep)//GO:0034765(regulation of ion transmembrane transport)//GO:0006816(calcium ion transport)//GO:0045956(positive regulation of calcium ion-dependent exocytosis)//GO:0019228(neuronal action potential)//GO:0070588(calcium ion transmembrane transport)//GO:0086010(membrane depolarization during action potential)//GO:0034220(i…
RPS19BP1	ENSSSCG00000000083	protein_coding	+	chr5:8735381-8738817	3436	1.1968	3.04133	4.02469	0	0	23.9902	3.34594	8.61383	11.3993	0	0	72.4579	100518907	-	Ensembl:ENSSSCG00000000083	5	-	ribosomal protein S19 binding protein 1		GO:0005654(nucleoplasm)//GO:0005737(cytoplasm)//GO:0005730(nucleolus)	GO:0044822(poly(A) RNA binding)//GO:0019899(enzyme binding)
ATF4	ENSSSCG00000000084	protein_coding	-	chr5:8738879-8745368	6489	5.6064	7.89314	9.0808	0	0	48.8937	60.227	59.2201	81.2199	0	0	322.767	100144302	CREB2	Ensembl:ENSSSCG00000000084	5	5|5	activating transcription factor 4	ssc04010(MAPK signaling pathway)//ssc04022(cGMP-PKG signaling pathway)//ssc04141(Protein processing in endoplasmic reticulum)//ssc04151(PI3K-Akt signaling pathway)//ssc04210(Apoptosis)//	GO:0005634(nucleus)//GO:0005737(cytoplasm)	GO:0000981(RNA polymerase II transcription factor activity, sequence-specific DNA binding)//GO:0000977(RNA polymerase II regulatory region sequence-specific DNA binding)	GO:0043065(positive regulation of apoptotic process)//GO:0036091(positive regulation of transcription from RNA polymerase II promoter in response to oxidative stress)//GO:1990440(positive regulation of transcription from RNA polymerase II promoter in response to endoplasmic reticulum stress)
TAB1	ENSSSCG00000000087	protein_coding	-	chr5:8824674-8852850	28176	1.62612	1.59217	1.56773	0	0	0	41.2666	39.8389	39.8975	0	0	0	100153785	-	Ensembl:ENSSSCG00000000087|Vega:OTTSUSG00000001089	5	5|5	TGF-beta activated kinase 1/MAP3K7 binding protein 1	ssc04010(MAPK signaling pathway)//ssc04064(NF-kappa B signaling pathway)//ssc04380(Osteoclast differentiation)//ssc04620(Toll-like receptor signaling pathway)//ssc04621(NOD-like receptor signaling pathway)//ssc04668(TNF signaling pathway)//ssc05140(Leishmaniasis)//ssc05145(Toxoplasmosis)//ssc05168(Herpes simplex infection)//ssc05169(Epstein-Barr virus infection)	GO:0005654(nucleoplasm)//GO:0005737(cytoplasm)	GO:0019209(kinase activator activity)//GO:0004722(protein serine/threonine phosphatase activity)	GO:0035904(aorta development)//GO:0003279(cardiac septum development)//GO:0003007(heart morphogenesis)//GO:0001701(in utero embryonic development)//GO:0060976(coronary vasculature development)//GO:0007179(transforming growth factor beta receptor signaling pathway)//GO:0006470(protein dephosphorylation)//GO:0030324(lung development)//GO:0000185(activation of MAPKKK activity)
-	ENSSSCG00000000089	protein_coding	-	chr5:8922652-8934282	11630	0.435195	1.24271	0	0	0	0	1.11531	3.23018	0	0	0	0
CBX7	ENSSSCG00000000090	protein_coding	+	chr5:9070352-9087634	17282	0.864658	1.10259	1.82387	0	0	0	3.34594	4.30691	7.12456	0	0	0	100520132	-	-	5	-	chromobox homolog 7		GO:0005654(nucleoplasm)//GO:0035102(PRC1 complex)//GO:0000792(heterochromatin)//GO:0005737(cytoplasm)//GO:0000790(nuclear chromatin)	GO:0003682(chromatin binding)//GO:0035064(methylated histone binding)//GO:0003727(single-stranded RNA binding)	GO:0048733(sebaceous gland development)//GO:0000122(negative regulation of transcription from RNA polymerase II promoter)
APOBEC3B	ENSSSCG00000000091	protein_coding	-	chr5:9094802-9131991	37189	10.4883	12.5409	6.54402	0	0	0	51.3045	58.1433	44.1722	0	0	0
NPTXR	ENSSSCG00000000092	protein_coding	+	chr5:9207670-9230351	22681	1.96755	2.40866	2.17023	0	0	0	41.2666	50.6062	45.5972	0	0	0	100521449	-	-	5	-	neuronal pentraxin receptor		GO:0005886(plasma membrane)//GO:0005615(extracellular space)	GO:0008029(pentraxin receptor activity)//GO:0019903(protein phosphatase binding)//GO:0032403(protein complex binding)	GO:0031175(neuron projection development)//GO:0042542(response to hydrogen peroxide)//GO:0007165(signal transduction)
DNAL4	ENSSSCG00000000093	protein_coding	+	chr5:9236624-9335034	98410	2.38901	3.38238	3.85299	0.0868556	0.043246	40.4972	55.7657	49.5295	48.447	2.05114	1.02076	512.475	100520304	-	Ensembl:ENSSSCG00000000093	5	-	dynein, axonemal, light chain 4	ssc05016(Huntington's disease)	GO:0005929(cilium)//GO:0005874(microtubule)//GO:0005737(cytoplasm)//GO:0030286(dynein complex)	GO:0003774(motor activity)	GO:0008152(metabolic process)//GO:0007017(microtubule-based process)
SUN2	ENSSSCG00000000094	protein_coding	+	chr5:9236624-9335034	98410	11.9487	6.83732	24.4558	13.8237	3.37489	19.8665	186.258	104.443	377.601	209.216	51.0379	299.712	100521622	-	Ensembl:ENSSSCG00000000094	5	-	Sad1 and UNC84 domain containing 2		GO:0000794(condensed nuclear chromosome)//GO:0000784(nuclear chromosome, telomeric region)//GO:0034993(LINC complex)//GO:0005635(nuclear envelope)//GO:0005639(integral component of nuclear inner membrane)	GO:0043495(protein anchor)//GO:0042802(identical protein binding)//GO:0005521(lamin binding)	GO:0006998(nuclear envelope organization)//GO:0051642(centrosome localization)//GO:0090292(nuclear matrix anchoring at nuclear membrane)//GO:0090286(cytoskeletal anchoring at nuclear membrane)//GO:0031022(nuclear migration along microfilament)//GO:0030335(positive regulation of cell migration)
GTPBP1	ENSSSCG00000000095	protein_coding	-	chr5:9236624-9335034	98410	8.9061	4.7098	7.63486	19.732	5.41814	32.6905	167.297	91.5219	135.367	307.671	79.6192	371.511	100520611	-	Ensembl:ENSSSCG00000000095	5	-	GTP binding protein 1		GO:0005622(intracellular)//GO:0016020(membrane)	GO:0003746(translation elongation factor activity)//GO:0003924(GTPase activity)//GO:0044822(poly(A) RNA binding)//GO:0005525(GTP binding)	GO:0006414(translational elongation)//GO:0008152(metabolic process)
-	ENSSSCG00000000097	protein_coding	-	chr5:9336128-9358142	22014	8.49031	5.3308	11.2043	21.511	6.18919	0.0933615	57.9964	36.6088	76.9452	152.81	43.8926	0.658708
DMC1	ENSSSCG00000000103	protein_coding	+	chr5:9433057-9470549	37492	15.9863	12.3188	14.9577	21.7713	5.51272	17.1777	134.953	104.443	126.817	189.73	47.9756	148.868	100522866	-	Ensembl:ENSSSCG00000000103	5	-	DNA meiotic recombinase 1		GO:0000794(condensed nuclear chromosome)//GO:0005654(nucleoplasm)//GO:0000781(chromosome, telomeric region)	GO:0000150(recombinase activity)//GO:0005524(ATP binding)//GO:0004520(endodeoxyribonuclease activity)//GO:0003697(single-stranded DNA binding)//GO:0000400(four-way junction DNA binding)//GO:0008094(DNA-dependent ATPase activity)//GO:0003690(double-stranded DNA binding)	GO:0001556(oocyte maturation)//GO:0007131(reciprocal meiotic recombination)//GO:0007286(spermatid development)//GO:0042148(strand invasion)//GO:0000730(DNA recombinase assembly)//GO:0006312(mitotic recombination)//GO:0010212(response to ionizing radiation)//GO:0001541(ovarian follicle development)//GO:0007141(male meiosis I)//GO:0007129(synapsis)//GO:0070192(chromosome organization involved in me…
DDX17	ENSSSCG00000000104	protein_coding	+	chr5:9485486-9515734	30248	6.51757	6.8122	7.86878	2.501	107.58	10.4191	86.9946	115.21	152.466	49.2273	970.741	98.1475	100514347	-	Ensembl:ENSSSCG00000000104	5	-	DEAD (Asp-Glu-Ala-Asp) box helicase 17		GO:0005654(nucleoplasm)	GO:0005524(ATP binding)//GO:0003676(nucleic acid binding)//GO:0004004(ATP-dependent RNA helicase activity)	GO:0010501(RNA secondary structure unwinding)//GO:0072358(cardiovascular system development)//GO:0009791(post-embryonic development)//GO:0045893(positive regulation of transcription, DNA-templated)
KDELR3	ENSSSCG00000000105	protein_coding	-	chr5:9485486-9515734	30248	0.695299	1.50175	0.441633	0	0	0	4.46126	9.69055	2.84982	0	0	0	100514523	-	Ensembl:ENSSSCG00000000105	5	-	KDEL (Lys-Asp-Glu-Leu) endoplasmic reticulum protein retention receptor 3		GO:0016021(integral component of membrane)//GO:0005789(endoplasmic reticulum membrane)	GO:0046923(ER retention sequence binding)	GO:0015031(protein transport)//GO:0006621(protein retention in ER lumen)
KCNJ4	ENSSSCG00000000106	protein_coding	+	chr5:9547176-9548520	1344	2.53638	1.32561	1.16949	0	0	0	12.2685	6.46037	5.69964	0	0	0	100523060	-	-	5	-	potassium channel, inwardly rectifying subfamily J, member 4	ssc04725(Cholinergic synapse)//ssc04921(Oxytocin signaling pathway)	GO:0016323(basolateral plasma membrane)//GO:0005887(integral component of plasma membrane)	GO:0030165(PDZ domain binding)//GO:0005242(inward rectifier potassium channel activity)	GO:0034765(regulation of ion transmembrane transport)//GO:0010107(potassium ion import)
-	ENSSSCG00000000107	protein_coding	+	chr5:9581996-9623906	41910	4.00737	3.23119	5.22388	3.41291	1.25214	0.0593899	74.7261	60.2968	96.894	77.9433	28.5812	0.658708
TMEM184B	ENSSSCG00000000108	protein_coding	+	chr5:9632918-9682473	49555	1.4257	1.00717	1.1403	2.9741	0.678857	0	25.6522	18.3044	21.3737	49.2273	11.2283	0	100157699	-	-	5	5|5	transmembrane protein 184B		GO:0016021(integral component of membrane)	GO:0005215(transporter activity)	GO:0006810(transport)
PLA2G6	ENSSSCG00000000110	protein_coding	+	chr5:9713764-9778191	64427	3.11439	3.46331	2.67594	0	0	20.5098	36.8054	38.7622	32.773	0	0	191.025	100515081	iPLA2	-	5	5|5	phospholipase A2, group VI (cytosolic, calcium-independent)		GO:0005815(microtubule organizing center)//GO:0005615(extracellular space)//GO:0005737(cytoplasm)		GO:0019731(antibacterial humoral response)//GO:0032049(cardiolipin biosynthetic process)//GO:0006629(lipid metabolic process)
BAIAP2L2	ENSSSCG00000000111	protein_coding	+	chr5:9778726-9799703	20977	10.409	5.34362	5.2583	2.15381	1.0103	0	81.418	41.9924	41.3224	17.4347	8.16607	0
SLC16A8	ENSSSCG00000000113	protein_coding	+	chr5:9801758-9889930	88172	0.20365	0.408138	0.540114	0	0	0	1.11531	2.15346	2.84982	0	0	0	100524435	-	Ensembl:ENSSSCG00000000113	5	5|5	solute carrier family 16 (monocarboxylate transporter), member 8		GO:0005887(integral component of plasma membrane)	GO:0015129(lactate transmembrane transporter activity)	GO:0035879(plasma membrane lactate transport)
PICK1	ENSSSCG00000000114	protein_coding	-	chr5:9801758-9889930	88172	7.4046	4.27318	22.1359	3.72508	0.649536	0.12627	68.0342	40.9157	153.89	41.0228	7.14531	0.658708	100158107	-	Ensembl:ENSSSCG00000000114	5	5|5	protein interacting with PRKCA 1		GO:0097481(neuronal postsynaptic density)//GO:0005739(mitochondrion)//GO:0042734(presynaptic membrane)//GO:0005737(cytoplasm)	GO:0019899(enzyme binding)//GO:0019904(protein domain specific binding)//GO:0008022(protein C-terminus binding)	GO:0015844(monoamine transport)//GO:0006605(protein targeting)//GO:0034315(regulation of Arp2/3 complex-mediated actin nucleation)//GO:0007205(protein kinase C-activating G-protein coupled receptor signaling pathway)
POLR2F	ENSSSCG00000000116	protein_coding	-	chr5:9891641-9959852	68211	1.87884	1.79543	3.95995	0	0	0	6.69189	6.46037	14.2491	0	0	0
C22orf23	ENSSSCG00000000117	protein_coding	+	chr5:9891641-9959852	68211	1.53838	1.82083	3.31322	0	0	0	14.4991	17.2277	31.348	0	0	0
MICALL1	ENSSSCG00000000118	protein_coding	-	chr5:9891641-9959852	68211	25.198	23.3799	22.3169	71.5599	18.3492	23.6807	244.254	227.19	216.587	709.694	181.695	233.183
EIF3L	ENSSSCG00000000119	protein_coding	-	chr5:9966121-9996260	30139	5.2232	6.39152	11.5125	22.3717	7.97675	39.4813	66.9189	83.9848	125.392	154.861	55.121	271.388	100515608	-	Ensembl:ENSSSCG00000000119	5	5|5	eukaryotic translation initiation factor 3, subunit L		GO:0016020(membrane)//GO:0033290(eukaryotic 48S preinitiation complex)//GO:0001650(fibrillar center)//GO:0005852(eukaryotic translation initiation factor 3 complex)//GO:0005654(nucleoplasm)//GO:0016282(eukaryotic 43S preinitiation complex)	GO:0044822(poly(A) RNA binding)//GO:0003743(translation initiation factor activity)	GO:0006446(regulation of translational initiation)//GO:0001731(formation of translation preinitiation complex)
ANKRD54	ENSSSCG00000000120	protein_coding	+	chr5:10003835-10018944	15109	2.21582	2.38893	3.83886	0	0	34.4574	27.8829	30.1484	48.447	0	0	441.335	100525518	-	Ensembl:ENSSSCG00000000120	5	-	ankyrin repeat domain 54		GO:0030496(midbody)//GO:0005634(nucleus)//GO:0005737(cytoplasm)	GO:0032403(protein complex binding)//GO:0019887(protein kinase regulator activity)	GO:0045859(regulation of protein kinase activity)//GO:0006913(nucleocytoplasmic transport)//GO:1902531(regulation of intracellular signal transduction)//GO:0045648(positive regulation of erythrocyte differentiation)
GALR3	ENSSSCG00000000121	protein_coding	-	chr5:10024347-10026101	1754	3.07017	0.26701	0.706692	0	0	0	12.2685	1.07673	2.84982	0	0	0
CYTH4	ENSSSCG00000000130	protein_coding	-	chr5:10489288-10521735	32447	1.26305	0.521042	0.919369	0	0	0	15.6144	6.46037	11.3993	0	0	0	100240722	-	-	5	-	cytohesin 4		GO:0005886(plasma membrane)	GO:0005086(ARF guanyl-nucleotide exchange factor activity)	GO:0032012(regulation of ARF protein signal transduction)//GO:0043547(positive regulation of GTPase activity)
ELFN2	ENSSSCG00000000131	protein_coding	+	chr5:10427018-10429478	2460	1.93059	2.32058	1.68903	0	0	0	17.845	21.5346	15.674	0	0	0	100511563	-	-	5	-	extracellular leucine-rich repeat and fibronectin type III domain containing 2		GO:0016021(integral component of membrane)//GO:0005615(extracellular space)	GO:0019902(phosphatase binding)	GO:0010923(negative regulation of phosphatase activity)
TEX33	ENSSSCG00000000132	protein_coding	+	chr5:10768384-10779092	10708	10.9884	13.513	21.4586	0	0	0	30.1135	37.6855	59.8463	0	0	0	100152026	-	Ensembl:ENSSSCG00000000132	5	5|5	testis expressed 33
TST	ENSSSCG00000000133	protein_coding	+	chr5:10736050-10763360	27310	1.35379	3.48934	2.62229	0	0	0	25.6522	50.6062	42.7473	0	0	0	100153230	TSTD1	-	5	5|5	thiosulfate sulfurtransferase (rhodanese)	ssc00270(Cysteine and methionine metabolism)//ssc00920(Sulfur metabolism)//	GO:0005743(mitochondrial inner membrane)//GO:0070062(extracellular exosome)//GO:0005615(extracellular space)	GO:0004792(thiosulfate sulfurtransferase activity)//GO:0008097(5S rRNA binding)	GO:0008152(metabolic process)//GO:0030855(epithelial cell differentiation)//GO:0035928(rRNA import into mitochondrion)
KCTD17	ENSSSCG00000000135	protein_coding	-	chr5:10707353-10718983	11630	1.40629	1.73412	2.80482	0	0	0	7.8072	9.69055	15.674	0	0	0	100512279	-	Ensembl:ENSSSCG00000000135	5	-	potassium channel tetramerization domain containing 17		GO:0005783(endoplasmic reticulum)//GO:0031463(Cul3-RING ubiquitin ligase complex)	GO:0042802(identical protein binding)//GO:0097602(cullin family protein binding)	GO:0032469(endoplasmic reticulum calcium ion homeostasis)//GO:0043161(proteasome-mediated ubiquitin-dependent protein catabolic process)//GO:0051260(protein homooligomerization)//GO:0045724(positive regulation of cilium assembly)
CSF2RB	ENSSSCG00000000136	protein_coding	-	chr5:10814007-10840808	26801	1.36516	1.74326	1.27119	0.0336238	0.0334792	0	41.2666	52.7597	38.4726	1.02557	1.02076	0	100153254	-	Ensembl:ENSSSCG00000000136	5	5|5	colony stimulating factor 2 receptor, beta, low-affinity (granulocyte-macrophage)	ssc04060(Cytokine-cytokine receptor interaction)//ssc04210(Apoptosis)//ssc04630(Jak-STAT signaling pathway)	GO:0016021(integral component of membrane)	GO:0004896(cytokine receptor activity)	GO:0019221(cytokine-mediated signaling pathway)
NCF4	ENSSSCG00000000137	protein_coding	-	chr5:10878434-10992803	114369	1.51049	3.31174	1.37151	0	0	0	7.8072	17.2277	7.12456	0	0	0	100152055	-	Ensembl:ENSSSCG00000000137|Vega:OTTSUSG00000001702	5	5|5	neutrophil cytosolic factor 4, 40kDa	ssc04145(Phagosome)//ssc04380(Osteoclast differentiation)//ssc04670(Leukocyte transendothelial migration)//ssc05140(Leishmaniasis)	GO:0010008(endosome membrane)//GO:0043020(NADPH oxidase complex)	GO:0032266(phosphatidylinositol-3-phosphate binding)//GO:0016176(superoxide-generating NADPH oxidase activator activity)//GO:0035091(phosphatidylinositol binding)	GO:0043085(positive regulation of catalytic activity)
PVALB	ENSSSCG00000000138	protein_coding	+	chr5:10878434-10992803	114369	2.36936	1.82349	1.20082	0	0	0	16.7297	12.9207	7.12456	0	0	0	100157265	PVALB1	Ensembl:ENSSSCG00000000138|Vega:OTTSUSG00000001681	5	5|5	parvalbumin		GO:0070062(extracellular exosome)//GO:0030424(axon)//GO:0005737(cytoplasm)	GO:0005509(calcium ion binding)
IFT27	ENSSSCG00000000139	protein_coding	+	chr5:11000411-11015327	14916	1.87865	0.592407	0.783894	0.49932	0	0	3.34594	1.07673	1.42491	1.02557	0	0	100517032	-	-	5	5|5	intraflagellar transport 27		GO:0005813(centrosome)//GO:0097228(sperm principal piece)//GO:0097225(sperm midpiece)	GO:0005525(GTP binding)	GO:0007264(small GTPase mediated signal transduction)//GO:0007224(smoothened signaling pathway)
EIF3D	ENSSSCG00000000141	protein_coding	+	chr5:11213280-11233149	19869	4.67055	4.3698	5.43237	11.4506	2.86098	0	113.762	106.596	132.517	282.032	70.4323	0	100512835	-	Ensembl:ENSSSCG00000000141	5	-	eukaryotic translation initiation factor 3, subunit D	ssc03013(RNA transport)	GO:0033290(eukaryotic 48S preinitiation complex)//GO:0016020(membrane)//GO:0016282(eukaryotic 43S preinitiation complex)//GO:0005852(eukaryotic translation initiation factor 3 complex)//GO:0071541(eukaryotic translation initiation factor 3 complex, eIF3m)	GO:0044822(poly(A) RNA binding)//GO:0003743(translation initiation factor activity)	GO:0001732(formation of cytoplasmic translation initiation complex)//GO:0006446(regulation of translational initiation)//GO:0001731(formation of translation preinitiation complex)
FOXRED2	ENSSSCG00000000142	protein_coding	+	chr5:11233844-11254712	20868	1.16069	1.1676	1.54474	0.550198	0.273953	0	26.7676	29.0717	35.6228	12.3068	6.12455	0	100513010	-	Ensembl:ENSSSCG00000000142	5	-	FAD-dependent oxidoreductase domain containing 2		GO:0005788(endoplasmic reticulum lumen)	GO:0004497(monooxygenase activity)//GO:0050660(flavin adenine dinucleotide binding)//GO:0001948(glycoprotein binding)	GO:0055114(oxidation-reduction process)//GO:0030433(ER-associated ubiquitin-dependent protein catabolic process)
TXN2	ENSSSCG00000000144	protein_coding	+	chr5:11264464-11277631	13167	1.78158	3.02514	3.91252	0	0	0	12.2685	17.2277	25.6484	0	0	0	100158080	-	Ensembl:ENSSSCG00000000144	5	5|5	thioredoxin 2		GO:0005730(nucleolus)//GO:0005739(mitochondrion)//GO:0005737(cytoplasm)	GO:0016671(oxidoreductase activity, acting on a sulfur group of donors, disulfide as acceptor)//GO:0015035(protein disulfide oxidoreductase activity)	GO:0055114(oxidation-reduction process)//GO:0000103(sulfate assimilation)//GO:0006457(protein folding)//GO:0034599(cellular response to oxidative stress)//GO:0045454(cell redox homeostasis)//GO:0006662(glycerol ether metabolic process)
MYH9	ENSSSCG00000000145	protein_coding	+	chr5:11398165-11455054	56889	12.3524	10.4506	30.1045	6.01459	1.4641	107.193	156.144	176.583	267.883	138.452	33.685	239.111	396904	-	Ensembl:ENSSSCG00000000145	5	-	myosin, heavy chain 9, non-muscle	ssc04530(Tight junction)	GO:0001772(immunological synapse)//GO:0001931(uropod)//GO:0070062(extracellular exosome)//GO:0016460(myosin II complex)//GO:0005903(brush border)//GO:0005826(actomyosin contractile ring)//GO:0001725(stress fiber)//GO:0001726(ruffle)//GO:0097513(myosin II filament)//GO:0005819(spindle)//GO:0008180(COP9 signalosome)//GO:0008305(integrin complex)//GO:0031594(neuromuscular junction)//GO:0005913(cell-…	GO:0019904(protein domain specific binding)//GO:0000146(microfilament motor activity)//GO:0042803(protein homodimerization activity)//GO:0005524(ATP binding)//GO:0043531(ADP binding)//GO:0030898(actin-dependent ATPase activity)//GO:0044822(poly(A) RNA binding)//GO:0043495(protein anchor)//GO:0003779(actin binding)	GO:0051295(establishment of meiotic spindle localization)//GO:0008360(regulation of cell shape)//GO:0031532(actin cytoskeleton reorganization)//GO:0030220(platelet formation)//GO:0031032(actomyosin structure organization)//GO:0006509(membrane protein ectodomain proteolysis)//GO:0070527(platelet aggregation)//GO:0032796(uropod organization)//GO:1903923(positive regulation of protein processing in …
MYH11	ENSSSCG00000000146	protein_coding	+	chr3:7002705-7180635	177930	3.8804	2.95734	2.81146	1.13529	0.376732	14.1555	103.724	78.6012	75.5203	30.7671	10.2076	289.173
-	ENSSSCG00000000148	protein_coding	-	chr5:11509335-11543032	33697	3.17175	2.06936	3.35837	0	0	0	89.2252	55.9899	81.2199	0	0	0
-	ENSSSCG00000000151	protein_coding	-	chr5:11920385-11929669	9284	1.76339	1.43288	1.83362	0	0	0	12.2685	10.7673	12.8242	0	0	0
RBFOX2	ENSSSCG00000000152	protein_coding	+	chr5:11633545-11905324	271779	2.94583	4.53415	3.88548	16.1601	4.32226	0	53.5351	61.3735	71.2456	93.3268	29.602	0	100513594	-	Ensembl:ENSSSCG00000000152	5	-	RNA binding protein, fox-1 homolog (C. elegans) 2		GO:0005654(nucleoplasm)//GO:0005634(nucleus)//GO:0005737(cytoplasm)	GO:0000166(nucleotide binding)//GO:0003714(transcription corepressor activity)//GO:0008134(transcription factor binding)//GO:0003729(mRNA binding)	GO:0030520(intracellular estrogen receptor signaling pathway)//GO:0045892(negative regulation of transcription, DNA-templated)//GO:0021942(radial glia guided migration of Purkinje cell)//GO:0010724(regulation of definitive erythrocyte differentiation)//GO:0048813(dendrite morphogenesis)//GO:0007399(nervous system development)//GO:0050885(neuromuscular process controlling balance)//GO:0000381(regu…
FBXO7	ENSSSCG00000000156	protein_coding	-	chr5:12418956-12525927	106971	2.25435	1.86592	2.41186	2.3453	0.58386	0	52.4198	45.2226	49.8719	57.4319	14.2906	0	100155281	-	Ensembl:ENSSSCG00000000156	5	5|5	F-box protein 7		GO:0005739(mitochondrion)//GO:0005634(nucleus)//GO:0005829(cytosol)//GO:0000151(ubiquitin ligase complex)	GO:0019901(protein kinase binding)	GO:2000134(negative regulation of G1/S transition of mitotic cell cycle)//GO:0045620(negative regulation of lymphocyte differentiation)//GO:0045736(negative regulation of cyclin-dependent protein serine/threonine kinase activity)//GO:0031647(regulation of protein stability)//GO:0000422(mitophagy)//GO:0006626(protein targeting to mitochondrion)
BPIFC	ENSSSCG00000000157	protein_coding	+	chr5:12535678-12579900	44222	2.03291	1.95772	1.6047	3.39235	0.953295	0	26.7676	26.9182	22.7986	39.9972	11.2283	0	100519483	BPIL2	Ensembl:ENSSSCG00000000157|Vega:OTTSUSG00000001421	5	-	BPI fold containing family C		GO:0005615(extracellular space)	GO:0008289(lipid binding)
RTCB	ENSSSCG00000000158	protein_coding	+	chr5:12579974-12607578	27604	6.20905	3.38603	9.81995	7.22804	29.3375	0.0435261	92.5711	50.6062	146.766	109.736	445.051	0.658708	733658	-	Ensembl:ENSSSCG00000000158	5	-	RNA 2',3'-cyclic phosphate and 5'-OH ligase		GO:0072669(tRNA-splicing ligase complex)//GO:0005634(nucleus)//GO:0005789(endoplasmic reticulum membrane)//GO:0005737(cytoplasm)//GO:0005635(nuclear envelope)	GO:0005524(ATP binding)//GO:0017166(vinculin binding)//GO:0046872(metal ion binding)//GO:0003972(RNA ligase (ATP) activity)//GO:0044822(poly(A) RNA binding)	GO:0006388(tRNA splicing, via endonucleolytic cleavage and ligation)//GO:0001890(placenta development)//GO:0001701(in utero embryonic development)
ASCL4	ENSSSCG00000000159	protein_coding	-	chr5:12623690-12624209	519	0	2.66483	0.881487	0	0	0	0	4.30691	1.42491	0	0	0	100520021	-	-	5	-	achaete-scute family bHLH transcription factor 4			GO:0046983(protein dimerization activity)//GO:0003677(DNA binding)
PRDM4	ENSSSCG00000000160	protein_coding	+	chr5:12638290-12668879	30589	10.3305	7.83637	11.0043	7.65052	1.71451	0	137.184	105.519	153.89	123.068	27.5605	0
PWP1	ENSSSCG00000000161	protein_coding	-	chr5:12703303-12730726	27423	9.28474	6.9453	6.80754	0	0	24.4757	50.1892	37.6855	37.0477	0	0	136.353	100519838	-	Ensembl:ENSSSCG00000000161	5	-	PWP1 homolog, endonuclein		GO:0005730(nucleolus)//GO:0005794(Golgi apparatus)
BTBD11	ENSSSCG00000000162	protein_coding	-	chr5:12754538-13069699	315161	1.38845	1.2235	1.77326	0	0	0	24.5369	27.9949	38.4726	0	0	0
CRY1	ENSSSCG00000000164	protein_coding	+	chr5:13275540-13364594	89054	2.7246	1.68246	1.91942	0	0	0	33.4594	19.3811	22.7986	0	0	0	100520380	-	Ensembl:ENSSSCG00000000164	5	-	cryptochrome circadian clock 1	ssc04710(Circadian rhythm)	GO:0005739(mitochondrion)//GO:0005634(nucleus)	GO:0000989(transcription factor activity, transcription factor binding)//GO:0042826(histone deacetylase binding)//GO:0019902(phosphatase binding)//GO:0019901(protein kinase binding)//GO:0043130(ubiquitin binding)//GO:0008134(transcription factor binding)//GO:0001046(core promoter sequence-specific DNA binding)//GO:0035257(nuclear hormone receptor binding)	GO:0032922(circadian regulation of gene expression)//GO:0006975(DNA damage induced protein phosphorylation)//GO:0019915(lipid storage)//GO:0043153(entrainment of circadian clock by photoperiod)//GO:0042754(negative regulation of circadian rhythm)//GO:0006094(gluconeogenesis)//GO:0042593(glucose homeostasis)//GO:0045744(negative regulation of G-protein coupled receptor protein signaling pathway)//…
RIC8B	ENSSSCG00000000167	protein_coding	-	chr5:13468943-13585781	116838	4.85058	6.68977	6.7919	0	0	0	51.3045	65.6804	81.2199	0	0	0	100154459	-	Ensembl:ENSSSCG00000000167	5	5|5	RIC8 guanine nucleotide exchange factor B		GO:0005813(centrosome)//GO:0005886(plasma membrane)//GO:0005737(cytoplasm)//GO:0005829(cytosol)	GO:0001965(G-protein alpha-subunit binding)//GO:0005096(GTPase activator activity)//GO:0005085(guanyl-nucleotide exchange factor activity)	GO:0008277(regulation of G-protein coupled receptor protein signaling pathway)//GO:0007186(G-protein coupled receptor signaling pathway)//GO:0043547(positive regulation of GTPase activity)
POLR3B	ENSSSCG00000000169	protein_coding	-	chr5:13590157-13926729	336572	28.8717	41.99	47.7926	29.7576	66.6203	39.4861	458.394	665.418	756.628	488.171	1097.32	649.486	102159905	-	-	5	-	polymerase (RNA) III (DNA directed) polypeptide B	ssc00230(Purine metabolism)//ssc00240(Pyrimidine metabolism)//	GO:0005666(DNA-directed RNA polymerase III complex)	GO:0001056(RNA polymerase III activity)//GO:0032549(ribonucleoside binding)//GO:0003677(DNA binding)	GO:0006383(transcription from RNA polymerase III promoter)
CKAP4	ENSSSCG00000000171	protein_coding	+	chr5:14021320-14030039	8719	3.57551	1.96153	2.37948	0	0	0	23.4216	12.9207	15.674	0	0	0	100523493	-	-	5	-	cytoskeleton-associated protein 4	ssc04141(Protein processing in endoplasmic reticulum)	GO:0005783(endoplasmic reticulum)//GO:0005811(lipid particle)//GO:0016021(integral component of membrane)//GO:0070062(extracellular exosome)	GO:0044822(poly(A) RNA binding)
TEX49	ENSSSCG00000000174	protein_coding	+	chr5:14812229-14833846	21617	19.1922	24.1787	25.0174	0	0	1.08669	18.9604	24.7647	25.6484	0	0	1.31742
ADCY6	ENSSSCG00000000175	protein_coding	-	chr5:14836797-14850728	13931	0.76528	0.900475	1.08332	0	0	0	10.0378	11.844	14.2491	0	0	0	100522613	-	Ensembl:ENSSSCG00000000175	5	-	adenylate cyclase 6	ssc00230(Purine metabolism)//ssc04015(Rap1 signaling pathway)//ssc04022(cGMP-PKG signaling pathway)//ssc04024(cAMP signaling pathway)//ssc04062(Chemokine signaling pathway)//	GO:0005622(intracellular)//GO:0005886(plasma membrane)//GO:0016021(integral component of membrane)	GO:0000166(nucleotide binding)//GO:0004016(adenylate cyclase activity)	GO:0019933(cAMP-mediated signaling)//GO:0006171(cAMP biosynthetic process)//GO:0007189(adenylate cyclase-activating G-protein coupled receptor signaling pathway)//GO:0007193(adenylate cyclase-inhibiting G-protein coupled receptor signaling pathway)
DDX23	ENSSSCG00000000176	protein_coding	-	chr5:14874000-14909741	35741	2.70262	2.60469	2.65151	0	0	0	57.9964	55.9899	56.9964	0	0	0	100737526	-	-	5	-	DEAD (Asp-Glu-Ala-Asp) box polypeptide 23		GO:0005886(plasma membrane)//GO:0005682(U5 snRNP)//GO:0071013(catalytic step 2 spliceosome)//GO:0005739(mitochondrion)//GO:0070062(extracellular exosome)//GO:0005730(nucleolus)	GO:0005524(ATP binding)//GO:0044822(poly(A) RNA binding)//GO:0004004(ATP-dependent RNA helicase activity)	GO:0010501(RNA secondary structure unwinding)//GO:0000375(RNA splicing, via transesterification reactions)
CCDC65	ENSSSCG00000000179	protein_coding	+	chr5:14950491-14970752	20261	3.04772	1.99704	1.93805	4.43553	1.71931	0	24.5369	16.1509	15.674	36.9205	14.2906	0	100525107	-	Ensembl:ENSSSCG00000000179	5	-	coiled-coil domain containing 65
FKBP11	ENSSSCG00000000180	protein_coding	-	chr5:14950491-14970752	20261	0.502148	2.88494	3.49962	0	0	0	2.23063	12.9207	15.674	0	0	0	100524935	-	-	5	-	FK506 binding protein 11, 19 kDa		GO:0016021(integral component of membrane)//GO:0005789(endoplasmic reticulum membrane)	GO:0005528(FK506 binding)//GO:0003755(peptidyl-prolyl cis-trans isomerase activity)	GO:0061077(chaperone-mediated protein folding)//GO:0000413(protein peptidyl-prolyl isomerization)
WNT10B	ENSSSCG00000000182	protein_coding	-	chr5:14995703-15014019	18316	3.53671	3.81816	4.5284	0.073062	0	0	56.8811	63.527	74.0954	1.02557	0	0	100126276	-	Ensembl:ENSSSCG00000000182	5	-	wingless-type MMTV integration site family, member 10B	ssc04310(Wnt signaling pathway)//ssc04340(Hedgehog signaling pathway)//ssc04390(Hippo signaling pathway)//ssc04550(Signaling pathways regulating pluripotency of stem cells)//ssc04916(Melanogenesis)//ssc05166(HTLV-I infection)//ssc05200(Pathways in cancer)//ssc05205(Proteoglycans in cancer)//ssc05217(Basal cell carcinoma)	GO:0005578(proteinaceous extracellular matrix)//GO:0005615(extracellular space)	GO:0005109(frizzled binding)	GO:0000122(negative regulation of transcription from RNA polymerase II promoter)//GO:0000086(G2/M transition of mitotic cell cycle)//GO:0030182(neuron differentiation)//GO:0007224(smoothened signaling pathway)//GO:0045899(positive regulation of RNA polymerase II transcriptional preinitiation complex assembly)//GO:0014835(myoblast differentiation involved in skeletal muscle regeneration)//GO:00600…
WNT1	ENSSSCG00000000183	protein_coding	+	chr5:14995703-15014019	18316	0.56261	2.13329	0	0	0	0	1.11531	4.30691	0	0	0	0	100525462	-	-	5	-	wingless-type MMTV integration site family, member 1	ssc04310(Wnt signaling pathway)//ssc04340(Hedgehog signaling pathway)//ssc04390(Hippo signaling pathway)//ssc04550(Signaling pathways regulating pluripotency of stem cells)//ssc04916(Melanogenesis)//ssc05166(HTLV-I infection)//ssc05200(Pathways in cancer)//ssc05205(Proteoglycans in cancer)//ssc05217(Basal cell carcinoma)	GO:0005578(proteinaceous extracellular matrix)//GO:0009986(cell surface)//GO:0005615(extracellular space)//GO:0005737(cytoplasm)	GO:0044212(transcription regulatory region DNA binding)//GO:0019904(protein domain specific binding)//GO:0005125(cytokine activity)//GO:0005109(frizzled binding)	GO:0044336(canonical Wnt signaling pathway involved in negative regulation of apoptotic process)//GO:0030514(negative regulation of BMP signaling pathway)//GO:0010592(positive regulation of lamellipodium assembly)//GO:0000578(embryonic axis specification)//GO:0030182(neuron differentiation)//GO:0048146(positive regulation of fibroblast proliferation)//GO:0021527(spinal cord association neuron dif…
DDN	ENSSSCG00000000184	protein_coding	-	chr5:15027080-15029652	2572	1.93282	1.45951	2.10704	0	0	0	15.6144	11.844	17.0989	0	0	0	100525642	-	Ensembl:ENSSSCG00000000184	5	-	dendrin		GO:0005886(plasma membrane)//GO:0005634(nucleus)//GO:0042995(cell projection)//GO:0005737(cytoplasm)	GO:0000978(RNA polymerase II core promoter proximal region sequence-specific DNA binding)//GO:0000982(transcription factor activity, RNA polymerase II core promoter proximal region sequence-specific binding)	GO:0045944(positive regulation of transcription from RNA polymerase II promoter)
-	ENSSSCG00000000185	protein_coding	-	chr5:15029817-15049656	19839	4.10389	2.45516	4.24728	11.6409	3.44729	0	50.1892	44.1459	49.8719	126.145	31.6435	0
RHEBL1	ENSSSCG00000000186	protein_coding	-	chr5:15093608-15097764	4156	1.35368	1.15595	1.91216	0	0	0	10.0378	8.61383	14.2491	0	0	0	100525816	-	-	5	-	Ras homolog enriched in brain like 1		GO:0016020(membrane)//GO:0005737(cytoplasm)	GO:0005525(GTP binding)	GO:0031929(TOR signaling)//GO:0007264(small GTPase mediated signal transduction)//GO:0051092(positive regulation of NF-kappaB transcription factor activity)
DHH	ENSSSCG00000000188	protein_coding	-	chr5:15114526-15119577	5051	1.95253	0.468748	0.62032	0	0	0	13.3838	3.23018	4.27473	0	0	0	100505406	-	Ensembl:ENSSSCG00000000188	5	-	desert hedgehog	ssc04340(Hedgehog signaling pathway)
LMBR1L	ENSSSCG00000000189	protein_coding	-	chr5:15119637-15135704	16067	7.09728	5.75773	9.45049	23.2163	6.55866	0	85.8792	71.0641	96.894	191.781	54.1002	0	100525991	-	Ensembl:ENSSSCG00000000189	5	-	limb development membrane protein 1-like		GO:0016021(integral component of membrane)
TUBA1B	ENSSSCG00000000190	protein_coding	-	chr5:15150223-15270100	119877	6.08469	5.95958	13.115	0.980599	0.418964	21.5566	47.9585	46.2993	89.7694	7.17898	3.06228	156.773	733594	TUBA3	Ensembl:ENSSSCG00000000190	5	5|5	tubulin, alpha 1b	ssc04145(Phagosome)//ssc04210(Apoptosis)//ssc04540(Gap junction)	GO:0043209(myelin sheath)//GO:0005881(cytoplasmic microtubule)//GO:0055037(recycling endosome)//GO:0070062(extracellular exosome)//GO:0036464(cytoplasmic ribonucleoprotein granule)//GO:0005634(nucleus)	GO:0003924(GTPase activity)//GO:0005525(GTP binding)//GO:0005200(structural constituent of cytoskeleton)	GO:0008152(metabolic process)//GO:0007017(microtubule-based process)
-	ENSSSCG00000000191	protein_coding	-	chr5:15049829-15084043	34214	2.0119	2.77507	3.50924	7.82108e-07	0.037564	11.6731	118.415	163.435	206.674	4.62463e-05	2.22072	689.668
-	ENSSSCG00000000194	protein_coding	+	chr5:15150223-15270100	119877	13.2129	7.11748	13.4433	15.019	124.535	0	91.4558	49.5295	94.0441	107.685	889.081	0
PRPH	ENSSSCG00000000195	protein_coding	+	chr5:15285251-15289524	4273	2.11158	1.93977	2.93374	1.75283	0.308239	0	24.5369	22.6113	34.1979	17.4347	3.06228	0	106504134	-	-	5	-	peripherin		GO:0005883(neurofilament)//GO:0042622(photoreceptor outer segment membrane)//GO:0045098(type III intermediate filament)//GO:0044299(C-fiber)//GO:0070062(extracellular exosome)	GO:0005198(structural molecule activity)	GO:0045104(intermediate filament cytoskeleton organization)
C1QL4	ENSSSCG00000000197	protein_coding	-	chr5:15300651-15312520	11869	2.95498	3.74397	5.638	0	0	0	24.5369	31.2251	47.0221	0	0	0	100512604	-	Ensembl:ENSSSCG00000000197	5	-	complement component 1, q subcomponent-like 4		GO:0005615(extracellular space)	GO:0042802(identical protein binding)	GO:0048147(negative regulation of fibroblast proliferation)//GO:0070373(negative regulation of ERK1 and ERK2 cascade)//GO:0045599(negative regulation of fat cell differentiation)
DNAJC22	ENSSSCG00000000198	protein_coding	+	chr5:15316382-15335076	18694	17.7359	9.0512	13.9218	10.4317	2.44737	9.82562	124.915	63.527	92.6192	69.7387	16.3321	65.2121	100513730	-	Ensembl:ENSSSCG00000026000	5	-	DnaJ (Hsp40) homolog, subfamily C, member 22		GO:0016021(integral component of membrane)
-	ENSSSCG00000000199	protein_coding	+	chr5:15347632-15484936	137304	21.4193	21.9323	21.5891	17.2913	4.51003	13.2558	239.793	246.571	249.359	195.884	51.0379	149.527
MCRS1	ENSSSCG00000000202	protein_coding	-	chr5:15495250-15526535	31285	0.721814	1.38822	0.918554	0	0	0	6.69189	12.9207	8.54947	0	0	0	100516550	-	-	5	-	microspherule protein 1	ssc05168(Herpes simplex infection)
KCNH3	ENSSSCG00000000203	protein_coding	+	chr5:15495250-15526535	31285	2.32909	1.31264	1.46282	2.51766	0.477638	0	36.8054	20.4578	22.7986	43.0739	8.16607	0	100514837	-	-	5	-	potassium voltage-gated channel, subfamily H (eag-related), member 3		GO:0005622(intracellular)//GO:0016021(integral component of membrane)	GO:0005249(voltage-gated potassium channel activity)//GO:0000155(phosphorelay sensor kinase activity)	GO:0071805(potassium ion transmembrane transport)//GO:0023014(signal transduction by protein phosphorylation)//GO:0042391(regulation of membrane potential)//GO:0000160(phosphorelay signal transduction system)
PRPF40B	ENSSSCG00000000204	protein_coding	+	chr5:15570453-15646060	75607	9.17809	5.98868	10.2291	35.3076	8.32885	10.3618	148.337	113.056	173.839	446.123	105.138	130.424	100515026	-	Ensembl:ENSSSCG00000000204	5	-	PRP40 homolog, pre-mRNA processing factor B	ssc03040(Spliceosome)	GO:0005685(U1 snRNP)//GO:0071004(U2-type prespliceosome)	GO:0003723(RNA binding)	GO:0000398(mRNA splicing, via spliceosome)
FAM186B	ENSSSCG00000000205	protein_coding	-	chr5:15542245-15560066	17821	6.05165	3.13628	5.2177	4.2689	1.0841	0	72.4955	37.6855	62.6961	52.304	13.2699	0	100515313	-	-	5	-	family with sequence similarity 186, member B		GO:0043234(protein complex)
FAIM2	ENSSSCG00000000206	protein_coding	-	chr5:15779333-15813034	33701	1.58233	2.20229	1.41985	0	51.2178	0	30.1135	41.9924	27.0733	0	988.094	0	100152434	PRPH	-	5	5|5	Fas apoptotic inhibitory molecule 2	ssc05014(Amyotrophic lateral sclerosis (ALS))	GO:0016021(integral component of membrane)//GO:0045121(membrane raft)		GO:2001234(negative regulation of apoptotic signaling pathway)//GO:0021702(cerebellar Purkinje cell differentiation)//GO:0021681(cerebellar granular layer development)//GO:0002931(response to ischemia)//GO:0043524(negative regulation of neuron apoptotic process)
-	ENSSSCG00000000207	protein_coding	+	chr5:15774937-15775449	512	3.05295	3.59443	0.951124	0	0	0	4.46126	5.38364	1.42491	0	0	0
NCKAP5L	ENSSSCG00000000209	protein_coding	-	chr5:15711252-15761537	50285	2.67941	1.37194	2.25206	2.78291	0.71853	0	49.0739	26.9182	45.5575	55.3807	14.2906	0	100516908	-	Ensembl:ENSSSCG00000000209	5	5|5	NCK-associated protein 5-like
AQP5	ENSSSCG00000000211	protein_coding	+	chr5:15876400-15881332	4932	1.84126	2.29224	2.48192	0	0	0	18.9604	23.688	25.6484	0	0	0	100126278	-	Ensembl:ENSSSCG00000000211	5	-	aquaporin 5	ssc04970(Salivary secretion)	GO:0016021(integral component of membrane)//GO:0070062(extracellular exosome)//GO:0009925(basal plasma membrane)//GO:0005902(microvillus)//GO:0005783(endoplasmic reticulum)//GO:0016324(apical plasma membrane)	GO:0015250(water channel activity)//GO:0015254(glycerol channel activity)	GO:0048593(camera-type eye morphogenesis)//GO:0042476(odontogenesis)//GO:0006833(water transport)//GO:0030157(pancreatic juice secretion)//GO:0015793(glycerol transport)//GO:0046541(saliva secretion)//GO:0015670(carbon dioxide transport)//GO:0034220(ion transmembrane transport)
AQP6	ENSSSCG00000000212	protein_coding	+	chr5:15887946-15892148	4202	1.63955	1.35152	1.6395	0	0	0	15.6144	12.9207	15.674	0	0	0	100145893	-	Ensembl:ENSSSCG00000000212	5	5|5	aquaporin 6, kidney specific		GO:0016021(integral component of membrane)//GO:0016324(apical plasma membrane)	GO:0015250(water channel activity)//GO:0015254(glycerol channel activity)//GO:0005253(anion channel activity)	GO:0006833(water transport)//GO:0015793(glycerol transport)//GO:0098656(anion transmembrane transport)//GO:0042476(odontogenesis)//GO:0034220(ion transmembrane transport)
GPD1	ENSSSCG00000000214	protein_coding	+	chr5:15992458-16021674	29216	4.01279	3.49605	5.70212	0	0	0	89.2252	80.7546	125.711	0	0	0	100153250	cGPD	Ensembl:ENSSSCG00000000214	5	5|5	glycerol-3-phosphate dehydrogenase 1 (soluble)	ssc00564(Glycerophospholipid metabolism)	GO:0009331(glycerol-3-phosphate dehydrogenase complex)//GO:0005739(mitochondrion)//GO:0070062(extracellular exosome)	GO:0051287(NAD binding)//GO:0004367(glycerol-3-phosphate dehydrogenase [NAD+] activity)//GO:0042803(protein homodimerization activity)	GO:0045821(positive regulation of glycolytic process)//GO:0046168(glycerol-3-phosphate catabolic process)//GO:0006127(glycerophosphate shuttle)//GO:0006094(gluconeogenesis)//GO:0071320(cellular response to cAMP)//GO:0071356(cellular response to tumor necrosis factor)
SMARCD1	ENSSSCG00000000215	protein_coding	+	chr5:15992458-16021674	29216	2.71417	2.17572	3.38181	2.23017	0.536345	0	59.1117	46.2993	73.7765	30.7671	7.14531	0	100155712	-	-	5	5|5	SWI/SNF related, matrix associated, actin dependent regulator of chromatin, subfamily d, member 1		GO:0071565(nBAF complex)//GO:0071564(npBAF complex)//GO:0016514(SWI/SNF complex)	GO:0032947(protein complex scaffold)	GO:0006337(nucleosome disassembly)//GO:0048096(chromatin-mediated maintenance of transcription)
ASIC1	ENSSSCG00000000216	protein_coding	+	chr5:15947381-15991876	44495	0.870318	1.03625	0.783624	0	0	0	10.0378	15.0742	11.3993	0	0	0	100517467	ACCN2	Ensembl:ENSSSCG00000000216	5	-	acid sensing (proton gated) ion channel 1	ssc04750(Inflammatory mediator regulation of TRP channels)	GO:0016021(integral component of membrane)	GO:0015280(ligand-gated sodium channel activity)	GO:0035725(sodium ion transmembrane transport)
RACGAP1	ENSSSCG00000000217	protein_coding	+	chr5:15894308-15944886	50578	2.34857	3.7269	2.09795	5.12506	2.27966	0.0590247	28.9982	44.1459	24.2235	57.4319	25.519	0.658708	100517651	-	Ensembl:ENSSSCG00000000217	5	-	Rac GTPase activating protein 1		GO:0070062(extracellular exosome)//GO:0032154(cleavage furrow)//GO:0051233(spindle midzone)//GO:0030496(midbody)//GO:0097149(centralspindlin complex)//GO:0005654(nucleoplasm)//GO:0031234(extrinsic component of cytoplasmic side of plasma membrane)//GO:0005737(cytoplasm)	GO:0043014(alpha-tubulin binding)//GO:0048487(beta-tubulin binding)//GO:0019901(protein kinase binding)//GO:0005096(GTPase activator activity)//GO:0005547(phosphatidylinositol-3,4,5-trisphosphate binding)//GO:0043015(gamma-tubulin binding)//GO:0008017(microtubule binding)	GO:0051988(regulation of attachment of spindle microtubules to kinetochore)//GO:0032467(positive regulation of cytokinesis)//GO:0000281(mitotic cytokinesis)//GO:0007405(neuroblast proliferation)//GO:0007283(spermatogenesis)//GO:0043547(positive regulation of GTPase activity)//GO:0008272(sulfate transport)//GO:0051256(mitotic spindle midzone assembly)//GO:0009790(embryo development)//GO:0000915(ac…
-	ENSSSCG00000000220	protein_coding	+	chrUn_NW_018085018v1:188923-217951	29028	1.07695	0.246493	1.08932	0.260679	0	0.0333645	20.8569	4.78276	21.1364	5.11963	0	0.653652
BIN2	ENSSSCG00000000223	protein_coding	+	chrUn_NW_018085018v1:93258-133289	40031	9.70099	6.68016	6.52462	0	0	0	60.227	46.2993	49.8719	0	0	0	100519772	-	Ensembl:ENSSSCG00000000223	5	-	bridging integrator 2
SCN8A	ENSSSCG00000000228	protein_coding	+	chr5:16977700-17169541	191841	4.80239	3.88803	3.61371	2.88068	0.695424	6.12393	111.531	91.5219	88.3445	67.6876	16.3321	143.598	100522189	-	Ensembl:ENSSSCG00000000228	5	-	sodium channel, voltage gated, type VIII alpha subunit		GO:0005886(plasma membrane)//GO:0030425(dendrite)//GO:0001518(voltage-gated sodium channel complex)//GO:0043025(neuronal cell body)	GO:0005248(voltage-gated sodium channel activity)	GO:0035725(sodium ion transmembrane transport)//GO:0007628(adult walking behavior)//GO:0007517(muscle organ development)//GO:0050905(neuromuscular process)//GO:0009636(response to toxic substance)//GO:0034765(regulation of ion transmembrane transport)//GO:0007605(sensory perception of sound)//GO:0019228(neuronal action potential)//GO:0086010(membrane depolarization during action potential)
ANKRD33	ENSSSCG00000000231	protein_coding	+	chr5:17248663-17250938	2275	3.94251	2.80714	1.79213	0	0	0	12.2685	9.69055	5.69964	0	0	0	100522737	-	Ensembl:ENSSSCG00000000231	5	-	ankyrin repeat domain 33		GO:0005634(nucleus)//GO:0005829(cytosol)		GO:2000678(negative regulation of transcription regulatory region DNA binding)//GO:0035914(skeletal muscle cell differentiation)//GO:0000122(negative regulation of transcription from RNA polymerase II promoter)
ACVRL1	ENSSSCG00000000232	protein_coding	+	chr5:17263906-17285874	21968	2.02573	1.8239	2.39369	0	0	0	33.4594	31.2251	42.7473	0	0	0	100153279	-	Ensembl:ENSSSCG00000000232|Vega:OTTSUSG00000002964	5	5|5	activin A receptor type II-like 1		GO:0005887(integral component of plasma membrane)//GO:0009986(cell surface)	GO:0004702(receptor signaling protein serine/threonine kinase activity)//GO:0005524(ATP binding)//GO:0005025(transforming growth factor beta receptor activity, type I)//GO:0019901(protein kinase binding)//GO:0050431(transforming growth factor beta binding)//GO:0048185(activin binding)//GO:0046332(SMAD binding)	GO:0061298(retina vasculature development in camera-type eye)//GO:0007179(transforming growth factor beta receptor signaling pathway)//GO:0008217(regulation of blood pressure)//GO:0045603(positive regulation of endothelial cell differentiation)//GO:0030509(BMP signaling pathway)//GO:0010862(positive regulation of pathway-restricted SMAD protein phosphorylation)//GO:0045766(positive regulation of …
ACVR1B	ENSSSCG00000000233	protein_coding	+	chr5:17314275-17350723	36448	2.94178	2.58763	4.23971	0	0	0	51.3045	45.2226	74.0954	0	0	0	100152462	-	Ensembl:ENSSSCG00000000233|Vega:OTTSUSG00000002965	5	5|5	activin A receptor, type IB	ssc04060(Cytokine-cytokine receptor interaction)//ssc04350(TGF-beta signaling pathway)//ssc04550(Signaling pathways regulating pluripotency of stem cells)	GO:0048179(activin receptor complex)//GO:0070062(extracellular exosome)//GO:0009986(cell surface)	GO:0004702(receptor signaling protein serine/threonine kinase activity)//GO:0005524(ATP binding)//GO:0017002(activin-activated receptor activity)//GO:0019838(growth factor binding)//GO:0034711(inhibin binding)//GO:0048185(activin binding)//GO:0046332(SMAD binding)	GO:0010629(negative regulation of gene expression)//GO:0038092(nodal signaling pathway)//GO:0032927(positive regulation of activin receptor signaling pathway)//GO:0010628(positive regulation of gene expression)//GO:0023014(signal transduction by protein phosphorylation)//GO:0000082(G1/S transition of mitotic cell cycle)//GO:0001701(in utero embryonic development)//GO:0001942(hair follicle develop…
GRASP	ENSSSCG00000000234	protein_coding	+	chr5:17358041-17367324	9283	0.881076	1.35703	2.02033	6.18603	1.7382	0	11.1531	17.2277	25.6484	79.9944	22.4567	0	100522015	-	-	5	5|5	GRP1 (general receptor for phosphoinositides 1)-associated scaffold protein				GO:0007165(signal transduction)
KRT82	ENSSSCG00000000235	protein_coding	-	chr5:17717923-17731954	14031	1.80168	1.53602	0.254086	0	0	0	10.0378	8.61383	1.42491	0	0	0
KRT75	ENSSSCG00000000236	protein_coding	-	chr5:17749943-17760524	10581	1.31205	1.84587	1.22133	0	0	0	7.8072	10.7673	7.12456	0	0	0
-	ENSSSCG00000000238	protein_coding	-	chr5:17736038-17747580	11542	0.964039	3.32945	0.97912	7.61877	2.36383	0	5.57657	19.3811	5.69964	46.1506	14.2906	0
-	ENSSSCG00000000239	protein_coding	-	chr5:17635566-17645176	9610	4.00536	2.00894	3.27567	4.01403	1.80205	0	27.8829	13.9975	17.0989	20.5114	9.18683	0
KRT85	ENSSSCG00000000240	protein_coding	-	chr5:17679996-17691232	11236	4.17226	2.86076	2.64709	0	0	0	22.3063	15.0742	14.2491	0	0	0
KRT84	ENSSSCG00000000241	protein_coding	-	chr5:17699114-17706941	7827	3.22721	2.11991	4.96338	10.7966	3.13974	0	21.191	13.9975	32.773	73.841	21.4359	0
-	ENSSSCG00000000245	protein_coding	-	chr5:17782926-17869158	86232	0	0	0	0	0	0	0	0	0	0	0	0
KRT71	ENSSSCG00000000247	protein_coding	-	chr5:17895717-17905181	9464	4.91776	3.20655	3.74815	0	291.074	0.224854	30.1135	20.4578	25.6484	0	1714.87	1.31742
KRT5	ENSSSCG00000000248	protein_coding	-	chr5:17782926-17869158	86232	2.56936	3.21686	4.15865	6.83917	2.84869	0.0571463	31.2288	39.8389	51.2968	91.2757	37.7681	0.658708
KRT72	ENSSSCG00000000249	protein_coding	-	chr5:17936806-17948937	12131	3.11684	2.05558	1.97837	0	0	0	17.845	11.844	11.3993	0	0	0
KRT73	ENSSSCG00000000250	protein_coding	-	chr5:17956456-17967030	10574	3.21196	1.81251	0.239191	0	0	0	18.9604	10.7673	1.42491	0	0	0	100511079	-	-	5	-	keratin 73
KRT1	ENSSSCG00000000251	protein_coding	-	chr5:18012924-18018582	5658	1.73143	2.61609	2.6752	0	0	0	15.6144	23.688	24.2235	0	0	0	100049664	-	Ensembl:ENSSSCG00000000251	5	5|5	keratin 1, type II		GO:0070062(extracellular exosome)//GO:0016020(membrane)//GO:0045095(keratin filament)//GO:0031012(extracellular matrix)//GO:0005634(nucleus)//GO:0072562(blood microparticle)	GO:0005198(structural molecule activity)//GO:0030246(carbohydrate binding)	GO:0001895(retina homeostasis)//GO:0050728(negative regulation of inflammatory response)//GO:0061436(establishment of skin barrier)//GO:0001867(complement activation, lectin pathway)
KRT8	ENSSSCG00000000252	protein_coding	-	chr5:18170353-18180215	9862	5.57568	7.63753	14.7573	0	0.494029	12.4943	79.1874	108.75	212.312	0	7.14531	167.971	100152077	-	Ensembl:ENSSSCG00000000252	5	5|5	keratin 8, type II		GO:0030018(Z disc)//GO:0070062(extracellular exosome)//GO:0045095(keratin filament)//GO:0042383(sarcolemma)//GO:0005634(nucleus)//GO:0005911(cell-cell junction)	GO:0005198(structural molecule activity)//GO:0097110(scaffold protein binding)	GO:0097191(extrinsic apoptotic signaling pathway)//GO:0033209(tumor necrosis factor-mediated signaling pathway)//GO:0051707(response to other organism)//GO:0097284(hepatocyte apoptotic process)//GO:0060706(cell differentiation involved in embryonic placenta development)
KRT18	ENSSSCG00000000253	protein_coding	+	chr5:18217574-18222833	5259	2.59515	2.4972	3.68601	0	0	0	28.9982	27.9949	41.3224	0	0	0	100126286	-	Ensembl:ENSSSCG00000000253	5	-	keratin 18, type I		GO:0045095(keratin filament)//GO:0070062(extracellular exosome)//GO:0071944(cell periphery)//GO:0034451(centriolar satellite)	GO:0044822(poly(A) RNA binding)//GO:0005198(structural molecule activity)//GO:0097110(scaffold protein binding)	GO:0043000(Golgi to plasma membrane CFTR protein transport)//GO:0045104(intermediate filament cytoskeleton organization)//GO:0097191(extrinsic apoptotic signaling pathway)//GO:0043066(negative regulation of apoptotic process)//GO:0097284(hepatocyte apoptotic process)//GO:0033209(tumor necrosis factor-mediated signaling pathway)
ITGB7	ENSSSCG00000000257	protein_coding	-	chr5:18379343-18434526	55183	1.62552	1.30787	1.32095	0	0	0	30.1135	25.8415	25.6484	0	0	0	100626600	-	Ensembl:ENSSSCG00000000257	5	-	integrin, beta 7	ssc04151(PI3K-Akt signaling pathway)//ssc04510(Focal adhesion)//ssc04512(ECM-receptor interaction)//ssc04514(Cell adhesion molecules (CAMs))//ssc04672(Intestinal immune network for IgA production)//ssc04810(Regulation of actin cytoskeleton)//ssc05202(Transcriptional misregulation in cancer)//ssc05410(Hypertrophic cardiomyopathy (HCM))//ssc05412(Arrhythmogenic right ventricular cardiomyopathy (ARV…	GO:0070062(extracellular exosome)//GO:0034669(integrin alpha4-beta7 complex)//GO:0009986(cell surface)	GO:0004872(receptor activity)//GO:0050839(cell adhesion molecule binding)	GO:0043113(receptor clustering)//GO:0034113(heterotypic cell-cell adhesion)//GO:0050901(leukocyte tethering or rolling)//GO:0007229(integrin-mediated signaling pathway)//GO:0003366(cell-matrix adhesion involved in ameboidal cell migration)//GO:0072678(T cell migration)//GO:0034446(substrate adhesion-dependent cell spreading)
RARG	ENSSSCG00000000258	protein_coding	-	chr5:18436267-18458624	22357	3.00788	4.07852	3.50413	2.9379	0.548835	26.2365	36.8054	50.6062	47.0221	32.8182	6.12455	291.808	397221	-	Ensembl:ENSSSCG00000000258	5	-	retinoic acid receptor, gamma		GO:0005667(transcription factor complex)//GO:0000790(nuclear chromatin)	GO:0003707(steroid hormone receptor activity)//GO:0008270(zinc ion binding)//GO:0046965(retinoid X receptor binding)//GO:0000977(RNA polymerase II regulatory region sequence-specific DNA binding)//GO:0003708(retinoic acid receptor activity)	GO:0045637(regulation of myeloid cell differentiation)//GO:0000122(negative regulation of transcription from RNA polymerase II promoter)//GO:0002068(glandular epithelial cell development)//GO:0010628(positive regulation of gene expression)//GO:0003406(retinal pigment epithelium development)//GO:0060740(prostate gland epithelium morphogenesis)//GO:0008285(negative regulation of cell proliferation)…
CSAD	ENSSSCG00000000259	protein_coding	-	chr5:18379343-18434526	55183	1.04689	1.53044	2.83837	0	0	0	8.92252	12.9207	22.7986	0	0	0	100515377	-	Ensembl:ENSSSCG00000000259	5	5|5	cysteine sulfinic acid decarboxylase	ssc00430(Taurine and hypotaurine metabolism)//		GO:0030170(pyridoxal phosphate binding)//GO:0016831(carboxy-lyase activity)	GO:0019752(carboxylic acid metabolic process)
SOAT2	ENSSSCG00000000260	protein_coding	+	chr5:18358672-18374288	15616	1.14681	1.98399	2.45337	3.93705	1.30801	0	20.0757	31.2251	29.9231	33.8438	11.2283	0	100515544	-	Ensembl:ENSSSCG00000000260	5	-	sterol O-acyltransferase 2	ssc00100(Steroid biosynthesis)	GO:0016021(integral component of membrane)//GO:0005789(endoplasmic reticulum membrane)//GO:0005903(brush border)	GO:0000062(fatty-acyl-CoA binding)//GO:0015485(cholesterol binding)//GO:0034736(cholesterol O-acyltransferase activity)	GO:0042632(cholesterol homeostasis)//GO:0008203(cholesterol metabolic process)//GO:0034379(very-low-density lipoprotein particle assembly)//GO:0033344(cholesterol efflux)//GO:0034435(cholesterol esterification)
IGFBP6	ENSSSCG00000000261	protein_coding	+	chr5:18353170-18357225	4055	0.525991	1.7621	0.999373	0	0	0	2.23063	7.5371	4.27473	0	0	0	100101923	-	Ensembl:ENSSSCG00000000261	5	-	insulin-like growth factor binding protein 6		GO:0070062(extracellular exosome)//GO:0005615(extracellular space)	GO:0031995(insulin-like growth factor II binding)//GO:0031994(insulin-like growth factor I binding)	GO:0001558(regulation of cell growth)//GO:0043567(regulation of insulin-like growth factor receptor signaling pathway)
SPRYD3	ENSSSCG00000000262	protein_coding	-	chr5:18266480-18353113	86633	3.70725	5.18603	3.76745	1.60886	0.400797	0	39.036	55.9899	45.5972	16.4091	4.08303	0	100514838	-	Ensembl:ENSSSCG00000000262	5	-	SPRY domain containing 3
TNS2	ENSSSCG00000000263	protein_coding	+	chr5:18266480-18353113	86633	1.65852	0.997873	1.00671	0	0	0	26.7676	16.1509	15.674	0	0	0
MFSD5	ENSSSCG00000000264	protein_coding	+	chr5:18476365-18478737	2372	1.91553	1.67161	1.32724	0	0	0	12.2685	10.7673	8.54947	0	0	0	100157167	-	-	5	5|5	major facilitator superfamily domain containing 5
ESPL1	ENSSSCG00000000265	protein_coding	+	chr5:18487562-18509753	22191	2.97055	1.67404	2.56517	1.413	0.579374	2.21983	72.4955	40.9157	62.6961	34.8694	14.2906	54.6728	100153121	-	Ensembl:ENSSSCG00000000265	5	5|5	extra spindle pole bodies like 1, separase	ssc04110(Cell cycle)//ssc04114(Oocyte meiosis)	GO:0005813(centrosome)//GO:0005634(nucleus)//GO:0005737(cytoplasm)//GO:0072686(mitotic spindle)	GO:0004197(cysteine-type endopeptidase activity)	GO:1901970(positive regulation of mitotic sister chromatid separation)//GO:0045143(homologous chromosome segregation)//GO:0051307(meiotic chromosome separation)//GO:0000212(meiotic spindle organization)//GO:0006508(proteolysis)//GO:0000070(mitotic sister chromatid segregation)
C12orf10	ENSSSCG00000000267	protein_coding	+	chr5:18512709-18537864	25155	5.18738	5.87912	8.19882	0	0	0	47.9585	51.683	72.6705	0	0	0
AAAS	ENSSSCG00000000268	protein_coding	-	chr5:18512709-18537864	25155	1.59242	1.10868	1.18504	1.16693	0.320552	0.025894	40.1513	27.9949	29.9231	29.7415	8.16607	0.658708	100154333	-	-	5	5|5	achalasia, adrenocortical insufficiency, alacrimia	ssc03013(RNA transport)	GO:0031965(nuclear membrane)//GO:0005654(nucleoplasm)//GO:0005643(nuclear pore)//GO:0005737(cytoplasm)//GO:0005813(centrosome)		GO:0009566(fertilization)//GO:0006913(nucleocytoplasmic transport)//GO:0007612(learning)
AMHR2	ENSSSCG00000000271	protein_coding	+	chr5:18642822-18648848	6026	1.57802	1.00982	1.11362	0	0	0	10.0378	6.46037	7.12456	0	0	0	100154297	-	Ensembl:ENSSSCG00000000271	5	5|5	anti-Mullerian hormone receptor, type II	ssc04060(Cytokine-cytokine receptor interaction)//ssc04350(TGF-beta signaling pathway)	GO:0016021(integral component of membrane)	GO:0005524(ATP binding)//GO:1990272(anti-Mullerian hormone receptor activity)//GO:0042562(hormone binding)//GO:0004702(receptor signaling protein serine/threonine kinase activity)	GO:0023014(signal transduction by protein phosphorylation)//GO:1990262(anti-Mullerian hormone signaling pathway)//GO:1902613(negative regulation of anti-Mullerian hormone signaling pathway)//GO:0007178(transmembrane receptor protein serine/threonine kinase signaling pathway)//GO:0007548(sex differentiation)
SP1	ENSSSCG00000000272	protein_coding	+	chr5:18588940-18630760	41820	8.79304	9.47661	11.3086	6.87769	1.83412	0.125016	107.07	119.517	131.092	73.841	19.3944	1.31742	397314	-	-	5	-	Sp1 transcription factor		GO:0005634(nucleus)//GO:0000790(nuclear chromatin)	GO:0042826(histone deacetylase binding)//GO:0000987(core promoter proximal region sequence-specific DNA binding)//GO:0042803(protein homodimerization activity)//GO:0000981(RNA polymerase II transcription factor activity, sequence-specific DNA binding)//GO:0000979(RNA polymerase II core promoter sequence-specific DNA binding)//GO:0035326(enhancer binding)//GO:0008134(transcription factor binding)/…	GO:0060136(embryonic process involved in female pregnancy)//GO:0001829(trophectodermal cell differentiation)//GO:0043923(positive regulation by host of viral transcription)//GO:0060216(definitive hemopoiesis)//GO:0001889(liver development)//GO:0048596(embryonic camera-type eye morphogenesis)//GO:0001503(ossification)//GO:0006366(transcription from RNA polymerase II promoter)//GO:0043353(enucleate…
-	ENSSSCG00000000273	protein_coding	+	chr5:18660683-18665925	5242	4.69278	9.20921	11.6202	0	0	0	23.4216	46.2993	58.4214	0	0	0
PCBP2	ENSSSCG00000000274	protein_coding	+	chr5:18673980-18717199	43219	7.27263	18.7527	27.5409	0	0	13.7292	27.8829	81.8313	126.817	0	0	55.9902	397665	-	Ensembl:ENSSSCG00000000274	5	5|5	poly(rC) binding protein 2			GO:0003723(RNA binding)
MAP3K12	ENSSSCG00000000275	protein_coding	-	chr5:18673980-18717199	43219	2.18382	1.50323	2.03704	0	0	0	35.6901	27.9949	34.1979	0	0	0	100517714	-	Ensembl:ENSSSCG00000000275	5	-	mitogen-activated protein kinase kinase kinase 12	ssc04010(MAPK signaling pathway)	GO:0005622(intracellular)//GO:0005886(plasma membrane)//GO:0030424(axon)//GO:0030426(growth cone)//GO:0005829(cytosol)	GO:0005524(ATP binding)//GO:0019901(protein kinase binding)//GO:0004709(MAP kinase kinase kinase activity)//GO:0042803(protein homodimerization activity)	GO:0098779(mitophagy in response to mitochondrial depolarization)//GO:0046777(protein autophosphorylation)//GO:0016572(histone phosphorylation)//GO:0000186(activation of MAPKK activity)//GO:0018107(peptidyl-threonine phosphorylation)//GO:2000672(negative regulation of motor neuron apoptotic process)//GO:0018105(peptidyl-serine phosphorylation)//GO:0007254(JNK cascade)
TARBP2	ENSSSCG00000000276	protein_coding	+	chr5:18718157-18723839	5682	1.43791	0.792611	1.67825	0.437731	0.145473	0	8.92252	5.38364	11.3993	3.07671	1.02076	0	100518071	-	Ensembl:ENSSSCG00000000276	5	-	TAR (HIV-1) RNA binding protein 2		GO:0070578(RISC-loading complex)//GO:0005654(nucleoplasm)//GO:0035068(micro-ribonucleoprotein complex)//GO:0016442(RISC complex)//GO:0048471(perinuclear region of cytoplasm)	GO:0042803(protein homodimerization activity)//GO:0035197(siRNA binding)//GO:0019899(enzyme binding)//GO:0047485(protein N-terminus binding)//GO:0035198(miRNA binding)//GO:0003725(double-stranded RNA binding)//GO:0070883(pre-miRNA binding)	GO:0031054(pre-miRNA processing)//GO:0035280(miRNA loading onto RISC involved in gene silencing by miRNA)//GO:0007338(single fertilization)//GO:0007286(spermatid development)//GO:0035264(multicellular organism growth)//GO:0050689(negative regulation of defense response to virus by host)//GO:0030423(targeting of mRNA for destruction involved in RNA interference)//GO:0045727(positive regulation of …
NPFF	ENSSSCG00000000277	protein_coding	-	chr5:18724163-18724826	663	1.23211	5.71842	0	0	0	0	1.11531	5.38364	0	0	0	0	100518250	-	Ensembl:ENSSSCG00000000277	5	-	neuropeptide FF-amide peptide precursor		GO:0043679(axon terminus)//GO:0098794(postsynapse)//GO:0030425(dendrite)//GO:0005615(extracellular space)//GO:0043204(perikaryon)	GO:0001664(G-protein coupled receptor binding)//GO:0005184(neuropeptide hormone activity)	GO:0007218(neuropeptide signaling pathway)//GO:0060079(excitatory postsynaptic potential)
-	ENSSSCG00000000278	protein_coding	-	chr5:18726358-18838565	112207	2.9436	2.3035	2.74784	2.72322	0.871539	0	91.4558	71.0641	79.795	86.1478	27.5605	0
HOXC13	ENSSSCG00000000279	protein_coding	+	chr5:19151168-19157645	6477	0.976215	0.932506	1.23402	0	0	0	3.34594	3.23018	4.27473	0	0	0	100518969	-	-	5	-	homeobox C13		GO:0005634(nucleus)	GO:0001077(transcriptional activator activity, RNA polymerase II core promoter proximal region sequence-specific binding)//GO:0043565(sequence-specific DNA binding)//GO:0003682(chromatin binding)	GO:0035878(nail development)//GO:0009952(anterior/posterior pattern specification)//GO:0001942(hair follicle development)//GO:0006366(transcription from RNA polymerase II promoter)//GO:0045944(positive regulation of transcription from RNA polymerase II promoter)//GO:0043587(tongue morphogenesis)
HOXC12	ENSSSCG00000000281	protein_coding	+	chr5:19167173-19168794	1621	1.93456	1.10656	0.488116	0	0	0	5.57657	3.23018	1.42491	0	0	0	100518782	-	-	5	-	homeobox C12		GO:0005634(nucleus)	GO:0043565(sequence-specific DNA binding)	GO:0006355(regulation of transcription, DNA-templated)
HNRNPA1	ENSSSCG00000000288	protein_coding	+	chr5:19446088-19501810	55722	2.06429	3.61017	3.74778	0.0479669	0	0	44.6126	78.6012	79.795	1.02557	0	0	768103	HNRPA1|ROA1	Ensembl:ENSSSCG00000000288	5	-	heterogeneous nuclear ribonucleoprotein A1	ssc03040(Spliceosome)	GO:0070062(extracellular exosome)//GO:0071013(catalytic step 2 spliceosome)//GO:0016020(membrane)//GO:0045111(intermediate filament cytoskeleton)//GO:0019013(viral nucleocapsid)//GO:0005737(cytoplasm)	GO:0044822(poly(A) RNA binding)//GO:0000166(nucleotide binding)//GO:0003697(single-stranded DNA binding)	GO:0000380(alternative mRNA splicing, via spliceosome)//GO:0051170(nuclear import)//GO:0051168(nuclear export)
NFE2	ENSSSCG00000000289	protein_coding	-	chr5:19446088-19501810	55722	4.68179	2.03021	3.008	0	0	0	42.382	20.4578	27.0733	0	0	0	100157948	-	-	5	5|5	nuclear factor, erythroid 2		GO:0005634(nucleus)//GO:0015629(actin cytoskeleton)//GO:0005737(cytoplasm)	GO:0000976(transcription regulatory region sequence-specific DNA binding)//GO:0047485(protein N-terminus binding)//GO:0050699(WW domain binding)//GO:0003700(transcription factor activity, sequence-specific DNA binding)	GO:0006357(regulation of transcription from RNA polymerase II promoter)//GO:0006351(transcription, DNA-templated)//GO:0045893(positive regulation of transcription, DNA-templated)
COPZ1	ENSSSCG00000000290	protein_coding	+	chr5:19522555-19546042	23487	3.41372	3.46062	2.74461	0	0	0	73.6108	62.4502	54.1466	0	0	0	100156765	-	Ensembl:ENSSSCG00000000290	5	5|5	coatomer protein complex, subunit zeta 1		GO:0030117(membrane coat)		GO:1901998(toxin transport)//GO:0016192(vesicle-mediated transport)//GO:0006886(intracellular protein transport)
GPR84	ENSSSCG00000000291	protein_coding	-	chr5:19552812-19554796	1984	1.60376	0.384546	1.27222	10.5432	3.85561	0	8.92252	2.15346	7.12456	61.5342	22.4567	0	100152279	-	-	5	5|5	G protein-coupled receptor 84
ZNF385A	ENSSSCG00000000292	protein_coding	-	chr5:19557336-19583315	25979	1.33748	1.28895	1.22814	2.67073	1.01552	0	27.8829	26.9182	25.6484	56.4063	21.4359	0	100736804	-	Ensembl:ENSSSCG00000000292	5	-	zinc finger protein 385A		GO:0030425(dendrite)//GO:0043025(neuronal cell body)//GO:0000790(nuclear chromatin)	GO:0008270(zinc ion binding)//GO:0002039(p53 binding)//GO:0003730(mRNA 3'-UTR binding)	GO:1902166(negative regulation of intrinsic apoptotic signaling pathway in response to DNA damage by p53 class mediator)//GO:0070889(platelet alpha granule organization)//GO:0030220(platelet formation)//GO:0006974(cellular response to DNA damage stimulus)//GO:2000765(regulation of cytoplasmic translation)//GO:0045600(positive regulation of fat cell differentiation)//GO:0007626(locomotory behavior…
ITGA5	ENSSSCG00000000293	protein_coding	-	chr5:19583450-19611209	27759	1.45967	1.40771	1.94391	0	30.5574	7.70952	51.3045	49.5295	68.3957	0	1082	272.705	100155091	-	Ensembl:ENSSSCG00000000293|Vega:OTTSUSG00000002027	5	5|5	integrin, alpha 5 (fibronectin receptor, alpha polypeptide)	ssc04145(Phagosome)//ssc04151(PI3K-Akt signaling pathway)//ssc04510(Focal adhesion)//ssc04512(ECM-receptor interaction)//ssc04640(Hematopoietic cell lineage)//ssc04810(Regulation of actin cytoskeleton)//ssc05100(Bacterial invasion of epithelial cells)//ssc05133(Pertussis)//ssc05205(Proteoglycans in cancer)//ssc05206(MicroRNAs in cancer)//ssc05410(Hypertrophic cardiomyopathy (HCM))//ssc05412(Arrhy…	GO:0009897(external side of plasma membrane)//GO:0005794(Golgi apparatus)//GO:0045202(synapse)//GO:0005911(cell-cell junction)//GO:0031410(cytoplasmic vesicle)//GO:0005783(endoplasmic reticulum)//GO:0032587(ruffle membrane)//GO:0005925(focal adhesion)//GO:0008305(integrin complex)	GO:0005178(integrin binding)	GO:0007159(leukocyte cell-cell adhesion)//GO:0035987(endodermal cell differentiation)//GO:0035313(wound healing, spreading of epidermal cells)//GO:0007157(heterophilic cell-cell adhesion via plasma membrane cell adhesion molecules)//GO:0033631(cell-cell adhesion mediated by integrin)//GO:0007044(cell-substrate junction assembly)//GO:0034113(heterotypic cell-cell adhesion)//GO:0050731(positive reg…
NCKAP1L	ENSSSCG00000000295	protein_coding	+	chr5:19677874-19720547	42673	4.69185	2.79406	3.85502	7.46631	15.0414	31.6185	84.7639	50.6062	69.8207	135.375	272.543	571.759	100152671	-	-	5	5|5	NCK-associated protein 1-like	ssc04810(Regulation of actin cytoskeleton)
-	ENSSSCG00000000296	protein_coding	-	chr5:19669820-19673217	3397	2.46982	0.77396	1.02391	0	0	0	3.34594	1.07673	1.42491	0	0	0
PDE1B	ENSSSCG00000000297	protein_coding	+	chr5:19725353-19752890	27537	1.12641	1.53363	1.19566	2.44703	0.924683	0.0543446	13.3838	18.3044	14.2491	29.7415	11.2283	0.658708	100521662	-	Ensembl:ENSSSCG00000000297	5	-	phosphodiesterase 1B, calmodulin-dependent	ssc00230(Purine metabolism)//ssc04020(Calcium signaling pathway)//ssc04740(Olfactory transduction)//ssc04742(Taste transduction)//		GO:0046872(metal ion binding)//GO:0004114(3',5'-cyclic-nucleotide phosphodiesterase activity)	GO:0008152(metabolic process)//GO:0007165(signal transduction)
PPP1R1A	ENSSSCG00000000298	protein_coding	-	chr5:19753856-19763269	9413	2.05863	1.96097	1.55701	0	0	0	5.57657	5.38364	4.27473	0	0	0	100737139	-	-	5	-	protein phosphatase 1, regulatory (inhibitor) subunit 1A	ssc04261(Adrenergic signaling in cardiomyocytes)//ssc04720(Long-term potentiation)	GO:0005737(cytoplasm)	GO:0004865(protein serine/threonine phosphatase inhibitor activity)	GO:0006469(negative regulation of protein kinase activity)//GO:0035556(intracellular signal transduction)
TESPA1	ENSSSCG00000000299	protein_coding	-	chr5:19872177-20017439	145262	4.56522	3.33142	4.68818	4.91684	1.15185	29.003	90.3405	64.6037	104.019	95.3779	24.4982	354.385	100153079	-	Ensembl:ENSSSCG00000000299	5	5|5	thymocyte expressed, positive selection associated 1		GO:0008180(COP9 signalosome)//GO:0005737(cytoplasm)	GO:0005102(receptor binding)	GO:0050862(positive regulation of T cell receptor signaling pathway)//GO:0033089(positive regulation of T cell differentiation in thymus)//GO:0010387(COP9 signalosome assembly)
-	ENSSSCG00000000312	protein_coding	-	chr5:20275504-20276476	972	0.662253	0.948727	0.418495	0	0	0	2.23063	3.23018	1.42491	0	0	0
-	ENSSSCG00000000318	protein_coding	-	chrUn_NW_018084989v1:164561-165488	927	0	1.00096	0	0	0	0	0	3.23018	0	0	0	0
-	ENSSSCG00000000327	protein_coding	+	chr5:20534639-20535575	936	2.07429	0.990059	0.873454	0	0	0	6.69189	3.23018	2.84982	0	0	0
-	ENSSSCG00000000332	protein_coding	+	chr5:20616741-20617680	939	3.10006	0.657652	0.435147	0	0	0	10.0378	2.15346	1.42491	0	0	0
-	ENSSSCG00000000333	protein_coding	+	chr5:20649766-20650705	939	0	0	0.435147	0	0	0	0	0	1.42491	0	0	0
-	ENSSSCG00000000353	protein_coding	-	chr5:21039287-21040223	936	0.691431	0.990059	0.873454	0	0	0	2.23063	3.23018	2.84982	0	0	0
BLOC1S1	ENSSSCG00000000359	protein_coding	+	chr5:21156856-21160737	3881	69.4793	43.1866	71.6328	32.1999	5.62884	0.336381	120.454	76.4477	126.817	64.6109	11.2283	0.658708	100517399	-	Ensembl:ENSSSCG00000000359	5	-	biogenesis of lysosomal organelles complex-1, subunit 1
CD63	ENSSSCG00000000361	protein_coding	-	chr5:21172278-21176232	3954	2.63979	3.28461	2.67487	0	0	0	11.1531	13.9975	11.3993	0	0	0	100155929	-	Ensembl:ENSSSCG00000000361|Vega:OTTSUSG00000003553	5	5|5	CD63 molecule	ssc04142(Lysosome)//ssc05205(Proteoglycans in cancer)	GO:0016021(integral component of membrane)//GO:0005887(integral component of plasma membrane)//GO:0097487(multivesicular body, internal vesicle)//GO:0009986(cell surface)//GO:0012505(endomembrane system)//GO:0005765(lysosomal membrane)//GO:0070062(extracellular exosome)//GO:0031904(endosome lumen)//GO:0031902(late endosome membrane)//GO:0005615(extracellular space)		GO:1900746(regulation of vascular endothelial growth factor signaling pathway)//GO:2000680(regulation of rubidium ion transport)//GO:0002092(positive regulation of receptor internalization)//GO:0035646(endosome to melanosome transport)//GO:2001046(positive regulation of integrin-mediated signaling pathway)//GO:0034613(cellular protein localization)//GO:0016477(cell migration)//GO:0007155(cell adh…
RDH5	ENSSSCG00000000362	protein_coding	+	chr5:21166903-21170897	3994	3.28146	1.20845	2.55871	0	0	0	14.4991	5.38364	11.3993	0	0	0	100517586	-	Ensembl:ENSSSCG00000000362	5	-	retinol dehydrogenase 5 (11-cis/9-cis)	ssc00830(Retinol metabolism)	GO:0005788(endoplasmic reticulum lumen)	GO:0016491(oxidoreductase activity)	GO:0055114(oxidation-reduction process)
GDF11	ENSSSCG00000000363	protein_coding	+	chr5:21191189-21289547	98358	4.56672	2.86904	3.29055	1.67689	0.596496	0	76.9567	48.4528	55.5715	28.7159	10.2076	0	397254	BMP11	-	5	5|5	growth differentiation factor 11		GO:0043234(protein complex)//GO:0005615(extracellular space)	GO:0008083(growth factor activity)//GO:0005160(transforming growth factor beta receptor binding)//GO:0005125(cytokine activity)	GO:0001656(metanephros development)//GO:0060021(palate development)//GO:0010862(positive regulation of pathway-restricted SMAD protein phosphorylation)//GO:0031016(pancreas development)//GO:0001501(skeletal system development)//GO:0048593(camera-type eye morphogenesis)//GO:0021512(spinal cord anterior/posterior patterning)//GO:0060395(SMAD protein signal transduction)//GO:0045596(negative regulat…
SARNP	ENSSSCG00000000364	protein_coding	-	chr5:21191189-21289547	98358	18.631	18.7864	22.2399	8.44744	2.74371	0	105.955	100.136	123.967	44.0995	14.2906	0	100517942	-	Ensembl:ENSSSCG00000000364	5	-	SAP domain containing ribonucleoprotein		GO:0000346(transcription export complex)//GO:0016607(nuclear speck)	GO:0044822(poly(A) RNA binding)	GO:0006406(mRNA export from nucleus)
-	ENSSSCG00000000365	protein_coding	+	chr5:21191189-21289547	98358	2.24453	2.94063	0.877361	0	0	0	14.4991	15.0742	5.69964	0	0	0
DNAJC14	ENSSSCG00000000366	protein_coding	-	chr5:21191189-21289547	98358	27.8928	19.4564	27.0082	13.5902	4.64088	44.067	219.717	153.972	213.737	110.761	37.7681	357.02	100151876	-	Ensembl:ENSSSCG00000000366	5	5|5	DnaJ (Hsp40) homolog, subfamily C, member 14		GO:0016021(integral component of membrane)
-	ENSSSCG00000000367	protein_coding	+	chr5:21191189-21289547	98358	4.81403	3.12847	6.31222	0.113162	0	0	50.1892	30.1484	64.121	1.02557	0	0
MMP19	ENSSSCG00000000368	protein_coding	-	chr5:21191189-21289547	98358	0.9782	1.23189	0.895354	0	0	0	14.4991	18.3044	14.2491	0	0	0	100518427	-	Ensembl:ENSSSCG00000000368	5	-	matrix metallopeptidase 19		GO:0031012(extracellular matrix)	GO:0008270(zinc ion binding)//GO:0004222(metalloendopeptidase activity)//GO:0005509(calcium ion binding)	GO:0006508(proteolysis)
DGKA	ENSSSCG00000000370	protein_coding	+	chr5:21331467-21392707	61240	1.21686	1.58977	1.61529	4.83453	0.921827	0	16.7297	17.2277	18.5238	48.2018	10.2076	0	397097	DAGK	Ensembl:ENSSSCG00000000370	5	5|5	diacylglycerol kinase, alpha 80kDa	ssc00561(Glycerolipid metabolism)//ssc00564(Glycerophospholipid metabolism)//	GO:0005622(intracellular)	GO:0005524(ATP binding)//GO:0005509(calcium ion binding)//GO:0004143(diacylglycerol kinase activity)	GO:0016310(phosphorylation)//GO:0035556(intracellular signal transduction)//GO:0007205(protein kinase C-activating G-protein coupled receptor signaling pathway)
PMEL	ENSSSCG00000000371	protein_coding	-	chr5:21331467-21392707	61240	0.439752	1.1267	0.74551	6.89647	2.07534	0	3.34594	8.61383	5.69964	54.3552	16.3321	0	100739533	-	-	5	-	premelanosome protein
CDK2	ENSSSCG00000000373	protein_coding	+	chr5:21331467-21392707	61240	4.63667	2.62052	3.98196	0	1.85348e-139	0	59.5922	32.5655	51.2819	0	2.11285e-138	0	100154715	-	Ensembl:ENSSSCG00000000373	5	5|5	cyclin-dependent kinase 2	ssc04068(FoxO signaling pathway)//ssc04110(Cell cycle)//ssc04114(Oocyte meiosis)//ssc04115(p53 signaling pathway)//ssc04151(PI3K-Akt signaling pathway)//ssc04914(Progesterone-mediated oocyte maturation)//ssc05161(Hepatitis B)//ssc05162(Measles)//ssc05168(Herpes simplex infection)//ssc05169(Epstein-Barr virus infection)//ssc05200(Pathways in cancer)//ssc05203(Viral carcinogenesis)//ssc05215(Prosta…	GO:0000307(cyclin-dependent protein kinase holoenzyme complex)//GO:0005768(endosome)//GO:0000805(X chromosome)//GO:0005667(transcription factor complex)//GO:0000781(chromosome, telomeric region)//GO:0015030(Cajal body)//GO:0000806(Y chromosome)//GO:0000793(condensed chromosome)	GO:0005524(ATP binding)//GO:0030332(cyclin binding)//GO:0035173(histone kinase activity)	GO:1904146(positive regulation of meiotic cell cycle process involved in oocyte maturation)//GO:0008284(positive regulation of cell proliferation)//GO:0006813(potassium ion transport)//GO:0000082(G1/S transition of mitotic cell cycle)//GO:0016572(histone phosphorylation)//GO:0007265(Ras protein signal transduction)//GO:0060968(regulation of gene silencing)//GO:2000599(negative regulation of cycli…
RPS26	ENSSSCG00000000374	protein_coding	+	chr5:21431658-21434295	2637	9.36854	11.5942	22.5094	0	0	0	35.6901	46.2993	88.3445	0	0	0	100037997	-	Ensembl:ENSSSCG00000000374	5	5|5	ribosomal protein S26	ssc03010(Ribosome)	GO:0022627(cytosolic small ribosomal subunit)//GO:0005840(ribosome)	GO:0003735(structural constituent of ribosome)//GO:0003729(mRNA binding)	GO:0006412(translation)
SUOX	ENSSSCG00000000376	protein_coding	+	chr5:21395265-21399736	4471	2.78828	1.60652	6.02958	0	0	11.1971	25.6522	13.9975	55.5715	0	0	92.2192	100625272	-	Ensembl:ENSSSCG00000027672	Un	-	sulfite oxidase	ssc00920(Sulfur metabolism)		GO:0020037(heme binding)//GO:0016491(oxidoreductase activity)//GO:0030151(molybdenum ion binding)	GO:0055114(oxidation-reduction process)//GO:0042128(nitrate assimilation)
-	ENSSSCG00000000377	protein_coding	+	chr5:21474624-21504946	30322	4.82311	4.95381	5.06672	10.1933	3.35139	70.5852	40.6442	40.4282	45.2947	84.0967	22.4567	405.764
ESYT1	ENSSSCG00000000379	protein_coding	+	chr5:21518069-21534463	16394	1.04158	1.0535	1.27798	0	55.9597	0	12.2685	12.9207	15.674	0	673.701	0	100519485	-	Ensembl:ENSSSCG00000000379	5	-	extended synaptotagmin-like protein 1		GO:0030176(integral component of endoplasmic reticulum membrane)//GO:0031227(intrinsic component of endoplasmic reticulum membrane)//GO:0044232(organelle membrane contact site)	GO:0008289(lipid binding)
SMARCC2	ENSSSCG00000000382	protein_coding	-	chr5:21559298-21657092	97794	4.45122	6.17409	5.7195	4.23486	0.919222	3.11154	105.955	147.512	132.517	79.9944	17.3529	58.625
RNF41	ENSSSCG00000000383	protein_coding	-	chr5:21559298-21657092	97794	53.5163	47.5474	41.8997	82.5303	49.2411	106.058	610.077	544.824	480.195	956.856	568.562	1208.07
NABP2	ENSSSCG00000000384	protein_coding	+	chr5:21559298-21657092	97794	3.60667	3.09772	4.72956	9.03895	2.5556	0	54.7945	37.2142	59.7269	158.963	44.9134	0	100154321	OBFC2B	-	5	5|5	nucleic acid binding protein 2		GO:0005654(nucleoplasm)//GO:0005737(cytoplasm)//GO:0070876(SOSS complex)	GO:0003697(single-stranded DNA binding)	GO:0007093(mitotic cell cycle checkpoint)//GO:0010212(response to ionizing radiation)//GO:0000724(double-strand break repair via homologous recombination)
SLC39A5	ENSSSCG00000000385	protein_coding	+	chr5:21559298-21657092	97794	2.39302	1.46367	2.35617	7.69631e-241	6.67588e-180	0	45.5838	24.1593	42.8667	1.56014e-239	1.35249e-178	0
ANKRD52	ENSSSCG00000000386	protein_coding	-	chr5:21559298-21657092	97794	3.50993	3.71384	3.78102	2.55211	29.5502	4.25961	117.108	125.977	128.242	87.1734	808.441	114.615	100153105	-	-	5	5|5	ankyrin repeat domain 52
PAN2	ENSSSCG00000000393	protein_coding	-	chr5:21707833-21751354	43521	1.04714	1.17198	1.23723	0	0	0	30.5058	31.7176	32.1592	0	0	0	100153107	-	Ensembl:ENSSSCG00000000393	5	5|5	PAN2 poly(A) specific ribonuclease subunit	ssc03018(RNA degradation)	GO:0000932(cytoplasmic mRNA processing body)//GO:0005634(nucleus)//GO:0031251(PAN complex)	GO:0003676(nucleic acid binding)//GO:0004535(poly(A)-specific ribonuclease activity)	GO:0006397(mRNA processing)//GO:0090503(RNA phosphodiester bond hydrolysis, exonucleolytic)//GO:0010606(positive regulation of cytoplasmic mRNA processing body assembly)//GO:0000289(nuclear-transcribed mRNA poly(A) tail shortening)
-	ENSSSCG00000000394	protein_coding	-	chr5:21707833-21751354	43521	0.965841	1.45789	0	0	0	0	4.24468	6.46037	0	0	0	0
STAT2	ENSSSCG00000000396	protein_coding	-	chr5:21707833-21751354	43521	1.68005	2.68908	3.22511	0	38.7693	0	36.6297	58.7276	70.4344	0	855.396	0	396923	-	Ensembl:ENSSSCG00000000396	5	5|5	signal transducer and activator of transcription 2, 113kDa	ssc04062(Chemokine signaling pathway)//ssc04380(Osteoclast differentiation)//ssc04630(Jak-STAT signaling pathway)//ssc05160(Hepatitis C)//ssc05161(Hepatitis B)//ssc05162(Measles)//ssc05164(Influenza A)//ssc05168(Herpes simplex infection)	GO:0005886(plasma membrane)//GO:0005634(nucleus)//GO:0005737(cytoplasm)	GO:0004871(signal transducer activity)//GO:0003677(DNA binding)//GO:0042802(identical protein binding)//GO:0003700(transcription factor activity, sequence-specific DNA binding)	GO:0002230(positive regulation of defense response to virus by host)//GO:0098779(mitophagy in response to mitochondrial depolarization)//GO:0006351(transcription, DNA-templated)//GO:0006355(regulation of transcription, DNA-templated)//GO:0007165(signal transduction)
APOF	ENSSSCG00000000398	protein_coding	-	chr5:21759474-21787521	28047	1.10171	0.480964	0.000114072	0	0	0	4.71131	2.07433	0.000491988	0	0	0	100156757	-	-	5	5|5	apolipoprotein F		GO:0016021(integral component of membrane)
TIMELESS	ENSSSCG00000000399	protein_coding	-	chr5:21759474-21787521	28047	0.972052	1.06493	1.25606	0	0	14.9854	18.7103	20.537	24.223	0	0	291.808	100525747	-	Ensembl:ENSSSCG00000000399	5	-	timeless circadian clock		GO:0005730(nucleolus)//GO:0015630(microtubule cytoskeleton)//GO:0000790(nuclear chromatin)	GO:0046982(protein heterodimerization activity)//GO:0042803(protein homodimerization activity)	GO:0000122(negative regulation of transcription from RNA polymerase II promoter)//GO:0006974(cellular response to DNA damage stimulus)//GO:0048754(branching morphogenesis of an epithelial tube)//GO:0044770(cell cycle phase transition)//GO:0042752(regulation of circadian rhythm)//GO:0007623(circadian rhythm)//GO:0030324(lung development)
MIP	ENSSSCG00000000400	protein_coding	-	chr5:21787825-21793592	5767	3.45284	2.68069	3.04073	0	0	0	28.9982	22.6113	25.6484	0	0	0	100522373	-	Ensembl:ENSSSCG00000000400	5	-	major intrinsic protein of lens fiber		GO:0016021(integral component of membrane)//GO:0016324(apical plasma membrane)	GO:0015250(water channel activity)//GO:0005212(structural constituent of eye lens)//GO:0015254(glycerol channel activity)	GO:0006833(water transport)//GO:0015793(glycerol transport)//GO:0002088(lens development in camera-type eye)//GO:0007601(visual perception)//GO:0034220(ion transmembrane transport)
GLS2	ENSSSCG00000000401	protein_coding	-	chr5:21804308-21819656	15348	1.82371	1.41236	2.598	0	0	0	28.9982	21.5346	38.4726	0	0	0
RBMS2	ENSSSCG00000000402	protein_coding	+	chr5:21819851-21932604	112753	5.72779	7.85295	9.76233	0.123432	0	31.7056	79.1874	78.6012	101.169	3.07671	0	135.694	100522738	-	-	5	-	RNA binding motif, single stranded interacting protein 2			GO:0044822(poly(A) RNA binding)//GO:0000166(nucleotide binding)
BAZ2A	ENSSSCG00000000403	protein_coding	-	chr5:21933280-21992407	59127	3.80879	3.79067	4.63849	9.93012	2.64602	0.0976046	113.762	104.192	116.057	237.932	61.2455	3.29354
-	ENSSSCG00000000405	protein_coding	-	chr5:21933280-21992407	59127	3.44969	5.89651	7.54081	5.45422	1.59965	0	40.1513	74.5449	82.0058	34.8694	10.2076	0
PTGES3	ENSSSCG00000000406	protein_coding	-	chr5:22000339-22021662	21323	30.3248	29.4246	31.3079	49.6528	11.4228	99.9081	219.717	214.269	227.986	373.307	85.7437	746.316	100155956	-	Ensembl:ENSSSCG00000000406|Vega:OTTSUSG00000000798	5	5|5	prostaglandin E synthase 3 (cytosolic)	ssc00590(Arachidonic acid metabolism)//			GO:0043588(skin development)//GO:0005978(glycogen biosynthetic process)//GO:0008283(cell proliferation)//GO:0060430(lung saccule development)//GO:0042921(glucocorticoid receptor signaling pathway)
NAB2	ENSSSCG00000000411	protein_coding	+	chr5:22400547-22422398	21851	2.37374	2.46759	0.843186	0	0	28.877	56.8811	59.2201	19.9488	0	0	251.627
MYO1A	ENSSSCG00000000413	protein_coding	-	chr5:22337905-22363502	25597	1.90419	1.4302	1.18401	0	0	0	28.9982	20.4578	15.674	0	0	0	100519601	-	Ensembl:ENSSSCG00000000413	5	-	myosin IA		GO:0016459(myosin complex)	GO:0005524(ATP binding)//GO:0003774(motor activity)	GO:0008152(metabolic process)
SDR9C7	ENSSSCG00000000415	protein_coding	-	chr5:22228041-22244086	16045	0.556032	1.77852	2.11825	0	0	0	3.34594	10.7673	12.8242	0	0	0	100626104	-	-	5	-	short chain dehydrogenase/reductase family 9C, member 7		GO:0005730(nucleolus)//GO:0005737(cytoplasm)	GO:0004745(retinol dehydrogenase activity)	GO:0055114(oxidation-reduction process)
TAC3	ENSSSCG00000000418	protein_coding	-	chr5:22324930-22332815	7885	0.439255	0.418047	1.10642	0	0	0	1.11531	1.07673	2.84982	0	0	0	492314	NKB|NKNB	Ensembl:ENSSSCG00000000418	5	5|5p12-p11	tachykinin 3		GO:0070062(extracellular exosome)//GO:0005576(extracellular region)		GO:0007218(neuropeptide signaling pathway)//GO:0007217(tachykinin receptor signaling pathway)
RDH16	ENSSSCG00000000419	protein_coding	-	chr5:22251752-22293249	41497	4.54406	3.23114	6.05691	0.0554998	0	50.4061	40.1513	34.4553	56.9964	1.02557	0	327.378	100511633	-	Ensembl:ENSSSCG00000024919	5	-	retinol dehydrogenase 16 (all-trans)	ssc00830(Retinol metabolism)//		GO:0016491(oxidoreductase activity)	GO:0055114(oxidation-reduction process)
LRP1	ENSSSCG00000000423	protein_coding	+	chr5:22436201-22518418	82217	1.40058	1.39154	1.09424	1.43432	4.26471	5.8767	74.7261	74.2942	58.4214	76.9177	228.65	314.863	100627964	-	-	5	-	low density lipoprotein receptor-related protein 1	ssc05010(Alzheimer's disease)//ssc05144(Malaria)	GO:0005765(lysosomal membrane)//GO:0005730(nucleolus)//GO:0016021(integral component of membrane)//GO:0043235(receptor complex)//GO:0005925(focal adhesion)	GO:0044822(poly(A) RNA binding)//GO:0032403(protein complex binding)//GO:0005509(calcium ion binding)//GO:0034185(apolipoprotein binding)
MBD6	ENSSSCG00000000431	protein_coding	+	chr5:22793363-22798234	4871	1.85901	1.60065	0.99682	0	0	0	21.191	18.3044	11.3993	0	0	0	100518908	-	Ensembl:ENSSSCG00000000431	5	-	methyl-CpG binding domain protein 6		GO:0005634(nucleus)	GO:0003677(DNA binding)
B4GALNT1	ENSSSCG00000000433	protein_coding	-	chr5:22882677-22897508	14831	9.60021	6.34657	7.96837	26.3896	7.84325	0.067737	166.182	115.21	133.942	259.469	76.5569	0.658708	100516440	-	-	5	-	beta-1,4-N-acetyl-galactosaminyl transferase 1	ssc00604(Glycosphingolipid biosynthesis - ganglio series)//	GO:0030173(integral component of Golgi membrane)	GO:0016758(transferase activity, transferring hexosyl groups)	GO:0001574(ganglioside biosynthetic process)//GO:0030259(lipid glycosylation)//GO:0007283(spermatogenesis)//GO:0019915(lipid storage)
ARHGEF25	ENSSSCG00000000435	protein_coding	+	chr5:22816505-22881570	65065	1.96161	17.9966	2.73759	2.61475	0.552539	18.0319	23.4216	217.499	34.1979	33.8438	7.14531	219.35
PIP4K2C	ENSSSCG00000000436	protein_coding	+	chr5:22816505-22881570	65065	1.35891	2.55766	2.57882	0	0	0	22.476	42.3963	42.7473	0	0	0
ARHGAP9	ENSSSCG00000000437	protein_coding	-	chr5:22732515-22789825	57310	3.10587	2.16495	2.3112	0.0477904	0	0	65.8036	41.9924	42.7473	1.02557	0	0
KIF5A	ENSSSCG00000000439	protein_coding	+	chr5:22816505-22881570	65065	2.26891	1.78051	0.808716	0	0	35.3211	63.4032	50.2023	22.7986	0	0	754.88	100519957	-	-	5	-	kinesin family member 5A		GO:0016020(membrane)//GO:0005871(kinesin complex)//GO:0005874(microtubule)	GO:0005524(ATP binding)//GO:0008017(microtubule binding)//GO:0008574(ATP-dependent microtubule motor activity, plus-end-directed)	GO:0008152(metabolic process)//GO:0030705(cytoskeleton-dependent intracellular transport)//GO:0007411(axon guidance)//GO:0008104(protein localization)//GO:0007018(microtubule-based movement)
INHBE	ENSSSCG00000000442	protein_coding	+	chr5:22732515-22789825	57310	0.721165	1.09624	3.29876e-23	5.02466	1.05612	0	2.5999	3.99212	1.20132e-22	19.4858	4.08303	0	100518554	-	-	5	-	inhibin, beta E	ssc04350(TGF-beta signaling pathway)//ssc04550(Signaling pathways regulating pluripotency of stem cells)	GO:0005615(extracellular space)	GO:0008083(growth factor activity)//GO:0005160(transforming growth factor beta receptor binding)//GO:0005179(hormone activity)//GO:0005125(cytokine activity)	GO:0043408(regulation of MAPK cascade)//GO:0060395(SMAD protein signal transduction)//GO:0010862(positive regulation of pathway-restricted SMAD protein phosphorylation)//GO:0048468(cell development)//GO:0042981(regulation of apoptotic process)
GLI1	ENSSSCG00000000443	protein_coding	+	chr5:22732515-22789825	57310	2.40487	2.37483	1.35961	6.54832e-08	7.14955e-08	0	47.5893	45.5374	27.0733	1.32872e-06	1.44986e-06	0	100520490	ATH1	Ensembl:ENSSSCG00000000443	5	-	GLI family zinc finger 1	ssc04024(cAMP signaling pathway)//ssc04340(Hedgehog signaling pathway)//ssc05200(Pathways in cancer)//ssc05217(Basal cell carcinoma)	GO:0097542(ciliary tip)//GO:0005634(nucleus)//GO:0035301(Hedgehog signaling complex)//GO:0072372(primary cilium)//GO:0005930(axoneme)	GO:0043565(sequence-specific DNA binding)//GO:0003682(chromatin binding)//GO:0044212(transcription regulatory region DNA binding)//GO:0003705(transcription factor activity, RNA polymerase II distal enhancer sequence-specific binding)//GO:0008017(microtubule binding)//GO:0046872(metal ion binding)	GO:0045880(positive regulation of smoothened signaling pathway)//GO:0009954(proximal/distal pattern formation)//GO:0045667(regulation of osteoblast differentiation)//GO:0090090(negative regulation of canonical Wnt signaling pathway)//GO:0060032(notochord regression)//GO:0021938(smoothened signaling pathway involved in regulation of cerebellar granule cell precursor cell proliferation)//GO:0007283…
DCTN2	ENSSSCG00000000444	protein_coding	-	chr5:22799286-22814480	15194	3.08336	6.02882	6.93779	8.16597	3.00993	26.9056	20.0757	38.7622	39.8975	47.1762	17.3529	154.138
DTX3	ENSSSCG00000000449	protein_coding	+	chr5:22816505-22881570	65065	2.16358	2.0029	1.69694	0	0	0	31.2288	29.0717	24.2235	0	0	0
ATP23	ENSSSCG00000000453	protein_coding	+	chr5:23233853-23276036	42183	3.73684	3.79247	1.67292	0	0	0	18.9604	19.3811	8.54947	0	0	0
LRIG3	ENSSSCG00000000455	protein_coding	-	chr5:24066622-24118043	51421	1.14032	0.235273	0.934048	0	0	0	15.6144	3.23018	12.8242	0	0	0	100155928	-	Ensembl:ENSSSCG00000000455	5	5|5	leucine-rich repeats and immunoglobulin-like domains 3		GO:0016021(integral component of membrane)//GO:0005615(extracellular space)		GO:0032474(otolith morphogenesis)
SLC16A7	ENSSSCG00000000456	protein_coding	+	chr5:24712655-24877213	164558	4.03113	2.44371	3.25129	0	0	0	35.6901	32.3018	35.6228	0	0	0	100158241	-	-	5	-	solute carrier family 16 (monocarboxylate transporter), member 7		GO:0005887(integral component of plasma membrane)	GO:0015129(lactate transmembrane transporter activity)//GO:0050833(pyruvate transmembrane transporter activity)	GO:0035879(plasma membrane lactate transport)//GO:1901475(pyruvate transmembrane transport)
USP15	ENSSSCG00000000457	protein_coding	+	chr5:26964782-27083336	118554	1.3501	0.649299	0.728236	3.0839	0.741356	0	27.8829	13.9975	15.6998	59.483	14.2906	0	100524085	-	Ensembl:ENSSSCG00000000457	5	-	ubiquitin specific peptidase 15		GO:0005634(nucleus)	GO:0004843(thiol-dependent ubiquitin-specific protease activity)	GO:0016579(protein deubiquitination)//GO:0006511(ubiquitin-dependent protein catabolic process)
MON2	ENSSSCG00000000458	protein_coding	+	chr5:27126039-27241940	115901	3.04866	3.88755	5.29343	0.276853	0.0918967	52.691	69.1495	89.3684	122.542	6.15342	2.04152	1168.55	100154568	-	Ensembl:ENSSSCG00000000458	5	5|5	MON2 homolog, regulator of endosome-to-Golgi trafficking		GO:0070062(extracellular exosome)
-	ENSSSCG00000000461	protein_coding	+	chr5:28231123-28231327	204	38.6945	5.67124	7.43321	0	0	0	13.3838	2.15346	2.84982	0	0	0
RXYLT1	ENSSSCG00000000462	protein_coding	+	chr5:28247398-28276283	28885	0.182589	1.59714	2.3189	0	0	0	1.11531	9.69055	14.2491	0	0	0
C12orf56	ENSSSCG00000000464	protein_coding	-	chr5:28716464-28875331	158867	1.84527	0.272798	1.26353	0	0	0	14.4991	2.15346	9.97438	0	0	0
XPOT	ENSSSCG00000000466	protein_coding	+	chr5:28716464-28875331	158867	2.12207	3.84751	3.43692	7.44619	1.99367	0	33.4594	58.1433	52.7217	68.7131	18.3737	0	100511016	-	Ensembl:ENSSSCG00000000466	5	-	exportin, tRNA	ssc03013(RNA transport)	GO:0016363(nuclear matrix)//GO:0005643(nuclear pore)//GO:0005737(cytoplasm)	GO:0015932(nucleobase-containing compound transmembrane transporter activity)//GO:0000049(tRNA binding)//GO:0008536(Ran GTPase binding)	GO:0071528(tRNA re-export from nucleus)//GO:0006886(intracellular protein transport)
LEMD3	ENSSSCG00000000469	protein_coding	+	chr5:29595882-29673875	77993	8.94502	5.31416	5.09496	4.18924	0.936964	20.3445	111.531	74.2942	75.5203	50.2529	11.2283	243.063	100511508	-	-	5	-	LEM domain containing 3		GO:0005639(integral component of nuclear inner membrane)		GO:0030514(negative regulation of BMP signaling pathway)//GO:1903053(regulation of extracellular matrix organization)//GO:0032926(negative regulation of activin receptor signaling pathway)//GO:0030512(negative regulation of transforming growth factor beta receptor signaling pathway)//GO:0002044(blood vessel endothelial cell migration involved in intussusceptive angiogenesis)//GO:0035914(skeletal …
-	ENSSSCG00000000473	protein_coding	-	chr5:30488064-30511550	23486	0.880252	0.762621	1.12136	0	0	0	11.1531	9.69055	14.2491	0	0	0
IRAK3	ENSSSCG00000000475	protein_coding	+	chr5:30555107-30598954	43847	0.589106	0.932438	0.49845	0	0	0	3.34594	5.38364	2.84982	0	0	0	100514645	-	-	5	-	interleukin-1 receptor-associated kinase 3	ssc04722(Neurotrophin signaling pathway)	GO:0005634(nucleus)//GO:0005737(cytoplasm)	GO:0004674(protein serine/threonine kinase activity)//GO:0042803(protein homodimerization activity)//GO:0004672(protein kinase activity)//GO:0046982(protein heterodimerization activity)//GO:0000287(magnesium ion binding)//GO:0005524(ATP binding)	GO:0010933(positive regulation of macrophage tolerance induction)//GO:0032088(negative regulation of NF-kappaB transcription factor activity)//GO:0006468(protein phosphorylation)//GO:0051092(positive regulation of NF-kappaB transcription factor activity)//GO:0045824(negative regulation of innate immune response)//GO:0046777(protein autophosphorylation)//GO:0070498(interleukin-1-mediated signaling…
HELB	ENSSSCG00000000477	protein_coding	+	chr5:30645631-30696486	50855	2.8072	2.10674	5.29791	0	0	0	36.8054	30.1484	61.2712	0	0	0	100514840	-	Ensembl:ENSSSCG00000000477	5	-	helicase (DNA) B		GO:0005658(alpha DNA polymerase:primase complex)//GO:0005681(spliceosomal complex)	GO:0044822(poly(A) RNA binding)//GO:0043141(ATP-dependent 5'-3' DNA helicase activity)//GO:0017116(single-stranded DNA-dependent ATP-dependent DNA helicase activity)//GO:0004004(ATP-dependent RNA helicase activity)	GO:0032508(DNA duplex unwinding)//GO:0006269(DNA replication, synthesis of RNA primer)//GO:0006396(RNA processing)
GRIP1	ENSSSCG00000000478	protein_coding	-	chr5:30697046-31020436	323390	5.86399	7.00729	5.93106	0	0	0.0548174	72.4955	93.6754	72.6705	0	0	0.658708	100514286	-	Ensembl:ENSSSCG00000000478	5	5|5	glutamate receptor interacting protein 1		GO:0005886(plasma membrane)//GO:0045121(membrane raft)//GO:0030425(dendrite)//GO:0055037(recycling endosome)	GO:0030159(receptor signaling complex scaffold activity)//GO:0008022(protein C-terminus binding)//GO:0035259(glucocorticoid receptor binding)	GO:0016358(dendrite development)//GO:0008104(protein localization)
IL22	ENSSSCG00000000482	protein_coding	-	chr5:32599300-32604736	5436	0.361439	0.867205	2.06571	0	0	0	2.23063	5.38364	12.8242	0	0	0	595104	-	Ensembl:ENSSSCG00000000482|Vega:OTTSUSG00000002041	5	-	interleukin 22	ssc04060(Cytokine-cytokine receptor interaction)//ssc04630(Jak-STAT signaling pathway)//ssc05321(Inflammatory bowel disease (IBD))	GO:0005576(extracellular region)//GO:0005615(extracellular space)	GO:0005125(cytokine activity)	GO:0006954(inflammatory response)//GO:0006955(immune response)//GO:0046427(positive regulation of JAK-STAT cascade)
-	ENSSSCG00000000483	protein_coding	-	chr5:32644708-32673639	28931	5.98445	3.88073	3.42372	4.24686	1.98444	33.7962	44.6126	29.0717	25.6484	32.8182	15.3114	259.531
-	ENSSSCG00000000484	protein_coding	-	chr5:32823901-32824276	375	0	0	2.71716	0	0	0	0	0	2.84982	0	0	0
NUP107	ENSSSCG00000000486	protein_coding	+	chr5:32989780-33040561	50781	1.84321	1.06445	2.81732	0	0	0	22.3063	12.9207	34.1979	0	0	0	100516909	-	Ensembl:ENSSSCG00000000486	5	-	nucleoporin 107kDa	ssc03013(RNA transport)	GO:0031080(nuclear pore outer ring)	GO:0017056(structural constituent of nuclear pore)//GO:0005487(nucleocytoplasmic transporter activity)	GO:0006406(mRNA export from nucleus)//GO:0006606(protein import into nucleus)//GO:0006355(regulation of transcription, DNA-templated)//GO:0000973(posttranscriptional tethering of RNA polymerase II gene DNA at nuclear periphery)
SLC35E3	ENSSSCG00000000487	protein_coding	+	chr5:33049238-33068198	18960	0.95779	0.780516	0.563404	0	0	0	14.4991	11.844	8.54947	0	0	0	100515832	-	-	5	-	solute carrier family 35, member E3		GO:0016021(integral component of membrane)
MDM2	ENSSSCG00000000488	protein_coding	+	chr5:33087009-33164514	77505	2.92172	2.74141	3.29769	0	0	0	23.4216	29.0717	35.6228	0	0	0	100125959	-	Ensembl:ENSSSCG00000000488	5	5|5	MDM2 proto-oncogene, E3 ubiquitin protein ligase	ssc04068(FoxO signaling pathway)//ssc04110(Cell cycle)//ssc04115(p53 signaling pathway)//ssc04120(Ubiquitin mediated proteolysis)//ssc04144(Endocytosis)//ssc04151(PI3K-Akt signaling pathway)//ssc04919(Thyroid hormone signaling pathway)//ssc05169(Epstein-Barr virus infection)//ssc05200(Pathways in cancer)//ssc05202(Transcriptional misregulation in cancer)//ssc05203(Viral carcinogenesis)//ssc05205(…	GO:0005730(nucleolus)//GO:0043234(protein complex)//GO:0016604(nuclear body)//GO:0005737(cytoplasm)	GO:0008270(zinc ion binding)//GO:0031625(ubiquitin protein ligase binding)//GO:0042802(identical protein binding)//GO:0061630(ubiquitin protein ligase activity)//GO:0016874(ligase activity)//GO:0097110(scaffold protein binding)//GO:0002039(p53 binding)	GO:0071157(negative regulation of cell cycle arrest)//GO:0003283(atrial septum development)//GO:0000122(negative regulation of transcription from RNA polymerase II promoter)//GO:0045184(establishment of protein localization)//GO:0002027(regulation of heart rate)//GO:0043066(negative regulation of apoptotic process)//GO:0006461(protein complex assembly)//GO:0007089(traversing start control point o…
LYZ	ENSSSCG00000000492	protein_coding	+	chr5:33612592-33618953	6361	0	0.944984	0	0	0	0	0	4.30691	0	0	0	0	100157211	LYZS	Ensembl:ENSSSCG00000000492|Vega:OTTSUSG00000001652	5	5|5p11	lysozyme	ssc04970(Salivary secretion)		GO:0003796(lysozyme activity)	GO:0008152(metabolic process)
FRS2	ENSSSCG00000000493	protein_coding	+	chr5:33724545-33852952	128407	1.19012	4.55945	3.4444	6.43314	1.93916	0	10.0378	45.2226	34.1979	44.0995	13.2699	0	100517823	-	-	5	-	fibroblast growth factor receptor substrate 2	ssc04722(Neurotrophin signaling pathway)//ssc05205(Proteoglycans in cancer)	GO:0005886(plasma membrane)//GO:0005911(cell-cell junction)//GO:0005737(cytoplasm)	GO:0005168(neurotrophin TRKA receptor binding)//GO:0005068(transmembrane receptor protein tyrosine kinase adaptor activity)//GO:0005104(fibroblast growth factor receptor binding)//GO:0005158(insulin receptor binding)	GO:0007169(transmembrane receptor protein tyrosine kinase signaling pathway)//GO:0001759(organ induction)//GO:0000187(activation of MAPK activity)//GO:0070307(lens fiber cell development)//GO:0007405(neuroblast proliferation)//GO:0030900(forebrain development)//GO:0042981(regulation of apoptotic process)//GO:0070372(regulation of ERK1 and ERK2 cascade)//GO:0060527(prostate epithelial cord arboriz…
CCT2	ENSSSCG00000000496	protein_coding	+	chr5:33858638-33875661	17023	1.62767	2.42259	2.35733	0	0	0	24.5369	36.6088	35.6228	0	0	0	100157776	-	Ensembl:ENSSSCG00000000496	5	5|5	chaperonin containing TCP1, subunit 2 (beta)		GO:0005832(chaperonin-containing T-complex)//GO:0043209(myelin sheath)//GO:0005874(microtubule)//GO:0002199(zona pellucida receptor complex)//GO:0070062(extracellular exosome)//GO:0044297(cell body)	GO:0005524(ATP binding)//GO:0031625(ubiquitin protein ligase binding)//GO:0051082(unfolded protein binding)	GO:0007339(binding of sperm to zona pellucida)//GO:1901998(toxin transport)//GO:0006457(protein folding)//GO:0051131(chaperone-mediated protein complex assembly)
BEST3	ENSSSCG00000000499	protein_coding	-	chr5:33912298-33956536	44238	1.49038	0.680568	0.834898	0	0	19.0209	32.3441	15.0742	15.674	0	0	233.183	100156203	-	Ensembl:ENSSSCG00000000499	5	5|5	bestrophin 3		GO:0034707(chloride channel complex)//GO:0005887(integral component of plasma membrane)	GO:0005254(chloride channel activity)	GO:1902476(chloride transmembrane transport)//GO:0043271(negative regulation of ion transport)
RAB3IP	ENSSSCG00000000500	protein_coding	+	chr5:34003185-34053898	50713	7.4224	61.6679	8.70293	2.92466	0.874694	36.129	83.6486	439.305	86.9196	20.5114	6.12455	251.627	100152578	-	Ensembl:ENSSSCG00000000500	5	5|5	RAB3A interacting protein
CNOT2	ENSSSCG00000000502	protein_coding	+	chr5:34426398-34550088	123690	8.82476	9.8282	5.5788	2.61658	1.22805	0.697228	86.9946	96.9055	76.9452	18.4602	8.16607	4.61096	100153354	-	Ensembl:ENSSSCG00000000502	5	5|5	CCR4-NOT transcription complex, subunit 2	ssc03018(RNA degradation)	GO:0000932(cytoplasmic mRNA processing body)//GO:0016020(membrane)//GO:0005634(nucleus)//GO:0030015(CCR4-NOT core complex)	GO:0001226(RNA polymerase II transcription corepressor binding)//GO:0004535(poly(A)-specific ribonuclease activity)	GO:0001829(trophectodermal cell differentiation)//GO:0090503(RNA phosphodiester bond hydrolysis, exonucleolytic)//GO:2000036(regulation of stem cell population maintenance)//GO:0017148(negative regulation of translation)//GO:0000288(nuclear-transcribed mRNA catabolic process, deadenylation-dependent decay)//GO:0000122(negative regulation of transcription from RNA polymerase II promoter)//GO:00331…
PTPRB	ENSSSCG00000000504	protein_coding	-	chr5:34658539-34794270	135731	0.991992	0.761978	0.870222	0	0	0.0173965	37.9207	30.1484	32.773	0	0	0.658708
ZFC3H1	ENSSSCG00000000509	protein_coding	-	chr5:35612725-35671191	58466	2.55053	2.94957	3.60435	2.22502	0.738523	0	71.3801	86.1383	102.594	58.4574	19.3944	0	100521898	-	-	5	-	zinc finger, C3H1-type containing
TMEM19	ENSSSCG00000000510	protein_coding	+	chr5:35692023-35718008	25985	1.15106	1.47692	1.22156	0	0	0	13.3838	17.2277	14.2491	0	0	0	100519775	-	Ensembl:ENSSSCG00000000510	5	-	transmembrane protein 19		GO:0016021(integral component of membrane)
TBC1D15	ENSSSCG00000000512	protein_coding	+	chr5:35827439-35912593	85154	1.72305	2.5843	2.43459	0	0	0	24.5369	34.4553	37.0477	0	0	0	100157246	-	Ensembl:ENSSSCG00000000512	5	5|5	TBC1 domain family, member 15		GO:0005739(mitochondrion)//GO:0070062(extracellular exosome)	GO:0005096(GTPase activator activity)	GO:0043547(positive regulation of GTPase activity)
TRHDE	ENSSSCG00000000515	protein_coding	+	chr5:36274363-36658701	384338	2.32746	1.39704	1.19779	0	0	0	31.2288	21.5346	24.2235	0	0	0	100620702	TRH-DE	-	5	-	thyrotropin-releasing hormone degrading enzyme		GO:0005886(plasma membrane)//GO:0070062(extracellular exosome)//GO:0016021(integral component of membrane)//GO:0005737(cytoplasm)	GO:0070006(metalloaminopeptidase activity)//GO:0008270(zinc ion binding)//GO:0042277(peptide binding)	GO:0006508(proteolysis)//GO:0008217(regulation of blood pressure)//GO:0007267(cell-cell signaling)//GO:0043171(peptide catabolic process)//GO:0007165(signal transduction)
KCNC2	ENSSSCG00000000516	protein_coding	-	chr5:38326409-38532777	206368	2.00106	0.564741	1.27387	0	0	0	23.4216	10.7673	22.7986	0	0	0
CAPS2	ENSSSCG00000000517	protein_coding	-	chr5:38578538-38625131	46593	4.61508	3.59676	3.33503	0	0	0	27.8829	25.8415	21.3737	0	0	0
GLIPR1	ENSSSCG00000000519	protein_coding	+	chr5:38758615-38822359	63744	0.895081	0.823747	1.2367	0	0	0	22.3063	20.4578	31.348	0	0	0	100523551	-	-	5	-	GLI pathogenesis-related 1		GO:0016021(integral component of membrane)//GO:0005576(extracellular region)
PHLDA1	ENSSSCG00000000521	protein_coding	-	chr5:39314594-39315761	1167	2.6952	2.57919	6.82632	0	0	0	11.1531	10.7673	28.4982	0	0	0	100523904	-	-	5	-	pleckstrin homology-like domain, family A, member 1		GO:0005654(nucleoplasm)//GO:0005886(plasma membrane)		GO:0045210(FasL biosynthetic process)
NAP1L1	ENSSSCG00000000522	protein_coding	-	chr5:39328036-39363731	35695	17.1518	16.6812	19.5234	6.68675	2.58277	0	92.5711	97.9823	111.143	31.7926	12.2491	0	100524086	-	Ensembl:ENSSSCG00000000522	5	-	nucleosome assembly protein 1-like 1		GO:0016020(membrane)//GO:0005634(nucleus)	GO:0044822(poly(A) RNA binding)	GO:0006334(nucleosome assembly)
BBS10	ENSSSCG00000000523	protein_coding	-	chr5:39545742-39744655	198913	0.683589	0.585157	1.25836	0	0	0	10.0378	8.61383	18.5238	0	0	0	100737698	-	Ensembl:ENSSSCG00000000523	5	-	Bardet-Biedl syndrome 10			GO:0005524(ATP binding)//GO:0001103(RNA polymerase II repressing transcription factor binding)	GO:0051131(chaperone-mediated protein complex assembly)//GO:0045494(photoreceptor cell maintenance)//GO:0043254(regulation of protein complex assembly)//GO:0035058(nonmotile primary cilium assembly)
SYT10	ENSSSCG00000000527	protein_coding	+	chr5:40872082-40934296	62214	1.00318	3.02957	2.0046	0	0	0	7.8072	23.688	15.674	0	0	0	100158038	-	Ensembl:ENSSSCG00000000527	5	5|5	synaptotagmin X		GO:0070382(exocytic vesicle)//GO:0016021(integral component of membrane)	GO:0042803(protein homodimerization activity)//GO:0046982(protein heterodimerization activity)//GO:0019905(syntaxin binding)//GO:0005544(calcium-dependent phospholipid binding)//GO:0030276(clathrin binding)//GO:0005509(calcium ion binding)	GO:0017158(regulation of calcium ion-dependent exocytosis)
PKP2	ENSSSCG00000000528	protein_coding	+	chr5:41424794-41509779	84985	1.63958	1.35413	2.53869	0	0	0	31.2288	25.8415	48.447	0	0	0	100526169	-	-	5	-	plakophilin 2	ssc05412(Arrhythmogenic right ventricular cardiomyopathy (ARVC))	GO:0005654(nucleoplasm)//GO:0005882(intermediate filament)//GO:0030057(desmosome)//GO:0005886(plasma membrane)//GO:0005912(adherens junction)	GO:0032947(protein complex scaffold)//GO:0019215(intermediate filament binding)//GO:0045294(alpha-catenin binding)//GO:0005080(protein kinase C binding)	GO:0090002(establishment of protein localization to plasma membrane)//GO:0045110(intermediate filament bundle assembly)//GO:0098911(regulation of ventricular cardiac muscle cell action potential)//GO:0086019(cell-cell signaling involved in cardiac conduction)//GO:0048496(maintenance of organ identity)//GO:0055010(ventricular cardiac muscle tissue morphogenesis)//GO:0086005(ventricular cardiac mus…
DNM1L	ENSSSCG00000000529	protein_coding	-	chr5:41561557-41636063	74506	0.951053	0.50828	1.23937	0	0	0	15.6144	7.5371	17.0989	0	0	0	100624497	-	-	5	5|5	dynamin 1-like	ssc04668(TNF signaling pathway)
FGD4	ENSSSCG00000000530	protein_coding	-	chr5:41681452-41879084	197632	2.67003	2.65627	1.80579	2.96294	1.01803	0	32.3441	32.3018	22.7986	29.7415	10.2076	0	100623278	-	Ensembl:ENSSSCG00000000530	5	-	FYVE, RhoGEF and PH domain containing 4		GO:0015629(actin cytoskeleton)//GO:0030175(filopodium)//GO:0030027(lamellipodium)	GO:0005089(Rho guanyl-nucleotide exchange factor activity)	GO:0030032(lamellipodium assembly)//GO:0030035(microspike assembly)//GO:0035023(regulation of Rho protein signal transduction)//GO:0043547(positive regulation of GTPase activity)
BICD1	ENSSSCG00000000531	protein_coding	-	chr5:41897409-42143695	246286	4.07557	2.27657	3.6481	0	0	0	61.3423	34.4553	59.8463	0	0	0	100511132	-	Ensembl:ENSSSCG00000000531	5	-	bicaudal D homolog 1 (Drosophila)
IPO8	ENSSSCG00000000534	protein_coding	+	chr5:43099744-43182803	83059	1.50511	1.91671	2.12519	0	0.0540071	0	31.2288	39.8389	44.1722	0	1.02076	0	100511694	-	Ensembl:ENSSSCG00000000534	5	-	importin 8		GO:0005635(nuclear envelope)//GO:0005829(cytosol)	GO:0008565(protein transporter activity)//GO:0008536(Ran GTPase binding)	GO:0006606(protein import into nucleus)//GO:0007165(signal transduction)
ERGIC2	ENSSSCG00000000536	protein_coding	+	chr5:44334179-44559352	225173	5.98118	2.09813	3.18894	0	0	0	51.3045	32.3018	32.773	0	0	0	100512051	-	-	5	-	ERGIC and golgi 2		GO:0005730(nucleolus)//GO:0005737(cytoplasm)//GO:0016020(membrane)
OVCH1	ENSSSCG00000000540	protein_coding	+	chr5:44228206-44311394	83188	0.95431	0.759127	1.10506	0	0	0	14.4991	10.7673	15.674	0	0	0	100512535	-	-	5	-	ovochymase 1			GO:0004252(serine-type endopeptidase activity)	GO:0006508(proteolysis)
FAR2	ENSSSCG00000000541	protein_coding	-	chr5:44334179-44559352	225173	0.953918	1.34793	1.13921	0	0	0	20.0757	21.5346	17.0989	0	0	0	100512348	-	Ensembl:ENSSSCG00000000541	5	-	fatty acyl CoA reductase 2	ssc04146(Peroxisome)	GO:0005777(peroxisome)//GO:0016021(integral component of membrane)	GO:0050062(long-chain-fatty-acyl-CoA reductase activity)//GO:0080019(fatty-acyl-CoA reductase (alcohol-forming) activity)	GO:0055114(oxidation-reduction process)//GO:0035336(long-chain fatty-acyl-CoA metabolic process)//GO:0010025(wax biosynthetic process)
KLHL42	ENSSSCG00000000545	protein_coding	-	chr5:45901766-45954876	53110	1.61979	1.55916	3.68048	0	0	2.70635	20.0757	19.3811	32.773	0	0	11.198	100513858	KLHDC5	-	5	-	kelch-like family member 42		GO:0031463(Cul3-RING ubiquitin ligase complex)	GO:0004842(ubiquitin-protein transferase activity)	GO:0032886(regulation of microtubule-based process)//GO:0043161(proteasome-mediated ubiquitin-dependent protein catabolic process)//GO:0000209(protein polyubiquitination)
MANSC4	ENSSSCG00000000546	protein_coding	+	chr5:45955089-45973028	17939	3.09944	3.25532	3.03449	0	0	0	31.2288	31.2251	29.9231	0	0	0	100516012	-	Ensembl:ENSSSCG00000000546	5	-	MANSC domain containing 4		GO:0016021(integral component of membrane)
MRPS35	ENSSSCG00000000547	protein_coding	-	chr5:45973071-46023094	50023	1.61484	3.05875	2.04687	0	0	0	15.6144	16.1509	14.2491	0	0	0	100514049	-	Ensembl:ENSSSCG00000000547	5	-	mitochondrial ribosomal protein S35		GO:0005763(mitochondrial small ribosomal subunit)	GO:0044822(poly(A) RNA binding)//GO:0003735(structural constituent of ribosome)
PPFIBP1	ENSSSCG00000000549	protein_coding	-	chr5:46029675-46223524	193849	9.20835	9.19194	15.1289	8.16372	2.2118	18.1352	200.757	206.732	310.631	128.196	34.7058	283.903
SMCO2	ENSSSCG00000000550	protein_coding	-	chr5:46244282-46274049	29767	4.5244	1.54363	2.04407	0	0	0	15.6144	5.38364	7.12456	0	0	0	100514646	-	Ensembl:ENSSSCG00000000550	5	-	single-pass membrane protein with coiled-coil domains 2		GO:0016021(integral component of membrane)
ARNTL2	ENSSSCG00000000551	protein_coding	-	chr5:46330521-46482280	151759	0.83181	0.798672	0.830844	0	0	0	5.57657	5.38364	5.69964	0	0	0
MED21	ENSSSCG00000000552	protein_coding	-	chr5:46730209-46736376	6167	2.39945	5.23596	2.59835	0	0	0	7.8072	17.2277	8.54947	0	0	0	100155076	-	Ensembl:ENSSSCG00000000552	5	5|5	mediator complex subunit 21		GO:0016592(mediator complex)	GO:0001104(RNA polymerase II transcription cofactor activity)//GO:0003713(transcription coactivator activity)	GO:0019827(stem cell population maintenance)//GO:0045944(positive regulation of transcription from RNA polymerase II promoter)//GO:0001824(blastocyst development)
TM7SF3	ENSSSCG00000000553	protein_coding	+	chr5:46740930-46784194	43264	3.08156	1.76781	1.64854	0	0	0	51.3045	27.9949	28.4982	0	0	0	100156281	-	Ensembl:ENSSSCG00000000553	5	5|5	transmembrane 7 superfamily member 3		GO:0016021(integral component of membrane)//GO:0070062(extracellular exosome)
FGFR1OP2	ENSSSCG00000000554	protein_coding	-	chr5:46793136-46860545	67409	5.45011	4.50016	5.10543	0.174892	0	0	42.382	38.7622	41.3224	1.02557	0	0	100157490	-	Ensembl:ENSSSCG00000000554	5	5|5	FGFR1 oncogene partner 2			GO:0042803(protein homodimerization activity)	GO:0042060(wound healing)
ITPR2	ENSSSCG00000000555	protein_coding	+	chr5:46935922-47464125	528203	1.68936	1.14921	1.39967	0.432908	0.188568	0	63.5729	43.0691	52.7217	16.4091	7.14531	0	100517279	-	-	5	-	inositol 1,4,5-trisphosphate receptor, type 2
RASSF8	ENSSSCG00000000559	protein_coding	-	chr5:47728987-48305846	576859	20.3508	10.2472	10.5648	41.9195	10.7521	13.9522	150.568	81.8313	82.6449	283.057	72.4739	93.5366	100151839	-	-	5	5|5	Ras association (RalGDS/AF-6) domain family (N-terminal) member 8				GO:0007165(signal transduction)
LRMP	ENSSSCG00000000563	protein_coding	-	chr5:48555687-48707133	151446	0.528319	1.45073	1.07781	0	0	0	6.69189	15.0742	12.8242	0	0	0	100518428	-	Ensembl:ENSSSCG00000000563	5	5|5	lymphoid-restricted membrane protein
SOX5	ENSSSCG00000000567	protein_coding	+	chr5:49749764-50161468	411704	6.46086	2.85709	5.75362	2.99462	1.03312	0	55.7657	24.7647	49.8719	26.6648	9.18683	0	100627965	-	-	5	-	SRY (sex determining region Y)-box 5		GO:0044798(nuclear transcription factor complex)	GO:0000981(RNA polymerase II transcription factor activity, sequence-specific DNA binding)//GO:0046982(protein heterodimerization activity)//GO:0044212(transcription regulatory region DNA binding)	GO:0051216(cartilage development)//GO:0048709(oligodendrocyte differentiation)//GO:0001701(in utero embryonic development)//GO:2000741(positive regulation of mesenchymal stem cell differentiation)//GO:0071560(cellular response to transforming growth factor beta stimulus)//GO:0045892(negative regulation of transcription, DNA-templated)//GO:0045944(positive regulation of transcription from RNA poly…
C2CD5	ENSSSCG00000000570	protein_coding	+	chr5:51040518-51132282	91764	4.42784	3.58951	4.73429	10.2083	3.20199	0.0518034	76.9567	54.9131	72.6705	130.247	40.8303	0.658708	100521725	-	-	5	-	C2 calcium-dependent domain containing 5
ABCC9	ENSSSCG00000000571	protein_coding	+	chr5:51536525-51673580	137055	1.75197	1.44124	1.35271	2.1979	0.495437	0	40.1513	33.3786	31.348	54.3552	12.2491	0	100127449	SUR2A|SUR2B	Ensembl:ENSSSCG00000000571	5	-	ATP-binding cassette, sub-family C (CFTR/MRP), member 9	ssc02010(ABC transporters)	GO:0030017(sarcomere)//GO:0008076(voltage-gated potassium channel complex)//GO:0042383(sarcolemma)	GO:0005524(ATP binding)//GO:0005267(potassium channel activity)//GO:0044325(ion channel binding)//GO:0008281(sulfonylurea receptor activity)//GO:0042626(ATPase activity, coupled to transmembrane movement of substances)	GO:0008152(metabolic process)//GO:0051607(defense response to virus)//GO:0071805(potassium ion transmembrane transport)//GO:0007165(signal transduction)
KCNJ8	ENSSSCG00000000573	protein_coding	+	chr5:51695973-51707039	11066	1.54296	1.10133	1.82183	0.0518236	0	0	30.1135	21.5346	35.6228	1.02557	0	0	100152631	Kir6.1	Ensembl:ENSSSCG00000000573	5	5|5	potassium channel, inwardly rectifying subfamily J, member 8	ssc04022(cGMP-PKG signaling pathway)	GO:0030016(myofibril)//GO:0005887(integral component of plasma membrane)	GO:0015272(ATP-activated inward rectifier potassium channel activity)	GO:0007507(heart development)//GO:0010107(potassium ion import)//GO:0034765(regulation of ion transmembrane transport)//GO:0032496(response to lipopolysaccharide)//GO:0051607(defense response to virus)//GO:0043330(response to exogenous dsRNA)
-	ENSSSCG00000000576	protein_coding	+	chr5:51810966-51831490	20524	2.30794	2.18555	4.33836	0	0	0	13.3838	12.9207	25.6484	0	0	0
GYS2	ENSSSCG00000000577	protein_coding	+	chr5:51852975-51917689	64714	0.798922	0.93481	0.946014	0	0	0	15.6144	18.3044	18.5238	0	0	0	100157080	-	Ensembl:ENSSSCG00000000577	5	5|5	glycogen synthase 2 (liver)	ssc00500(Starch and sucrose metabolism)//ssc04151(PI3K-Akt signaling pathway)//ssc04152(AMPK signaling pathway)//ssc04910(Insulin signaling pathway)//ssc04922(Glucagon signaling pathway)//		GO:0004373(glycogen (starch) synthase activity)	GO:0005978(glycogen biosynthetic process)
GOLT1B	ENSSSCG00000000579	protein_coding	-	chr5:51921693-52131767	210074	0.879367	0.940262	0.373292	0	0	0	10.0378	10.7673	4.27473	0	0	0	100154676	-	Ensembl:ENSSSCG00000000579	5	5|5	golgi transport 1B		GO:0005783(endoplasmic reticulum)//GO:0016021(integral component of membrane)	GO:0004871(signal transducer activity)	GO:0016192(vesicle-mediated transport)//GO:0043123(positive regulation of I-kappaB kinase/NF-kappaB signaling)//GO:0007165(signal transduction)
RECQL	ENSSSCG00000000580	protein_coding	+	chr5:51921693-52131767	210074	2.2974	2.34644	2.24589	0	0	0	31.2288	31.2251	31.348	0	0	0	100621847	-	Ensembl:ENSSSCG00000000580	5	-	RecQ helicase-like		GO:0005654(nucleoplasm)//GO:0016020(membrane)	GO:0005524(ATP binding)//GO:0036310(annealing helicase activity)//GO:0003678(DNA helicase activity)//GO:0008026(ATP-dependent helicase activity)	GO:0006310(DNA recombination)//GO:0000733(DNA strand renaturation)//GO:0032508(DNA duplex unwinding)
IAPP	ENSSSCG00000000582	protein_coding	-	chr5:51921693-52131767	210074	1.78654	0.636299	2.01766	0	0	0	8.92252	4.30691	4.27473	0	0	0	100520838	-	-	5	-	islet amyloid polypeptide	ssc04950(Maturity onset diabetes of the young)	GO:0005576(extracellular region)//GO:0005615(extracellular space)//GO:0043025(neuronal cell body)	GO:0042802(identical protein binding)//GO:0005179(hormone activity)	GO:0045596(negative regulation of cell differentiation)//GO:0045779(negative regulation of bone resorption)//GO:0019233(sensory perception of pain)
PYROXD1	ENSSSCG00000000583	protein_coding	-	chr5:51921693-52131767	210074	1.46664	0.918128	1.58887	0	0	0	22.3063	13.9975	24.2235	0	0	0	100521012	-	-	5	-	pyridine nucleotide-disulphide oxidoreductase domain 1			GO:0016491(oxidoreductase activity)	GO:0055114(oxidation-reduction process)
SLCO1A2	ENSSSCG00000000584	protein_coding	+	chr5:51921693-52131767	210074	5.29937	2.53239	4.74427	0	0	0	75.8414	38.7622	65.5459	0	0	0	397534	OATP1A2|OATPA	-	5	5|5	solute carrier organic anion transporter family, member 1A2	ssc04976(Bile secretion)	GO:0005887(integral component of plasma membrane)	GO:0015125(bile acid transmembrane transporter activity)//GO:0015347(sodium-independent organic anion transmembrane transporter activity)	GO:0008206(bile acid metabolic process)//GO:0098779(mitophagy in response to mitochondrial depolarization)//GO:0043252(sodium-independent organic anion transport)//GO:0015721(bile acid and bile salt transport)
SLCO1C1	ENSSSCG00000000585	protein_coding	-	chr5:52234397-52315316	80919	1.05106	0.337266	0.223162	0	0	0	13.3838	4.30691	2.84982	0	0	0	100522616	-	Ensembl:ENSSSCG00000000585	5	-	solute carrier organic anion transporter family, member 1C1	ssc04919(Thyroid hormone signaling pathway)	GO:0005887(integral component of plasma membrane)	GO:0015125(bile acid transmembrane transporter activity)//GO:0015347(sodium-independent organic anion transmembrane transporter activity)//GO:0015349(thyroid hormone transmembrane transporter activity)	GO:0008206(bile acid metabolic process)//GO:0070327(thyroid hormone transport)//GO:0043252(sodium-independent organic anion transport)//GO:0015721(bile acid and bile salt transport)
AEBP2	ENSSSCG00000000587	protein_coding	-	chr5:53441483-53691547	250064	37.9287	51.9746	53.9534	12.1993	4.64183	22.335	245.369	321.942	339.129	77.9433	29.602	141.622	100522805	-	Ensembl:ENSSSCG00000000587	5	-	AE binding protein 2		GO:0035098(ESC/E(Z) complex)	GO:0003714(transcription corepressor activity)//GO:0000978(RNA polymerase II core promoter proximal region sequence-specific DNA binding)//GO:0046872(metal ion binding)//GO:0001078(transcriptional repressor activity, RNA polymerase II core promoter proximal region sequence-specific binding)	GO:0000122(negative regulation of transcription from RNA polymerase II promoter)
PLEKHA5	ENSSSCG00000000588	protein_coding	-	chr5:53760817-54016938	256121	6.23243	8.92913	9.71215	1.02755	0.0787365	18.7027	89.2252	124.9	142.491	13.3324	1.02076	264.801
CAPZA3	ENSSSCG00000000589	protein_coding	-	chr5:54407100-54407997	897	3.99348	4.84913	2.75015	0	0	0	12.2685	15.0742	8.54947	0	0	0	100523552	-	Ensembl:ENSSSCG00000000589	5	5|5	capping protein (actin filament) muscle Z-line, alpha 3	ssc04144(Endocytosis)	GO:0030863(cortical cytoskeleton)//GO:0016020(membrane)//GO:0001669(acrosomal vesicle)//GO:0005634(nucleus)//GO:0008290(F-actin capping protein complex)	GO:0003779(actin binding)	GO:0007286(spermatid development)//GO:0051016(barbed-end actin filament capping)
PLCZ1	ENSSSCG00000000590	protein_coding	+	chr5:54408291-54452417	44126	8.26668	3.3662	2.31644	7.59866	2.11079	0	65.8036	26.9182	18.5238	62.5597	17.3529	0	397632	PLC-zeta-1	Ensembl:ENSSSCG00000000590	5	-	phospholipase C, zeta 1	ssc00562(Inositol phosphate metabolism)//	GO:0005829(cytosol)	GO:0004871(signal transducer activity)//GO:0004435(phosphatidylinositol phospholipase C activity)	GO:0016042(lipid catabolic process)//GO:0007343(egg activation)//GO:0035556(intracellular signal transduction)//GO:0006816(calcium ion transport)
PIK3C2G	ENSSSCG00000000591	protein_coding	-	chr5:54473829-54849512	375683	0.688097	0.765171	1.21641	1.7316	14.4183	0	15.6144	17.2277	25.6484	36.9205	307.248	0	100523844	-	Ensembl:ENSSSCG00000000591	5	5|5	phosphatidylinositol-4-phosphate 3-kinase, catalytic subunit type 2 gamma	ssc00562(Inositol phosphate metabolism)//	GO:0005622(intracellular)//GO:0005886(plasma membrane)//GO:0005942(phosphatidylinositol 3-kinase complex)	GO:0016773(phosphotransferase activity, alcohol group as acceptor)//GO:0035091(phosphatidylinositol binding)//GO:0016301(kinase activity)//GO:0016303(1-phosphatidylinositol-3-kinase activity)//GO:0035005(1-phosphatidylinositol-4-phosphate 3-kinase activity)	GO:0014065(phosphatidylinositol 3-kinase signaling)//GO:0046854(phosphatidylinositol phosphorylation)//GO:0016477(cell migration)//GO:0048015(phosphatidylinositol-mediated signaling)//GO:0036092(phosphatidylinositol-3-phosphate biosynthetic process)
-	ENSSSCG00000000593	protein_coding	-	chr5:54866756-54868297	1541	1.00752	0	0	0	0	0	3.34594	0	0	0	0	0
SLC15A5	ENSSSCG00000000598	protein_coding	+	chr5:56345870-56429067	83197	0.177205	1.02053	0.675258	0	0	0	1.11531	6.46037	4.27473	0	0	0	100152242	-	-	5	5|5	solute carrier family 15, member 5		GO:0016021(integral component of membrane)	GO:0005215(transporter activity)	GO:0006810(transport)
DERA	ENSSSCG00000000599	protein_coding	-	chr5:56590952-56706483	115531	3.12039	1.77294	5.98184	0	0	0	10.0378	9.69055	19.9488	0	0	0	100153841	-	Ensembl:ENSSSCG00000000599	5	5|5	deoxyribose-phosphate aldolase (putative)	ssc00030(Pentose phosphate pathway)	GO:0070062(extracellular exosome)//GO:0005737(cytoplasm)	GO:0004139(deoxyribose-phosphate aldolase activity)	GO:0016052(carbohydrate catabolic process)//GO:0046121(deoxyribonucleoside catabolic process)//GO:0009264(deoxyribonucleotide catabolic process)
EPS8	ENSSSCG00000000600	protein_coding	+	chr5:56817481-57005114	187633	3.39764	5.88265	6.00028	0	0	16.1629	51.3045	79.6779	91.1943	0	0	157.431
PTPRO	ENSSSCG00000000601	protein_coding	-	chr5:57021177-57263930	242753	2.80749	0.695737	3.06935	2.89296	0.626412	0	49.0739	12.9207	55.5715	47.1762	10.2076	0	100524563	-	Ensembl:ENSSSCG00000000601	5	-	protein tyrosine phosphatase, receptor type, O		GO:0016021(integral component of membrane)//GO:0070062(extracellular exosome)//GO:0016328(lateral plasma membrane)//GO:0043197(dendritic spine)//GO:0016324(apical plasma membrane)	GO:0042803(protein homodimerization activity)//GO:0017147(Wnt-protein binding)//GO:0004725(protein tyrosine phosphatase activity)	GO:0007411(axon guidance)//GO:0036060(slit diaphragm assembly)//GO:0072112(glomerular visceral epithelial cell differentiation)//GO:0090090(negative regulation of canonical Wnt signaling pathway)//GO:0030032(lamellipodium assembly)//GO:0003093(regulation of glomerular filtration)//GO:0002548(monocyte chemotaxis)//GO:0035335(peptidyl-tyrosine dephosphorylation)
RERG	ENSSSCG00000000602	protein_coding	+	chr5:57349381-57462804	113423	6.44887	2.41115	2.08223	0	0	0	28.9982	19.3811	12.8242	0	0	0	100155884	-	Ensembl:ENSSSCG00000000602	5	5|5	RAS-like, estrogen-regulated, growth inhibitor		GO:0016020(membrane)//GO:0005634(nucleus)//GO:0005829(cytosol)	GO:0003924(GTPase activity)//GO:0005525(GTP binding)	GO:0009725(response to hormone)//GO:0008152(metabolic process)//GO:0007264(small GTPase mediated signal transduction)//GO:0030308(negative regulation of cell growth)//GO:0008285(negative regulation of cell proliferation)
ERP27	ENSSSCG00000000605	protein_coding	+	chr5:57555378-57628157	72779	1.13405	0.727624	0.87243	0	0	0	13.3838	8.61383	10.3282	0	0	0	100153865	-	-	5	5|5	endoplasmic reticulum protein 27			GO:0003756(protein disulfide isomerase activity)	GO:0006457(protein folding)//GO:0034976(response to endoplasmic reticulum stress)
ART4	ENSSSCG00000000607	protein_coding	+	chr5:57708643-57728635	19992	1.32173	1.45379	1.44292	0	0	0	15.6144	17.2277	17.0989	0	0	0	100152653	DO	Ensembl:ENSSSCG00000000607|Vega:OTTSUSG00000002322	5	5|5	ADP-ribosyltransferase 4 (Dombrock blood group)			GO:0003956(NAD(P)+-protein-arginine ADP-ribosyltransferase activity)	GO:0006471(protein ADP-ribosylation)
-	ENSSSCG00000000608	protein_coding	+	chr5:57708643-57728635	19992	2.80125	2.01287	1.47985	0	0	0	13.3838	9.69055	7.12456	0	0	0
SMCO3	ENSSSCG00000000610	protein_coding	+	chr5:57746301-57746979	678	1.0105	0	0	0	0	0	2.23063	0	0	0	0	0	100511991	-	-	5	-	single-pass membrane protein with coiled-coil domains 3
-	ENSSSCG00000000611	protein_coding	+	chr5:57749942-57767151	17209	3.97718	5.69748	5.06582	0	0	0	47.9585	68.9106	61.2712	0	0	0
ATF7IP	ENSSSCG00000000612	protein_coding	-	chr5:58022732-58150185	127453	6.30904	8.84891	8.35152	1.7258	0.264448	5.19023	120.454	172.277	166.715	26.6648	4.08303	169.288	100513013	-	Ensembl:ENSSSCG00000000612	5	-	activating transcription factor 7 interacting protein		GO:0005667(transcription factor complex)//GO:0005634(nucleus)//GO:0005737(cytoplasm)	GO:0003714(transcription corepressor activity)//GO:0016887(ATPase activity)	GO:0045898(regulation of RNA polymerase II transcriptional preinitiation complex assembly)//GO:0006306(DNA methylation)//GO:0000122(negative regulation of transcription from RNA polymerase II promoter)//GO:0045893(positive regulation of transcription, DNA-templated)
GRIN2B	ENSSSCG00000000614	protein_coding	+	chr5:58480190-58927558	447368	5.58695	3.38847	4.38962	5.47864	1.455	0	122.685	75.371	94.0441	107.685	28.5812	0	100626022	-	-	5	-	glutamate receptor, ionotropic, N-methyl D-aspartate 2B	ssc04014(Ras signaling pathway)//ssc04015(Rap1 signaling pathway)//ssc04024(cAMP signaling pathway)//ssc04080(Neuroactive ligand-receptor interaction)//ssc04713(Circadian entrainment)//ssc04720(Long-term potentiation)//ssc04724(Glutamatergic synapse)//ssc04728(Dopaminergic synapse)//ssc05010(Alzheimer's disease)//ssc05014(Amyotrophic lateral sclerosis (ALS))//ssc05016(Huntington's disease)//ssc05…	GO:0097481(neuronal postsynaptic density)//GO:0008021(synaptic vesicle)//GO:0030054(cell junction)//GO:0017146(NMDA selective glutamate receptor complex)//GO:0045211(postsynaptic membrane)	GO:0004972(NMDA glutamate receptor activity)//GO:0016594(glycine binding)//GO:0005262(calcium channel activity)//GO:0005234(extracellular-glutamate-gated ion channel activity)	GO:0010738(regulation of protein kinase A signaling)//GO:0001964(startle response)//GO:0060291(long-term synaptic potentiation)//GO:0007612(learning)//GO:0070588(calcium ion transmembrane transport)//GO:0001701(in utero embryonic development)//GO:0001662(behavioral fear response)//GO:0050966(detection of mechanical stimulus involved in sensory perception of pain)//GO:0001967(suckling behavior)//G…
-	ENSSSCG00000000615	protein_coding	+	chr6:5874462-5874987	525	1.75383	0	0	0	0	0	2.23063	0	0	0	0	0
FAM234B	ENSSSCG00000000619	protein_coding	-	chr5:59411879-59491536	79657	2.45831	3.04993	2.83883	0.0574643	0	0	32.3441	37.6855	39.8975	1.02557	0	0	100514349	-	Ensembl:ENSSSCG00000000619	5	-	family with sequence similarity 234, member B		GO:0016021(integral component of membrane)
-	ENSSSCG00000000622	protein_coding	-	chr5:60394655-60776762	382107	0.788804	1.48473	0.982155	0	0	0	1.11531	2.15346	1.42491	0	0	0
BCL2L14	ENSSSCG00000000623	protein_coding	-	chr5:60333081-60357900	24819	36.7065	26.0931	39.2771	56.8716	15.5211	40.8853	439.434	313.328	471.646	696.362	189.861	498.642	100514901	BCL-G	Ensembl:ENSSSCG00000000623	5	-	BCL2-like 14 (apoptosis facilitator)		GO:0043229(intracellular organelle)//GO:0005829(cytosol)	GO:0019901(protein kinase binding)	GO:0006915(apoptotic process)//GO:2001238(positive regulation of extrinsic apoptotic signaling pathway)
LRP6	ENSSSCG00000000625	protein_coding	+	chr5:60149025-60314764	165739	3.78426	3.46713	5.37694	3.93118	1.06272	4.55695	78.072	75.371	109.718	71.7898	19.3944	82.9972	100515777	-	Ensembl:ENSSSCG00000000625	5	-	low density lipoprotein receptor-related protein 6	ssc04310(Wnt signaling pathway)	GO:0016021(integral component of membrane)//GO:0005901(caveola)//GO:0009986(cell surface)//GO:1990851(Wnt-Frizzled-LRP5/6 complex)//GO:0043235(receptor complex)//GO:0005794(Golgi apparatus)//GO:0045202(synapse)//GO:0031410(cytoplasmic vesicle)//GO:0005769(early endosome)//GO:0043025(neuronal cell body)	GO:0017147(Wnt-protein binding)//GO:0005041(low-density lipoprotein receptor activity)//GO:0034185(apolipoprotein binding)//GO:0042803(protein homodimerization activity)//GO:0019210(kinase inhibitor activity)//GO:0019534(toxin transporter activity)//GO:0042813(Wnt-activated receptor activity)//GO:0071936(coreceptor activity involved in Wnt signaling pathway)//GO:0005109(frizzled binding)	GO:0009880(embryonic pattern specification)//GO:0044332(Wnt signaling pathway involved in dorsal/ventral axis specification)//GO:0090244(Wnt signaling pathway involved in somitogenesis)//GO:0001843(neural tube closure)//GO:0060021(palate development)//GO:0071397(cellular response to cholesterol)//GO:0060070(canonical Wnt signaling pathway)//GO:0021987(cerebral cortex development)//GO:0007268(syna…
-	ENSSSCG00000000628	protein_coding	+	chr5:61012442-61081175	68733	0.278568	0.26771	0	0.123855	0	0	2.23063	2.15346	0	1.02557	0	0
-	ENSSSCG00000000629	protein_coding	+	chr5:61092027-61098091	6064	0.417843	0	0.530188	0	0	0	2.23063	0	2.84982	0	0	0
TAS2R9	ENSSSCG00000000631	protein_coding	+	chr5:61253927-61254863	936	0.345716	0.33002	0.436727	0	0	0	1.11531	1.07673	1.42491	0	0	0
YBX3	ENSSSCG00000000633	protein_coding	+	chr5:61337861-61361282	23421	18.6138	30.025	22.5189	19.7779	6.26777	177.08	123.8	201.348	155.315	132.298	41.8511	1104.65	100518125	-	Ensembl:ENSSSCG00000000633	5	-	Y box binding protein 3	ssc04530(Tight junction)	GO:0005844(polysome)//GO:0005634(nucleus)//GO:0005737(cytoplasm)	GO:0003697(single-stranded DNA binding)//GO:0001227(transcriptional repressor activity, RNA polymerase II transcription regulatory region sequence-specific binding)//GO:0003677(DNA binding)//GO:0003730(mRNA 3'-UTR binding)//GO:0000977(RNA polymerase II regulatory region sequence-specific DNA binding)	GO:0048642(negative regulation of skeletal muscle tissue development)//GO:0009566(fertilization)//GO:0008584(male gonad development)//GO:0071356(cellular response to tumor necrosis factor)//GO:0007283(spermatogenesis)//GO:0001701(in utero embryonic development)//GO:0060546(negative regulation of necroptotic process)//GO:0000122(negative regulation of transcription from RNA polymerase II promoter)…
STYK1	ENSSSCG00000000634	protein_coding	+	chr5:61402730-61417472	14742	2.27585	0.968476	1.92244	0	0	0	10.0378	4.30691	8.54947	0	0	0	100523437	-	Ensembl:ENSSSCG00000000634	5	-	serine/threonine/tyrosine kinase 1		GO:0016021(integral component of membrane)//GO:0031234(extrinsic component of cytoplasmic side of plasma membrane)	GO:0005102(receptor binding)//GO:0004715(non-membrane spanning protein tyrosine kinase activity)//GO:0005524(ATP binding)	GO:0007169(transmembrane receptor protein tyrosine kinase signaling pathway)//GO:0045087(innate immune response)//GO:0038083(peptidyl-tyrosine autophosphorylation)//GO:0030154(cell differentiation)//GO:0042127(regulation of cell proliferation)//GO:0016477(cell migration)
-	ENSSSCG00000000635	protein_coding	+	chr5:61425828-61433947	8119	0	0.693615	2.29471	0	0	0	0	2.15346	7.12456	0	0	0
-	ENSSSCG00000000636	protein_coding	+	chr5:61441124-61457839	16715	0	0.805234	0	0	0	0	0	2.15346	0	0	0	0
-	ENSSSCG00000000638	protein_coding	+	chr5:61556449-61568088	11639	0.107649	0.10356	0.274094	0	0	0	1.11531	1.07673	2.84982	0	0	0
-	ENSSSCG00000000639	protein_coding	+	chr5:61583839-61596989	13150	1.51043	1.15511	0.764313	0	0	0	5.57657	4.30691	2.84982	0	0	0
-	ENSSSCG00000000640	protein_coding	+	chr5:61623449-61671636	48187	1.19254	1.9015	1.88726	0	0	0	5.35868	8.61383	8.54947	0	0	0
-	ENSSSCG00000000642	protein_coding	-	chr5:61623449-61671636	48187	2.75914	0	0	0	0	0	3.34594	0	0	0	0	0
GABARAPL1	ENSSSCG00000000645	protein_coding	-	chr5:61758136-61767601	9465	14.9899	11.3982	16.0762	4.28721	0.827224	0	107.07	81.8313	115.418	31.7926	6.12455	0	100462751	-	Ensembl:ENSSSCG00000000645	5	-	GABA(A) receptor-associated protein like 1
OLR1	ENSSSCG00000000647	protein_coding	+	chr5:61799355-61809691	10336	1.17939	0.565652	0.748556	0	0	0	6.69189	3.23018	4.27473	0	0	0	396724	CLEC8A|OLR-1|PLOX-1	Ensembl:ENSSSCG00000000647|Vega:OTTSUSG00000003555	5	-	oxidized low density lipoprotein (lectin-like) receptor 1	ssc03320(PPAR signaling pathway)//ssc04145(Phagosome)	GO:0016021(integral component of membrane)//GO:0070062(extracellular exosome)//GO:0005576(extracellular region)//GO:0043235(receptor complex)//GO:0005886(plasma membrane)//GO:0045121(membrane raft)//GO:0005654(nucleoplasm)	GO:0030246(carbohydrate binding)//GO:0005515(protein binding)//GO:0005041(low-density lipoprotein receptor activity)	GO:0006898(receptor-mediated endocytosis)//GO:0032930(positive regulation of superoxide anion generation)//GO:0007155(cell adhesion)//GO:0006954(inflammatory response)//GO:0045908(negative regulation of vasodilation)//GO:0002376(immune system process)
CLEC7A	ENSSSCG00000000648	protein_coding	+	chr5:61832346-61845625	13279	2.1095	1.61804	0.802991	0	0	0	11.1531	8.61383	4.27473	0	0	0	100038025	-	Ensembl:ENSSSCG00000000648|Vega:OTTSUSG00000003556	5	-	C-type lectin domain family 7, member A	ssc04145(Phagosome)//ssc05152(Tuberculosis)	GO:0016021(integral component of membrane)	GO:0030246(carbohydrate binding)//GO:0008329(signaling pattern recognition receptor activity)	GO:0002366(leukocyte activation involved in immune response)//GO:0006910(phagocytosis, recognition)//GO:0002221(pattern recognition receptor signaling pathway)//GO:0045087(innate immune response)//GO:0071226(cellular response to molecule of fungal origin)
CLEC1A	ENSSSCG00000000649	protein_coding	+	chr5:61849260-61870248	20988	2.60624	0.31119	0.41181	0	0	0	8.92252	1.07673	1.42491	0	0	0	100519486	-	Ensembl:ENSSSCG00000000649	5	-	C-type lectin domain family 1, member A		GO:0016021(integral component of membrane)	GO:0030246(carbohydrate binding)
CLEC1B	ENSSSCG00000000650	protein_coding	-	chr5:61871957-61916263	44306	0.491194	0.466695	0	0	0	0	1.11531	1.07673	0	0	0	0	100623580	-	-	5	-	C-type lectin domain family 1, member B		GO:0016021(integral component of membrane)//GO:0005887(integral component of plasma membrane)		GO:0030220(platelet formation)
CLEC12B	ENSSSCG00000000651	protein_coding	+	chr5:61871957-61916263	44306	0.390118	1.10313	1.18238	0	0	0	1.11531	4.30691	8.54947	0	0	0	100519958	-	-	5	-	C-type lectin domain family 12, member B
CD69	ENSSSCG00000000653	protein_coding	+	chr5:62077987-62085900	7913	0.864866	0.166049	1.97767	0	0	2.46801	5.57657	1.07673	12.8242	0	0	16.4677	397165	-	-	5	5|5q25	CD69 molecule		GO:0009897(external side of plasma membrane)//GO:0016021(integral component of membrane)		GO:0035690(cellular response to drug)
KLRF1	ENSSSCG00000000655	protein_coding	-	chr5:61989411-62044336	54925	0	0	0.303226	0	0	0	0	0	2.84982	0	0	0	100144592	-	Ensembl:ENSSSCG00000000655|Vega:OTTSUSG00000003557	5	-	killer cell lectin-like receptor subfamily F, member 1		GO:0016021(integral component of membrane)
CLEC2B	ENSSSCG00000000656	protein_coding	+	chr5:61989411-62044336	54925	0.24519	0	0.621502	0	0	0	1.11531	0	2.84982	0	0	0	100520839	-	Ensembl:ENSSSCG00000000656|Vega:OTTSUSG00000003558	5	-	C-type lectin domain family 2, member B		GO:0016021(integral component of membrane)	GO:0030246(carbohydrate binding)
-	ENSSSCG00000000657	protein_coding	-	chr5:62187296-62226080	38784	0.34405	0.330287	0.437087	0	0	0	2.23063	2.15346	2.84982	0	0	0
-	ENSSSCG00000000659	protein_coding	+	chr5:62272891-62325141	52250	0.746571	1.38926	0.87572	0	0	0	12.2685	21.5346	12.8242	0	0	0
A2M	ENSSSCG00000000660	protein_coding	+	chr5:62437646-62485537	47891	0.730417	0.933079	0.931995	0	0	0	21.191	25.8415	27.0733	0	0	0	403166	-	Ensembl:ENSSSCG00000000660|Vega:OTTSUSG00000000921	5	5|5	alpha-2-macroglobulin	ssc04610(Complement and coagulation cascades)	GO:0005576(extracellular region)//GO:0070062(extracellular exosome)//GO:0072562(blood microparticle)//GO:0005615(extracellular space)	GO:0002020(protease binding)//GO:0048306(calcium-dependent protein binding)//GO:0005102(receptor binding)//GO:0004866(endopeptidase inhibitor activity)//GO:0004867(serine-type endopeptidase inhibitor activity)//GO:0043120(tumor necrosis factor binding)//GO:0019966(interleukin-1 binding)//GO:0019959(interleukin-8 binding)	GO:0048863(stem cell differentiation)//GO:0001869(negative regulation of complement activation, lectin pathway)//GO:0010951(negative regulation of endopeptidase activity)
PHC1	ENSSSCG00000000661	protein_coding	-	chr5:62546200-62580657	34457	11.2758	3.57412	7.72143	14.6599	3.60718	14.0446	156.144	54.9131	106.868	228.702	56.1417	163.36	100155344	-	Ensembl:ENSSSCG00000000661	5	5|5	polyhomeotic homolog 1 (Drosophila)		GO:0005634(nucleus)//GO:0035102(PRC1 complex)//GO:0001739(sex chromatin)//GO:0016604(nuclear body)	GO:0003682(chromatin binding)//GO:0008270(zinc ion binding)	GO:0071300(cellular response to retinoic acid)//GO:0016574(histone ubiquitination)
-	ENSSSCG00000000663	protein_coding	-	chr5:62506008-62523810	17802	1.92623	0.528929	2.44987	0	0	0	15.6144	4.30691	19.9488	0	0	0
-	ENSSSCG00000000664	protein_coding	-	chr5:62603251-62723919	120668	1.53043	0.908876	1.52714	0	0	15.3996	26.7676	17.2277	28.4982	0	0	261.507
RIMKLB	ENSSSCG00000000665	protein_coding	-	chr5:62603251-62723919	120668	2.78436	3.68074	2.47531	0	0	0	43.4973	48.4528	44.1722	0	0	0	100152915	-	-	5	5|5	ribosomal modification protein rimK-like family member B	ssc00250(Alanine, aspartate and glutamate metabolism)//		GO:0005524(ATP binding)//GO:0003824(catalytic activity)//GO:0046872(metal ion binding)	GO:0006464(cellular protein modification process)
AICDA	ENSSSCG00000000667	protein_coding	+	chr5:62777229-62787483	10254	0.621991	0.684264	0.339574	0	0	0	7.8072	8.61383	4.27473	0	0	0	100526050	-	-	5	-	activation-induced cytidine deaminase	ssc04672(Intestinal immune network for IgA production)//ssc05340(Primary immunodeficiency)	GO:0005634(nucleus)//GO:0005737(cytoplasm)//GO:0000178(exosome (RNase complex))	GO:0008270(zinc ion binding)//GO:0031625(ubiquitin protein ligase binding)//GO:0016814(hydrolase activity, acting on carbon-nitrogen (but not peptide) bonds, in cyclic amidines)	GO:0016446(somatic hypermutation of immunoglobulin genes)//GO:0080111(DNA demethylation)//GO:0045190(isotype switching)//GO:0071222(cellular response to lipopolysaccharide)//GO:0090310(negative regulation of methylation-dependent chromatin silencing)//GO:0009972(cytidine deamination)
APOBEC1	ENSSSCG00000000668	protein_coding	-	chr5:62812290-62820663	8373	3.30807	0.730899	0.967232	0	0	0	14.4991	3.23018	4.27473	0	0	0	100512412	-	Ensembl:ENSSSCG00000000668	5	-	apolipoprotein B mRNA editing enzyme, catalytic polypeptide 1		GO:0005737(cytoplasm)	GO:0008270(zinc ion binding)//GO:0017091(AU-rich element binding)//GO:0016814(hydrolase activity, acting on carbon-nitrogen (but not peptide) bonds, in cyclic amidines)	GO:0016556(mRNA modification)//GO:0080111(DNA demethylation)//GO:0048255(mRNA stabilization)//GO:0042158(lipoprotein biosynthetic process)//GO:0042953(lipoprotein transport)//GO:0016554(cytidine to uridine editing)//GO:0042127(regulation of cell proliferation)//GO:0010332(response to gamma radiation)//GO:0090310(negative regulation of methylation-dependent chromatin silencing)
GDF3	ENSSSCG00000000669	protein_coding	-	chr5:62835978-62841665	5687	0.290293	0.832833	0	0	0	0	1.11531	3.23018	0	0	0	0	100510963	-	Ensembl:ENSSSCG00000000669	5	-	growth differentiation factor 3		GO:0005615(extracellular space)//GO:0005737(cytoplasm)	GO:0019901(protein kinase binding)//GO:0008083(growth factor activity)//GO:0005160(transforming growth factor beta receptor binding)//GO:0005125(cytokine activity)	GO:0007498(mesoderm development)//GO:0030509(BMP signaling pathway)//GO:0030514(negative regulation of BMP signaling pathway)//GO:0010862(positive regulation of pathway-restricted SMAD protein phosphorylation)//GO:0090009(primitive streak formation)//GO:0001501(skeletal system development)//GO:0048859(formation of anatomical boundary)//GO:0060395(SMAD protein signal transduction)//GO:0010453(regu…
-	ENSSSCG00000000670	protein_coding	+	chr5:62884803-62885940	1137	0.886785	0	0	0	0	0	2.23063	0	0	0	0	0
CLSTN3	ENSSSCG00000000672	protein_coding	-	chr5:63569865-63641643	71778	1.46108	1.99289	1.50703	3.02226	0.638757	0	30.1135	45.2226	34.1979	33.8438	7.14531	0	100511695	-	Ensembl:ENSSSCG00000000672	5	-	calsyntenin 3		GO:0016021(integral component of membrane)	GO:0005509(calcium ion binding)	GO:0007156(homophilic cell adhesion via plasma membrane adhesion molecules)
C1R	ENSSSCG00000000675	protein_coding	+	chr5:63644320-63751607	107287	1.28826	1.31931	1.50731	0	0	0	13.3838	20.4578	14.2491	0	0	0
LRRC23	ENSSSCG00000000679	protein_coding	-	chr5:63796229-63862360	66131	6.27393	3.45773	6.47543	3.65329	0.662403	15.2648	37.0353	20.5374	38.4618	22.5625	4.08303	93.5366	100155745	-	Ensembl:ENSSSCG00000000679	5	5|5	leucine rich repeat containing 23
GPR162	ENSSSCG00000000680	protein_coding	-	chr5:63885713-63918669	32956	0.640712	1.4652	1.44508	1.81445e-21	9.00706e-20	1.48517e-14	8.92252	20.4578	20.1752	2.57487e-20	1.27711e-18	2.10042e-13	100736664	-	Ensembl:ENSSSCG00000000680	5	-	G protein-coupled receptor 162		GO:0016021(integral component of membrane)	GO:0004930(G-protein coupled receptor activity)	GO:0007186(G-protein coupled receptor signaling pathway)
P3H3	ENSSSCG00000000681	protein_coding	-	chr5:63871507-63884835	13328	1.16243	1.45335	1.03562	0	0	0	11.1531	13.9975	9.97438	0	0	0	100156539	LEPREL2	Ensembl:ENSSSCG00000000681	5	5|5	prolyl 3-hydroxylase 3			GO:0005506(iron ion binding)//GO:0016705(oxidoreductase activity, acting on paired donors, with incorporation or reduction of molecular oxygen)//GO:0031418(L-ascorbic acid binding)	GO:0055114(oxidation-reduction process)//GO:0008285(negative regulation of cell proliferation)
GNB3	ENSSSCG00000000682	protein_coding	-	chr5:63863655-63870433	6778	1.61716	1.03472	0.228217	0	0	0	10.0378	6.46037	1.42491	0	0	0	100154522	-	Ensembl:ENSSSCG00000000682	5	5|5	guanine nucleotide binding protein (G protein), beta polypeptide 3	ssc04014(Ras signaling pathway)//ssc04062(Chemokine signaling pathway)//ssc04151(PI3K-Akt signaling pathway)//ssc04713(Circadian entrainment)//ssc04723(Retrograde endocannabinoid signaling)//ssc04724(Glutamatergic synapse)//ssc04725(Cholinergic synapse)//ssc04726(Serotonergic synapse)//ssc04727(GABAergic synapse)//ssc04728(Dopaminergic synapse)//ssc04742(Taste transduction)//ssc05032(Morphine add…	GO:0030425(dendrite)//GO:0070062(extracellular exosome)	GO:0051020(GTPase binding)	GO:0007165(signal transduction)
CDCA3	ENSSSCG00000000683	protein_coding	+	chr5:63796229-63862360	66131	3.39055	3.93249	4.33673	11.8265	2.40903	0	20.0757	25.8415	28.4982	50.2529	10.2076	0	100153312	-	Ensembl:ENSSSCG00000000683	5	5|5	cell division cycle associated 3
USP5	ENSSSCG00000000684	protein_coding	-	chr5:63796229-63862360	66131	5.46172	4.61181	6.57257	14.7882	4.26349	0	99.263	83.9848	119.693	272.801	78.5984	0	100155342	-	Ensembl:ENSSSCG00000000684	5	5|5	ubiquitin specific peptidase 5 (isopeptidase T)			GO:0008242(omega peptidase activity)//GO:0008270(zinc ion binding)//GO:0043130(ubiquitin binding)//GO:0008234(cysteine-type peptidase activity)//GO:0036459(thiol-dependent ubiquitinyl hydrolase activity)	GO:0071108(protein K48-linked deubiquitination)//GO:0006511(ubiquitin-dependent protein catabolic process)//GO:0032436(positive regulation of proteasomal ubiquitin-dependent protein catabolic process)
TPI1	ENSSSCG00000000685	protein_coding	-	chr5:63796229-63862360	66131	543.164	485.521	525.786	878.075	1532.27	813.841	2648.87	2394.64	2590.49	4256.11	6656.37	4411.37	100157582	TIM	Ensembl:ENSSSCG00000000685	5	5|5	triosephosphate isomerase 1	ssc00010(Glycolysis / Gluconeogenesis)//ssc00051(Fructose and mannose metabolism)//ssc00562(Inositol phosphate metabolism)//	GO:0005634(nucleus)//GO:0005615(extracellular space)//GO:0005829(cytosol)//GO:0070062(extracellular exosome)	GO:0004807(triose-phosphate isomerase activity)//GO:0031625(ubiquitin protein ligase binding)	GO:0019563(glycerol catabolic process)//GO:0006096(glycolytic process)//GO:0006094(gluconeogenesis)//GO:0006098(pentose-phosphate shunt)//GO:0046166(glyceraldehyde-3-phosphate biosynthetic process)//GO:0007275(multicellular organism development)
CD4	ENSSSCG00000000687	protein_coding	-	chr5:63885713-63918669	32956	1.70196	2.02217	1.80025	8.41626	3.1205	0.063139	16.7297	17.2277	16.8725	88.199	32.6643	0.658708	404704	-	Ensembl:ENSSSCG00000000687|Vega:OTTSUSG00000001642	5	5|5	CD4 molecule	ssc04514(Cell adhesion molecules (CAMs))//ssc04612(Antigen processing and presentation)//ssc04640(Hematopoietic cell lineage)//ssc04660(T cell receptor signaling pathway)//ssc05340(Primary immunodeficiency)	GO:0016021(integral component of membrane)	GO:0015026(coreceptor activity)	GO:0006955(immune response)//GO:0007155(cell adhesion)//GO:0007165(signal transduction)
LAG3	ENSSSCG00000000688	protein_coding	-	chr5:63929623-63935410	5787	1.25124	1.20179	1.1928	0	0	0	8.92252	8.61383	8.54947	0	0	0	100125962	CD223|LAG-3	Ensembl:ENSSSCG00000000688|Vega:OTTSUSG00000002383	5	5|5	lymphocyte-activation gene 3		GO:0016021(integral component of membrane)
MLF2	ENSSSCG00000000690	protein_coding	+	chr5:63951663-63977556	25893	0.837184	2.39982	2.13381	0	0	0	5.57657	17.2277	15.674	0	0	0	100736734	-	Ensembl:ENSSSCG00000000690	5	-	myeloid leukemia factor 2
COPS7A	ENSSSCG00000000691	protein_coding	-	chr5:63951663-63977556	25893	3.58408	3.52305	2.94916	0	0	0	25.6522	24.6454	21.2822	0	0	0	100157341	-	Ensembl:ENSSSCG00000000691	5	5|5	COP9 signalosome subunit 7A		GO:0008180(COP9 signalosome)		GO:0010388(cullin deneddylation)
PIANP	ENSSSCG00000000692	protein_coding	+	chr5:63992908-63999438	6530	1.09231	1.52579	0.454824	0	0	0	11.1531	15.0742	4.27473	0	0	0	100519150	-	Ensembl:ENSSSCG00000000692	5	-	PILR alpha associated neural protein		GO:0016021(integral component of membrane)
NCAPD2	ENSSSCG00000000693	protein_coding	-	chr5:64136506-64168866	32360	3.1423	2.44374	3.7964	0	0	0	63.5729	49.5295	76.9452	0	0	0	102164405	-	Ensembl:ENSSSCG00000000693	5	-	non-SMC condensin I complex, subunit D2		GO:0000779(condensed chromosome, centromeric region)//GO:0005654(nucleoplasm)//GO:0000799(nuclear condensin complex)//GO:0016020(membrane)	GO:0003682(chromatin binding)//GO:0042393(histone binding)	GO:0051304(chromosome separation)//GO:0007076(mitotic chromosome condensation)//GO:0010032(meiotic chromosome condensation)
GAPDH	ENSSSCG00000000694	protein_coding	-	chr5:64106097-64133991	27894	7.85004	10.4629	20.3145	13.7011	4.2897	0.132618	76.9567	86.1383	119.693	68.7131	28.5812	0.658708	396823	GAPD	Ensembl:ENSSSCG00000000694	5	5|5q12-q21	glyceraldehyde-3-phosphate dehydrogenase	ssc00010(Glycolysis / Gluconeogenesis)//	GO:0097452(GAIT complex)//GO:0005634(nucleus)//GO:0015630(microtubule cytoskeleton)//GO:0005737(cytoplasm)//GO:0005829(cytosol)	GO:0004365(glyceraldehyde-3-phosphate dehydrogenase (NAD+) (phosphorylating) activity)//GO:0035605(peptidyl-cysteine S-nitrosylase activity)//GO:0008017(microtubule binding)//GO:0051287(NAD binding)//GO:0050661(NADP binding)	GO:0055114(oxidation-reduction process)//GO:0035606(peptidyl-cysteine S-trans-nitrosylation)//GO:0051402(neuron apoptotic process)//GO:0006096(glycolytic process)//GO:0000226(microtubule cytoskeleton organization)//GO:0006006(glucose metabolic process)//GO:0006417(regulation of translation)//GO:0050821(protein stabilization)
IFFO1	ENSSSCG00000000695	protein_coding	+	chr5:64106097-64133991	27894	2.77246	2.56465	2.30789	0	0	0	28.9982	26.9182	24.2235	0	0	0	100515778	-	Ensembl:ENSSSCG00000000695	5	-	intermediate filament family orphan 1
-	ENSSSCG00000000696	protein_coding	+	chr5:64106097-64133991	27894	2.92278	4.4338	4.15851	5.21033	1.6653	0	34.5748	51.683	48.447	54.3552	17.3529	0
-	ENSSSCG00000000697	protein_coding	+	chr5:64065991-64105271	39280	4.58307	5.25545	7.79773	8.13453	2.00497	0	121.569	139.975	202.337	207.165	51.0379	0
LPAR5	ENSSSCG00000000699	protein_coding	+	chr5:64049490-64060246	10756	1.63423	1.81295	1.7594	0	0	0	14.4991	16.1509	15.674	0	0	0	102161415	-	-	5	-	lysophosphatidic acid receptor 5	ssc04015(Rap1 signaling pathway)//
ACRBP	ENSSSCG00000000700	protein_coding	+	chr5:64027875-64047847	19972	11.1177	14.5959	15.0735	6.97668	14.4721	42.0593	175.104	230.42	237.96	111.787	231.712	671.882	397317	sp32	Ensembl:ENSSSCG00000000700	5	-	acrosin binding protein		GO:0001669(acrosomal vesicle)//GO:0005634(nucleus)//GO:0005576(extracellular region)	GO:0005515(protein binding)	GO:0048240(sperm capacitation)
ZNF384	ENSSSCG00000000702	protein_coding	+	chr5:64012802-64024560	11758	2.45621	1.81281	2.63888	0	0	0	14.4991	10.7673	15.674	0	0	0	100516975	-	Ensembl:ENSSSCG00000000702	5	-	zinc finger protein 384			GO:0003676(nucleic acid binding)//GO:0046872(metal ion binding)
VAMP1	ENSSSCG00000000703	protein_coding	+	chr5:64182071-64185800	3729	0	0.577357	0	0	0	0	0	1.07673	0	0	0	0	100519841	-	-	5	-	vesicle-associated membrane protein 1 (synaptobrevin 1)	ssc04130(SNARE interactions in vesicular transport)	GO:0016021(integral component of membrane)//GO:0005739(mitochondrion)//GO:0035579(specific granule membrane)//GO:0070821(tertiary granule membrane)//GO:0009986(cell surface)	GO:0000149(SNARE binding)//GO:0005484(SNAP receptor activity)	GO:0035493(SNARE complex assembly)//GO:0006906(vesicle fusion)
TAPBPL	ENSSSCG00000000704	protein_coding	-	chr5:64188186-64202615	14429	1.86723	1.71123	3.12461	0	0	0	20.0757	22.1819	36.3115	0	0	0	100520908	-	Ensembl:ENSSSCG00000000704	5	-	TAP binding protein-like		GO:0016021(integral component of membrane)	GO:0032403(protein complex binding)	GO:0002590(negative regulation of antigen processing and presentation of peptide antigen via MHC class I)
CD27	ENSSSCG00000000705	protein_coding	-	chr5:64188186-64202615	14429	1.92479	0.552816	0.4624	0	0	0	10.0378	2.58285	2.16111	0	0	0	100520023	-	Ensembl:ENSSSCG00000000705|Vega:OTTSUSG00000002295	5	-	CD27 molecule	ssc04060(Cytokine-cytokine receptor interaction)	GO:0043005(neuron projection)//GO:0005887(integral component of plasma membrane)//GO:0005634(nucleus)//GO:0009897(external side of plasma membrane)//GO:0070062(extracellular exosome)	GO:0043027(cysteine-type endopeptidase inhibitor activity involved in apoptotic process)//GO:0005031(tumor necrosis factor-activated receptor activity)	GO:0007420(brain development)//GO:0070233(negative regulation of T cell apoptotic process)//GO:0043281(regulation of cysteine-type endopeptidase activity involved in apoptotic process)//GO:0042127(regulation of cell proliferation)//GO:0006954(inflammatory response)//GO:0046330(positive regulation of JNK cascade)//GO:0043410(positive regulation of MAPK cascade)//GO:0032496(response to lipopolysacc…
LTBR	ENSSSCG00000000706	protein_coding	-	chr5:64269551-64278550	8999	1.45706	2.44196	2.22338	0	0	0	20.0757	24.7647	25.6484	0	0	0	100520196	LT-bR	Ensembl:ENSSSCG00000000706|Vega:OTTSUSG00000003155	5	-	lymphotoxin beta receptor (TNFR superfamily, member 3)	ssc04060(Cytokine-cytokine receptor interaction)//ssc04064(NF-kappa B signaling pathway)//ssc04066(HIF-1 signaling pathway)//ssc04672(Intestinal immune network for IgA production)//ssc05166(HTLV-I infection)//ssc05203(Viral carcinogenesis)	GO:0005887(integral component of plasma membrane)	GO:0005031(tumor necrosis factor-activated receptor activity)//GO:0031625(ubiquitin protein ligase binding)//GO:0042802(identical protein binding)	GO:0043011(myeloid dendritic cell differentiation)//GO:0007275(multicellular organism development)//GO:2001238(positive regulation of extrinsic apoptotic signaling pathway)//GO:0042127(regulation of cell proliferation)//GO:0097190(apoptotic signaling pathway)//GO:0006954(inflammatory response)//GO:0046330(positive regulation of JNK cascade)//GO:0043410(positive regulation of MAPK cascade)//GO:003…
SCNN1A	ENSSSCG00000000707	protein_coding	+	chr5:64285014-64314819	29805	2.03638	1.2474	0.861268	0	0	0	30.1135	18.3044	11.3993	0	0	0	396608	-	Ensembl:ENSSSCG00000000707	5	5|5	sodium channel, non voltage gated 1 alpha subunit	ssc04742(Taste transduction)//ssc04960(Aldosterone-regulated sodium reabsorption)	GO:0009897(external side of plasma membrane)//GO:0005887(integral component of plasma membrane)//GO:0005829(cytosol)//GO:0031514(motile cilium)//GO:0070062(extracellular exosome)//GO:0060170(ciliary membrane)//GO:0034706(sodium channel complex)//GO:0016324(apical plasma membrane)	GO:0050699(WW domain binding)//GO:0015280(ligand-gated sodium channel activity)	GO:0035725(sodium ion transmembrane transport)//GO:0050891(multicellular organismal water homeostasis)//GO:0055078(sodium ion homeostasis)
TNFRSF1A	ENSSSCG00000000708	protein_coding	+	chr5:64319043-64350705	31662	2.28891	2.78836	3.32752	0	0	0	40.1513	50.6062	42.7473	0	0	0	397020	-	Ensembl:ENSSSCG00000000708|Vega:OTTSUSG00000002952	5	-	tumor necrosis factor receptor superfamily, member 1A	ssc04010(MAPK signaling pathway)//ssc04060(Cytokine-cytokine receptor interaction)//ssc04064(NF-kappa B signaling pathway)//ssc04071(Sphingolipid signaling pathway)//ssc04210(Apoptosis)//ssc04380(Osteoclast differentiation)//ssc04668(TNF signaling pathway)//ssc04920(Adipocytokine signaling pathway)//	GO:0016021(integral component of membrane)//GO:0005887(integral component of plasma membrane)//GO:0009986(cell surface)//GO:0043235(receptor complex)//GO:0045121(membrane raft)//GO:0000139(Golgi membrane)//GO:0005739(mitochondrion)//GO:0005615(extracellular space)	GO:0005031(tumor necrosis factor-activated receptor activity)//GO:0043120(tumor necrosis factor binding)	GO:0043123(positive regulation of I-kappaB kinase/NF-kappaB signaling)//GO:0006693(prostaglandin metabolic process)//GO:0007166(cell surface receptor signaling pathway)//GO:1903140(regulation of establishment of endothelial barrier)//GO:0006955(immune response)//GO:0033209(tumor necrosis factor-mediated signaling pathway)//GO:0042511(positive regulation of tyrosine phosphorylation of Stat1 protei…
PLEKHG6	ENSSSCG00000000709	protein_coding	-	chr5:64319043-64350705	31662	0.90925	1.38301	1.47656	8.88933	2.64983	0	14.4991	22.6113	24.2235	140.503	41.8511	0	100520565	-	Ensembl:ENSSSCG00000000709	5	-	pleckstrin homology domain containing, family G (with RhoGef domain) member 6			GO:0005089(Rho guanyl-nucleotide exchange factor activity)	GO:0035023(regulation of Rho protein signal transduction)//GO:0043547(positive regulation of GTPase activity)
VWF	ENSSSCG00000000712	protein_coding	+	chr5:64517480-64678840	161360	1.59047	2.13581	2.03084	1.63038	0.475055	6.61416	76.9567	97.9823	96.894	84.0967	24.4982	226.596	399543	-	Ensembl:ENSSSCG00000000712|Vega:OTTSUSG00000001056	5	5q21	von Willebrand factor	ssc04151(PI3K-Akt signaling pathway)//ssc04510(Focal adhesion)//ssc04512(ECM-receptor interaction)//ssc04610(Complement and coagulation cascades)//ssc04611(Platelet activation)	GO:0009897(external side of plasma membrane)//GO:0070062(extracellular exosome)//GO:0005576(extracellular region)//GO:0033093(Weibel-Palade body)//GO:0005783(endoplasmic reticulum)//GO:0005578(proteinaceous extracellular matrix)//GO:0031012(extracellular matrix)	GO:0019865(immunoglobulin binding)//GO:0002020(protease binding)//GO:0042803(protein homodimerization activity)//GO:0005518(collagen binding)//GO:0047485(protein N-terminus binding)//GO:0051087(chaperone binding)//GO:0005178(integrin binding)//GO:0001948(glycoprotein binding)	GO:0030168(platelet activation)//GO:0051260(protein homooligomerization)//GO:0007596(blood coagulation)//GO:0001889(liver development)//GO:0007155(cell adhesion)//GO:0007599(hemostasis)//GO:0031589(cell-substrate adhesion)//GO:0001890(placenta development)
-	ENSSSCG00000000713	protein_coding	+	chr5:64986831-65001820	14989	1.27036	2.01606	1.06716	0	0.352618	0	3.34594	5.38364	2.84982	0	1.02076	0
KCNA1	ENSSSCG00000000716	protein_coding	-	chr5:65562169-65563657	1488	3.92022	2.17638	4.97474	0	0	0	21.191	11.844	27.0733	0	0	0	100048962	-	-	5	5|5	potassium channel, voltage gated shaker related subfamily A, member 1		GO:0043679(axon terminus)//GO:0016021(integral component of membrane)//GO:0008076(voltage-gated potassium channel complex)//GO:0009986(cell surface)//GO:0030425(dendrite)//GO:0045202(synapse)//GO:0033270(paranode region of axon)//GO:0030054(cell junction)//GO:0043025(neuronal cell body)	GO:0005251(delayed rectifier potassium channel activity)	GO:0001964(startle response)//GO:0051260(protein homooligomerization)//GO:0071805(potassium ion transmembrane transport)//GO:0050976(detection of mechanical stimulus involved in sensory perception of touch)//GO:0007405(neuroblast proliferation)//GO:0034765(regulation of ion transmembrane transport)//GO:0042391(regulation of membrane potential)//GO:0021766(hippocampus development)//GO:0010960(magn…
KCNA6	ENSSSCG00000000717	protein_coding	-	chr5:65625584-65659219	33635	1.96749	1.84177	2.36564	0.968799	0.406243	16.9396	39.036	36.6088	47.0221	19.4858	8.16607	339.893	100738346	-	-	5	-	potassium channel, voltage gated shaker related subfamily A, member 6
-	ENSSSCG00000000718	protein_coding	-	chr5:65697868-65735588	37720	2.05781	0.729408	0.19304	0	0	0	15.6144	5.38364	1.42491	0	0	0
NDUFA9	ENSSSCG00000000719	protein_coding	-	chr5:65759667-65939569	179902	2.90568	3.72638	3.51585	8.1402	2.45028	0	21.191	26.9182	25.6484	54.3552	16.3321	0	100524622	-	Ensembl:ENSSSCG00000000719	5	-	NADH dehydrogenase (ubiquinone) 1 alpha subcomplex, 9, 39kDa	ssc00190(Oxidative phosphorylation)//
AKAP3	ENSSSCG00000000720	protein_coding	+	chr5:65759667-65939569	179902	5.91166	4.5836	6.13167	0	0	0	78.072	68.9106	86.9196	0	0	0	100337663	-	Ensembl:ENSSSCG00000000720	5	-	A kinase (PRKA) anchor protein 3		GO:0001669(acrosomal vesicle)//GO:0005634(nucleus)//GO:0035686(sperm fibrous sheath)//GO:0005737(cytoplasm)//GO:0097228(sperm principal piece)	GO:0016301(kinase activity)//GO:0051018(protein kinase A binding)	GO:0016310(phosphorylation)//GO:0010738(regulation of protein kinase A signaling)//GO:0008104(protein localization)//GO:0007178(transmembrane receptor protein serine/threonine kinase signaling pathway)
-	ENSSSCG00000000721	protein_coding	-	chr5:65759667-65939569	179902	1.73082	2.004	1.63847	0	0	0	12.2685	15.0742	12.8242	0	0	0
RAD51AP1	ENSSSCG00000000722	protein_coding	-	chr5:65759667-65939569	179902	2.54242	1.61681	2.02401	0	0	7.60298	24.5369	18.3044	19.9487	0	0	139.646	100157339	-	Ensembl:ENSSSCG00000000722	5	5|5	RAD51 associated protein 1			GO:0003697(single-stranded DNA binding)//GO:0003723(RNA binding)//GO:0003690(double-stranded DNA binding)	GO:0071479(cellular response to ionizing radiation)//GO:0010569(regulation of double-strand break repair via homologous recombination)
C12orf4	ENSSSCG00000000723	protein_coding	+	chr5:65759667-65939569	179902	2.26443	2.73926	2.98564	0	0	0	24.5369	30.1484	32.773	0	0	0
PARP11	ENSSSCG00000000728	protein_coding	+	chr5:66443482-66483643	40161	1.86622	3.29799	3.39005	1.51824	0.216147	42.2571	28.9982	47.376	55.5715	14.358	2.04152	660.026	100524437	-	Ensembl:ENSSSCG00000000728	5	-	poly (ADP-ribose) polymerase family, member 11		GO:0005635(nuclear envelope)	GO:0003950(NAD+ ADP-ribosyltransferase activity)	GO:0006998(nuclear envelope organization)//GO:0008152(metabolic process)
PRMT8	ENSSSCG00000000730	protein_coding	-	chr5:66665262-66753868	88606	8.63362	6.44104	7.59223	21.3114	4.16927	26.6103	59.1117	54.9131	59.8463	104.608	20.4152	454.509	100526051	-	-	5	-	protein arginine methyltransferase 8		GO:0005886(plasma membrane)//GO:0005829(cytosol)	GO:0035242(protein-arginine omega-N asymmetric methyltransferase activity)//GO:0046982(protein heterodimerization activity)//GO:0035241(protein-arginine omega-N monomethyltransferase activity)//GO:0008469(histone-arginine N-methyltransferase activity)//GO:0042803(protein homodimerization activity)	GO:0034969(histone arginine methylation)//GO:0006355(regulation of transcription, DNA-templated)//GO:0019919(peptidyl-arginine methylation, to asymmetrical-dimethyl arginine)
CRACR2A	ENSSSCG00000000732	protein_coding	+	chr5:66530500-66647708	117208	3.24346	2.50147	2.17233	0	0	14.6153	46.8432	43.0691	34.1979	0	0	147.551	100625935	EFCAB4B	-	5	-	calcium release activated channel regulator 2A		GO:0005730(nucleolus)//GO:0005794(Golgi apparatus)	GO:0005509(calcium ion binding)	GO:0032237(activation of store-operated calcium channel activity)//GO:0002115(store-operated calcium entry)
TSPAN11	ENSSSCG00000000734	protein_coding	+	chr5:66853317-66911608	58291	0.948879	1.52161	0.671121	0	0	0	10.0378	16.1509	7.12456	0	0	0	100514841	-	-	5	-	tetraspanin 11
TSPAN9	ENSSSCG00000000735	protein_coding	-	chr5:66913754-67106257	192503	1.87543	2.24759	1.37903	0	0	0	28.9982	33.3786	21.3737	0	0	0	768114	TNE5|Tspan-9	Ensembl:ENSSSCG00000000735	5	-	tetraspanin 9		GO:0097197(tetraspanin-enriched microdomain)//GO:0005887(integral component of plasma membrane)//GO:0005925(focal adhesion)		GO:0007166(cell surface receptor signaling pathway)
TEAD4	ENSSSCG00000000736	protein_coding	-	chr5:67124725-67194381	69656	2.27681	4.29608	2.4567	0	0	0	45.7279	57.0666	52.7217	0	0	0	100152085	RTEF1	-	5	5|5	TEA domain family member 4	ssc04390(Hippo signaling pathway)	GO:0005654(nucleoplasm)//GO:0005634(nucleus)	GO:0003677(DNA binding)//GO:0003700(transcription factor activity, sequence-specific DNA binding)	GO:0035329(hippo signaling)//GO:0006351(transcription, DNA-templated)//GO:0006355(regulation of transcription, DNA-templated)
TULP3	ENSSSCG00000000737	protein_coding	-	chr5:67201684-67238330	36646	6.12679	5.22875	6.57488	2.17508	0.523015	0	60.227	69.9873	88.3445	29.7415	7.14531	0	100511196	-	Ensembl:ENSSSCG00000000737	5	-	tubby like protein 3		GO:0030991(intraciliary transport particle A)//GO:0005730(nucleolus)//GO:0005929(cilium)//GO:0097546(ciliary base)//GO:0005930(axoneme)	GO:0019899(enzyme binding)//GO:0035091(phosphatidylinositol binding)//GO:0032403(protein complex binding)	GO:0008277(regulation of G-protein coupled receptor protein signaling pathway)//GO:0048702(embryonic neurocranium morphogenesis)//GO:0042733(embryonic digit morphogenesis)//GO:0060348(bone development)//GO:0007420(brain development)//GO:0061548(ganglion development)//GO:0031076(embryonic camera-type eye development)//GO:0060831(smoothened signaling pathway involved in dorsal/ventral neural tube p…
RHNO1	ENSSSCG00000000738	protein_coding	-	chr5:67238716-67269948	31232	3.43098	4.16374	2.58301	0	0	0	37.9207	46.2993	28.4982	0	0	0	100511381	-	Ensembl:ENSSSCG00000000738	5	-	RAD9-HUS1-RAD1 interacting nuclear orphan 1		GO:0005634(nucleus)//GO:0005694(chromosome)		GO:0034644(cellular response to UV)//GO:0000077(DNA damage checkpoint)//GO:0071479(cellular response to ionizing radiation)//GO:0000725(recombinational repair)//GO:0070318(positive regulation of G0 to G1 transition)
FOXM1	ENSSSCG00000000739	protein_coding	+	chr5:67238716-67269948	31232	27.9654	17.8771	33.6277	70.5809	49.1531	28.1301	642.534	413.534	778.391	1663.47	1136.1	666.613	100511565	-	Ensembl:ENSSSCG00000000739	5	-	forkhead box M1		GO:0005634(nucleus)//GO:0005737(cytoplasm)	GO:0019901(protein kinase binding)//GO:0000981(RNA polymerase II transcription factor activity, sequence-specific DNA binding)//GO:0003700(transcription factor activity, sequence-specific DNA binding)//GO:0044212(transcription regulatory region DNA binding)//GO:0043565(sequence-specific DNA binding)	GO:0008284(positive regulation of cell proliferation)//GO:0009653(anatomical structure morphogenesis)//GO:0090344(negative regulation of cell aging)//GO:2000781(positive regulation of double-strand break repair)//GO:0001889(liver development)//GO:0030154(cell differentiation)//GO:0001570(vasculogenesis)//GO:0006355(regulation of transcription, DNA-templated)//GO:0006366(transcription from RNA pol…
TEX52	ENSSSCG00000000740	protein_coding	+	chr5:67238716-67269948	31232	8.00461	6.98486	10.9176	37.3099	9.75952	44.555	25.5393	22.5407	35.2328	129.222	33.685	152.162
NRIP2	ENSSSCG00000000741	protein_coding	+	chr5:67280923-67305758	24835	1.76598	0.728659	0.857138	0	0	0	23.4216	9.69055	11.3993	0	0	0	100511992	-	-	5	-	nuclear receptor interacting protein 2		GO:0005737(cytoplasm)	GO:0004190(aspartic-type endopeptidase activity)	GO:0006508(proteolysis)
ITFG2	ENSSSCG00000000742	protein_coding	-	chr5:67280923-67305758	24835	3.71404	2.85315	2.65701	1.61208	0.778392	0	76.9567	58.1433	54.1466	33.8438	16.3321	0	100512166	-	Ensembl:ENSSSCG00000000742	5	-	integrin alpha FG-GAP repeat containing 2		GO:0005654(nucleoplasm)//GO:0005829(cytosol)		GO:0002314(germinal center B cell differentiation)
FKBP4	ENSSSCG00000000743	protein_coding	-	chr5:67314010-67321630	7620	6.32085	12.6943	13.2888	0.519775	2.59193	0	35.6901	72.1408	75.5203	3.07671	15.3114	0	100337672	-	Ensembl:ENSSSCG00000000743	5	-	FK506 binding protein 4, 59kDa	ssc04915(Estrogen signaling pathway)	GO:0005634(nucleus)//GO:0005789(endoplasmic reticulum membrane)//GO:0070062(extracellular exosome)	GO:0005524(ATP binding)//GO:0005528(FK506 binding)//GO:0051219(phosphoprotein binding)//GO:0031072(heat shock protein binding)//GO:0005525(GTP binding)//GO:0044822(poly(A) RNA binding)//GO:0003755(peptidyl-prolyl cis-trans isomerase activity)//GO:0035259(glucocorticoid receptor binding)	GO:0006463(steroid hormone receptor complex assembly)//GO:0046661(male sex differentiation)//GO:0031503(protein complex localization)//GO:0000413(protein peptidyl-prolyl isomerization)//GO:0030850(prostate gland development)//GO:0007566(embryo implantation)//GO:0061077(chaperone-mediated protein folding)//GO:0030521(androgen receptor signaling pathway)
-	ENSSSCG00000000744	protein_coding	-	chr5:67323737-67324292	555	2.02691	0.63815	3.37755	0	0	0	3.34594	1.07673	5.69964	0	0	0
DDX11	ENSSSCG00000000745	protein_coding	+	chr5:67363830-67411106	47276	1.48641	1.75768	2.62449	1.19662	0.21035	0	28.9982	33.3786	51.2968	17.4347	3.06228	0	100515028	-	Ensembl:ENSSSCG00000000745	5	-	DEAD/H (Asp-Glu-Ala-Asp/His) box helicase 11		GO:0070062(extracellular exosome)//GO:0000790(nuclear chromatin)//GO:0030496(midbody)//GO:0005730(nucleolus)//GO:0005737(cytoplasm)//GO:0000922(spindle pole)	GO:0005524(ATP binding)//GO:0003697(single-stranded DNA binding)//GO:0004003(ATP-dependent DNA helicase activity)//GO:0003690(double-stranded DNA binding)	GO:0032508(DNA duplex unwinding)//GO:0007062(sister chromatid cohesion)//GO:0006139(nucleobase-containing compound metabolic process)
WASHC1	ENSSSCG00000000746	protein_coding	-	chr5:67363830-67411106	47276	47.9527	24.7661	37.2179	58.4779	12.5818	20.6844	244.254	127.054	190.938	313.824	67.3701	110.004
IQSEC3	ENSSSCG00000000748	protein_coding	+	chr5:67445841-67541312	95471	1.44701	2.37716	1.84736	0	0	0	40.6556	66.8762	51.9718	0	0	0	100515547	-	Ensembl:ENSSSCG00000000748	5	-	IQ motif and Sec7 domain 3	ssc04144(Endocytosis)	GO:0060077(inhibitory synapse)//GO:0045211(postsynaptic membrane)	GO:0005086(ARF guanyl-nucleotide exchange factor activity)	GO:0030036(actin cytoskeleton organization)//GO:0032012(regulation of ARF protein signal transduction)//GO:0043547(positive regulation of GTPase activity)
SLC6A12	ENSSSCG00000000749	protein_coding	-	chr5:67550286-67573863	23577	2.42697	1.9761	3.12399	9.55939	71.3766	12.0163	26.7676	23.688	32.773	95.3779	812.524	136.353	100512716	-	Ensembl:ENSSSCG00000000749	5	-	solute carrier family 6 (neurotransmitter transporter), member 12		GO:0043005(neuron projection)//GO:0005887(integral component of plasma membrane)	GO:0005328(neurotransmitter:sodium symporter activity)//GO:0005332(gamma-aminobutyric acid:sodium symporter activity)	GO:0055085(transmembrane transport)//GO:0007268(synaptic transmission)//GO:0006836(neurotransmitter transport)//GO:0015812(gamma-aminobutyric acid transport)
CCDC77	ENSSSCG00000000751	protein_coding	+	chr5:67725832-67756868	31036	9.37252	9.21071	12.3161	2.05852	0.802569	0	104.84	103.366	138.216	23.5881	9.18683	0	100513353	-	-	5	-	coiled-coil domain containing 77		GO:0005813(centrosome)//GO:0016020(membrane)
WNK1	ENSSSCG00000000753	protein_coding	+	chr5:68001539-68731931	730392	31.3233	21.8658	30.4381	64.57	53.8676	31.3537	845.409	616.965	853.522	1548.61	1237.16	885.963	406235	HSN2	Ensembl:ENSSSCG00000000753	5	-	WNK lysine deficient protein kinase 1		GO:0005737(cytoplasm)	GO:0005524(ATP binding)//GO:0004860(protein kinase inhibitor activity)//GO:0004674(protein serine/threonine kinase activity)//GO:0019902(phosphatase binding)//GO:0019869(chloride channel inhibitor activity)	GO:1904030(negative regulation of cyclin-dependent protein kinase activity)//GO:0003084(positive regulation of systemic arterial blood pressure)//GO:0010923(negative regulation of phosphatase activity)//GO:0006468(protein phosphorylation)//GO:0090188(negative regulation of pancreatic juice secretion)//GO:0006811(ion transport)
RAD52	ENSSSCG00000000754	protein_coding	-	chr5:68001539-68731931	730392	11.1137	9.16854	12.9391	5.46406	0.851455	6.30202	76.9567	65.6804	99.7438	32.8182	5.10379	37.5464	100141308	-	Ensembl:ENSSSCG00000000754	5	-	RAD52 homolog, DNA repair protein	ssc03440(Homologous recombination)
ERC1	ENSSSCG00000000755	protein_coding	+	chr5:68001539-68731931	730392	43.2942	44.4027	43.3076	57.0165	18.2566	60.871	540.928	571.743	554.29	657.39	210.276	698.889	100513988	RAB6IP2	Ensembl:ENSSSCG00000000755	5	-	ELKS/RAB6-interacting/CAST family member 1	ssc04064(NF-kappa B signaling pathway)	GO:0008385(IkappaB kinase complex)//GO:0048786(presynaptic active zone)	GO:0017137(Rab GTPase binding)	GO:0007252(I-kappaB phosphorylation)//GO:0042147(retrograde transport, endosome to Golgi)
ADIPOR2	ENSSSCG00000000757	protein_coding	+	chr5:68755836-68807493	51657	4.29226	5.86345	5.5654	0	0.0718624	0	64.6883	88.2917	84.0698	0	1.02076	0	404694	-	Ensembl:ENSSSCG00000000757	5	-	adiponectin receptor 2	ssc04152(AMPK signaling pathway)//	GO:0005886(plasma membrane)//GO:0031226(intrinsic component of plasma membrane)//GO:0016021(integral component of membrane)	GO:0097003(adipokinetic hormone receptor activity)//GO:0046982(protein heterodimerization activity)//GO:0055100(adiponectin binding)//GO:0042802(identical protein binding)//GO:0042562(hormone binding)	GO:0061042(vascular wound healing)//GO:0033211(adiponectin-activated signaling pathway)//GO:0007186(G-protein coupled receptor signaling pathway)//GO:0042593(glucose homeostasis)
-	ENSSSCG00000000759	protein_coding	+	chr5:68001539-68731931	730392	2.72902	2.73234	2.2837	0	0	0	21.4315	20.4578	17.0989	0	0	0
LRTM2	ENSSSCG00000000760	protein_coding	+	chr5:68808833-68906249	97416	2.55199	1.61259	1.21946	0	0	0	35.6901	22.6113	17.0989	0	0	0	100514647	-	-	5	-	leucine-rich repeats and transmembrane domains 2		GO:0016021(integral component of membrane)		GO:0007409(axonogenesis)//GO:0051965(positive regulation of synapse assembly)
HDHD5	ENSSSCG00000000764	protein_coding	-	chr5:69500284-69512611	12327	0	0.240836	0.956128	0	0	0	0	1.07673	4.27473	0	0	0
IL17RA	ENSSSCG00000000765	protein_coding	+	chr5:69461528-69480112	18584	1.74868	1.34541	1.92883	4.27323	1.45407	0	16.7297	12.9207	18.5238	42.0483	14.2906	0
CECR2	ENSSSCG00000000766	protein_coding	+	chr5:69621878-69744435	122557	106.411	61.4917	115.191	50.9378	38.5202	184.112	1794.54	1043.35	1939.3	910.705	662.472	3088.68	100737051	-	-	5	-	cat eye syndrome chromosome region, candidate 2		GO:0090537(CERF complex)//GO:0005719(nuclear euchromatin)		GO:0007338(single fertilization)//GO:0001842(neural fold formation)//GO:0043044(ATP-dependent chromatin remodeling)//GO:0090102(cochlea development)//GO:0001843(neural tube closure)//GO:0060122(inner ear receptor stereocilium organization)
ATP6V1E1	ENSSSCG00000000767	protein_coding	-	chr5:69747719-69772077	24358	1.98126	5.92839	1.46937	0	0	5.55398	47.9585	55.9899	35.6228	0	0	135.694	100156112	-	Ensembl:ENSSSCG00000000767	5	5|5	ATPase, H+ transporting, lysosomal 31kDa, V1 subunit E1	ssc00190(Oxidative phosphorylation)//	GO:0005768(endosome)//GO:0070062(extracellular exosome)//GO:0033178(proton-transporting two-sector ATPase complex, catalytic domain)//GO:0005829(cytosol)//GO:0005765(lysosomal membrane)//GO:0005739(mitochondrion)//GO:0005902(microvillus)//GO:0016324(apical plasma membrane)	GO:0051117(ATPase binding)//GO:0008553(hydrogen-exporting ATPase activity, phosphorylative mechanism)//GO:0046961(proton-transporting ATPase activity, rotational mechanism)	GO:0015991(ATP hydrolysis coupled proton transport)
BID	ENSSSCG00000000769	protein_coding	-	chr5:69849001-69875853	26852	3.14552	2.62382	5.63773	0	0	9.79097	32.3441	26.9182	44.1722	0	0	115.933	594852	-	Ensembl:ENSSSCG00000000769	5	5|5	BH3 interacting domain death agonist	ssc04071(Sphingolipid signaling pathway)//ssc04115(p53 signaling pathway)//ssc04210(Apoptosis)//ssc04650(Natural killer cell mediated cytotoxicity)//ssc04932(Non-alcoholic fatty liver disease (NAFLD))//ssc05010(Alzheimer's disease)//ssc05014(Amyotrophic lateral sclerosis (ALS))//ssc05152(Tuberculosis)//ssc05200(Pathways in cancer)//ssc05416(Viral myocarditis)	GO:0070062(extracellular exosome)//GO:0032592(integral component of mitochondrial membrane)//GO:0005829(cytosol)	GO:0031625(ubiquitin protein ligase binding)	GO:0051260(protein homooligomerization)//GO:0001836(release of cytochrome c from mitochondria)//GO:2001238(positive regulation of extrinsic apoptotic signaling pathway)//GO:0042127(regulation of cell proliferation)//GO:0090150(establishment of protein localization to membrane)//GO:2000045(regulation of G1/S transition of mitotic cell cycle)//GO:0097345(mitochondrial outer membrane permeabilizatio…
MICAL3	ENSSSCG00000000770	protein_coding	-	chr5:69890144-69985424	95280	8.77192	5.74745	11.1262	4.97001	1.73891	0	198.526	132.438	253.634	113.838	39.8096	0	100157721	-	Ensembl:ENSSSCG00000000770	5	5|5	microtubule associated monooxygenase, calponin and LIM domain containing 3		GO:0005654(nucleoplasm)//GO:0005886(plasma membrane)//GO:0005737(cytoplasm)	GO:0016709(oxidoreductase activity, acting on paired donors, with incorporation or reduction of molecular oxygen, NAD(P)H as one donor, and incorporation of one atom of oxygen)//GO:0071949(FAD binding)//GO:0017137(Rab GTPase binding)//GO:0008270(zinc ion binding)	GO:0055114(oxidation-reduction process)//GO:0006887(exocytosis)//GO:0007010(cytoskeleton organization)
TUBA8	ENSSSCG00000000773	protein_coding	+	chr5:70133023-70179970	46947	7.4208	4.25972	6.15199	17.5919	9.07877	7.46945	205.694	126.853	172.478	449.199	231.712	190.367	100518253	-	Ensembl:ENSSSCG00000000773	5	-	tubulin, alpha 8	ssc04145(Phagosome)//ssc04210(Apoptosis)//ssc04540(Gap junction)	GO:0005874(microtubule)//GO:0005737(cytoplasm)	GO:0003924(GTPase activity)//GO:0005525(GTP binding)//GO:0005200(structural constituent of cytoskeleton)	GO:0008152(metabolic process)//GO:0007017(microtubule-based process)
USP18	ENSSSCG00000000774	protein_coding	+	chr5:70183278-70227984	44706	2.63496	2.55448	4.44781	0.475643	0	0	16.7297	15.0742	27.0733	2.05114	0	0	396777	ISG43|UBP	Ensembl:ENSSSCG00000000774	5	5|5	ubiquitin specific peptidase 18			GO:0036459(thiol-dependent ubiquitinyl hydrolase activity)//GO:0019785(ISG15-specific protease activity)	GO:0035634(response to stilbenoid)//GO:0016579(protein deubiquitination)//GO:0006511(ubiquitin-dependent protein catabolic process)
-	ENSSSCG00000000777	protein_coding	-	chr5:70358654-70359334	680	0	0.570115	0.75441	0	0	0	0	1.07673	1.42491	0	0	0
CPNE8	ENSSSCG00000000778	protein_coding	-	chr5:70394575-70659819	265244	0.867022	0.835444	1.32672	0	0	0	16.7297	16.1509	25.6484	0	0	0	100519777	-	Ensembl:ENSSSCG00000000778	5	-	copine VIII		GO:0070062(extracellular exosome)
KIF21A	ENSSSCG00000000779	protein_coding	-	chr5:70888999-71029809	140810	1.10151	1.30275	2.7067	0	0	21.4478	30.1135	35.532	74.0954	0	0	413.669	100520674	-	Ensembl:ENSSSCG00000000779	5	-	kinesin family member 21A		GO:0005871(kinesin complex)//GO:0005874(microtubule)	GO:0005524(ATP binding)//GO:0008017(microtubule binding)//GO:0016887(ATPase activity)//GO:0003777(microtubule motor activity)	GO:0008152(metabolic process)//GO:0007018(microtubule-based movement)
ABCD2	ENSSSCG00000000781	protein_coding	-	chr5:71121074-71181317	60243	0.725285	0.287912	0.979749	1.90245	0.773218	0	18.9604	7.5371	25.6484	50.2529	20.4152	0	100520309	-	-	5	-	ATP-binding cassette, sub-family D (ALD), member 2	ssc02010(ABC transporters)//ssc04146(Peroxisome)	GO:0005777(peroxisome)//GO:0016021(integral component of membrane)	GO:0005524(ATP binding)//GO:0042803(protein homodimerization activity)//GO:0042626(ATPase activity, coupled to transmembrane movement of substances)	GO:0042760(very long-chain fatty acid catabolic process)//GO:0032000(positive regulation of fatty acid beta-oxidation)//GO:0006635(fatty acid beta-oxidation)//GO:0055085(transmembrane transport)
-	ENSSSCG00000000782	protein_coding	+	chr5:71207275-71238310	31035	1.80867	0.288172	0.762698	0	0	0	6.69189	1.07673	2.84982	0	0	0
SLC2A13	ENSSSCG00000000783	protein_coding	-	chr5:71295007-71673893	378886	0.837383	0.807358	0.610532	0	0	0.186904	23.4216	22.6113	17.0989	0	0	5.26967
LRRK2	ENSSSCG00000000784	protein_coding	+	chr5:71800336-71944105	143769	0.605769	0.620592	0.483101	0	0	0	17.845	18.3044	14.2491	0	0	0	780403	-	Ensembl:ENSSSCG00000000784	5	-	leucine-rich repeat kinase 2	ssc05012(Parkinson's disease)	GO:0030529(intracellular ribonucleoprotein complex)//GO:0005768(endosome)//GO:0005743(mitochondrial inner membrane)//GO:0070062(extracellular exosome)//GO:0005798(Golgi-associated vesicle)//GO:0005886(plasma membrane)//GO:0005802(trans-Golgi network)//GO:0045121(membrane raft)//GO:0032839(dendrite cytoplasm)//GO:0005764(lysosome)//GO:0005829(cytosol)//GO:0098794(postsynapse)//GO:0008021(synaptic …	GO:0017048(Rho GTPase binding)//GO:0005524(ATP binding)//GO:0003924(GTPase activity)//GO:0042803(protein homodimerization activity)//GO:0017075(syntaxin-1 binding)//GO:0004708(MAP kinase kinase activity)//GO:0044325(ion channel binding)//GO:0030276(clathrin binding)//GO:1904713(beta-catenin destruction complex binding)//GO:0036479(peroxidase inhibitor activity)//GO:0005096(GTPase activator activi…	GO:0072593(reactive oxygen species metabolic process)//GO:0010955(negative regulation of protein processing)//GO:0007040(lysosome organization)//GO:2000469(negative regulation of peroxidase activity)//GO:1901215(negative regulation of neuron death)//GO:0032091(negative regulation of protein binding)//GO:0035564(regulation of kidney size)//GO:0060161(positive regulation of dopamine receptor signal…
CNTN1	ENSSSCG00000000789	protein_coding	+	chr5:72168531-72495728	327197	2.8147	0.994247	2.45877	0	0	0	68.0342	25.8415	65.5459	0	0	0	100521555	-	Ensembl:ENSSSCG00000000789|Vega:OTTSUSG00000001759	5	-	contactin 1	ssc04514(Cell adhesion molecules (CAMs))	GO:0016021(integral component of membrane)//GO:0043209(myelin sheath)//GO:0070062(extracellular exosome)	GO:0030246(carbohydrate binding)//GO:0001948(glycoprotein binding)	GO:0010628(positive regulation of gene expression)//GO:0031175(neuron projection development)//GO:0010765(positive regulation of sodium ion transport)//GO:0021549(cerebellum development)//GO:0010976(positive regulation of neuron projection development)
PDZRN4	ENSSSCG00000000791	protein_coding	+	chr5:72787913-72940818	152905	3.7888	2.38357	3.08722	1.24209	0.285451	0	80.3027	50.6062	65.5459	26.6648	6.12455	0	100156795	-	Ensembl:ENSSSCG00000000791	5	5|5	PDZ domain containing ring finger 4
PPHLN1	ENSSSCG00000000793	protein_coding	+	chr5:73534696-73697374	162678	19.0587	17.9329	16.0092	28.8575	9.22671	23.9499	126.031	125.977	109.718	188.705	60.2248	155.455	100522617	-	Ensembl:ENSSSCG00000000793	5	-	periphilin 1		GO:0005654(nucleoplasm)//GO:0005794(Golgi apparatus)	GO:0044822(poly(A) RNA binding)
ADAMTS20	ENSSSCG00000000795	protein_coding	-	chr5:74502099-74672835	170736	2.89865	2.04622	1.77634	4.58506	1.41943	0	68.0342	43.0691	42.7473	75.8921	23.4774	0	100049661	-	Ensembl:ENSSSCG00000000795	5	-	ADAM metallopeptidase with thrombospondin type 1 motif, 20		GO:0031012(extracellular matrix)//GO:0016021(integral component of membrane)//GO:0005615(extracellular space)	GO:0008270(zinc ion binding)//GO:0004222(metalloendopeptidase activity)	GO:0006508(proteolysis)//GO:0045636(positive regulation of melanocyte differentiation)//GO:0043066(negative regulation of apoptotic process)//GO:0009967(positive regulation of signal transduction)//GO:0030198(extracellular matrix organization)
TWF1	ENSSSCG00000000798	protein_coding	-	chr5:74868590-74893713	25123	0.585414	4.9552	1.09697	0	0	0	6.69189	27.9949	9.97438	0	0	0	100523377	-	Ensembl:ENSSSCG00000000798	5	-	twinfilin actin binding protein 1		GO:0048471(perinuclear region of cytoplasm)//GO:0015629(actin cytoskeleton)//GO:0030175(filopodium)//GO:0030016(myofibril)//GO:0005911(cell-cell junction)//GO:0032587(ruffle membrane)//GO:0005925(focal adhesion)	GO:0005524(ATP binding)//GO:0005546(phosphatidylinositol-4,5-bisphosphate binding)//GO:0003785(actin monomer binding)//GO:0004713(protein tyrosine kinase activity)//GO:0032403(protein complex binding)	GO:0018108(peptidyl-tyrosine phosphorylation)//GO:0042989(sequestering of actin monomers)//GO:0043538(regulation of actin phosphorylation)//GO:0051016(barbed-end actin filament capping)
IRAK4	ENSSSCG00000000799	protein_coding	+	chr5:74842183-74858125	15942	0.447285	0.857344	0.567282	0	0	0	2.23063	4.30691	2.84982	0	0	0	100127166	-	Ensembl:ENSSSCG00000000799|Vega:OTTSUSG00000002859	5	-	interleukin-1 receptor-associated kinase 4	ssc04064(NF-kappa B signaling pathway)//ssc04620(Toll-like receptor signaling pathway)//ssc04722(Neurotrophin signaling pathway)//ssc05133(Pertussis)//ssc05140(Leishmaniasis)//ssc05142(Chagas disease (American trypanosomiasis))//ssc05145(Toxoplasmosis)//ssc05152(Tuberculosis)//ssc05162(Measles)//ssc05164(Influenza A)	GO:0005634(nucleus)//GO:0005737(cytoplasm)	GO:0005524(ATP binding)//GO:0004674(protein serine/threonine kinase activity)//GO:0000287(magnesium ion binding)//GO:0004672(protein kinase activity)//GO:0005149(interleukin-1 receptor binding)	GO:0043123(positive regulation of I-kappaB kinase/NF-kappaB signaling)//GO:0001816(cytokine production)//GO:0006468(protein phosphorylation)//GO:1990266(neutrophil migration)//GO:0019221(cytokine-mediated signaling pathway)//GO:0002446(neutrophil mediated immunity)//GO:0035556(intracellular signal transduction)
PUS7L	ENSSSCG00000000800	protein_coding	-	chr5:74803483-74835140	31657	0.946062	0.657155	0.801898	0	0	0	11.1531	8.61383	8.54947	0	0	0	100155187	-	Ensembl:ENSSSCG00000000800	5	5|5	pseudouridylate synthase 7-like			GO:0003723(RNA binding)//GO:0009982(pseudouridine synthase activity)	GO:0001522(pseudouridine synthesis)
TMEM117	ENSSSCG00000000801	protein_coding	+	chr5:74917408-75403615	486207	0.544442	0.513343	0.248431	0	0	0	5.57657	4.30691	2.84982	0	0	0	100524623	-	-	5	-	transmembrane protein 117		GO:0005783(endoplasmic reticulum)//GO:0016021(integral component of membrane)
NELL2	ENSSSCG00000000802	protein_coding	-	chr5:75505098-75837399	332301	2.55642	1.82828	1.99259	0	0	0	35.6901	23.688	28.4982	0	0	0
ANO6	ENSSSCG00000000804	protein_coding	+	chr5:76238922-76334021	95099	0.682822	0.328363	1.44858	4.47983	1.11601	11.0392	6.69189	3.23018	14.2491	45.125	11.2283	110.663	100155593	-	-	5	5|5	anoctamin 6		GO:0005622(intracellular)//GO:0070062(extracellular exosome)//GO:0009986(cell surface)//GO:0034707(chloride channel complex)	GO:0005229(intracellular calcium activated chloride channel activity)//GO:0005247(voltage-gated chloride channel activity)//GO:0042803(protein homodimerization activity)//GO:0017128(phospholipid scramblase activity)	GO:0002407(dendritic cell chemotaxis)//GO:0035725(sodium ion transmembrane transport)//GO:0061591(calcium activated galactosylceramide scrambling)//GO:0061589(calcium activated phosphatidylserine scrambling)//GO:0007596(blood coagulation)//GO:1902476(chloride transmembrane transport)//GO:0030501(positive regulation of bone mineralization)//GO:0070588(calcium ion transmembrane transport)//GO:00025…
SCAF11	ENSSSCG00000000806	protein_coding	-	chr5:76807230-76876613	69383	7.80143	18.6643	12.0156	2.81135	1.07694	0	180.681	387.622	269.308	54.3552	20.4152	0	100525109	SRSF2IP	Ensembl:ENSSSCG00000000806	5	-	SR-related CTD-associated factor 11		GO:0005654(nucleoplasm)//GO:0005730(nucleolus)	GO:0044822(poly(A) RNA binding)//GO:0008270(zinc ion binding)	GO:0000245(spliceosomal complex assembly)
SLC38A1	ENSSSCG00000000807	protein_coding	-	chr5:77011949-77058427	46478	0.21829	0.628556	0.831865	3.24593	0.951959	0	1.11531	3.23018	4.27473	17.4347	5.10379	0	100154364	-	-	5	5|5	solute carrier family 38, member 1	ssc04724(Glutamatergic synapse)//ssc04727(GABAergic synapse)	GO:0005887(integral component of plasma membrane)//GO:0030424(axon)	GO:0005290(L-histidine transmembrane transporter activity)//GO:0015186(L-glutamine transmembrane transporter activity)//GO:0015182(L-asparagine transmembrane transporter activity)	GO:0006868(glutamine transport)//GO:0089709(L-histidine transmembrane transport)//GO:0006867(asparagine transport)//GO:0015817(histidine transport)
SLC38A2	ENSSSCG00000000808	protein_coding	-	chr5:77113493-77127714	14221	1.22987	0.968887	1.31774	0	0	0	27.8829	19.3811	29.9231	0	0	0	100525644	SNAT2	-	5	5|5	solute carrier family 38, member 2	ssc04724(Glutamatergic synapse)//ssc04727(GABAergic synapse)//ssc04974(Protein digestion and absorption)
AMIGO2	ENSSSCG00000000810	protein_coding	-	chr5:77642194-77645753	3559	2.19042	2.10834	2.55758	0	0	0	26.7676	25.8415	31.348	0	0	0	100152349	-	-	5	5|5	adhesion molecule with Ig-like domain 2		GO:0016021(integral component of membrane)		GO:0051965(positive regulation of synapse assembly)//GO:0043066(negative regulation of apoptotic process)
PCED1B	ENSSSCG00000000811	protein_coding	+	chr5:77781713-77795179	13466	8.73367	5.57622	6.06929	4.24619	0.940457	0	80.3027	50.6062	55.5715	36.9205	8.16607	0
-	ENSSSCG00000000812	protein_coding	+	chr5:77759889-77760551	662	1.23599	0	1.54763	0	0	0	2.23063	0	2.84982	0	0	0
SENP1	ENSSSCG00000000816	protein_coding	-	chr5:78423136-78534815	111679	4.19612	5.61502	8.27053	3.40432	35.9195	0	37.9207	54.9131	69.8207	24.6137	259.273	0	100157986	-	Ensembl:ENSSSCG00000000816	5	5|5	SUMO1/sentrin specific peptidase 1		GO:0031965(nuclear membrane)//GO:0005634(nucleus)//GO:0005925(focal adhesion)	GO:0016929(SUMO-specific protease activity)//GO:0004175(endopeptidase activity)	GO:0016926(protein desumoylation)//GO:0097190(apoptotic signaling pathway)//GO:0010724(regulation of definitive erythrocyte differentiation)//GO:0045944(positive regulation of transcription from RNA polymerase II promoter)//GO:0006919(activation of cysteine-type endopeptidase activity involved in apoptotic process)//GO:0032435(negative regulation of proteasomal ubiquitin-dependent protein catabol…
H1FNT	ENSSSCG00000000820	protein_coding	+	chr5:78699127-78700333	1206	44.4344	38.3066	44.4385	37.2931	10.3128	154.734	190.719	165.816	192.363	170.244	46.9549	698.889
CHST11	ENSSSCG00000000837	protein_coding	-	chr5:79788571-80067795	279224	1.57695	1.346	0.84346	0.831615	0.276053	0	34.5748	22.6113	18.5238	18.4602	6.12455	0	100157186	-	-	5	5|5	carbohydrate (chondroitin 4) sulfotransferase 11	ssc00532(Glycosaminoglycan biosynthesis - chondroitin sulfate / dermatan sulfate)	GO:0016021(integral component of membrane)//GO:0005794(Golgi apparatus)	GO:0047756(chondroitin 4-sulfotransferase activity)//GO:0050659(N-acetylgalactosamine 4-sulfate 6-O-sulfotransferase activity)//GO:0001537(N-acetylgalactosamine 4-O-sulfotransferase activity)	GO:0048703(embryonic viscerocranium morphogenesis)//GO:0042733(embryonic digit morphogenesis)//GO:0033037(polysaccharide localization)//GO:0036342(post-anal tail morphogenesis)//GO:0009791(post-embryonic development)//GO:0002063(chondrocyte development)//GO:0030512(negative regulation of transforming growth factor beta receptor signaling pathway)//GO:0042127(regulation of cell proliferation)//GO:…
SLC41A2	ENSSSCG00000000838	protein_coding	+	chr5:79594003-79719276	125273	6.57076	6.72182	6.08229	13.3667	2.63464	32.7842	50.1892	47.376	41.3224	88.199	17.3529	214.739	100519603	-	Ensembl:ENSSSCG00000000838	5	-	solute carrier family 41 (magnesium transporter), member 2
ALDH1L2	ENSSSCG00000000839	protein_coding	+	chr5:79491977-79575998	84021	0.879541	1.94889	2.57837	0	0	34.1278	11.1531	24.7647	32.773	0	0	437.382	100151976	-	-	5	5|5	aldehyde dehydrogenase 1 family, member L2	ssc00670(One carbon pool by folate)	GO:0005739(mitochondrion)//GO:0005737(cytoplasm)//GO:0070062(extracellular exosome)	GO:0016155(formyltetrahydrofolate dehydrogenase activity)//GO:0016742(hydroxymethyl-, formyl- and related transferase activity)//GO:0008168(methyltransferase activity)//GO:0019145(aminobutyraldehyde dehydrogenase activity)//GO:0016620(oxidoreductase activity, acting on the aldehyde or oxo group of donors, NAD or NADP as acceptor)//GO:0047105(4-trimethylammoniobutyraldehyde dehydrogenase activity)	GO:0006730(one-carbon metabolic process)//GO:0009058(biosynthetic process)//GO:0055114(oxidation-reduction process)//GO:0032259(methylation)//GO:0009258(10-formyltetrahydrofolate catabolic process)
WASHC4	ENSSSCG00000000840	protein_coding	-	chr5:79417711-79474645	56934	4.2741	3.48395	3.62345	0	0	15.2212	42.382	41.9924	41.3224	0	0	134.376
APPL2	ENSSSCG00000000841	protein_coding	+	chr5:79356066-79412235	56169	0.492785	1.04327	1.41004	0	0	0	5.57657	11.844	17.0989	0	0	0	100190991	APLP2	Ensembl:ENSSSCG00000000841	5	5|5q2.3	adaptor protein, phosphotyrosine interaction, PH domain and leucine zipper containing 2
KANSL2	ENSSSCG00000000842	protein_coding	-	chr5:79281585-79315011	33426	8.72352	5.61579	6.18962	0.09659	0	0	83.6486	52.7597	59.8463	1.02557	0	0	100513860	C12orf41|C5H12orf41	Ensembl:ENSSSCG00000000842	5	-	KAT8 regulatory NSL complex subunit 2		GO:0044545(NSL complex)	GO:0043995(histone acetyltransferase activity (H4-K5 specific))//GO:0043996(histone acetyltransferase activity (H4-K8 specific))//GO:0046972(histone acetyltransferase activity (H4-K16 specific))	GO:0043981(histone H4-K5 acetylation)//GO:0043984(histone H4-K16 acetylation)//GO:0043982(histone H4-K8 acetylation)
TXNRD1	ENSSSCG00000000843	protein_coding	-	chr5:80170333-80236277	65944	10.5957	8.57679	14.9705	15.5925	62.3347	13.7988	153.913	124.9	218.011	230.753	921.745	203.541	396681	TRXR1	Ensembl:ENSSSCG00000000843	5	5|5q2.3	thioredoxin reductase 1	ssc00240(Pyrimidine metabolism)//ssc00450(Selenocompound metabolism)	GO:0070062(extracellular exosome)//GO:0005829(cytosol)//GO:0005739(mitochondrion)//GO:0005730(nucleolus)//GO:0005654(nucleoplasm)//GO:0005737(cytoplasm)	GO:0004791(thioredoxin-disulfide reductase activity)//GO:0050660(flavin adenine dinucleotide binding)	GO:0045454(cell redox homeostasis)//GO:0055114(oxidation-reduction process)//GO:0008283(cell proliferation)//GO:0001707(mesoderm formation)//GO:0098869(cellular oxidant detoxification)
NFYB	ENSSSCG00000000844	protein_coding	+	chr5:80333756-80353768	20012	2.10523	1.19177	2.76939	0	0	13.5634	24.5369	16.1509	38.4726	0	0	140.305	100157587	-	Ensembl:ENSSSCG00000000844	5	5|5q2.3	nuclear transcription factor Y, beta	ssc04612(Antigen processing and presentation)//ssc05152(Tuberculosis)//ssc05166(HTLV-I infection)	GO:0032993(protein-DNA complex)//GO:0016602(CCAAT-binding factor complex)	GO:0070491(repressing transcription factor binding)//GO:0043565(sequence-specific DNA binding)//GO:0046982(protein heterodimerization activity)//GO:0044212(transcription regulatory region DNA binding)//GO:0003700(transcription factor activity, sequence-specific DNA binding)	GO:0045893(positive regulation of transcription, DNA-templated)
HCFC2	ENSSSCG00000000846	protein_coding	-	chr5:80368243-80409786	41543	0.912466	1.31818	1.12386	0	0	0	28.9982	25.8415	39.8975	0	0	0	100514768	-	Ensembl:ENSSSCG00000000846	5	-	host cell factor C2	ssc05168(Herpes simplex infection)	GO:0005654(nucleoplasm)//GO:0005886(plasma membrane)//GO:0005737(cytoplasm)
TDG	ENSSSCG00000000847	protein_coding	-	chr5:80421182-80492252	71070	0.687997	0.945806	2.00263	0	0	0	7.8072	10.7673	22.7986	0	0	0	100155184	TDGR	-	5	5|5	thymine-DNA glycosylase		GO:0005886(plasma membrane)//GO:0005634(nucleus)//GO:0016605(PML body)	GO:0032183(SUMO binding)//GO:0005080(protein kinase C binding)//GO:0042803(protein homodimerization activity)//GO:0001104(RNA polymerase II transcription cofactor activity)//GO:0008263(pyrimidine-specific mismatch base pair DNA N-glycosylase activity)//GO:0030983(mismatched DNA binding)//GO:0043566(structure-specific DNA binding)//GO:0004844(uracil DNA N-glycosylase activity)	GO:0006285(base-excision repair, AP site formation)//GO:0040029(regulation of gene expression, epigenetic)//GO:0035562(negative regulation of chromatin binding)//GO:0006298(mismatch repair)//GO:0000122(negative regulation of transcription from RNA polymerase II promoter)//GO:0032091(negative regulation of protein binding)//GO:0080111(DNA demethylation)//GO:0009790(embryo development)
GLT8D2	ENSSSCG00000000848	protein_coding	+	chr5:80421182-80492252	71070	1.29277	1.2428	1.31571	0	0	0	11.1531	10.7673	11.3993	0	0	0	100514961	-	Ensembl:ENSSSCG00000000848	5	-	glycosyltransferase 8 domain containing 2		GO:0005794(Golgi apparatus)	GO:0016757(transferase activity, transferring glycosyl groups)	GO:0000271(polysaccharide biosynthetic process)
-	ENSSSCG00000000849	protein_coding	-	chr5:80512207-80520068	7861	3.23639	4.48664	4.11051	2.85056	0.47374	0	20.0757	27.9949	25.6484	18.4602	3.06228	0
NT5DC3	ENSSSCG00000000853	protein_coding	+	chr5:80644244-80688504	44260	0.632824	1.82027	0.53527	0	0	0	3.34594	9.69055	2.84982	0	0	0
-	ENSSSCG00000000854	protein_coding	-	chr5:80694225-80858598	164373	0.655402	0.651715	0.704324	0	0	0	21.191	20.4578	22.7986	0	0	0
PAH	ENSSSCG00000000856	protein_coding	+	chr5:81391436-81453790	62354	1.08108	2.06913	2.39588	9.79118	2.09389	0	4.46126	8.61383	9.97438	43.0739	9.18683	0
IGF1	ENSSSCG00000000857	protein_coding	+	chr5:81776421-81848048	71627	2.00643	5.37381	6.08458	1.38584	0.363293	0	17.845	25.8415	31.348	19.4858	5.10379	0	101055488	-	AnimalQTLdb:16982	2	2 39.3 cM	Insulin-like growth factor 1 level		GO:0005886(plasma membrane)//GO:0005576(extracellular region)//GO:0070382(exocytic vesicle)//GO:0005622(intracellular)//GO:0005615(extracellular space)//GO:0042567(insulin-like growth factor ternary complex)	GO:0008083(growth factor activity)//GO:0005159(insulin-like growth factor receptor binding)//GO:0005178(integrin binding)//GO:0005179(hormone activity)//GO:0005158(insulin receptor binding)	GO:0042523(positive regulation of tyrosine phosphorylation of Stat5 protein)//GO:0045725(positive regulation of glycogen biosynthetic process)//GO:0045821(positive regulation of glycolytic process)//GO:0050714(positive regulation of protein secretion)//GO:0042104(positive regulation of activated T cell proliferation)//GO:0010001(glial cell differentiation)//GO:0060741(prostate gland stromal morph…
PMCH	ENSSSCG00000000858	protein_coding	+	chr5:82018815-82091408	72593	0.377603	0	0	0	0	0	1.11531	0	0	0	0	0	396962	-	Ensembl:ENSSSCG00000000858	5	-	pro-melanin-concentrating hormone		GO:0005634(nucleus)	GO:0030354(melanin-concentrating hormone activity)	GO:0007631(feeding behavior)//GO:0007268(synaptic transmission)
PARPBP	ENSSSCG00000000859	protein_coding	-	chr5:82018815-82091408	72593	0.642953	0	1.04039	0	0	0	6.69189	0	11.3993	0	0	0	100523000	-	Ensembl:ENSSSCG00000000859	5	-	PARP1 binding protein		GO:0005654(nucleoplasm)//GO:0000785(chromatin)		GO:2000042(negative regulation of double-strand break repair via homologous recombination)
NUP37	ENSSSCG00000000860	protein_coding	+	chr5:82091455-82145089	53634	0.367803	1.15054	1.40552	3.39148	0.657077	0	4.46126	13.9975	17.0989	36.9205	7.14531	0	100626170	-	-	5	-	nucleoporin 37kDa
GNPTAB	ENSSSCG00000000862	protein_coding	+	chr5:82361905-82460814	98909	1.79333	2.11131	2.21775	0.0683141	0.136097	14.0424	36.8054	39.8389	45.5972	1.02557	2.04152	210.128
SYCP3	ENSSSCG00000000863	protein_coding	+	chr5:82493991-82544732	50741	2.14732	0	0.673458	0	0	0	4.46126	0	1.42491	0	0	0	100523378	-	-	5	-	synaptonemal complex protein 3	ssc03440(Homologous recombination)	GO:0000800(lateral element)//GO:0000802(transverse filament)//GO:0005634(nucleus)//GO:0000780(condensed nuclear chromosome, centromeric region)//GO:0001673(male germ cell nucleus)	GO:0046982(protein heterodimerization activity)	GO:0007067(mitotic nuclear division)//GO:0007286(spermatid development)//GO:0051878(lateral element assembly)//GO:0051026(chiasma assembly)//GO:0000711(meiotic DNA repair synthesis)//GO:0035093(spermatogenesis, exchange of chromosomal proteins)
CHPT1	ENSSSCG00000000864	protein_coding	-	chr5:82493991-82544732	50741	31.2912	15.3635	16.8957	22.4299	100.578	11.7583	269.906	134.591	138.216	168.193	1284.11	88.2669	100523738	-	Ensembl:ENSSSCG00000000864	5	-	choline phosphotransferase 1	ssc00564(Glycerophospholipid metabolism)//ssc00565(Ether lipid metabolism)//	GO:0016021(integral component of membrane)//GO:0005794(Golgi apparatus)		GO:0006663(platelet activating factor biosynthetic process)
MYBPC1	ENSSSCG00000000866	protein_coding	-	chr5:82557612-82651062	93450	1.93131	1.38797	0.954514	2.30437	0.459052	0	50.1892	35.532	24.2235	35.8949	7.14531	0	100523187	-	Ensembl:ENSSSCG00000000866	5	-	myosin binding protein C, slow type				GO:1903955(positive regulation of protein targeting to mitochondrion)//GO:0006936(muscle contraction)
-	ENSSSCG00000000867	protein_coding	-	chr5:82726345-82745213	18868	7.9621	13.0724	8.34071	0	0	0	23.4216	34.4553	27.0733	0	0	0
UTP20	ENSSSCG00000000869	protein_coding	-	chr5:82790902-82913162	122260	0.988492	10.7719	2.10253	2.40448	0.688288	0	33.4594	365.011	71.2456	82.0455	23.4774	0	100524087	-	Ensembl:ENSSSCG00000000869	5	-	UTP20, small subunit (SSU) processome component, homolog (yeast)		GO:0005730(nucleolus)//GO:0030686(90S preribosome)//GO:0032040(small-subunit processome)	GO:0044822(poly(A) RNA binding)	GO:0006364(rRNA processing)
ARL1	ENSSSCG00000000870	protein_coding	+	chr5:82790902-82913162	122260	2.04451	2.9378	3.95457	0	0	0	26.7676	44.1459	56.9964	0	0	0	595113	-	-	5	-	ADP-ribosylation factor-like 1		GO:0070062(extracellular exosome)//GO:0005794(Golgi apparatus)//GO:0005802(trans-Golgi network)//GO:0005737(cytoplasm)	GO:0003924(GTPase activity)//GO:0019904(protein domain specific binding)//GO:0005515(protein binding)//GO:0005525(GTP binding)//GO:0008047(enzyme activator activity)	GO:0042147(retrograde transport, endosome to Golgi)//GO:0007264(small GTPase mediated signal transduction)//GO:0034067(protein localization to Golgi apparatus)//GO:0031584(activation of phospholipase D activity)//GO:0007030(Golgi organization)//GO:0009404(toxin metabolic process)
SLC5A8	ENSSSCG00000000871	protein_coding	+	chr5:82973249-83030996	57747	1.32212	0.791052	1.10501	0.0414592	0.0412847	0	32.3441	19.3811	27.0733	1.02557	1.02076	0	100524807	-	Ensembl:ENSSSCG00000000871	5	-	solute carrier family 5 (sodium/monocarboxylate cotransporter), member 8		GO:0016021(integral component of membrane)//GO:0070062(extracellular exosome)	GO:0005215(transporter activity)	GO:0055085(transmembrane transport)
ANO4	ENSSSCG00000000873	protein_coding	-	chr5:83048947-83489395	440448	2.2457	2.8794	2.64185	1.82644	0.606328	0	71.3801	75.371	84.0698	35.8949	12.2491	0
GAS2L3	ENSSSCG00000000874	protein_coding	-	chr5:83558565-83600868	42303	8.05771	8.7044	9.05615	0	0	0	85.8792	89.3684	102.594	0	0	0	100154381	-	Ensembl:ENSSSCG00000000874	5	5|5	growth arrest-specific 2 like 3		GO:0015629(actin cytoskeleton)//GO:0015630(microtubule cytoskeleton)//GO:0005856(cytoskeleton)	GO:0008017(microtubule binding)//GO:0003779(actin binding)	GO:0030036(actin cytoskeleton organization)//GO:0007050(cell cycle arrest)//GO:0000226(microtubule cytoskeleton organization)
NR1H4	ENSSSCG00000000875	protein_coding	-	chr5:83607224-83683086	75862	0.387802	0.248529	0.328896	0	0	0	3.34594	2.15346	2.84982	0	0	0	100153960	-	Ensembl:ENSSSCG00000000875	5	5|5	nuclear receptor subfamily 1, group H, member 4	ssc04976(Bile secretion)	GO:0005719(nuclear euchromatin)	GO:0008270(zinc ion binding)//GO:0038181(bile acid receptor activity)//GO:0003707(steroid hormone receptor activity)//GO:0046965(retinoid X receptor binding)//GO:0001190(transcriptional activator activity, RNA polymerase II transcription factor binding)//GO:0003705(transcription factor activity, RNA polymerase II distal enhancer sequence-specific binding)//GO:1902122(chenodeoxycholic acid binding…	GO:0043401(steroid hormone mediated signaling pathway)//GO:1903413(cellular response to bile acid)//GO:0008206(bile acid metabolic process)//GO:2001250(positive regulation of ammonia assimilation cycle)//GO:0007219(Notch signaling pathway)//GO:0071417(cellular response to organonitrogen compound)//GO:0006366(transcription from RNA polymerase II promoter)//GO:0038185(intracellular bile acid recept…
SCYL2	ENSSSCG00000000877	protein_coding	-	chr5:83812680-83894636	81956	5.23998	3.50749	5.17181	0	0	0	94.8018	65.6804	92.6192	0	0	0	100511018	-	-	5	-	SCY1-like, kinase-like 2
ANKS1B	ENSSSCG00000000882	protein_coding	+	chr5:84080421-85148983	1068562	1.53177	0.688577	1.82249	0	0	0	18.9604	8.61383	22.7986	0	0	0
-	ENSSSCG00000000883	protein_coding	+	chr5:84080421-85148983	1068562	4.64475	1.33423	2.6494	0	0	0	22.3063	6.46037	12.8242	0	0	0
APAF1	ENSSSCG00000000884	protein_coding	-	chr5:85166459-85278232	111773	1.89178	1.75823	1.37131	0	0	0	49.0739	45.2226	35.6228	0	0	0	100513283	APAF1_tv3|Apaf-1	Ensembl:ENSSSCG00000000884|Vega:OTTSUSG00000000892	5	-	apoptotic peptidase activating factor 1	ssc04115(p53 signaling pathway)//ssc04210(Apoptosis)//ssc05010(Alzheimer's disease)//ssc05012(Parkinson's disease)//ssc05014(Amyotrophic lateral sclerosis (ALS))//ssc05016(Huntington's disease)//ssc05134(Legionellosis)//ssc05152(Tuberculosis)//ssc05161(Hepatitis B)//ssc05222(Small cell lung cancer)	GO:0043293(apoptosome)//GO:0070062(extracellular exosome)	GO:0005524(ATP binding)//GO:0008656(cysteine-type endopeptidase activator activity involved in apoptotic process)//GO:0043531(ADP binding)	GO:0008635(activation of cysteine-type endopeptidase activity involved in apoptotic process by cytochrome c)//GO:0097190(apoptotic signaling pathway)
SLC25A3	ENSSSCG00000000886	protein_coding	-	chr5:85284315-85292451	8136	30.0786	34.6226	44.5008	23.5924	5.01561	0	160.605	179.814	235.11	125.119	26.5397	0	100302698	-	Ensembl:ENSSSCG00000000886	5	-	solute carrier family 25 (mitochondrial carrier; phosphate carrier), member 3		GO:0005743(mitochondrial inner membrane)//GO:0043209(myelin sheath)//GO:0016021(integral component of membrane)//GO:0070062(extracellular exosome)	GO:0003735(structural constituent of ribosome)//GO:0032403(protein complex binding)	GO:0006412(translation)//GO:0006810(transport)
-	ENSSSCG00000000887	protein_coding	+	chrUn_NW_018085148v1:10251-37190	26939	0	0	0	0	0	0	0	0	0	0	0	0
NEDD1	ENSSSCG00000000890	protein_coding	-	chr5:86693817-86737265	43448	0.917113	1.52079	0.750157	0	0	0	8.92252	16.1509	5.69964	0	0	0	100514234	-	Ensembl:ENSSSCG00000000890	5	-	neural precursor cell expressed, developmentally down-regulated 1		GO:0005886(plasma membrane)//GO:0045177(apical part of cell)//GO:0036064(ciliary basal body)//GO:0005814(centriole)//GO:0005730(nucleolus)//GO:0005654(nucleoplasm)//GO:0000242(pericentriolar material)//GO:0000922(spindle pole)		GO:0071539(protein localization to centrosome)
LTA4H	ENSSSCG00000000891	protein_coding	+	chr5:87486712-87518357	31645	0.329215	0.790303	1.25502	0	0	0	2.23063	5.38364	8.54947	0	0	0	100154219	AmpT	Ensembl:ENSSSCG00000000891	5	5|5	leukotriene A4 hydrolase	ssc00590(Arachidonic acid metabolism)//	GO:0005654(nucleoplasm)//GO:0005886(plasma membrane)//GO:0005634(nucleus)//GO:0005737(cytoplasm)//GO:0070062(extracellular exosome)	GO:0070006(metalloaminopeptidase activity)//GO:0004301(epoxide hydrolase activity)//GO:0008270(zinc ion binding)//GO:0004463(leukotriene-A4 hydrolase activity)//GO:0044822(poly(A) RNA binding)//GO:0042277(peptide binding)	GO:0006508(proteolysis)//GO:0043171(peptide catabolic process)//GO:0019370(leukotriene biosynthetic process)
HAL	ENSSSCG00000000892	protein_coding	+	chr5:87522524-87547855	25331	1.09757	0.8304	1.49854	0	0	0	15.6144	11.844	21.3737	0	0	0	100154617	-	Ensembl:ENSSSCG00000000892	5	5|5	histidine ammonia-lyase	ssc00340(Histidine metabolism)//	GO:0005737(cytoplasm)	GO:0004397(histidine ammonia-lyase activity)	GO:0019557(histidine catabolic process to glutamate and formate)//GO:0019556(histidine catabolic process to glutamate and formamide)
AMDHD1	ENSSSCG00000000893	protein_coding	-	chr5:87553021-87625799	72778	12.469	11.6723	7.20854	10.7524	3.49912	0	51.3045	48.4528	29.9231	47.1762	15.3114	0	100151804	-	-	5	5|5	amidohydrolase domain containing 1	ssc00340(Histidine metabolism)//	GO:0005737(cytoplasm)	GO:0016812(hydrolase activity, acting on carbon-nitrogen (but not peptide) bonds, in cyclic amides)	GO:0019556(histidine catabolic process to glutamate and formamide)
CCDC38	ENSSSCG00000000894	protein_coding	+	chr5:87553021-87625799	72778	4.67185	2.97396	2.91692	12.9149	2.99967	0	32.3441	19.3811	25.6484	74.8666	17.3529	0	100157054	-	Ensembl:ENSSSCG00000000894	5	5|5	coiled-coil domain containing 38		GO:0005813(centrosome)
SNRPF	ENSSSCG00000000895	protein_coding	-	chr5:87553021-87625799	72778	0.688101	1.156	1.74835	0	0	0	4.46126	7.5371	11.3993	0	0	0	100155855	-	Ensembl:ENSSSCG00000000895	5	5|5	small nuclear ribonucleoprotein polypeptide F	ssc03040(Spliceosome)	GO:0005685(U1 snRNP)//GO:0034709(methylosome)//GO:0005687(U4 snRNP)//GO:0071013(catalytic step 2 spliceosome)//GO:0005689(U12-type spliceosomal complex)//GO:0034719(SMN-Sm protein complex)//GO:0005683(U7 snRNP)//GO:0034715(pICln-Sm protein complex)//GO:0005732(small nucleolar ribonucleoprotein complex)	GO:0003723(RNA binding)	GO:0000398(mRNA splicing, via spliceosome)//GO:0098779(mitophagy in response to mitochondrial depolarization)
NTN4	ENSSSCG00000000896	protein_coding	+	chr5:87671870-87784701	112831	1.71907	1.27933	1.39404	0	0	0	24.5369	18.3044	19.9488	0	0	0	100516554	-	Ensembl:ENSSSCG00000000896	5	-	netrin 4	ssc04360(Axon guidance)	GO:0005576(extracellular region)	GO:0043237(laminin-1 binding)	GO:0016322(neuron remodeling)//GO:0060668(regulation of branching involved in salivary gland morphogenesis by extracellular matrix-epithelial cell signaling)
-	ENSSSCG00000000897	protein_coding	-	chr5:87942610-87946902	4292	0	0.600098	0	0	0	0	0	1.07673	0	0	0	0
VEZT	ENSSSCG00000000900	protein_coding	-	chr5:88035641-88226266	190625	3.40442	2.62095	3.59234	0	0	0	39.036	30.1484	41.3224	0	0	0	100517653	-	Ensembl:ENSSSCG00000000900	5	-	vezatin, adherens junctions transmembrane protein		GO:0016021(integral component of membrane)	GO:0017022(myosin binding)	GO:0016337(single organismal cell-cell adhesion)
FGD6	ENSSSCG00000000901	protein_coding	+	chr5:88035641-88226266	190625	3.25493	3.5931	4.32274	1.59499	0.611014	0	57.9964	62.4502	71.2456	26.6648	10.2076	0
NR2C1	ENSSSCG00000000902	protein_coding	+	chr5:88231261-88277997	46736	2.54819	1.227	2.3879	0	0	0	37.9207	18.3044	35.6228	0	0	0	100516014	-	Ensembl:ENSSSCG00000000902	5	-	nuclear receptor subfamily 2, group C, member 1		GO:0016605(PML body)	GO:0042826(histone deacetylase binding)//GO:0042803(protein homodimerization activity)//GO:0003707(steroid hormone receptor activity)//GO:0000978(RNA polymerase II core promoter proximal region sequence-specific DNA binding)//GO:0001078(transcriptional repressor activity, RNA polymerase II core promoter proximal region sequence-specific binding)//GO:0008270(zinc ion binding)	GO:0043401(steroid hormone mediated signaling pathway)//GO:0006351(transcription, DNA-templated)//GO:0000122(negative regulation of transcription from RNA polymerase II promoter)//GO:0048386(positive regulation of retinoic acid receptor signaling pathway)
-	ENSSSCG00000000905	protein_coding	+	chr5:88292770-88317177	24407	1.46338	2.78113	3.68032	0	0	0	3.34594	6.46037	8.54947	0	0	0
-	ENSSSCG00000000906	protein_coding	+	chr5:88606813-88682326	75513	3.09284	3.20466	2.8037	0	0	0.047168	53.5351	54.9131	59.8463	0	0	0.658708
PLXNC1	ENSSSCG00000000907	protein_coding	-	chr5:88770531-89055742	285211	0.322769	1.16029	0.772167	0	0	0	8.92252	25.8415	21.3737	0	0	0	100519487	-	-	5	5|5	plexin C1	ssc04360(Axon guidance)	GO:0016021(integral component of membrane)//GO:0005887(integral component of plasma membrane)//GO:0002116(semaphorin receptor complex)	GO:0017154(semaphorin receptor activity)	GO:0048841(regulation of axon extension involved in axon guidance)//GO:1902287(semaphorin-plexin signaling pathway involved in axon guidance)//GO:0021785(branchiomotor neuron axon guidance)//GO:0030334(regulation of cell migration)//GO:0071526(semaphorin-plexin signaling pathway)
-	ENSSSCG00000000908	protein_coding	+	chr5:89702681-89707784	5103	29.5402	22.8371	25.8944	36.2384	13.8751	0	37.9207	30.1484	34.1979	56.4063	21.4359	0
CRADD	ENSSSCG00000000910	protein_coding	-	chr5:89306249-89587429	281180	5.0767	10.0483	5.26247	2.30918	0.547925	0	44.6126	59.2201	47.0221	21.537	5.10379	0	100520384	-	-	5	-	CASP2 and RIPK1 domain containing adaptor with death domain
DCN	ENSSSCG00000000915	protein_coding	+	chr5:91678607-91713925	35318	0.828943	0.198718	1.31487	0	0	0	4.46126	1.07673	7.12456	0	0	0	396957	-	Ensembl:ENSSSCG00000000915	5	-	decorin	ssc04350(TGF-beta signaling pathway)//ssc05205(Proteoglycans in cancer)	GO:0005578(proteinaceous extracellular matrix)//GO:0031012(extracellular matrix)//GO:0005615(extracellular space)//GO:0005737(cytoplasm)	GO:0005518(collagen binding)//GO:0044822(poly(A) RNA binding)//GO:0005539(glycosaminoglycan binding)//GO:0050840(extracellular matrix binding)//GO:0004860(protein kinase inhibitor activity)	GO:0010508(positive regulation of autophagy)//GO:1904030(negative regulation of cyclin-dependent protein kinase activity)//GO:0019221(cytokine-mediated signaling pathway)//GO:0019800(peptide cross-linking via chondroitin 4-sulfate glycosaminoglycan)//GO:0046426(negative regulation of JAK-STAT cascade)//GO:0006469(negative regulation of protein kinase activity)
LUM	ENSSSCG00000000916	protein_coding	+	chr5:91748493-91760563	12070	0.929929	0.811079	1.80776	0	7.7016	0	23.4216	20.4578	45.5972	0	195.986	0	100152607	-	Ensembl:ENSSSCG00000000916	5	5|5	lumican	ssc05205(Proteoglycans in cancer)	GO:0005578(proteinaceous extracellular matrix)//GO:0031012(extracellular matrix)//GO:0070062(extracellular exosome)//GO:0005583(fibrillar collagen trimer)//GO:0005615(extracellular space)	GO:0005518(collagen binding)	GO:0032914(positive regulation of transforming growth factor beta1 production)//GO:0045944(positive regulation of transcription from RNA polymerase II promoter)//GO:0007409(axonogenesis)//GO:0007601(visual perception)//GO:0030199(collagen fibril organization)
KERA	ENSSSCG00000000917	protein_coding	+	chr5:91796323-91801357	5034	0.637395	0.299568	0.805954	0	0	0	2.23063	1.07673	2.84982	0	0	0	100157843	-	-	5	5|5	keratocan		GO:0005578(proteinaceous extracellular matrix)//GO:0005615(extracellular space)		GO:0007409(axonogenesis)//GO:0061303(cornea development in camera-type eye)
EPYC	ENSSSCG00000000918	protein_coding	+	chr5:91841210-91876981	35771	0.334657	0.319578	0.845818	0	0	0	1.11531	1.07673	2.84982	0	0	0	100155436	-	Ensembl:ENSSSCG00000000918	5	5|5	epiphycan		GO:0005578(proteinaceous extracellular matrix)//GO:0005615(extracellular space)	GO:0048495(Roundabout binding)//GO:0008201(heparin binding)	GO:0007409(axonogenesis)//GO:0035385(Roundabout signaling pathway)//GO:0050770(regulation of axonogenesis)//GO:0048846(axon extension involved in axon guidance)
POC1B	ENSSSCG00000000920	protein_coding	+	chr5:93132081-93222522	90441	5.73105	5.42186	6.06298	2.5313	0.450352	0	65.8036	62.4502	69.8207	28.7159	5.10379	0	102161501	-	-	5	-	POC1 centriolar protein B
C12orf50	ENSSSCG00000000924	protein_coding	+	chr5:94490180-94521416	31236	3.03	1.41288	2.18068	2.81817	0.865249	0	24.5369	11.844	18.5238	13.3324	4.08303	0
C12orf29	ENSSSCG00000000925	protein_coding	-	chr5:94473175-94489661	16486	0.742104	1.51783	2.42497	0	0	0	8.92252	18.3044	29.9231	0	0	0
CEP290	ENSSSCG00000000926	protein_coding	+	chr5:94308751-94469001	160250	1.41095	1.13374	1.24831	0	0	0	40.1513	32.3018	35.6228	0	0	0	100524992	-	-	5	-	centrosomal protein 290kDa		GO:0000930(gamma-tubulin complex)//GO:0034451(centriolar satellite)//GO:0016020(membrane)//GO:0001750(photoreceptor outer segment)//GO:0035869(ciliary transition zone)//GO:0032391(photoreceptor connecting cilium)//GO:0005634(nucleus)		GO:0060041(retina development in camera-type eye)//GO:0045494(photoreceptor cell maintenance)//GO:0007163(establishment or maintenance of cell polarity)//GO:0030814(regulation of cAMP metabolic process)//GO:0090316(positive regulation of intracellular protein transport)//GO:0035058(nonmotile primary cilium assembly)//GO:0007507(heart development)//GO:0045893(positive regulation of transcription, …
TMTC3	ENSSSCG00000000927	protein_coding	-	chr5:94308751-94469001	160250	1.10164	0.984734	1.46342	2.31914	0.882921	0	21.191	25.8415	34.1979	69.7387	26.5397	0	100152211	-	Ensembl:ENSSSCG00000000927	5	5|5	transmembrane and tetratricopeptide repeat containing 3		GO:0016021(integral component of membrane)		GO:0060447(bud outgrowth involved in lung branching)//GO:0048747(muscle fiber development)//GO:0048286(lung alveolus development)//GO:0009791(post-embryonic development)//GO:0010468(regulation of gene expression)
NTS	ENSSSCG00000000932	protein_coding	-	chr5:96260551-96272970	12419	0.181883	0.174551	0.230993	0	0	0	1.11531	1.07673	1.42491	0	0	0	100739079	-	Ensembl:ENSSSCG00000000932	5	-	neurotensin		GO:0043679(axon terminus)//GO:0005576(extracellular region)	GO:0005184(neuropeptide hormone activity)
LRRIQ1	ENSSSCG00000000934	protein_coding	-	chr5:96802825-97034177	231352	7.25591	4.33845	5.57136	1.77764	16.3885	4.77419	158.375	94.7521	121.117	35.8949	330.726	96.1714
SLC6A15	ENSSSCG00000000936	protein_coding	+	chr5:97092946-97151922	58976	1.37913	0.899466	1.08682	0	0	0	37.9207	24.7647	29.9231	0	0	0	100628231	-	Ensembl:ENSSSCG00000000936	5	-	solute carrier family 6 (neutral amino acid transporter), member 15		GO:0005887(integral component of plasma membrane)	GO:0005298(proline:sodium symporter activity)//GO:0005328(neurotransmitter:sodium symporter activity)	GO:0035524(proline transmembrane transport)//GO:0006836(neurotransmitter transport)//GO:0015820(leucine transport)
MYF5	ENSSSCG00000000937	protein_coding	-	chr5:100751929-100782290	30361	8.7308	3.32399	8.79745	0	0	4.50283	22.3063	8.61383	22.7986	0	0	12.5155	100153269	MYF-5	Ensembl:ENSSSCG00000000937	5	5|5	myogenic factor 5	ssc04550(Signaling pathways regulating pluripotency of stem cells)	GO:0005634(nucleus)	GO:0046983(protein dimerization activity)//GO:0000978(RNA polymerase II core promoter proximal region sequence-specific DNA binding)//GO:0003705(transcription factor activity, RNA polymerase II distal enhancer sequence-specific binding)//GO:0001228(transcriptional activator activity, RNA polymerase II transcription regulatory region sequence-specific binding)	GO:0045663(positive regulation of myoblast differentiation)//GO:0030198(extracellular matrix organization)//GO:0048704(embryonic skeletal system morphogenesis)//GO:0060415(muscle tissue morphogenesis)//GO:0001502(cartilage condensation)//GO:0048743(positive regulation of skeletal muscle fiber development)//GO:0001756(somitogenesis)//GO:1901741(positive regulation of myoblast fusion)//GO:0001503(o…
ACSS3	ENSSSCG00000000939	protein_coding	-	chr5:99818794-100429204	610410	4.86012	8.48672	5.44805	0	0	0	61.3423	102.289	86.9196	0	0	0	100512104	-	Ensembl:ENSSSCG00000000939	5	-	acyl-CoA synthetase short-chain family member 3	ssc00640(Propanoate metabolism)//	GO:0005739(mitochondrion)	GO:0003824(catalytic activity)	GO:0008152(metabolic process)
PPFIA2	ENSSSCG00000000940	protein_coding	+	chr5:99818794-100429204	610410	5.91916	2.72625	4.12741	0	0	0	103.724	47.376	72.6705	0	0	0	100512281	-	Ensembl:ENSSSCG00000000940	5	-	protein tyrosine phosphatase, receptor type, f polypeptide (PTPRF), interacting protein (liprin), alpha 2
METTL25	ENSSSCG00000000941	protein_coding	-	chr5:99230283-99367980	137697	3.84612	3.26413	5.83382	0	0	0	37.9207	32.3018	58.4214	0	0	0	100512658	-	Ensembl:ENSSSCG00000000941	5	-	methyltransferase like 25
OTOGL	ENSSSCG00000000943	protein_coding	-	chr5:101101457-101248996	147539	2.80219	2.37897	3.57513	1.14206	0.189535	0	74.7261	63.527	95.4691	30.7671	5.10379	0	100513796	-	Ensembl:ENSSSCG00000000943	5	-	otogelin-like			GO:0046556(alpha-L-arabinofuranosidase activity)	GO:0007605(sensory perception of sound)//GO:0046373(L-arabinose metabolic process)
SYT1	ENSSSCG00000000948	protein_coding	-	chr5:101871313-102394307	522994	1.82694	2.74757	1.59995	0	0	0	25.6522	31.2251	19.9488	0	0	0	100513599	-	Ensembl:ENSSSCG00000000948	5	-	synaptotagmin I	ssc04721(Synaptic vesicle cycle)	GO:0043005(neuron projection)//GO:0016021(integral component of membrane)//GO:0030672(synaptic vesicle membrane)//GO:0042734(presynaptic membrane)//GO:0030141(secretory granule)	GO:0005546(phosphatidylinositol-4,5-bisphosphate binding)//GO:0048306(calcium-dependent protein binding)//GO:0050750(low-density lipoprotein particle receptor binding)//GO:0019905(syntaxin binding)//GO:0005544(calcium-dependent phospholipid binding)//GO:0030276(clathrin binding)//GO:0005509(calcium ion binding)	GO:1903861(positive regulation of dendrite extension)//GO:0051966(regulation of synaptic transmission, glutamatergic)//GO:0048488(synaptic vesicle endocytosis)//GO:0098746(fast, calcium ion-dependent exocytosis of neurotransmitter)//GO:0050806(positive regulation of synaptic transmission)
E2F7	ENSSSCG00000000950	protein_coding	+	chr5:104126951-104163407	36456	1.12443	1.22516	1.49662	1.77692	0.619326	0.0285921	25.6522	27.9949	34.1979	41.0228	14.2906	0.658708	100154851	-	Ensembl:ENSSSCG00000000950	5	5|5	E2F transcription factor 7		GO:0005667(transcription factor complex)//GO:0005634(nucleus)	GO:0001047(core promoter binding)//GO:0003714(transcription corepressor activity)//GO:0001227(transcriptional repressor activity, RNA polymerase II transcription regulatory region sequence-specific binding)//GO:0000977(RNA polymerase II regulatory region sequence-specific DNA binding)//GO:0042802(identical protein binding)	GO:0032877(positive regulation of DNA endoreduplication)//GO:0071930(negative regulation of transcription involved in G1/S transition of mitotic cell cycle)//GO:0030330(DNA damage response, signal transduction by p53 class mediator)//GO:2000134(negative regulation of G1/S transition of mitotic cell cycle)//GO:0060707(trophoblast giant cell differentiation)//GO:0006351(transcription, DNA-templated…
-	ENSSSCG00000000951	protein_coding	+	chr5:104273628-104295140	21512	2.53479	1.38196	2.28599	0	0	0	7.8072	4.30691	7.12456	0	0	0
ZDHHC17	ENSSSCG00000000952	protein_coding	-	chr5:104300876-104395288	94412	6.29634	5.62314	8.06482	7.5137	2.12353	20.8545	66.9189	62.4502	86.9196	68.7131	19.3944	189.708	100514712	-	-	5	-	zinc finger, DHHC-type containing 17		GO:0016021(integral component of membrane)//GO:0030660(Golgi-associated vesicle membrane)	GO:0004871(signal transducer activity)//GO:0019706(protein-cysteine S-palmitoyltransferase activity)//GO:0042802(identical protein binding)//GO:0015095(magnesium ion transmembrane transporter activity)	GO:0018345(protein palmitoylation)//GO:1903830(magnesium ion transmembrane transport)//GO:0043123(positive regulation of I-kappaB kinase/NF-kappaB signaling)//GO:0042953(lipoprotein transport)//GO:0007165(signal transduction)
TBC1D22A	ENSSSCG00000000955	protein_coding	-	chr5:2530530-2787149	256619	83.7227	79.1227	149.324	166.793	836.043	172.487	459.51	437.152	825.024	960.958	4806.75	985.428	100625790	-	Ensembl:ENSSSCG00000000955	5	-	TBC1 domain family, member 22A			GO:0042803(protein homodimerization activity)
DYRK2	ENSSSCG00000000958	protein_coding	+	chr5:32047642-32064222	16580	1.68252	2.52259	2.15485	6.87688	1.59121	0	51.3045	60.2968	66.9708	57.4319	13.2699	0	100515779	-	-	5	-	dual-specificity tyrosine-(Y)-phosphorylation regulated kinase 2		GO:0030529(intracellular ribonucleoprotein complex)//GO:0005654(nucleoplasm)//GO:0005737(cytoplasm)//GO:0000151(ubiquitin ligase complex)	GO:0004674(protein serine/threonine kinase activity)//GO:0005524(ATP binding)//GO:0000287(magnesium ion binding)//GO:0030145(manganese ion binding)//GO:0004713(protein tyrosine kinase activity)//GO:0043130(ubiquitin binding)	GO:0018108(peptidyl-tyrosine phosphorylation)//GO:0045725(positive regulation of glycogen biosynthetic process)//GO:0051534(negative regulation of NFAT protein import into nucleus)//GO:0042771(intrinsic apoptotic signaling pathway in response to DNA damage by p53 class mediator)//GO:0007224(smoothened signaling pathway)
LARGE1	ENSSSCG00000000959	protein_coding	-	chrUn_NW_018084968v1:214422-805651	591229	3.04075	2.50816	3.1495	0	0	0	44.6126	37.6855	45.5972	0	0	0
KLHDC7B	ENSSSCG00000000960	protein_coding	-	chr5:202136-203951	1815	2.16513	0.479743	2.53948	0	0	0	14.4991	3.23018	17.0989	0	0	0	100517826	-	Ensembl:ENSSSCG00000000960	5	-	kelch domain containing 7B		GO:0031463(Cul3-RING ubiquitin ligase complex)	GO:0004842(ubiquitin-protein transferase activity)	GO:0016567(protein ubiquitination)
SYCE3	ENSSSCG00000000963	protein_coding	+	chr5:180841-200935	20094	1.68783	1.06664	4.94018	16.8253	3.63998	0	3.34594	2.15346	9.97438	37.9461	8.16607	0	100517654	C22orf41	Ensembl:ENSSSCG00000000963	5	-	synaptonemal complex central element protein 3		GO:0000801(central element)		GO:0043065(positive regulation of apoptotic process)//GO:0007130(synaptonemal complex assembly)//GO:0007131(reciprocal meiotic recombination)//GO:0007283(spermatogenesis)
LMF2	ENSSSCG00000000964	protein_coding	+	chr5:220764-258794	38030	5.80939	3.63712	4.2783	3.85647	1.16162	0	65.8036	41.9924	49.8719	44.0995	13.2699	0	100518488	-	Ensembl:ENSSSCG00000000964	5	-	lipase maturation factor 2		GO:0016021(integral component of membrane)//GO:0005789(endoplasmic reticulum membrane)
NCAPH2	ENSSSCG00000000965	protein_coding	-	chr5:220764-258794	38030	4.74044	7.05047	9.50806	30.1903	8.60063	49.5756	75.8414	113.056	152.466	491.248	139.844	804.283	100518196	-	Ensembl:ENSSSCG00000000965	5	-	non-SMC condensin II complex, subunit H2		GO:0016020(membrane)		GO:0051276(chromosome organization)
ODF3B	ENSSSCG00000000967	protein_coding	+	chr5:216065-217972	1907	3.44914	2.55776	2.41769	0	0	0	10.0378	7.5371	7.12456	0	0	0	100517096	-	Ensembl:ENSSSCG00000000967	5	-	outer dense fiber of sperm tails 3B
SBF1	ENSSSCG00000000968	protein_coding	+	chr5:260721-361548	100827	0.684376	1.92756	2.21689	0.761054	0.224513	0	24.5369	61.3735	72.6705	27.6904	8.16607	0	100518017	-	Ensembl:ENSSSCG00000000968	5	-	SET binding factor 1			GO:0017112(Rab guanyl-nucleotide exchange factor activity)//GO:0019208(phosphatase regulator activity)	GO:0007283(spermatogenesis)//GO:0043547(positive regulation of GTPase activity)
PPP6R2	ENSSSCG00000000970	protein_coding	-	chr5:260721-361548	100827	6.91016	5.19977	10.7186	6.1367	1.90553	0	95.9171	66.7571	142.491	78.9688	24.4982	0	100517282	-	Ensembl:ENSSSCG00000000970	5	-	protein phosphatase 6, regulatory subunit 2		GO:0043231(intracellular membrane-bounded organelle)//GO:0005737(cytoplasm)
HDAC10	ENSSSCG00000000971	protein_coding	+	chr5:439835-445511	5676	0.508335	1.44556	1.61961	0	0	0	5.57657	15.0742	18.5238	0	0	0	100518786	-	Ensembl:ENSSSCG00000000971	5	-	histone deacetylase 10	ssc05034(Alcoholism)//ssc05203(Viral carcinogenesis)
TUBGCP6	ENSSSCG00000000972	protein_coding	+	chr5:445717-467415	21698	5.6045	4.67476	5.45671	7.27269	3.48544	44.4089	107.07	87.215	104.019	136.401	65.3285	896.502	100519661	-	Ensembl:ENSSSCG00000000972	5	-	tubulin, gamma complex associated protein 6		GO:0070062(extracellular exosome)//GO:0016020(membrane)//GO:0000923(equatorial microtubule organizing center)//GO:0005813(centrosome)//GO:0005816(spindle pole body)//GO:0008274(gamma-tubulin ring complex)	GO:0043015(gamma-tubulin binding)//GO:0051011(microtubule minus-end binding)//GO:0005200(structural constituent of cytoskeleton)	GO:0007126(meiotic nuclear division)//GO:0090307(mitotic spindle assembly)//GO:0031122(cytoplasmic microtubule organization)//GO:0051298(centrosome duplication)//GO:0051415(interphase microtubule nucleation by interphase microtubule organizing center)//GO:0090063(positive regulation of microtubule nucleation)
SELENOO	ENSSSCG00000000973	protein_coding	-	chr5:467546-480836	13290	2.7607	4.34337	2.71426	4.36611	1.22729	0	24.5369	38.7622	24.2235	39.9972	11.2283	0
TRABD	ENSSSCG00000000974	protein_coding	-	chr5:482869-494604	11735	4.09786	4.74658	11.9284	10.4773	2.447	13.3803	46.8432	49.5295	74.0954	48.2018	11.2283	252.944	100519151	-	Ensembl:ENSSSCG00000000974	5	-	TraB domain containing
PANX2	ENSSSCG00000000975	protein_coding	-	chr5:497039-505979	8940	2.25761	1.82539	0.805217	0	0	0	27.8829	22.6113	9.97438	0	0	0	100519315	-	Ensembl:ENSSSCG00000000975	5	-	pannexin 2		GO:0005886(plasma membrane)//GO:0005921(gap junction)//GO:0016021(integral component of membrane)//GO:0005737(cytoplasm)	GO:0015267(channel activity)	GO:0055085(transmembrane transport)//GO:0002931(response to ischemia)
MOV10L1	ENSSSCG00000000976	protein_coding	-	chr5:510306-565316	55010	27.0339	120.408	31.255	29.6265	7.75874	26.9691	337.94	1509.57	391.851	378.435	99.0136	343.187	100519488	-	Ensembl:ENSSSCG00000000976	5	-	Mov10 RISC complex RNA helicase like 1				GO:0007281(germ cell development)//GO:0007283(spermatogenesis)
MLC1	ENSSSCG00000000978	protein_coding	+	chr5:571693-594059	22366	0.810437	0.851472	0.845105	1.86334	0.464011	0	12.2685	12.9207	12.8242	28.7159	7.14531	0	100519843	-	Ensembl:ENSSSCG00000000978	5	-	megalencephalic leukoencephalopathy with subcortical cysts 1		GO:0030136(clathrin-coated vesicle)//GO:0005768(endosome)//GO:0005764(lysosome)//GO:0005901(caveola)//GO:0055037(recycling endosome)//GO:0048471(perinuclear region of cytoplasm)//GO:0005886(plasma membrane)//GO:0016323(basolateral plasma membrane)//GO:0045121(membrane raft)//GO:0016021(integral component of membrane)//GO:0031410(cytoplasmic vesicle)//GO:0005783(endoplasmic reticulum)//GO:0005769(…	GO:0008565(protein transporter activity)//GO:0032403(protein complex binding)	GO:0071397(cellular response to cholesterol)//GO:0047484(regulation of response to osmotic stress)//GO:0051259(protein oligomerization)//GO:0016192(vesicle-mediated transport)//GO:0032388(positive regulation of intracellular transport)//GO:0015031(protein transport)//GO:0072584(caveolin-mediated endocytosis)
ALG12	ENSSSCG00000000980	protein_coding	+	chr5:716939-729397	12458	1.44612	1.12762	1.14114	0	0	0	23.4216	18.3044	18.5238	0	0	0	100520494	-	Ensembl:ENSSSCG00000000980	5	-	ALG12, alpha-1,6-mannosyltransferase	ssc00510(N-Glycan biosynthesis)//	GO:0016021(integral component of membrane)	GO:0000030(mannosyltransferase activity)	GO:0006487(protein N-linked glycosylation)//GO:0097502(mannosylation)
CRELD2	ENSSSCG00000000981	protein_coding	-	chr5:707716-716917	9201	4.89259	4.13145	5.34025	0	0	0	54.6504	46.2993	59.8463	0	0	0	100520025	-	Ensembl:ENSSSCG00000000981	5	-	cysteine-rich with EGF-like domains 2		GO:0005783(endoplasmic reticulum)//GO:0005794(Golgi apparatus)//GO:0005615(extracellular space)	GO:0005509(calcium ion binding)
TTLL8	ENSSSCG00000000982	protein_coding	+	chr5:599862-644833	44971	16.7201	12.329	30.4552	34.4995	10.3629	35.7771	143.876	111.98	246.51	311.773	96.9721	252.944	100520675	-	-	5	-	tubulin tyrosine ligase-like family member 8		GO:0015630(microtubule cytoskeleton)//GO:0005930(axoneme)	GO:0070736(protein-glycine ligase activity, initiating)	GO:0042384(cilium assembly)//GO:0018094(protein polyglycylation)
-	ENSSSCG00000000983	protein_coding	+	chr5:646946-662557	15611	0.756968	1.09391	1.04552	0	0	0	13.3838	19.3811	18.5238	0	0	0
EXOC2	ENSSSCG00000000985	protein_coding	-	chr7:195081-341490	146409	16.6684	15.3821	16.8254	18.1196	5.50186	0	308.942	275.642	282.132	275.878	83.7022	0	100520314	-	Ensembl:ENSSSCG00000000985|Vega:OTTSUSG00000004981	7	-	exocyst complex component 2	ssc04014(Ras signaling pathway)	GO:0016020(membrane)//GO:0043231(intracellular membrane-bounded organelle)//GO:0000145(exocyst)	GO:0019901(protein kinase binding)//GO:0047485(protein N-terminus binding)//GO:0017160(Ral GTPase binding)	GO:0001927(exocyst assembly)//GO:2000535(regulation of entry of bacterium into host cell)//GO:0006893(Golgi to plasma membrane transport)
FOXQ1	ENSSSCG00000000991	protein_coding	+	chr7:664372-665566	1194	0.525502	2.01198	0.332817	0	0.226548	0	2.23063	8.61383	1.42491	0	1.02076	0
GMDS	ENSSSCG00000000994	protein_coding	-	chr7:752238-1285584	533346	36.9938	28.9609	30.5707	12.1414	2.28141	23.4799	224.178	180.89	182.389	71.7898	13.2699	399.836	100520846	-	Ensembl:ENSSSCG00000000994	7	-	GDP-mannose 4,6-dehydratase	ssc00051(Fructose and mannose metabolism)//ssc00520(Amino sugar and nucleotide sugar metabolism)//	GO:0005575(cellular_component)//GO:0070062(extracellular exosome)	GO:0008446(GDP-mannose 4,6-dehydratase activity)//GO:0070401(NADP+ binding)	GO:0007219(Notch signaling pathway)//GO:0019673(GDP-mannose metabolic process)//GO:0042351('de novo' GDP-L-fucose biosynthetic process)
PPP1R3G	ENSSSCG00000000997	protein_coding	+	chr7:2845808-3057806	211998	1.76107	1.18782	1.57192	0	0	5.65369	33.4594	22.6113	29.9231	0	0	108.687	100522260	-	-	7	-	protein phosphatase 1, regulatory subunit 3G		GO:0005737(cytoplasm)	GO:2001069(glycogen binding)//GO:0019903(protein phosphatase binding)	GO:2000467(positive regulation of glycogen (starch) synthase activity)//GO:0042593(glucose homeostasis)//GO:0045725(positive regulation of glycogen biosynthetic process)
RPP40	ENSSSCG00000000998	protein_coding	-	chr7:2845808-3057806	211998	4.98457	2.19047	4.2319	1.1975	0.178905	0	37.9207	35.532	31.348	20.5114	3.06228	0	100522444	-	Ensembl:ENSSSCG00000000998	7	-	ribonuclease P/MRP 40kDa subunit	ssc03008(Ribosome biogenesis in eukaryotes)//ssc03013(RNA transport)
CDYL	ENSSSCG00000000999	protein_coding	+	chr7:2845808-3057806	211998	51.2292	37.6695	54.8892	54.3346	159.845	95.9737	403.744	298.254	434.598	443.046	1301.47	777.934
ECI2	ENSSSCG00000001000	protein_coding	-	chr7:2417806-2446259	28453	1.38404	1.69358	1.2807	0	0	0	12.2685	15.0742	11.3993	0	0	0	100134957	PECI	Ensembl:ENSSSCG00000001000	7	7|7	enoyl-CoA delta isomerase 2	ssc00071(Fatty acid degradation)//ssc04146(Peroxisome)	GO:0005654(nucleoplasm)//GO:0005739(mitochondrion)//GO:0016020(membrane)	GO:0000062(fatty-acyl-CoA binding)//GO:0003824(catalytic activity)//GO:0005102(receptor binding)	GO:0009062(fatty acid catabolic process)
-	ENSSSCG00000001001	protein_coding	+	chr7:2417806-2446259	28453	3.11416	4.4346	2.60743	0	0	0	6.69189	9.69055	5.69964	0	0	0
PRPF4B	ENSSSCG00000001002	protein_coding	+	chr7:2360480-2417083	56603	12.0372	15.6038	15.5068	8.27166	2.52115	0	163.951	201.348	208.037	87.1734	26.5397	0	100157287	-	-	7	7|7	pre-mRNA processing factor 4B		GO:0071013(catalytic step 2 spliceosome)//GO:0005654(nucleoplasm)//GO:0005694(chromosome)	GO:0004672(protein kinase activity)//GO:0005524(ATP binding)//GO:0044822(poly(A) RNA binding)	GO:0006468(protein phosphorylation)
SLC22A23	ENSSSCG00000001004	protein_coding	-	chr7:1980291-2131627	151336	4.30154	2.92106	2.80496	4.42427	1.76586	0	72.4955	36.6088	65.5459	20.5114	9.18683	0	100152838	-	-	7	7|7	solute carrier family 22, member 23		GO:0005887(integral component of plasma membrane)	GO:0008514(organic anion transmembrane transporter activity)	GO:0055085(transmembrane transport)//GO:0015711(organic anion transport)
-	ENSSSCG00000001005	protein_coding	+	chr2:10483729-10491841	8112	0	0	0	0	0	0	0	0	0	0	0	0
BPHL	ENSSSCG00000001008	protein_coding	+	chr7:1840950-1955951	115001	0.53445	1.7902	2.03061	0	0	0	2.23063	7.5371	8.54947	0	0	0	100154272	-	-	7	7|7	biphenyl hydrolase-like (serine hydrolase)		GO:0005739(mitochondrion)//GO:0070062(extracellular exosome)	GO:0016787(hydrolase activity)	GO:0006520(cellular amino acid metabolic process)
RIPK1	ENSSSCG00000001009	protein_coding	+	chr7:1840950-1955951	115001	4.5706	5.38416	6.24744	0.214829	0	0	84.7639	97.9823	113.993	2.05114	0	0	100524751	-	Ensembl:ENSSSCG00000001009|Vega:OTTSUSG00000003589	7	-	receptor (TNFRSF)-interacting serine-threonine kinase 1	ssc04064(NF-kappa B signaling pathway)//ssc04210(Apoptosis)//ssc04620(Toll-like receptor signaling pathway)//ssc04622(RIG-I-like receptor signaling pathway)//ssc04623(Cytosolic DNA-sensing pathway)//ssc04668(TNF signaling pathway)//ssc05160(Hepatitis C)//ssc05169(Epstein-Barr virus infection)	GO:0097342(ripoptosome)//GO:0031264(death-inducing signaling complex)//GO:0005739(mitochondrion)//GO:0043235(receptor complex)	GO:0004674(protein serine/threonine kinase activity)//GO:0031625(ubiquitin protein ligase binding)//GO:0032403(protein complex binding)//GO:0004672(protein kinase activity)//GO:0042802(identical protein binding)//GO:0005524(ATP binding)//GO:0070513(death domain binding)//GO:0005123(death receptor binding)	GO:0071363(cellular response to growth factor stimulus)//GO:0097527(necroptotic signaling pathway)//GO:0051260(protein homooligomerization)//GO:0043123(positive regulation of I-kappaB kinase/NF-kappaB signaling)//GO:2001238(positive regulation of extrinsic apoptotic signaling pathway)//GO:0070266(necroptotic process)//GO:2001240(negative regulation of extrinsic apoptotic signaling pathway in abse…
-	ENSSSCG00000001010	protein_coding	+	chr7:1656441-1667876	11435	2.36418	2.73041	4.21554	0	71.3822	0	27.8829	32.3018	49.8719	0	860.499	0
SERPINB1	ENSSSCG00000001011	protein_coding	-	chr7:1681354-1693281	11927	1.93723	2.2496	1.41926	3.43519	0.244569	0	32.3441	26.9182	21.3737	28.7159	2.04152	0	100155145	-	Ensembl:ENSSSCG00000001011	7	7|7	serpin peptidase inhibitor, clade B (ovalbumin), member 1	ssc05146(Amoebiasis)	GO:0005615(extracellular space)//GO:0005737(cytoplasm)	GO:0004867(serine-type endopeptidase inhibitor activity)	GO:0010951(negative regulation of endopeptidase activity)
RREB1	ENSSSCG00000001021	protein_coding	+	chr7:4579102-4638176	59074	10.2299	13.3325	13.8737	7.45022	2.56227	24.8838	192.949	251.954	262.184	142.554	48.9964	474.929	100153892	-	Ensembl:ENSSSCG00000001021	7	7|7	ras responsive element binding protein 1		GO:0005654(nucleoplasm)//GO:0005634(nucleus)//GO:0070062(extracellular exosome)//GO:0005730(nucleolus)	GO:0003676(nucleic acid binding)//GO:0003700(transcription factor activity, sequence-specific DNA binding)//GO:0043565(sequence-specific DNA binding)//GO:0000979(RNA polymerase II core promoter sequence-specific DNA binding)//GO:0044212(transcription regulatory region DNA binding)//GO:0046872(metal ion binding)	GO:0010634(positive regulation of epithelial cell migration)//GO:2000394(positive regulation of lamellipodium morphogenesis)//GO:0033601(positive regulation of mammary gland epithelial cell proliferation)//GO:1900026(positive regulation of substrate adhesion-dependent cell spreading)//GO:0006366(transcription from RNA polymerase II promoter)//GO:0007275(multicellular organism development)//GO:000…
SSR1	ENSSSCG00000001022	protein_coding	-	chr7:4662948-4685892	22944	3.99931	2.76195	3.5443	1.48733	6.31674	0	51.3045	35.532	45.5972	19.4858	82.6814	0	100152689	-	-	7	7|7	signal sequence receptor, alpha	ssc04141(Protein processing in endoplasmic reticulum)	GO:0016021(integral component of membrane)//GO:0005789(endoplasmic reticulum membrane)
RIOK1	ENSSSCG00000001024	protein_coding	+	chr7:4694738-4782448	87710	10.6834	6.90072	10.5719	17.365	69.3448	39.723	207.449	119.517	219.436	222.549	565.5	309.593	100157926	-	Ensembl:ENSSSCG00000001024	7	7|7	RIO kinase 1	ssc03008(Ribosome biogenesis in eukaryotes)		GO:0005524(ATP binding)//GO:0004674(protein serine/threonine kinase activity)	GO:0006468(protein phosphorylation)
DSP	ENSSSCG00000001025	protein_coding	+	chr7:4862564-4937363	74799	4.92996	8.06848	8.18863	0.0730004	0	11.6335	173.989	250.878	312.056	1.02557	0	291.808	100156744	-	Ensembl:ENSSSCG00000001025	7	7|7	desmoplakin	ssc05412(Arrhythmogenic right ventricular cardiomyopathy (ARVC))	GO:0001533(cornified envelope)//GO:0070062(extracellular exosome)//GO:0014704(intercalated disc)//GO:0030057(desmosome)//GO:0016323(basolateral plasma membrane)//GO:0005882(intermediate filament)//GO:0005634(nucleus)	GO:0005080(protein kinase C binding)//GO:0005198(structural molecule activity)//GO:0030674(protein binding, bridging)//GO:0097110(scaffold protein binding)//GO:0044822(poly(A) RNA binding)//GO:0050839(cell adhesion molecule binding)	GO:0071896(protein localization to adherens junction)//GO:0018149(peptide cross-linking)//GO:0045109(intermediate filament organization)//GO:0030216(keratinocyte differentiation)//GO:0098911(regulation of ventricular cardiac muscle cell action potential)//GO:0003223(ventricular compact myocardium morphogenesis)//GO:0034332(adherens junction organization)//GO:0002934(desmosome organization)//GO:00…
BMP6	ENSSSCG00000001027	protein_coding	+	chr7:5058035-5236824	178789	1.66404	0.916187	1.74291	0	0	0	31.2288	17.2277	32.773	0	0	0	100155536	-	-	7	7|7	bone morphogenetic protein 6	ssc04350(TGF-beta signaling pathway)//ssc04390(Hippo signaling pathway)//ssc04913(Ovarian steroidogenesis)	GO:0005623(cell)//GO:0005615(extracellular space)	GO:0070700(BMP receptor binding)//GO:0046982(protein heterodimerization activity)//GO:0008083(growth factor activity)//GO:0005160(transforming growth factor beta receptor binding)//GO:0005125(cytokine activity)	GO:0006879(cellular iron ion homeostasis)//GO:0000122(negative regulation of transcription from RNA polymerase II promoter)//GO:0001822(kidney development)//GO:0006955(immune response)//GO:0045603(positive regulation of endothelial cell differentiation)//GO:0030509(BMP signaling pathway)//GO:0060586(multicellular organismal iron ion homeostasis)//GO:0010862(positive regulation of pathway-restrict…
SLC35B3	ENSSSCG00000001033	protein_coding	-	chr7:5581755-5606551	24796	0.444487	0.748218	1.19928	0	0	0	4.46126	7.5371	11.3993	0	0	0	100157111	-	Ensembl:ENSSSCG00000001033	7	7|7	solute carrier family 35 (adenosine 3'-phospho 5'-phosphosulfate transporter), member B3		GO:0016021(integral component of membrane)//GO:0005739(mitochondrion)//GO:0005794(Golgi apparatus)		GO:0055085(transmembrane transport)//GO:0002230(positive regulation of defense response to virus by host)//GO:0098779(mitophagy in response to mitochondrial depolarization)
-	ENSSSCG00000001035	protein_coding	-	chr7:6821980-6843001	21021	1.87856	1.07931	1.56779	0	0	0	3.34594	2.15346	2.84982	0	0	0
TFAP2A	ENSSSCG00000001036	protein_coding	-	chr7:7223099-7244883	21784	4.80515	5.24321	5.69522	0	0	0	34.5748	38.7622	42.7473	0	0	0	100049668	-	-	7	7|7	transcription factor AP-2 alpha (activating enhancer binding protein 2 alpha)		GO:0005654(nucleoplasm)//GO:0005634(nucleus)//GO:0005794(Golgi apparatus)//GO:0005813(centrosome)	GO:0000981(RNA polymerase II transcription factor activity, sequence-specific DNA binding)//GO:0000979(RNA polymerase II core promoter sequence-specific DNA binding)//GO:0000978(RNA polymerase II core promoter proximal region sequence-specific DNA binding)//GO:0000977(RNA polymerase II regulatory region sequence-specific DNA binding)//GO:0001078(transcriptional repressor activity, RNA polymerase …	GO:0010842(retina layer formation)//GO:0042472(inner ear morphogenesis)//GO:0070172(positive regulation of tooth mineralization)//GO:0060021(palate development)//GO:0043066(negative regulation of apoptotic process)//GO:2000378(negative regulation of reactive oxygen species metabolic process)//GO:0030501(positive regulation of bone mineralization)//GO:0048856(anatomical structure development)//GO:…
-	ENSSSCG00000001038	protein_coding	+	chr7:7462211-7469623	7412	1.00397	1.59789	3.38327	0	0	0	3.34594	5.38364	11.3993	0	0	0
C6orf52	ENSSSCG00000001040	protein_coding	-	chr7:7428058-7437987	9929	2.82302	1.23534	1.96176	0	0	0	36.8054	16.1509	25.6484	0	0	0
PAK1IP1	ENSSSCG00000001041	protein_coding	+	chr7:7444788-7456716	11928	1.15685	0.924848	2.20302	0	0	0	6.69189	5.38364	12.8242	0	0	0	100156606	-	Ensembl:ENSSSCG00000001041|Vega:OTTSUSG00000000912	7	7|7	PAK1 interacting protein 1		GO:0005654(nucleoplasm)//GO:0005886(plasma membrane)//GO:0005730(nucleolus)		GO:0060021(palate development)//GO:0008283(cell proliferation)
MAK	ENSSSCG00000001042	protein_coding	-	chr7:7481681-7538376	56695	4.24539	2.1545	3.04505	1.96308	0.752135	50.1772	57.9964	29.0717	41.3224	26.6648	10.2076	679.128	100155401	-	Ensembl:ENSSSCG00000001042	7	7|7	male germ cell-associated kinase		GO:0001917(photoreceptor inner segment)//GO:0001750(photoreceptor outer segment)//GO:0005813(centrosome)//GO:0030496(midbody)//GO:0005634(nucleus)//GO:0072686(mitotic spindle)	GO:0004672(protein kinase activity)//GO:0005524(ATP binding)//GO:0003713(transcription coactivator activity)	GO:0046777(protein autophosphorylation)//GO:0045494(photoreceptor cell maintenance)//GO:1903506(regulation of nucleic acid-templated transcription)
ELOVL2	ENSSSCG00000001045	protein_coding	-	chr7:7650379-7773419	123040	1.96455	1.96976	1.3224	0	0	0	34.5748	33.3786	22.7986	0	0	0	100153368	-	-	7	7|7	ELOVL fatty acid elongase 2	ssc00062(Fatty acid elongation)//ssc01040(Biosynthesis of unsaturated fatty acids)//	GO:0005783(endoplasmic reticulum)//GO:0016021(integral component of membrane)	GO:0009922(fatty acid elongase activity)	GO:0042761(very long-chain fatty acid biosynthetic process)//GO:0034626(fatty acid elongation, polyunsaturated fatty acid)
ADTRP	ENSSSCG00000001048	protein_coding	-	chr7:8243294-8313651	70357	1.25611	0.452417	0.399139	0	0	0.0898906	8.92252	3.23018	2.84982	0	0	0.658708	100152943	-	-	7	7|7	androgen-dependent TFPI-regulating protein
HIVEP1	ENSSSCG00000001049	protein_coding	+	chr7:8519043-8661137	142094	4.69485	2.96231	3.92023	14.9621	4.38336	0.0197946	159.49	97.9823	129.667	498.427	145.968	0.658708	100519608	-	Ensembl:ENSSSCG00000001049	7	-	human immunodeficiency virus type I enhancer binding protein 1		GO:0005654(nucleoplasm)//GO:0005634(nucleus)//GO:0005739(mitochondrion)	GO:0001206(transcriptional repressor activity, RNA polymerase II distal enhancer sequence-specific binding)//GO:0043565(sequence-specific DNA binding)//GO:0046872(metal ion binding)//GO:0000980(RNA polymerase II distal enhancer sequence-specific DNA binding)//GO:0044212(transcription regulatory region DNA binding)	GO:0006366(transcription from RNA polymerase II promoter)//GO:0007275(multicellular organism development)//GO:0000122(negative regulation of transcription from RNA polymerase II promoter)//GO:0007165(signal transduction)
PHACTR1	ENSSSCG00000001052	protein_coding	+	chr7:9345448-9675230	329782	8.27438	9.0731	5.25945	0	0	0	74.7261	80.7546	75.5203	0	0	0	100153737	-	-	7	7|7	phosphatase and actin regulator 1		GO:0005634(nucleus)//GO:0005829(cytosol)	GO:0008157(protein phosphatase 1 binding)//GO:0003779(actin binding)//GO:0004864(protein phosphatase inhibitor activity)//GO:0008599(protein phosphatase type 1 regulator activity)	GO:0043149(stress fiber assembly)//GO:0043086(negative regulation of catalytic activity)//GO:0048870(cell motility)//GO:0031532(actin cytoskeleton reorganization)
TBC1D7	ENSSSCG00000001053	protein_coding	-	chr7:9683090-9708741	25651	4.12971	3.70098	5.43373	23.6755	5.18787	0.116163	46.8432	33.3786	51.2968	135.375	29.602	0.658708	100155821	-	Ensembl:ENSSSCG00000001053	7	7|7	TBC1 domain family, member 7		GO:0036064(ciliary basal body)//GO:0031410(cytoplasmic vesicle)	GO:0005096(GTPase activator activity)//GO:0017137(Rab GTPase binding)	GO:0031398(positive regulation of protein ubiquitination)//GO:0032007(negative regulation of TOR signaling)//GO:1902018(negative regulation of cilium assembly)//GO:0090630(activation of GTPase activity)//GO:0070848(response to growth factor)
RANBP9	ENSSSCG00000001056	protein_coding	-	chr7:9976957-10060125	83168	28.479	26.1497	23.1219	15.4206	3.39918	0.105028	185.142	165.816	151.041	97.4291	21.4359	0.658708
MCUR1	ENSSSCG00000001057	protein_coding	-	chr7:10119566-10142909	23343	4.71837	6.96448	8.21907	0	0	29.6797	24.5369	35.532	41.3224	0	0	154.796	100520967	-	-	7	7|7	mitochondrial calcium uniporter regulator 1		GO:0031305(integral component of mitochondrial inner membrane)		GO:0070509(calcium ion import)//GO:0006851(mitochondrial calcium ion transport)//GO:0051561(positive regulation of mitochondrial calcium ion concentration)
-	ENSSSCG00000001060	protein_coding	+	chr7:11239691-11240071	380	1.23211	2.28737	0	0	0	0	1.11531	2.15346	0	0	0	0
JARID2	ENSSSCG00000001061	protein_coding	+	chr7:11303858-11602097	298239	9.02547	7.55832	6.32934	14.7933	4.25079	16.4868	148.337	137.821	105.443	213.318	61.2455	231.865	100524569	-	Ensembl:ENSSSCG00000001061	7	7|7	jumonji, AT rich interactive domain 2	ssc04550(Signaling pathways regulating pluripotency of stem cells)	GO:0035098(ESC/E(Z) complex)	GO:0003682(chromatin binding)//GO:0001227(transcriptional repressor activity, RNA polymerase II transcription regulatory region sequence-specific binding)//GO:0000977(RNA polymerase II regulatory region sequence-specific DNA binding)	GO:0048863(stem cell differentiation)//GO:0001889(liver development)//GO:0048538(thymus development)//GO:0008285(negative regulation of cell proliferation)//GO:0000122(negative regulation of transcription from RNA polymerase II promoter)//GO:0051574(positive regulation of histone H3-K9 methylation)//GO:0031061(negative regulation of histone methylation)//GO:0048536(spleen development)
DTNBP1	ENSSSCG00000001062	protein_coding	-	chr7:11602394-11748548	146154	41.074	39.861	55.9421	36.0964	137.345	49.8943	171.758	160.433	232.261	152.81	579.791	208.811	100049697	-	Ensembl:ENSSSCG00000001062	7	-	dystrobrevin binding protein 1		GO:0030424(axon)//GO:0031083(BLOC-1 complex)//GO:0005789(endoplasmic reticulum membrane)//GO:0014069(postsynaptic density)//GO:0030426(growth cone)//GO:0005634(nucleus)//GO:0016528(sarcoplasm)//GO:0043197(dendritic spine)//GO:0042383(sarcolemma)		GO:0031532(actin cytoskeleton reorganization)//GO:0007596(blood coagulation)//GO:0010628(positive regulation of gene expression)//GO:0048812(neuron projection morphogenesis)//GO:0060155(platelet dense granule organization)//GO:0048490(anterograde synaptic vesicle transport)//GO:0043506(regulation of JUN kinase activity)//GO:0014059(regulation of dopamine secretion)//GO:0001956(positive regulation…
-	ENSSSCG00000001063	protein_coding	+	chr7:12117239-12137926	20687	1.73001	1.66492	2.32569	0	0	0	20.0757	19.3811	27.0733	0	0	0
GMPR	ENSSSCG00000001064	protein_coding	+	chr7:12254387-12294555	40168	1.76675	1.69851	1.87309	15.9911	3.65163	0	8.92252	6.46037	7.12456	85.1222	19.3944	0	100154573	-	Ensembl:ENSSSCG00000001064	7	7|7	guanosine monophosphate reductase	ssc00230(Purine metabolism)	GO:1902560(GMP reductase complex)	GO:0003920(GMP reductase activity)//GO:0046872(metal ion binding)	GO:0006163(purine nucleotide metabolic process)//GO:0055114(oxidation-reduction process)
ATXN1	ENSSSCG00000001065	protein_coding	-	chr7:12304035-12721993	417958	4.29512	2.75788	4.28837	0	0	0	66.9189	43.0691	66.9708	0	0	0	100623695	SCA1	-	7	-	ataxin 1		GO:0042405(nuclear inclusion body)//GO:0016363(nuclear matrix)//GO:0098794(postsynapse)//GO:0005737(cytoplasm)//GO:0042272(nuclear RNA export factor complex)	GO:0003682(chromatin binding)//GO:0042802(identical protein binding)//GO:0008266(poly(U) RNA binding)//GO:0034046(poly(G) binding)//GO:0043621(protein self-association)//GO:0008022(protein C-terminus binding)	GO:0051168(nuclear export)//GO:0043569(negative regulation of insulin-like growth factor receptor signaling pathway)//GO:0042326(negative regulation of phosphorylation)//GO:0008542(visual learning)//GO:0060252(positive regulation of glial cell proliferation)//GO:0045944(positive regulation of transcription from RNA polymerase II promoter)//GO:0000122(negative regulation of transcription from RNA …
STMND1	ENSSSCG00000001067	protein_coding	+	chr7:13014783-13039651	24868	1.38904	0	0.582628	0	0	0	3.34594	0	1.42491	0	0	0	100524942	-	Ensembl:ENSSSCG00000001067	7	-	stathmin domain containing 1				GO:0031110(regulation of microtubule polymerization or depolymerization)
CAP2	ENSSSCG00000001068	protein_coding	+	chr7:13211109-13350961	139852	0.654675	1.17701	1.013	0	0.0911183	0	7.8072	12.9207	12.8242	0	1.02076	0	100523257	-	Ensembl:ENSSSCG00000001068	7	-	CAP, adenylate cyclase-associated protein, 2 (yeast)			GO:0003779(actin binding)	GO:0000902(cell morphogenesis)//GO:0007010(cytoskeleton organization)
FAM8A1	ENSSSCG00000001070	protein_coding	+	chr7:13378151-13390890	12739	4.78771	2.62629	4.57755	1.98549	0.239705	17.7105	80.3027	44.1459	76.9452	33.8438	4.08303	301.03	100154793	-	-	7	7|7	family with sequence similarity 8, member A1		GO:0016021(integral component of membrane)
TPMT	ENSSSCG00000001073	protein_coding	-	chr7:13820890-13934874	113984	0	0.295404	1.5637	0	0	0	0	2.15346	11.3993	0	0	0	100157630	-	Ensembl:ENSSSCG00000001073	7	7|7	thiopurine S-methyltransferase	ssc00983(Drug metabolism - other enzymes)	GO:0070062(extracellular exosome)	GO:0008119(thiopurine S-methyltransferase activity)	GO:0032259(methylation)
KDM1B	ENSSSCG00000001074	protein_coding	+	chr7:13820890-13934874	113984	0.470308	1.4282	1.63002	0	0	0	6.69189	20.4578	25.6484	0	0	0	100158047	-	Ensembl:ENSSSCG00000001074	7	7|7	lysine (K)-specific demethylase 1B		GO:0005634(nucleus)	GO:0034649(histone demethylase activity (H3-monomethyl-K4 specific))//GO:0008270(zinc ion binding)//GO:0003677(DNA binding)//GO:0050660(flavin adenine dinucleotide binding)//GO:0034648(histone demethylase activity (H3-dimethyl-K4 specific))	GO:0055114(oxidation-reduction process)//GO:0006349(regulation of gene expression by genetic imprinting)//GO:0043046(DNA methylation involved in gamete generation)//GO:0034720(histone H3-K4 demethylation)//GO:0044030(regulation of DNA methylation)
-	ENSSSCG00000001075	protein_coding	-	chr7:13820890-13934874	113984	3.72626	6.17451	6.72139	0	0	26.6482	40.1513	66.7571	72.6705	0	0	293.125
RNF144B	ENSSSCG00000001076	protein_coding	+	chr7:13946100-14125654	179554	2.32188	2.58717	3.76872	0	0	0.0359411	36.8054	51.683	71.2456	0	0	0.658708	100155665	-	Ensembl:ENSSSCG00000001076	7	7|7	ring finger protein 144B		GO:0016021(integral component of membrane)//GO:0031966(mitochondrial membrane)//GO:0000151(ubiquitin ligase complex)	GO:0008270(zinc ion binding)//GO:0031624(ubiquitin conjugating enzyme binding)//GO:0061630(ubiquitin protein ligase activity)	GO:0000209(protein polyubiquitination)//GO:0042787(protein ubiquitination involved in ubiquitin-dependent protein catabolic process)//GO:0032436(positive regulation of proteasomal ubiquitin-dependent protein catabolic process)
MBOAT1	ENSSSCG00000001078	protein_coding	-	chr7:15532072-15643988	111916	2.2536	1.49231	2.4237	0.0636611	0	0	35.6901	23.688	38.4726	1.02557	0	0	100152017	-	Ensembl:ENSSSCG00000001078	7	7|7	membrane bound O-acyltransferase domain containing 1	ssc00561(Glycerolipid metabolism)//ssc00564(Glycerophospholipid metabolism)//	GO:0016021(integral component of membrane)
CDKAL1	ENSSSCG00000001080	protein_coding	+	chr7:15910493-16674989	764496	7.6008	5.29358	6.86623	10.9302	29.0848	0.185057	69.1495	59.2201	79.795	86.1478	217.422	1.31742	100512355	-	Ensembl:ENSSSCG00000001080	7	7|7	CDK5 regulatory subunit associated protein 1-like 1		GO:0005783(endoplasmic reticulum)//GO:0005791(rough endoplasmic reticulum)//GO:0016021(integral component of membrane)	GO:0051539(4 iron, 4 sulfur cluster binding)//GO:0035598(N6-threonylcarbomyladenosine methylthiotransferase activity)	GO:0035600(tRNA methylthiolation)//GO:1990145(maintenance of translational fidelity)
SOX4	ENSSSCG00000001081	protein_coding	+	chr7:16891318-16892752	1434	4.94039	2.67696	7.63012	0	0	0	25.6522	13.9975	39.8975	0	0	0	100512542	-	-	7	-	SRY (sex determining region Y)-box 4		GO:0044798(nuclear transcription factor complex)//GO:0005739(mitochondrion)//GO:0005634(nucleus)//GO:0005737(cytoplasm)	GO:0001105(RNA polymerase II transcription coactivator activity)//GO:0003700(transcription factor activity, sequence-specific DNA binding)//GO:0046982(protein heterodimerization activity)//GO:0001077(transcriptional activator activity, RNA polymerase II core promoter proximal region sequence-specific binding)//GO:0000976(transcription regulatory region sequence-specific DNA binding)//GO:0001046(c…	GO:0031018(endocrine pancreas development)//GO:0032024(positive regulation of insulin secretion)//GO:0060548(negative regulation of cell death)//GO:0035910(ascending aorta morphogenesis)//GO:0003215(cardiac right ventricle morphogenesis)//GO:0060412(ventricular septum morphogenesis)//GO:0060993(kidney morphogenesis)//GO:0045727(positive regulation of translation)//GO:0008285(negative regulation o…
-	ENSSSCG00000001083	protein_coding	+	chr7:17695811-17696497	686	37.4818	10.0198	18.563	15.4765	3.44024	0	79.1874	21.5346	39.8975	36.9205	8.16607	0
DCDC2	ENSSSCG00000001085	protein_coding	-	chr7:19050010-19219013	169003	4.6161	13.4843	12.2681	0	0	0	23.4216	68.9106	62.6961	0	0	0	100153025	-	Ensembl:ENSSSCG00000001085	7	7|7	doublecortin domain containing 2		GO:0005622(intracellular)//GO:0072372(primary cilium)//GO:0005930(axoneme)		GO:0045880(positive regulation of smoothened signaling pathway)//GO:0030111(regulation of Wnt signaling pathway)//GO:0008542(visual learning)//GO:0001764(neuron migration)//GO:0048813(dendrite morphogenesis)//GO:0035556(intracellular signal transduction)
MRS2	ENSSSCG00000001087	protein_coding	+	chr7:19244410-19346420	102010	1.65038	1.06829	1.01041	0	0	0	17.845	26.9182	15.674	0	0	0	100151824	-	Ensembl:ENSSSCG00000001087	7	7|7	MRS2 magnesium transporter		GO:0005743(mitochondrial inner membrane)//GO:0016021(integral component of membrane)	GO:0015095(magnesium ion transmembrane transporter activity)	GO:0045016(mitochondrial magnesium ion transport)//GO:1903830(magnesium ion transmembrane transport)
-	ENSSSCG00000001088	protein_coding	-	chr7:19244410-19346420	102010	4.74276	1.10216	1.45693	0	0	0	4.46126	1.07673	1.42491	0	0	0
GPLD1	ENSSSCG00000001089	protein_coding	-	chr7:19244410-19346420	102010	0.6545	0.973683	1.89797	0	0	0	13.3838	18.3044	41.3224	0	0	0	100157497	-	-	7	7|7	glycosylphosphatidylinositol specific phospholipase D1	ssc00563(Glycosylphosphatidylinositol(GPI)-anchor biosynthesis)	GO:0005578(proteinaceous extracellular matrix)//GO:0005765(lysosomal membrane)//GO:0070062(extracellular exosome)//GO:0005615(extracellular space)	GO:0004621(glycosylphosphatidylinositol phospholipase D activity)	GO:0071397(cellular response to cholesterol)//GO:0002430(complement receptor mediated signaling pathway)//GO:0010595(positive regulation of endothelial cell migration)//GO:0071401(cellular response to triglyceride)//GO:0008286(insulin receptor signaling pathway)//GO:0009749(response to glucose)//GO:1900076(regulation of cellular response to insulin stimulus)//GO:0006507(GPI anchor release)//GO:00…
ALDH5A1	ENSSSCG00000001090	protein_coding	+	chr7:19351360-19379098	27738	1.43108	0.954747	0.842315	0	0	0	28.9982	19.3811	17.0989	0	0	0	100157072	-	Ensembl:ENSSSCG00000001090	7	7|7	aldehyde dehydrogenase 5 family, member A1	ssc00250(Alanine, aspartate and glutamate metabolism)//ssc00650(Butanoate metabolism)//		GO:0009013(succinate-semialdehyde dehydrogenase [NAD(P)+] activity)//GO:0004777(succinate-semialdehyde dehydrogenase (NAD+) activity)//GO:0004029(aldehyde dehydrogenase (NAD) activity)	GO:0042135(neurotransmitter catabolic process)//GO:0009450(gamma-aminobutyric acid catabolic process)//GO:0051289(protein homotetramerization)//GO:0006541(glutamine metabolic process)//GO:0022904(respiratory electron transport chain)//GO:0009791(post-embryonic development)//GO:0046459(short-chain fatty acid metabolic process)//GO:0006006(glucose metabolic process)//GO:0006083(acetate metabolic pr…
KIAA0319	ENSSSCG00000001091	protein_coding	-	chr7:19386110-19451666	65556	2.4854	1.97514	3.43923	2.42015	0.482304	0	25.6522	20.4578	35.6228	25.6392	5.10379	0	100738226	-	Ensembl:ENSSSCG00000001091	7	-	KIAA0319 ortholog		GO:0005886(plasma membrane)//GO:0005769(early endosome)//GO:0016021(integral component of membrane)		GO:0001764(neuron migration)//GO:2000171(negative regulation of dendrite development)
TDP2	ENSSSCG00000001092	protein_coding	-	chr7:19488919-19502546	13627	2.48257	2.18056	2.88566	0	0	0	25.6522	22.6113	29.9231	0	0	0	100157860	-	Ensembl:ENSSSCG00000001092	7	7|7	tyrosyl-DNA phosphodiesterase 2		GO:0045171(intercellular bridge)//GO:0016605(PML body)//GO:0005737(cytoplasm)	GO:0003697(single-stranded DNA binding)//GO:0030145(manganese ion binding)//GO:0036317(tyrosyl-RNA phosphodiesterase activity)//GO:0070260(5'-tyrosyl-DNA phosphodiesterase activity)	GO:0006302(double-strand break repair)
GMNN	ENSSSCG00000001095	protein_coding	+	chr7:19585945-19838096	252151	7.00438	8.56338	11.7775	0	0	0	34.5748	38.7622	64.121	0	0	0	100515035	-	Ensembl:ENSSSCG00000001095	7	-	geminin, DNA replication inhibitor		GO:0005634(nucleus)//GO:0005737(cytoplasm)	GO:0070491(repressing transcription factor binding)//GO:0003714(transcription corepressor activity)//GO:0042826(histone deacetylase binding)	GO:0009887(organ morphogenesis)//GO:0006461(protein complex assembly)//GO:0008156(negative regulation of DNA replication)//GO:0045892(negative regulation of transcription, DNA-templated)//GO:0045786(negative regulation of cell cycle)
ARMH2	ENSSSCG00000001096	protein_coding	-	chr7:19585945-19838096	252151	1.91808	1.36733	1.80941	0	0	0	4.46126	3.23018	4.27473	0	0	0
-	ENSSSCG00000001097	protein_coding	-	chr7:19585945-19838096	252151	4.59637	3.94201	4.3015	4.94941	1.50469	0.05704	61.3423	54.9131	58.4214	97.4291	29.602	0.658708
-	ENSSSCG00000001098	protein_coding	-	chr7:19585945-19838096	252151	17.2149	6.7009	8.86756	0	0	0	60.227	23.688	31.348	0	0	0
CMAH	ENSSSCG00000001099	protein_coding	-	chr7:19873778-19955840	82062	1.05755	1.01744	0.403931	0	0	0	11.1531	10.7673	4.27473	0	0	0	396918	-	Ensembl:ENSSSCG00000001099	7	7|7	cytidine monophosphate-N-acetylneuraminic acid hydroxylase	ssc00520(Amino sugar and nucleotide sugar metabolism)	GO:0005737(cytoplasm)	GO:0030338(CMP-N-acetylneuraminate monooxygenase activity)//GO:0051537(2 iron, 2 sulfur cluster binding)//GO:0046872(metal ion binding)	GO:0055114(oxidation-reduction process)//GO:0046381(CMP-N-acetylneuraminate metabolic process)
CARMIL1	ENSSSCG00000001100	protein_coding	+	chr7:20037410-20356954	319544	2.96065	4.94182	2.94916	1.38205	0.239135	17.8227	69.1495	105.519	74.0954	47.1762	8.16607	279.292
SCGN	ENSSSCG00000001101	protein_coding	+	chr7:20389492-20432978	43486	3.05255	1.75646	1.54961	0	0	0	16.7297	9.69055	8.54947	0	0	0	768111	-	Ensembl:ENSSSCG00000001101	7	7|7	secretagogin, EF-hand calcium binding protein		GO:0030658(transport vesicle membrane)//GO:0005576(extracellular region)//GO:0043005(neuron projection)//GO:0005829(cytosol)//GO:0045202(synapse)//GO:0005634(nucleus)	GO:0005509(calcium ion binding)	GO:0051480(regulation of cytosolic calcium ion concentration)
-	ENSSSCG00000001105	protein_coding	+	chr7:20458616-20574593	115977	2.13043	0.993849	2.62838	0	0	0	2.23063	1.07673	2.84982	0	0	0
SLC17A1	ENSSSCG00000001107	protein_coding	-	chr7:20458616-20574593	115977	0.951066	1.35033	2.13866	5.22214	2.4305	0	8.92252	10.7673	18.5238	30.7671	14.2906	0	397621	OATV1	Ensembl:ENSSSCG00000001107	7	7|7	solute carrier family 17 (organic anion transporter), member 1		GO:0005887(integral component of plasma membrane)	GO:0005436(sodium:phosphate symporter activity)//GO:0015321(sodium-dependent phosphate transmembrane transporter activity)	GO:0035725(sodium ion transmembrane transport)//GO:0044341(sodium-dependent phosphate transport)//GO:0035435(phosphate ion transmembrane transport)//GO:0046415(urate metabolic process)
BTN2A2	ENSSSCG00000001131	protein_coding	+	chr7:20954860-20967000	12140	1.90271	1.82653	1.0987	0	0	0	12.2685	11.844	7.12456	0	0	0	100156935	-	-	7	7|7	butyrophilin, subfamily 2, member A2
BTN1A1	ENSSSCG00000001132	protein_coding	+	chr7:20977222-20987783	10561	1.5886	0.841496	1.39415	0	0	0	27.8829	17.2277	25.6484	0	0	0
HIST1H1D	ENSSSCG00000001137	protein_coding	-	chr7:20789768-20882693	92925	12.4499	8.19361	11.1716	0	0	0	53.5351	35.532	48.447	0	0	0
ZNF322	ENSSSCG00000001156	protein_coding	-	chr7:21127868-21143387	15519	1.52658	1.4225	1.42251	0	0	0	28.9982	25.8415	27.0733	0	0	0	100154074	ZNF322A	Ensembl:ENSSSCG00000001156	7	7|7	zinc finger protein 322		GO:0005813(centrosome)//GO:0005634(nucleus)//GO:0005737(cytoplasm)	GO:0003676(nucleic acid binding)//GO:0046872(metal ion binding)//GO:0003700(transcription factor activity, sequence-specific DNA binding)	GO:0006355(regulation of transcription, DNA-templated)
ZNF184	ENSSSCG00000001164	protein_coding	-	chr7:21276964-21652382	375418	0.669736	1.8543	2.9435	0	0	30.0094	8.92252	25.8415	41.3224	0	0	337.917
-	ENSSSCG00000001196	protein_coding	+	chr7:21925367-21926306	939	0	1.3153	0.870294	0	0	0	0	4.30691	2.84982	0	0	0
ZNF165	ENSSSCG00000001197	protein_coding	+	chr7:21936039-21949794	13755	1.437	2.25787	2.02369	0	0	0	36.8054	41.9924	34.1979	0	0	0
ZKSCAN8	ENSSSCG00000001201	protein_coding	+	chr7:21981149-22000834	19685	2.03165	2.05232	2.79859	0	0	0	61.3423	61.3735	85.4947	0	0	0
-	ENSSSCG00000001202	protein_coding	+	chr7:22003042-22055233	52191	9.99578	4.94941	9.26778	19.1405	4.18889	0	33.2341	16.6366	31.1528	68.8621	15.0203	0
ZSCAN9	ENSSSCG00000001203	protein_coding	+	chr7:22082219-22088469	6250	2.46694	2.02966	3.58127	0.466002	0	0	15.6144	12.9207	22.7986	3.07671	0	0	100154531	ZNF193	Ensembl:ENSSSCG00000001203	7	7|7	zinc finger and SCAN domain containing 9		GO:0005634(nucleus)	GO:0043565(sequence-specific DNA binding)//GO:0046872(metal ion binding)//GO:0003700(transcription factor activity, sequence-specific DNA binding)	GO:0006351(transcription, DNA-templated)//GO:0006355(regulation of transcription, DNA-templated)
ZKSCAN4	ENSSSCG00000001204	protein_coding	+	chr7:22093091-22101837	8746	5.85881	1.67795	5.23411	0	0	0	52.4198	15.0742	47.0221	0	0	0
NKAPL	ENSSSCG00000001205	protein_coding	+	chr7:22108646-22110123	1477	9.56794	3.78944	8.70984	0.363998	0.181531	0	51.3045	20.4578	47.0221	2.05114	1.02076	0	100154907	-	Ensembl:ENSSSCG00000001205	7	7|7	NFKB activating protein-like
ZSCAN26	ENSSSCG00000001206	protein_coding	+	chr7:22114799-22133148	18349	5.32243	4.14239	4.37341	0	0	0.145946	46.8432	36.6088	39.8975	0	0	1.31742	100153683	ZNF187	-	7	7|7	zinc finger and SCAN domain containing 26		GO:0005634(nucleus)	GO:0043565(sequence-specific DNA binding)//GO:0046872(metal ion binding)//GO:0003700(transcription factor activity, sequence-specific DNA binding)	GO:0006351(transcription, DNA-templated)//GO:0006355(regulation of transcription, DNA-templated)
PGBD1	ENSSSCG00000001207	protein_coding	+	chr7:22134994-22155657	20663	2.84926	2.16806	3.08579	0	0	0	63.5729	48.4528	61.2712	0	0	0	100739221	-	Ensembl:ENSSSCG00000001207	7	-	piggyBac transposable element derived 1		GO:0005634(nucleus)	GO:0043565(sequence-specific DNA binding)//GO:0003700(transcription factor activity, sequence-specific DNA binding)	GO:0006355(regulation of transcription, DNA-templated)
ZSCAN12	ENSSSCG00000001209	protein_coding	-	chr7:22189820-22208745	18925	3.99025	3.6619	4.72782	0	0	0	47.9585	44.1459	56.9964	0	0	0
-	ENSSSCG00000001211	protein_coding	-	chr7:22234168-22235113	945	0.683898	0	1.29606	0	0	0	2.23063	0	4.27473	0	0	0
GPX6	ENSSSCG00000001213	protein_coding	-	chr7:22256752-22267979	11227	1.59267	3.0226	1.99991	0	0	0	3.34594	6.46037	4.27473	0	0	0	100154091	-	-	7	7|7	glutathione peroxidase 6	ssc00480(Glutathione metabolism)//ssc00590(Arachidonic acid metabolism)//ssc04918(Thyroid hormone synthesis)		GO:0004602(glutathione peroxidase activity)	GO:0055114(oxidation-reduction process)//GO:0098869(cellular oxidant detoxification)//GO:0006979(response to oxidative stress)
GPX5	ENSSSCG00000001214	protein_coding	+	chr7:22289113-22301521	12408	1.63008	0.895836	1.18551	0	0	0	15.6144	8.61383	11.3993	0	0	0	396920	-	Ensembl:ENSSSCG00000001214	7	7|7	glutathione peroxidase 5	ssc00480(Glutathione metabolism)//ssc00590(Arachidonic acid metabolism)//ssc04918(Thyroid hormone synthesis)	GO:0097524(sperm plasma membrane)//GO:0005615(extracellular space)	GO:0004602(glutathione peroxidase activity)	GO:0055114(oxidation-reduction process)//GO:0098869(cellular oxidant detoxification)//GO:0034599(cellular response to oxidative stress)
-	ENSSSCG00000001216	protein_coding	-	chr7:22316446-22332344	15898	0.290008	0.696629	3.13442	0	0	0	2.23063	5.38364	24.2235	0	0	0
TRIM27	ENSSSCG00000001219	protein_coding	+	chrUn_NW_018084804v1:139242-157845	18603	2.98507	6.84938	9.58011	0	0	0	28.9982	69.9873	84.0698	0	0	0	100523617	-	Ensembl:ENSSSCG00000001219|Vega:OTTSUSG00000002144	7	-	tripartite motif containing 27		GO:0031965(nuclear membrane)//GO:0005654(nucleoplasm)//GO:0030904(retromer complex)//GO:0005622(intracellular)//GO:0005768(endosome)	GO:0004842(ubiquitin-protein transferase activity)//GO:0008270(zinc ion binding)	GO:0042147(retrograde transport, endosome to Golgi)//GO:1900041(negative regulation of interleukin-2 secretion)//GO:0070534(protein K63-linked ubiquitination)//GO:0045087(innate immune response)//GO:0070206(protein trimerization)//GO:0051127(positive regulation of actin nucleation)//GO:0090281(negative regulation of calcium ion import)//GO:0072643(interferon-gamma secretion)//GO:0002820(negative …
-	ENSSSCG00000001229	protein_coding	+	chr7:22823840-22962547	138707	2.98769	3.66614	3.92111	0.782842	0.270931	20.6775	62.4576	80.7546	88.3445	15.3835	5.10379	375.464
-	ENSSSCG00000001231	protein_coding	+	chr7:22823840-22962547	138707	2.80568	0.444629	0	0	0	0	6.69189	1.07673	0	0	0	0
-	ENSSSCG00000001232	protein_coding	+	chr7:22794608-22805461	10853	10.5612	8.84256	17.5527	0	0	0	61.3423	51.683	102.594	0	0	0
TRIM26	ENSSSCG00000001233	protein_coding	-	chr7:22757793-22767662	9869	3.53545	6.96349	4.72572	6.8734	2.61114	0	21.191	41.9924	28.4982	43.0739	16.3321	0	100144460	afp|znf173	Ensembl:ENSSSCG00000001233|Vega:OTTSUSG00000002137	7	-	tripartite motif containing 26		GO:0005622(intracellular)//GO:0005737(cytoplasm)	GO:0008270(zinc ion binding)	GO:0046597(negative regulation of viral entry into host cell)//GO:0051091(positive regulation of sequence-specific DNA binding transcription factor activity)//GO:0045087(innate immune response)//GO:1902187(negative regulation of viral release from host cell)
TRIM10	ENSSSCG00000001234	protein_coding	-	chr7:22703622-22746668	43046	2.46992	1.08475	3.85684	2.5126	0.208528	0	25.6522	12.9207	29.9231	49.2273	4.08303	0	100144459	RNF9|rfb30	Ensembl:ENSSSCG00000001234|Vega:OTTSUSG00000002767	7	-	tripartite motif containing 10		GO:0005622(intracellular)//GO:0005737(cytoplasm)	GO:0008270(zinc ion binding)	GO:0046597(negative regulation of viral entry into host cell)//GO:0030218(erythrocyte differentiation)//GO:0045087(innate immune response)
TRIM15	ENSSSCG00000001235	protein_coding	+	chr7:22703622-22746668	43046	0.929664	0.985773	1.04166	0	0	0	22.3063	23.688	24.2235	0	0	0	100144461	znfb7	Ensembl:ENSSSCG00000001235|Vega:OTTSUSG00000002766	7	-	tripartite motif containing 15		GO:0005622(intracellular)	GO:0008270(zinc ion binding)	GO:0045087(innate immune response)//GO:1901253(negative regulation of intracellular transport of viral material)//GO:0032481(positive regulation of type I interferon production)//GO:1902187(negative regulation of viral release from host cell)//GO:1900246(positive regulation of RIG-I signaling pathway)//GO:0051092(positive regulation of NF-kappaB transcription factor activity)
TRIM40	ENSSSCG00000001236	protein_coding	+	chr7:22703622-22746668	43046	1.85988	1.63339	1.29369	0	0	0	36.8054	23.688	25.6484	0	0	0	100294687	-	Ensembl:ENSSSCG00000001236|Vega:OTTSUSG00000002768	7	7|7	tripartite motif containing 40		GO:0008385(IkappaB kinase complex)	GO:0008270(zinc ion binding)	GO:0042177(negative regulation of protein catabolic process)//GO:0032088(negative regulation of NF-kappaB transcription factor activity)//GO:0045116(protein neddylation)//GO:1900181(negative regulation of protein localization to nucleus)
GABBR1	ENSSSCG00000001242	protein_coding	-	chr7:22548567-22577116	28549	1.99061	2.47335	1.37519	7.48114	3.44048	0.0618703	24.5369	29.0717	17.0989	79.9944	36.7473	0.658708	100141417	-	Ensembl:ENSSSCG00000001242|Vega:OTTSUSG00000001253	7	-	gamma-aminobutyric acid (GABA) B receptor, 1	ssc04024(cAMP signaling pathway)//ssc04080(Neuroactive ligand-receptor interaction)//ssc04727(GABAergic synapse)//ssc04742(Taste transduction)//ssc04915(Estrogen signaling pathway)//ssc05032(Morphine addiction)	GO:0016021(integral component of membrane)//GO:0038039(G-protein coupled receptor heterodimeric complex)//GO:0042734(presynaptic membrane)//GO:0045211(postsynaptic membrane)//GO:0005737(cytoplasm)	GO:0004965(G-protein coupled GABA receptor activity)	GO:0007186(G-protein coupled receptor signaling pathway)//GO:0007214(gamma-aminobutyric acid signaling pathway)//GO:0007193(adenylate cyclase-inhibiting G-protein coupled receptor signaling pathway)
ZNRD1	ENSSSCG00000001245	protein_coding	+	chr7:22617767-22659203	41436	2.16556	1.24709	6.63684	0	0	0	11.1531	13.9975	35.6228	0	0	0	100155727	-	Ensembl:ENSSSCG00000001239	7	7|7	zinc ribbon domain containing 1	ssc00230(Purine metabolism)//ssc00240(Pyrimidine metabolism)//	GO:0005736(DNA-directed RNA polymerase I complex)	GO:0001054(RNA polymerase I activity)//GO:0003676(nucleic acid binding)//GO:0008270(zinc ion binding)	GO:0006363(termination of RNA polymerase I transcription)
ZFP57	ENSSSCG00000001247	protein_coding	-	chr7:22607419-22612064	4645	2.31801	3.33862	1.68312	0	0	0	15.6144	22.6113	11.3993	0	0	0	100141415	KRAB	-	7	7|7	ZFP57 zinc finger protein		GO:0005720(nuclear heterochromatin)	GO:0046872(metal ion binding)//GO:0003677(DNA binding)	GO:0043045(DNA methylation involved in embryo development)//GO:0006349(regulation of gene expression by genetic imprinting)//GO:0000122(negative regulation of transcription from RNA polymerase II promoter)
MOG	ENSSSCG00000001248	protein_coding	+	chr7:22595564-22606450	10886	4.91759	5.30374	7.89482	0	0	0	7.8072	8.61383	12.8242	0	0	0	100141421	-	-	7	-	myelin oligodendrocyte glycoprotein
-	ENSSSCG00000001254	protein_coding	-	chr7:22458373-22481217	22844	0	0	0	0	0	0	0	0	0	0	0	0
OR11A1	ENSSSCG00000001256	protein_coding	+	chrUn_NW_018084852v1:34682-35628	946	0	2.35285	0.444801	0	0	0	0	7.5371	1.42491	0	0	0
-	ENSSSCG00000001258	protein_coding	-	chrUn_NW_018084852v1:50465-51395	930	1.13281	0	0	0	0	0	3.34594	0	0	0	0	0
-	ENSSSCG00000001297	protein_coding	+	chrUn_NW_018085264v1:165963-166908	945	0.341949	1.30586	0	0	0	0	1.11531	4.30691	0	0	0	0
-	ENSSSCG00000001304	protein_coding	-	chrUn_NW_018084947v1:79430-80505	1075	1.07668	0.684904	0.453179	0	0	0	3.34594	2.15346	1.42491	0	0	0
-	ENSSSCG00000001341	protein_coding	-	chr7:23004250-23047651	43401	4.31289	4.211	5.42785	0	0	22.1592	27.8829	26.9182	38.4726	0	0	181.803
TRIM39	ENSSSCG00000001342	protein_coding	+	chr7:23050194-23066287	16093	7.06625	6.39658	9.20912	9.81297	2.4464	0	42.382	38.599	55.5715	61.5342	15.3114	0	100151742	-	Ensembl:ENSSSCG00000001342|Vega:OTTSUSG00000001274	7	7|7	tripartite motif containing 39		GO:0005739(mitochondrion)//GO:0005829(cytosol)	GO:0008270(zinc ion binding)//GO:0042802(identical protein binding)	GO:2001235(positive regulation of apoptotic signaling pathway)//GO:2000059(negative regulation of protein ubiquitination involved in ubiquitin-dependent protein catabolic process)
ABCF1	ENSSSCG00000001346	protein_coding	+	chr7:23126306-23143994	17688	12.8097	13.5976	17.1548	43.6526	11.6663	120.006	151.683	161.509	203.762	409.202	109.221	1119.15	100144452	-	Ensembl:ENSSSCG00000001346|Vega:OTTSUSG00000001280	7	7|7	ATP-binding cassette, sub-family F (GCN20), member 1		GO:0042788(polysomal ribosome)//GO:0005654(nucleoplasm)//GO:0005737(cytoplasm)//GO:0005635(nuclear envelope)	GO:0005524(ATP binding)//GO:0008494(translation activator activity)//GO:0016887(ATPase activity)//GO:0043022(ribosome binding)	GO:0045727(positive regulation of translation)//GO:0008152(metabolic process)//GO:0042254(ribosome biogenesis)//GO:0006413(translational initiation)
PPP1R10	ENSSSCG00000001347	protein_coding	-	chr7:23149932-23165456	15524	1.23737	2.4673	4.50363	0	0	0	15.6144	31.2251	56.9964	0	0	0	100144450	CAT53|FB19	Ensembl:ENSSSCG00000001347|Vega:OTTSUSG00000001283	7	7|7p1.1	protein phosphatase 1, regulatory subunit 10		GO:0005654(nucleoplasm)//GO:0072357(PTW/PP1 phosphatase complex)//GO:0000785(chromatin)	GO:0044822(poly(A) RNA binding)//GO:0046872(metal ion binding)//GO:0003677(DNA binding)//GO:0004864(protein phosphatase inhibitor activity)	GO:0043086(negative regulation of catalytic activity)//GO:0006351(transcription, DNA-templated)
MDC1	ENSSSCG00000001362	protein_coding	-	chr7:23230096-23243494	13398	10.4812	8.74392	12.2909	7.5628	2.16997	0	248.715	207.809	292.107	181.526	52.0587	0	100144453	-	Ensembl:ENSSSCG00000001362|Vega:OTTSUSG00000001293	7	7|7	mediator of DNA-damage checkpoint 1		GO:0005634(nucleus)//GO:0005694(chromosome)//GO:0005925(focal adhesion)	GO:0008022(protein C-terminus binding)//GO:0070975(FHA domain binding)	GO:0007049(cell cycle)//GO:0006281(DNA repair)
GNL1	ENSSSCG00000001372	protein_coding	-	chr7:23102269-23112950	10681	8.54577	5.05637	7.50301	6.40943	1.38907	13.7519	74.7261	44.1459	69.8207	47.1762	10.2076	130.424	100151741	-	Ensembl:ENSSSCG00000001372|Vega:OTTSUSG00000003617	7	7|7	guanine nucleotide binding protein-like 1			GO:0003924(GTPase activity)//GO:0005525(GTP binding)	GO:0042254(ribosome biogenesis)
DHX16	ENSSSCG00000001376	protein_coding	-	chr7:23173460-23208507	35047	4.02116	3.98047	5.04057	5.19034	1.45348	0	126.031	124.9	158.165	164.091	45.9341	0	100144456	DDX16	Ensembl:ENSSSCG00000001376|Vega:OTTSUSG00000003628	7	7|7	DEAH (Asp-Glu-Ala-His) box polypeptide 16	ssc03040(Spliceosome)	GO:0005654(nucleoplasm)//GO:0005681(spliceosomal complex)	GO:0005524(ATP binding)//GO:0044822(poly(A) RNA binding)//GO:0004004(ATP-dependent RNA helicase activity)//GO:0008026(ATP-dependent helicase activity)	GO:0006397(mRNA processing)//GO:0008152(metabolic process)//GO:0008380(RNA splicing)//GO:0006396(RNA processing)
TUBB	ENSSSCG00000001379	protein_coding	+	chr7:23248026-23294218	46192	3.22988	5.38398	4.93295	0	0	19.4664	44.6126	62.4502	62.6961	0	0	289.832	733686	TUBB2A	Ensembl:ENSSSCG00000001379|Vega:OTTSUSG00000003622	7	-	tubulin, beta class I	ssc04145(Phagosome)//ssc04540(Gap junction)	GO:0005641(nuclear envelope lumen)//GO:0044297(cell body)//GO:0070062(extracellular exosome)//GO:0036464(cytoplasmic ribonucleoprotein granule)//GO:0005874(microtubule)	GO:0031625(ubiquitin protein ligase binding)//GO:0005200(structural constituent of cytoskeleton)//GO:0003924(GTPase activity)//GO:0005525(GTP binding)//GO:0005515(protein binding)//GO:0042288(MHC class I protein binding)	GO:0051225(spindle assembly)//GO:0008152(metabolic process)
DDR1	ENSSSCG00000001382	protein_coding	+	chr7:23373582-23394965	21383	1.50182	1.61249	1.57541	0	0	0	43.4973	37.6855	45.5972	0	0	0	100144462	DDR	Ensembl:ENSSSCG00000001382|Vega:OTTSUSG00000001299	7	7|7	discoidin domain receptor tyrosine kinase 1		GO:0016021(integral component of membrane)	GO:0005524(ATP binding)//GO:0004714(transmembrane receptor protein tyrosine kinase activity)	GO:0018108(peptidyl-tyrosine phosphorylation)//GO:0007169(transmembrane receptor protein tyrosine kinase signaling pathway)
GTF2H4	ENSSSCG00000001383	protein_coding	+	chr7:23398384-23404128	5744	1.26828	0.173883	0.690327	0	0	0	7.8072	1.07673	4.27473	0	0	0	100144458	TFIIH	Ensembl:ENSSSCG00000001383|Vega:OTTSUSG00000001300	7	7|7	general transcription factor IIH, polypeptide 4, 52kDa	ssc03022(Basal transcription factors)//ssc03420(Nucleotide excision repair)//ssc05203(Viral carcinogenesis)
VARS2	ENSSSCG00000001384	protein_coding	+	chr7:23405022-23562074	157052	2.06683	1.98588	2.18285	1.74543	0.557428	0	64.6883	61.3735	68.3957	54.3552	17.3529	0	100144457	VARS	Ensembl:ENSSSCG00000001384|Vega:OTTSUSG00000001301	7	7|7	valyl-tRNA synthetase 2, mitochondrial	ssc00970(Aminoacyl-tRNA biosynthesis)	GO:0005739(mitochondrion)	GO:0002161(aminoacyl-tRNA editing activity)//GO:0005524(ATP binding)//GO:0004832(valine-tRNA ligase activity)	GO:0006438(valyl-tRNA aminoacylation)//GO:0006450(regulation of translational fidelity)
C6orf15	ENSSSCG00000001388	protein_coding	-	chr7:23405022-23562074	157052	1.6088	0.660662	1.16571	0	0	0	7.8072	3.23018	5.69964	0	0	0
CCHCR1	ENSSSCG00000001391	protein_coding	-	chr7:23405022-23562074	157052	243.785	193.698	249.947	450.513	211.588	387.937	2656.68	2117.92	2732.98	5032.47	2361.01	4237.47	100153563	-	Ensembl:ENSSSCG00000001391|Vega:OTTSUSG00000001309	7	7|7	coiled-coil alpha-helical rod protein 1		GO:0005634(nucleus)//GO:0005814(centriole)		GO:0007275(multicellular organism development)//GO:0030154(cell differentiation)
TCF19	ENSSSCG00000001392	protein_coding	+	chr7:23405022-23562074	157052	1.97807	1.52114	3.18728	0	0	46.7355	16.7297	12.9207	27.0733	0	0	405.764	100152381	SC1	Ensembl:ENSSSCG00000001392|Vega:OTTSUSG00000001310	7	7|7	transcription factor 19		GO:0005634(nucleus)	GO:0008270(zinc ion binding)	GO:0006351(transcription, DNA-templated)//GO:0006355(regulation of transcription, DNA-templated)
-	ENSSSCG00000001393	protein_coding	-	chr7:23564907-23570600	5693	2.63702	0.280178	0	0	0	0	10.0378	1.07673	0	0	0	0
-	ENSSSCG00000001394	protein_coding	+	chr7:23596300-23609638	13338	5.30414	5.72144	4.90213	0	0	0	24.5369	23.688	19.9488	0	0	0
-	ENSSSCG00000001395	protein_coding	-	chr7:23616983-23621159	4176	0.342364	2.9417	3.02778	0	0	0	1.11531	9.69055	9.97438	0	0	0
-	ENSSSCG00000001396	protein_coding	+	chr7:23622447-23628588	6141	1.96058	4.36911	3.55747	0	0	0	31.2288	22.6113	22.7986	0	0	0
-	ENSSSCG00000001398	protein_coding	-	chr7:23631151-23649347	18196	7.15467	8.13897	3.90111	5.9133	12.5221	0	59.1117	63.527	56.9964	108.71	55.121	0
DDX39B	ENSSSCG00000001400	protein_coding	-	chr7:23654599-23685087	30488	2.71293	2.51711	3.69522	0	0	0	54.6504	44.1459	62.6961	0	0	0	448813	BAT1	Ensembl:ENSSSCG00000001400|Vega:OTTSUSG00000001318	7	7|7	DEAD (Asp-Glu-Ala-Asp) box polypeptide 39B	ssc03013(RNA transport)//ssc03015(mRNA surveillance pathway)//ssc03040(Spliceosome)//ssc05164(Influenza A)	GO:0000346(transcription export complex)//GO:0005687(U4 snRNP)//GO:0005688(U6 snRNP)//GO:0016607(nuclear speck)//GO:0005681(spliceosomal complex)//GO:0005737(cytoplasm)	GO:0003676(nucleic acid binding)//GO:0005524(ATP binding)//GO:0030621(U4 snRNA binding)//GO:0017070(U6 snRNA binding)//GO:0043008(ATP-dependent protein binding)//GO:0044822(poly(A) RNA binding)//GO:0004004(ATP-dependent RNA helicase activity)	GO:0000245(spliceosomal complex assembly)//GO:0006406(mRNA export from nucleus)//GO:0006974(cellular response to DNA damage stimulus)//GO:0000398(mRNA splicing, via spliceosome)//GO:0046784(viral mRNA export from host cell nucleus)//GO:0032786(positive regulation of DNA-templated transcription, elongation)//GO:0010501(RNA secondary structure unwinding)//GO:0010468(regulation of gene expression)//…
ATP6V1G2-DDX39B	ENSSSCG00000001401	protein_coding	-	chr7:23654599-23685087	30488	0.79567	1.90793	3.02983	0	0	0	4.46126	10.7673	17.0989	0	0	0
NFKBIL1	ENSSSCG00000001402	protein_coding	+	chr7:23654599-23685087	30488	19.9112	15.9662	24.9693	10.748	4.56901	43.8498	118.223	94.7521	146.766	62.5597	26.5397	249.65	100154350	IkappaBL|ikbl	Ensembl:ENSSSCG00000001402|Vega:OTTSUSG00000001320	7	7|7	nuclear factor of kappa light polypeptide gene enhancer in B-cells inhibitor-like 1		GO:0005654(nucleoplasm)//GO:0005634(nucleus)//GO:0045111(intermediate filament cytoskeleton)//GO:0005829(cytosol)		GO:0007249(I-kappaB kinase/NF-kappaB signaling)//GO:0032088(negative regulation of NF-kappaB transcription factor activity)//GO:0032720(negative regulation of tumor necrosis factor production)//GO:0031665(negative regulation of lipopolysaccharide-mediated signaling pathway)//GO:0034122(negative regulation of toll-like receptor signaling pathway)//GO:0071222(cellular response to lipopolysaccharide)
LTA	ENSSSCG00000001403	protein_coding	+	chr7:23687547-23706738	19191	1.70387	1.99808	3.3653	0	0	0	10.0378	11.844	19.9488	0	0	0	407742	TNFB	Ensembl:ENSSSCG00000001403|Vega:OTTSUSG00000001321	7	7|7p11-q11	lymphotoxin alpha	ssc04060(Cytokine-cytokine receptor interaction)//ssc04064(NF-kappa B signaling pathway)//ssc04668(TNF signaling pathway)//ssc04940(Type I diabetes mellitus)//ssc05166(HTLV-I infection)//ssc05168(Herpes simplex infection)	GO:0016020(membrane)//GO:0005615(extracellular space)	GO:0005164(tumor necrosis factor receptor binding)//GO:0005125(cytokine activity)	GO:0044130(negative regulation of growth of symbiont in host)//GO:0032729(positive regulation of interferon-gamma production)//GO:0050830(defense response to Gram-positive bacterium)//GO:0006959(humoral immune response)//GO:0048535(lymph node development)//GO:0002925(positive regulation of humoral immune response mediated by circulating immunoglobulin)//GO:0002876(positive regulation of chronic i…
TNF	ENSSSCG00000001404	protein_coding	+	chr7:23687547-23706738	19191	1.53406	2.16487	0.781336	0	0	0	16.7297	23.688	8.54947	0	0	0	397086	TNFa	Ensembl:ENSSSCG00000001404|Vega:OTTSUSG00000001322	7	7|7p11-q11	tumor necrosis factor	ssc04010(MAPK signaling pathway)//ssc04060(Cytokine-cytokine receptor interaction)//ssc04064(NF-kappa B signaling pathway)//ssc04071(Sphingolipid signaling pathway)//ssc04150(mTOR signaling pathway)//ssc04210(Apoptosis)//ssc04350(TGF-beta signaling pathway)//ssc04380(Osteoclast differentiation)//ssc04612(Antigen processing and presentation)//ssc04620(Toll-like receptor signaling pathway)//ssc0462…	GO:0001891(phagocytic cup)//GO:0009897(external side of plasma membrane)//GO:0005887(integral component of plasma membrane)//GO:0055037(recycling endosome)//GO:0045121(membrane raft)//GO:0005615(extracellular space)	GO:0002020(protease binding)//GO:0005164(tumor necrosis factor receptor binding)//GO:0042802(identical protein binding)//GO:0005125(cytokine activity)//GO:0044212(transcription regulatory region DNA binding)	GO:0050715(positive regulation of cytokine secretion)//GO:0000060(protein import into nucleus, translocation)//GO:0051798(positive regulation of hair follicle development)//GO:0071230(cellular response to amino acid stimulus)//GO:0045080(positive regulation of chemokine biosynthetic process)//GO:2000343(positive regulation of chemokine (C-X-C motif) ligand 2 production)//GO:0043243(positive regul…
LTB	ENSSSCG00000001405	protein_coding	-	chr7:23687547-23706738	19191	2.16221	1.92848	1.17788	0	0	0	15.6144	13.9975	8.54947	0	0	0	100155581	LT-b|LT-beta|TNF-C|TNFC|TNFSF3	Ensembl:ENSSSCG00000001405|Vega:OTTSUSG00000001323	7	7|7	lymphotoxin beta (TNF superfamily, member 3)	ssc04060(Cytokine-cytokine receptor interaction)//ssc04064(NF-kappa B signaling pathway)//ssc05323(Rheumatoid arthritis)	GO:0016020(membrane)//GO:0016021(integral component of membrane)//GO:0005615(extracellular space)	GO:0005164(tumor necrosis factor receptor binding)//GO:0005125(cytokine activity)	GO:0006955(immune response)//GO:0048535(lymph node development)//GO:0010467(gene expression)//GO:0045084(positive regulation of interleukin-12 biosynthetic process)//GO:0043588(skin development)
-	ENSSSCG00000001407	protein_coding	-	chr7:23713256-23716035	2779	0.779161	1.48546	0.982879	0	0	0	2.23063	4.30691	2.84982	0	0	0
PRRC2A	ENSSSCG00000001409	protein_coding	+	chr7:23742342-23755885	13543	4.91149	7.97649	6.94313	1.04654	0.320651	23.3895	123.8	201.348	175.264	26.6648	8.16607	594.814	100137083	-	Ensembl:ENSSSCG00000001409|Vega:OTTSUSG00000001328	7	7|7	proline-rich coiled-coil 2A		GO:0016020(membrane)//GO:0043231(intracellular membrane-bounded organelle)//GO:0070062(extracellular exosome)//GO:0005737(cytoplasm)	GO:0044822(poly(A) RNA binding)
BAG6	ENSSSCG00000001410	protein_coding	-	chr7:23756983-23768515	11532	126.94	74.9288	102.148	287.384	334.582	148.114	1650.67	981.976	1337.99	3817.17	4604.64	1943.85	100153950	BAT3	Ensembl:ENSSSCG00000001410|Vega:OTTSUSG00000001329	7	7|7	BCL2-associated athanogene 6		GO:0005654(nucleoplasm)//GO:0016020(membrane)//GO:0005634(nucleus)//GO:0071818(BAT3 complex)//GO:0005829(cytosol)	GO:0031593(polyubiquitin binding)//GO:1990381(ubiquitin-specific protease binding)//GO:0031625(ubiquitin protein ligase binding)//GO:0043022(ribosome binding)//GO:0030544(Hsp70 protein binding)//GO:0070628(proteasome binding)//GO:0051787(misfolded protein binding)	GO:0045861(negative regulation of proteolysis)//GO:0016568(chromatin modification)//GO:0007283(spermatogenesis)//GO:0032435(negative regulation of proteasomal ubiquitin-dependent protein catabolic process)//GO:0018393(internal peptidyl-lysine acetylation)//GO:0043066(negative regulation of apoptotic process)//GO:0001822(kidney development)//GO:0002376(immune system process)//GO:0070059(intrinsic …
APOM	ENSSSCG00000001411	protein_coding	+	chr7:23769615-23849100	79485	2.32316	2.10145	1.39049	9.24374	1.48651	0	18.9604	17.2277	11.3993	63.5853	10.2076	0	692188	-	Ensembl:ENSSSCG00000001411|Vega:OTTSUSG00000001330	7	7|7	apolipoprotein M		GO:0034362(low-density lipoprotein particle)//GO:0034361(very-low-density lipoprotein particle)//GO:0034365(discoidal high-density lipoprotein particle)//GO:0070062(extracellular exosome)//GO:0034366(spherical high-density lipoprotein particle)	GO:0016209(antioxidant activity)//GO:0005543(phospholipid binding)//GO:0005319(lipid transporter activity)	GO:0043691(reverse cholesterol transport)//GO:0034445(negative regulation of plasma lipoprotein particle oxidation)//GO:0098869(cellular oxidant detoxification)//GO:0042157(lipoprotein metabolic process)//GO:0034380(high-density lipoprotein particle assembly)//GO:0034375(high-density lipoprotein particle remodeling)//GO:0034384(high-density lipoprotein particle clearance)//GO:0033344(cholesterol …
GPANK1	ENSSSCG00000001413	protein_coding	-	chr7:23769615-23849100	79485	29.7418	23.8788	33.0458	17.5351	4.87208	14.6854	204.103	164.739	227.986	125.119	34.7058	104.076	100156389	BAT4	Ensembl:ENSSSCG00000001413|Vega:OTTSUSG00000001331	7	7|7	G patch domain and ankyrin repeats 1
-	ENSSSCG00000001414	protein_coding	+	chr7:23769615-23849100	79485	6.95584	8.62947	9.65692	0	0	0	23.4216	36.6088	41.3224	0	0	0
LY6G5C	ENSSSCG00000001416	protein_coding	-	chr7:23769615-23849100	79485	0	0.822994	1.08868	0	0	0	0	1.07673	1.42491	0	0	0	100521803	-	Ensembl:ENSSSCG00000001416|Vega:OTTSUSG00000001334	7	-	lymphocyte antigen 6 complex, locus G5C
NEU1	ENSSSCG00000001418	protein_coding	-	chr7:23953720-23958659	4939	2.17761	2.68922	1.97711	0	0	0	15.6144	19.3811	14.2491	0	0	0	100124381	-	Ensembl:ENSSSCG00000001418|Vega:OTTSUSG00000001336	7	7|7	sialidase 1 (lysosomal sialidase)	ssc00511(Other glycan degradation)//ssc00600(Sphingolipid metabolism)//ssc04142(Lysosome)	GO:0005764(lysosome)//GO:0070062(extracellular exosome)//GO:0016020(membrane)//GO:0005886(plasma membrane)//GO:0043202(lysosomal lumen)//GO:0005765(lysosomal membrane)//GO:0030054(cell junction)//GO:0016023(cytoplasmic, membrane-bounded vesicle)	GO:0004308(exo-alpha-sialidase activity)//GO:0052795(exo-alpha-(2->6)-sialidase activity)//GO:0052796(exo-alpha-(2->8)-sialidase activity)//GO:0052794(exo-alpha-(2->3)-sialidase activity)	GO:0009313(oligosaccharide catabolic process)//GO:0006689(ganglioside catabolic process)
SLC44A4	ENSSSCG00000001419	protein_coding	-	chr7:23958940-23992666	33726	0.704059	1.56857	0.948504	8.1218	2.61542	0	8.45414	17.5121	11.6332	101.531	32.6643	0	100124377	C7H6orf29|CTL4	Ensembl:ENSSSCG00000001419|Vega:OTTSUSG00000001337	7	7|7	solute carrier family 44, member 4	ssc05231(Choline metabolism in cancer)	GO:0005623(cell)//GO:0016021(integral component of membrane)//GO:0070062(extracellular exosome)		GO:0061526(acetylcholine secretion)//GO:0030307(positive regulation of cell growth)//GO:0008292(acetylcholine biosynthetic process)
EHMT2	ENSSSCG00000001420	protein_coding	-	chr7:23958940-23992666	33726	2.93395	4.38643	4.8292	2.75756	1.33637	16.0446	40.6197	61.089	65.312	37.9461	18.3737	220.009	100124382	BAT8|G9a	Ensembl:ENSSSCG00000001420|Vega:OTTSUSG00000001338	7	7|7	euchromatic histone-lysine N-methyltransferase 2	ssc00310(Lysine degradation)//	GO:0005654(nucleoplasm)//GO:0005634(nucleus)//GO:0005694(chromosome)//GO:0045111(intermediate filament cytoskeleton)	GO:0018024(histone-lysine N-methyltransferase activity)//GO:0008270(zinc ion binding)//GO:0046976(histone methyltransferase activity (H3-K27 specific))//GO:0000977(RNA polymerase II regulatory region sequence-specific DNA binding)//GO:0046974(histone methyltransferase activity (H3-K9 specific))	GO:0070734(histone H3-K27 methylation)//GO:0009566(fertilization)//GO:0007286(spermatid development)//GO:0051567(histone H3-K9 methylation)//GO:0034968(histone lysine methylation)//GO:0007130(synaptonemal complex assembly)//GO:0006357(regulation of transcription from RNA polymerase II promoter)//GO:0035265(organ growth)//GO:0010424(DNA methylation on cytosine within a CG sequence)
ZBTB12	ENSSSCG00000001421	protein_coding	-	chr7:23994529-23996980	2451	1.69975	1.63268	0.589259	0	0	0	12.2685	11.844	4.27473	0	0	0	100124380	-	Ensembl:ENSSSCG00000001421	7	7|7	zinc finger and BTB domain containing 12			GO:0003676(nucleic acid binding)//GO:0046872(metal ion binding)
C2	ENSSSCG00000001422	protein_coding	+	chr7:24020322-24067398	47076	0.605297	0.489564	0.256922	0	0	0	6.69189	5.43028	2.84982	0	0	0	448981	-	Ensembl:ENSSSCG00000001422|Vega:OTTSUSG00000001339	7	7|7	complement component 2	ssc04610(Complement and coagulation cascades)//ssc05133(Pertussis)//ssc05150(Staphylococcus aureus infection)//ssc05322(Systemic lupus erythematosus)	GO:0070062(extracellular exosome)	GO:0004252(serine-type endopeptidase activity)	GO:0006508(proteolysis)//GO:2000427(positive regulation of apoptotic cell clearance)//GO:0006956(complement activation)
NELFE	ENSSSCG00000001423	protein_coding	-	chr7:24020322-24067398	47076	9.97662	8.54147	9.3185	7.66218	1.27338	0	68.0342	54.9131	65.5459	49.2273	8.16607	0	100124384	RDBP	Ensembl:ENSSSCG00000001423|Vega:OTTSUSG00000001342	7	7|7	negative elongation factor complex member E		GO:0005739(mitochondrion)//GO:0032021(NELF complex)	GO:0044822(poly(A) RNA binding)//GO:0000166(nucleotide binding)//GO:0003676(nucleic acid binding)	GO:0034244(negative regulation of transcription elongation from RNA polymerase II promoter)//GO:1900364(negative regulation of mRNA polyadenylation)
SKIV2L	ENSSSCG00000001424	protein_coding	+	chr7:24020322-24067398	47076	2.15444	1.84523	2.76691	0	0	0	59.1117	49.4305	76.0177	0	0	0	100124376	-	Ensembl:ENSSSCG00000001424|Vega:OTTSUSG00000001343	7	7|7	SKI2 homolog, superkiller viralicidic activity 2-like	ssc03018(RNA degradation)	GO:0005654(nucleoplasm)//GO:0055087(Ski complex)	GO:0005524(ATP binding)//GO:0003723(RNA binding)//GO:0003724(RNA helicase activity)	GO:0006401(RNA catabolic process)
DXO	ENSSSCG00000001425	protein_coding	-	chr7:24020322-24067398	47076	4.63948	4.35855	5.90727	1.18122	0	0	32.3441	30.1484	41.3224	8.20455	0	0	100124385	DOM3Z	Ensembl:ENSSSCG00000001425|Vega:OTTSUSG00000001344	7	7|7	decapping exoribonuclease
STK19	ENSSSCG00000001426	protein_coding	+	chr7:24020322-24067398	47076	4.17626e-196	0.475492	0.335972	0	0	14.9338	2.90882e-195	3.32922	2.35239	0	0	107.369	100144527	-	Ensembl:ENSSSCG00000001426|Vega:OTTSUSG00000001345	7	7|7	serine/threonine kinase 19			GO:0016301(kinase activity)	GO:0016310(phosphorylation)
C4A	ENSSSCG00000001427	protein_coding	+	chr7:24068069-24086128	18059	0.886794	1.08539	0.87053	1.58627	0.371624	0	28.9982	35.532	28.4982	52.304	12.2491	0	445467	C4	Ensembl:ENSSSCG00000001427|Vega:OTTSUSG00000001346	7	7|7	complement component 4A (Rodgers blood group)	ssc04610(Complement and coagulation cascades)//ssc05133(Pertussis)//ssc05150(Staphylococcus aureus infection)//ssc05322(Systemic lupus erythematosus)	GO:0005615(extracellular space)	GO:0004866(endopeptidase inhibitor activity)	GO:0010951(negative regulation of endopeptidase activity)
CYP21A2	ENSSSCG00000001428	protein_coding	+	chr7:24086257-24159027	72770	0.437708	0.841112	0.742061	0	0.129125	0	3.34594	6.46037	5.69964	0	1.02076	0	403337	CYP21	Ensembl:ENSSSCG00000001428|Vega:OTTSUSG00000001347	7	7|7	cytochrome P450, family 21, subfamily A, polypepide 2	ssc00140(Steroid hormone biosynthesis)//		GO:0004497(monooxygenase activity)//GO:0005506(iron ion binding)//GO:0016705(oxidoreductase activity, acting on paired donors, with incorporation or reduction of molecular oxygen)//GO:0020037(heme binding)	GO:0055114(oxidation-reduction process)
ATF6B	ENSSSCG00000001430	protein_coding	-	chr7:24161052-24171742	10690	1.60187	3.67932	1.73136	0	102.923	0	15.6144	30.1484	17.0989	0	744.133	0	100144516	CREBL1	Ensembl:ENSSSCG00000001430|Vega:OTTSUSG00000001349	7	7|7	activating transcription factor 6 beta	ssc04022(cGMP-PKG signaling pathway)//ssc04141(Protein processing in endoplasmic reticulum)//ssc04151(PI3K-Akt signaling pathway)//	GO:0032993(protein-DNA complex)//GO:0005634(nucleus)//GO:0005789(endoplasmic reticulum membrane)//GO:0012505(endomembrane system)	GO:0043565(sequence-specific DNA binding)//GO:0035497(cAMP response element binding)//GO:0003700(transcription factor activity, sequence-specific DNA binding)	GO:0006357(regulation of transcription from RNA polymerase II promoter)//GO:0030968(endoplasmic reticulum unfolded protein response)
-	ENSSSCG00000001431	protein_coding	-	chr7:24172237-24173405	1168	4.03894	4.63816	3.75093	0	0	20.6663	16.7297	19.3811	15.674	0	0	90.243
-	ENSSSCG00000001433	protein_coding	+	chr7:24188607-24204978	16371	4.23461	4.15696	3.9143	0	0	27.1548	56.8811	55.9899	52.7217	0	0	370.853
EGFL8	ENSSSCG00000001434	protein_coding	+	chr7:24188607-24204978	16371	1.67703	2.52435	2.73321	3.53768	1.45339	0	7.8072	11.844	12.8242	17.4347	7.14531	0	100144521	-	Ensembl:ENSSSCG00000001434|Vega:OTTSUSG00000001353	7	7|7	EGF-like-domain, multiple 8		GO:0005576(extracellular region)	GO:0005509(calcium ion binding)
AGPAT1	ENSSSCG00000001435	protein_coding	-	chr7:24205839-24209627	3788	7.31861	8.02215	7.8519	8.02832	0.925306	0	23.4216	26.9182	24.2235	26.6648	3.06228	0	613128	-	Ensembl:ENSSSCG00000001435|Vega:OTTSUSG00000001354	7	7|7	1-acylglycerol-3-phosphate O-acyltransferase 1	ssc00561(Glycerolipid metabolism)//ssc00564(Glycerophospholipid metabolism)//	GO:0016021(integral component of membrane)	GO:0016746(transferase activity, transferring acyl groups)//GO:0003841(1-acylglycerol-3-phosphate O-acyltransferase activity)	GO:0001819(positive regulation of cytokine production)//GO:0008152(metabolic process)//GO:0008654(phospholipid biosynthetic process)//GO:0046474(glycerophospholipid biosynthetic process)
RNF5	ENSSSCG00000001436	protein_coding	+	chr7:24215489-24221082	5593	0.745929	1.42861	0.945276	0	0	0	3.34594	6.46037	4.27473	0	0	0	100144528	-	Ensembl:ENSSSCG00000001436|Vega:OTTSUSG00000001355	7	7|7	ring finger protein 5, E3 ubiquitin protein ligase	ssc04141(Protein processing in endoplasmic reticulum)	GO:0016021(integral component of membrane)//GO:0036513(Derlin-1 retrotranslocation complex)	GO:0004842(ubiquitin-protein transferase activity)//GO:0008270(zinc ion binding)	GO:0070936(protein K48-linked ubiquitination)//GO:0010507(negative regulation of autophagy)//GO:0070534(protein K63-linked ubiquitination)//GO:0009617(response to bacterium)//GO:0071712(ER-associated misfolded protein catabolic process)//GO:0031648(protein destabilization)//GO:2000785(regulation of autophagosome assembly)
AGER	ENSSSCG00000001437	protein_coding	-	chr7:24215489-24221082	5593	2.80189	2.18525	2.44695	0	0	0	17.845	13.9975	15.674	0	0	0	396591	RAGE	Ensembl:ENSSSCG00000001437|Vega:OTTSUSG00000001356	7	7|7	advanced glycosylation end product-specific receptor		GO:0016021(integral component of membrane)//GO:0005576(extracellular region)	GO:1904599(advanced glycation end-product binding)//GO:0008201(heparin binding)//GO:0042802(identical protein binding)//GO:0044548(S100 protein binding)	GO:0014002(astrocyte development)//GO:0031175(neuron projection development)//GO:0051101(regulation of DNA binding)//GO:0043507(positive regulation of JUN kinase activity)//GO:0001666(response to hypoxia)//GO:0071639(positive regulation of monocyte chemotactic protein-1 production)//GO:0050930(induction of positive chemotaxis)//GO:0006954(inflammatory response)//GO:1904597(negative regulation of …
PBX2	ENSSSCG00000001438	protein_coding	-	chr7:24221564-24226940	5376	4.75673	4.00353	3.00671	0	0	0	35.6901	40.9157	24.2235	0	0	0	100144541	-	-	7	7|7	pre-B-cell leukemia homeobox 2		GO:0005667(transcription factor complex)//GO:0005634(nucleus)	GO:0008134(transcription factor binding)//GO:0043565(sequence-specific DNA binding)//GO:0003682(chromatin binding)//GO:0003700(transcription factor activity, sequence-specific DNA binding)	GO:0009954(proximal/distal pattern formation)//GO:0045944(positive regulation of transcription from RNA polymerase II promoter)//GO:0030326(embryonic limb morphogenesis)
GPSM3	ENSSSCG00000001439	protein_coding	-	chr7:24227572-24229776	2204	2.00639	1.31459	1.52774	0	0	0	11.1531	3.23018	8.54947	0	0	0	100144533	-	Ensembl:ENSSSCG00000001439|Vega:OTTSUSG00000001358	7	7|7	G-protein signaling modulator 3			GO:0030695(GTPase regulator activity)	GO:0050790(regulation of catalytic activity)
NOTCH4	ENSSSCG00000001440	protein_coding	-	chr7:24231883-24256141	24258	1.20408	2.04264	1.0444	1.88218	0.435887	0	27.8829	47.376	24.2235	44.0995	10.2076	0	100144522	-	Ensembl:ENSSSCG00000001440|Vega:OTTSUSG00000001359	7	7|7	notch 4	ssc04320(Dorso-ventral axis formation)//ssc04330(Notch signaling pathway)//ssc04919(Thyroid hormone signaling pathway)//ssc05206(MicroRNAs in cancer)	GO:0005783(endoplasmic reticulum)//GO:0016021(integral component of membrane)//GO:0031410(cytoplasmic vesicle)//GO:0009986(cell surface)	GO:0005509(calcium ion binding)//GO:0005112(Notch binding)	GO:0032880(regulation of protein localization)//GO:0045766(positive regulation of angiogenesis)//GO:0070613(regulation of protein processing)//GO:0030154(cell differentiation)//GO:0007219(Notch signaling pathway)//GO:0030879(mammary gland development)//GO:0045746(negative regulation of Notch signaling pathway)
-	ENSSSCG00000001441	protein_coding	+	chr7:24274148-24286960	12812	1.0788	1.55307	1.82689	0	0	0	6.69189	9.69055	11.3993	0	0	0
-	ENSSSCG00000001444	protein_coding	-	chr7:24408484-24410008	1524	3.21666	2.69943	5.10328	0	0	0	17.845	15.0742	28.4982	0	0	0
-	ENSSSCG00000001447	protein_coding	+	chr7:24762709-24810227	47518	3.63512	1.43363	2.53171	0.772913	0.213798	0	63.5729	26.9182	48.447	18.4602	5.10379	0
HLA-DRA	ENSSSCG00000001453	protein_coding	+	chr7:24825010-24830844	5834	0.885426	0.212139	0	0	0	0	4.46126	1.07673	0	0	0	0
-	ENSSSCG00000001455	protein_coding	-	chr7:24868655-24914037	45382	2.54306	1.80933	6.37746	0	0	0	10.0378	6.46037	21.3737	0	0	0
-	ENSSSCG00000001456	protein_coding	+	chr7:24939675-25037892	98217	5.6165	2.42932	2.22566	0	0	0	31.2288	13.9975	12.8242	0	0	0
SLA-DQB1	ENSSSCG00000001457	protein_coding	-	chr7:24939675-25037892	98217	0.765469	1.22144	3.16132	0	0	0	3.34594	5.38364	7.12456	0	0	0	100037921	SLA-DQB|SLADQB	Ensembl:ENSSSCG00000001457|Vega:OTTSUSG00000001376	7	7|7q1.1	SLA-DQ beta1 domain	ssc04145(Phagosome)//ssc04514(Cell adhesion molecules (CAMs))//ssc04612(Antigen processing and presentation)//ssc04672(Intestinal immune network for IgA production)//ssc04940(Type I diabetes mellitus)//ssc05140(Leishmaniasis)//ssc05145(Toxoplasmosis)//ssc05150(Staphylococcus aureus infection)//ssc05152(Tuberculosis)//ssc05164(Influenza A)//ssc05166(HTLV-I infection)//ssc05168(Herpes simplex infec…
-	ENSSSCG00000001458	protein_coding	+	chr7:24939675-25037892	98217	1.23668	0.710585	1.2538	0	0	0	5.57657	3.23018	5.69964	0	0	0
HLA-DOB	ENSSSCG00000001459	protein_coding	-	chr7:24939675-25037892	98217	3.06802	1.2546	2.7809	1.1037	0.366437	0	22.3063	16.1509	29.9231	18.4602	6.12455	0
PSMB9	ENSSSCG00000001463	protein_coding	+	chr7:25045173-25077233	32060	1.39832	2.45617	1.77291	0	0	0	6.69189	11.844	8.54947	0	0	0	654294	LMP2	Ensembl:ENSSSCG00000001468|Vega:OTTSUSG00000001386	7	-	proteasome subunit beta 9	ssc03050(Proteasome)	GO:0005634(nucleus)//GO:0005839(proteasome core complex)//GO:0005737(cytoplasm)	GO:0004298(threonine-type endopeptidase activity)	GO:0051603(proteolysis involved in cellular protein catabolic process)
SLA-DMB	ENSSSCG00000001469	protein_coding	-	chr7:25119277-25125106	5829	1.32507	1.48172	3.08131	0	0	0	6.69189	7.5371	15.674	0	0	0	100135050	DMB	Ensembl:ENSSSCG00000001469|Vega:OTTSUSG00000001387	7	7|7q1.1	MHC class II, DM beta	ssc04145(Phagosome)//ssc04514(Cell adhesion molecules (CAMs))//ssc04612(Antigen processing and presentation)//ssc04672(Intestinal immune network for IgA production)//ssc04940(Type I diabetes mellitus)//ssc05140(Leishmaniasis)//ssc05145(Toxoplasmosis)//ssc05150(Staphylococcus aureus infection)//ssc05152(Tuberculosis)//ssc05164(Influenza A)//ssc05166(HTLV-I infection)//ssc05168(Herpes simplex infec…	GO:0016021(integral component of membrane)//GO:0042613(MHC class II protein complex)		GO:0002504(antigen processing and presentation of peptide or polysaccharide antigen via MHC class II)//GO:0006955(immune response)
SLA-DMA	ENSSSCG00000001470	protein_coding	-	chr7:25133493-25138086	4593	1.73105	1.10367	1.35374	0	0	0	6.69189	4.30691	5.69964	0	0	0	445528	DMA	Ensembl:ENSSSCG00000001470|Vega:OTTSUSG00000001388	7	7|7q1.1	SLA-DM alpha chain	ssc04145(Phagosome)//ssc04514(Cell adhesion molecules (CAMs))//ssc04612(Antigen processing and presentation)//ssc04672(Intestinal immune network for IgA production)//ssc04940(Type I diabetes mellitus)//ssc05140(Leishmaniasis)//ssc05145(Toxoplasmosis)//ssc05150(Staphylococcus aureus infection)//ssc05152(Tuberculosis)//ssc05164(Influenza A)//ssc05166(HTLV-I infection)//ssc05168(Herpes simplex infec…	GO:0016021(integral component of membrane)//GO:0070062(extracellular exosome)//GO:0009986(cell surface)//GO:0010008(endosome membrane)//GO:0005770(late endosome)//GO:0005765(lysosomal membrane)//GO:0042613(MHC class II protein complex)//GO:0005771(multivesicular body)	GO:0023026(MHC class II protein complex binding)	GO:0048839(inner ear development)//GO:0050778(positive regulation of immune response)//GO:0045582(positive regulation of T cell differentiation)//GO:0045059(positive thymic T cell selection)//GO:0002503(peptide antigen assembly with MHC class II protein complex)//GO:0051085(chaperone mediated protein folding requiring cofactor)//GO:0006955(immune response)//GO:0002504(antigen processing and prese…
BRD2	ENSSSCG00000001471	protein_coding	+	chr7:25150657-25165433	14776	9.70193	12.8629	14.9589	23.4979	65.137	4.41781	195.18	251.954	287.832	463.557	1200.41	81.0211	100141307	RING3	Ensembl:ENSSSCG00000001471|Vega:OTTSUSG00000001389	7	7|7	bromodomain containing 2		GO:0005634(nucleus)//GO:0005737(cytoplasm)	GO:0070577(lysine-acetylated histone binding)//GO:0003682(chromatin binding)	GO:0006357(regulation of transcription from RNA polymerase II promoter)//GO:0006334(nucleosome assembly)
SLA-DOA	ENSSSCG00000001472	protein_coding	-	chr7:25178085-25182954	4869	1.86159	1.32001	0.124775	0	0	0	21.191	15.0742	1.42491	0	0	0	100157996	SLA	Ensembl:ENSSSCG00000001472|Vega:OTTSUSG00000001390	7	7|7	major histocompatibility complex, class II, DO alpha	ssc04145(Phagosome)//ssc04514(Cell adhesion molecules (CAMs))//ssc04612(Antigen processing and presentation)//ssc04672(Intestinal immune network for IgA production)//ssc04940(Type I diabetes mellitus)//ssc05140(Leishmaniasis)//ssc05145(Toxoplasmosis)//ssc05150(Staphylococcus aureus infection)//ssc05152(Tuberculosis)//ssc05164(Influenza A)//ssc05166(HTLV-I infection)//ssc05168(Herpes simplex infec…
COL11A2	ENSSSCG00000001473	protein_coding	-	chr7:25203599-25234855	31256	0.618126	0.693978	0.317006	2.30193	0.666835	0	16.7297	19.3811	8.54947	56.4063	16.3321	0	100520915	-	Ensembl:ENSSSCG00000001473|Vega:OTTSUSG00000001391	7	-	collagen, type XI, alpha 2	ssc04974(Protein digestion and absorption)	GO:0005578(proteinaceous extracellular matrix)//GO:0005581(collagen trimer)	GO:0005201(extracellular matrix structural constituent)	GO:0001894(tissue homeostasis)//GO:0048705(skeletal system morphogenesis)//GO:0002062(chondrocyte differentiation)
RXRB	ENSSSCG00000001474	protein_coding	-	chr7:25236008-25249786	13778	4.94917	4.58754	4.62943	0.258956	0	0	57.9964	53.8364	54.1466	3.07671	0	0	100156801	RXRbeta	Ensembl:ENSSSCG00000001474|Vega:OTTSUSG00000001392	7	7|7	retinoid X receptor, beta	ssc03320(PPAR signaling pathway)//ssc04919(Thyroid hormone signaling pathway)//ssc04920(Adipocytokine signaling pathway)//ssc05200(Pathways in cancer)//ssc05202(Transcriptional misregulation in cancer)//ssc05216(Thyroid cancer)//ssc05222(Small cell lung cancer)//ssc05223(Non-small cell lung cancer)	GO:0005634(nucleus)	GO:0008270(zinc ion binding)//GO:0042803(protein homodimerization activity)//GO:0043565(sequence-specific DNA binding)//GO:0003707(steroid hormone receptor activity)//GO:0003700(transcription factor activity, sequence-specific DNA binding)//GO:0004886(9-cis retinoic acid receptor activity)//GO:0001228(transcriptional activator activity, RNA polymerase II transcription regulatory region sequence-s…	GO:0043401(steroid hormone mediated signaling pathway)//GO:0060038(cardiac muscle cell proliferation)//GO:0055012(ventricular cardiac muscle cell differentiation)//GO:0006351(transcription, DNA-templated)//GO:0001701(in utero embryonic development)//GO:0006366(transcription from RNA polymerase II promoter)//GO:0045944(positive regulation of transcription from RNA polymerase II promoter)//GO:00018…
SLC39A7	ENSSSCG00000001475	protein_coding	+	chr7:25236008-25249786	13778	4.4419	3.90236	5.79136	0	0	21.264	46.8432	40.9157	61.2712	0	0	218.032	100155600	-	Ensembl:ENSSSCG00000001475|Ensembl:ENSSSCG00000030920|Vega:OTTSUSG00000000685|Vega:OTTSUSG00000001393	7	7|7	solute carrier family 39 (zinc transporter), member 7		GO:0005794(Golgi apparatus)//GO:0016021(integral component of membrane)//GO:0005789(endoplasmic reticulum membrane)	GO:0046873(metal ion transmembrane transporter activity)	GO:0030001(metal ion transport)//GO:0055085(transmembrane transport)//GO:0006829(zinc II ion transport)
HSD17B8	ENSSSCG00000001476	protein_coding	+	chr7:25236008-25249786	13778	1.9624	2.59118	4.3206	0	0	0	7.8072	9.69055	17.0989	0	0	0	100154372	FABGL|HKE6|KE6|Ke-6	Ensembl:ENSSSCG00000001476|Vega:OTTSUSG00000001394	7	7|7	hydroxysteroid (17-beta) dehydrogenase 8	ssc00140(Steroid hormone biosynthesis)//	GO:0005740(mitochondrial envelope)//GO:0005759(mitochondrial matrix)//GO:0005886(plasma membrane)	GO:0016491(oxidoreductase activity)//GO:0047035(testosterone dehydrogenase (NAD+) activity)//GO:0004303(estradiol 17-beta-dehydrogenase activity)//GO:0003857(3-hydroxyacyl-CoA dehydrogenase activity)	GO:0055114(oxidation-reduction process)//GO:0008209(androgen metabolic process)//GO:0006633(fatty acid biosynthetic process)//GO:0006703(estrogen biosynthetic process)//GO:0008210(estrogen metabolic process)
RING1	ENSSSCG00000001477	protein_coding	+	chr7:25251500-25256223	4723	2.3978	3.10672	1.94928	0.356435	0.118415	0	22.3063	29.0717	17.0989	3.07671	1.02076	0	100153162	-	Ensembl:ENSSSCG00000001477|Vega:OTTSUSG00000001395	7	7|7	ring finger protein 1		GO:0016604(nuclear body)//GO:0035102(PRC1 complex)//GO:0001739(sex chromatin)//GO:0005737(cytoplasm)	GO:0008270(zinc ion binding)//GO:0003682(chromatin binding)//GO:0097027(ubiquitin-protein transferase activator activity)	GO:0048593(camera-type eye morphogenesis)//GO:0035518(histone H2A monoubiquitination)//GO:0009952(anterior/posterior pattern specification)//GO:0045892(negative regulation of transcription, DNA-templated)//GO:0050790(regulation of catalytic activity)
BMP5	ENSSSCG00000001478	protein_coding	+	chr7:25344728-25469988	125260	0.802988	1.27621	1.09141	0	0	0	10.0378	10.7673	15.674	0	0	0	100151964	-	-	7	7|7	bone morphogenetic protein 5	ssc04350(TGF-beta signaling pathway)//ssc04390(Hippo signaling pathway)	GO:0005615(extracellular space)	GO:0070700(BMP receptor binding)//GO:0008083(growth factor activity)//GO:0005160(transforming growth factor beta receptor binding)//GO:0005125(cytokine activity)	GO:0030509(BMP signaling pathway)//GO:0032348(negative regulation of aldosterone biosynthetic process)//GO:0010862(positive regulation of pathway-restricted SMAD protein phosphorylation)//GO:0043569(negative regulation of insulin-like growth factor receptor signaling pathway)//GO:0030539(male genitalia development)//GO:0001501(skeletal system development)//GO:0060395(SMAD protein signal transduct…
HMGCLL1	ENSSSCG00000001479	protein_coding	+	chr7:25596715-25808637	211922	2.18451	2.39222	1.23871	17.1026	4.21344	0	20.0757	16.1509	11.3993	83.0711	20.4152	0	100627473	-	Ensembl:ENSSSCG00000001479	7	-	3-hydroxymethyl-3-methylglutaryl-CoA lyase-like 1	ssc00072(Synthesis and degradation of ketone bodies)//ssc00280(Valine, leucine and isoleucine degradation)//ssc00650(Butanoate metabolism)//	GO:0005783(endoplasmic reticulum)//GO:0016020(membrane)//GO:0048471(perinuclear region of cytoplasm)//GO:0005829(cytosol)	GO:0004419(hydroxymethylglutaryl-CoA lyase activity)	GO:0046951(ketone body biosynthetic process)
GFRAL	ENSSSCG00000001480	protein_coding	-	chr7:25596715-25808637	211922	0.26201	0.800118	0.529421	0	0	0	1.11531	4.30691	2.84982	0	0	0	100521501	-	-	7	-	GDNF family receptor alpha like		GO:0005622(intracellular)//GO:0005886(plasma membrane)//GO:0016021(integral component of membrane)		GO:0031098(stress-activated protein kinase signaling cascade)//GO:2001240(negative regulation of extrinsic apoptotic signaling pathway in absence of ligand)//GO:0043524(negative regulation of neuron apoptotic process)
HCRTR2	ENSSSCG00000001481	protein_coding	-	chr7:25830272-25930645	100373	0.783914	1.75832	1.89257	0	0	36.6153	6.69189	15.0742	15.674	0	0	320.791	397428	-	Ensembl:ENSSSCG00000001481|Vega:OTTSUSG00000000693	7	7|7	hypocretin (orexin) receptor 2	ssc04080(Neuroactive ligand-receptor interaction)	GO:0016021(integral component of membrane)//GO:0005887(integral component of plasma membrane)	GO:0042277(peptide binding)//GO:0016499(orexin receptor activity)//GO:0008188(neuropeptide receptor activity)	GO:1901652(response to peptide)//GO:0007200(phospholipase C-activating G-protein coupled receptor signaling pathway)//GO:0045187(regulation of circadian sleep/wake cycle, sleep)//GO:0007631(feeding behavior)//GO:0007218(neuropeptide signaling pathway)//GO:0022410(circadian sleep/wake cycle process)//GO:0032870(cellular response to hormone stimulus)
FAM83B	ENSSSCG00000001483	protein_coding	-	chr7:26058143-26141831	83688	1.09624	0.905964	1.54861	2.38918	0.568111	0	31.2288	25.8415	44.1722	68.7131	16.3321	0	100155972	-	-	7	7|7	family with sequence similarity 83, member B		GO:0016020(membrane)//GO:0005737(cytoplasm)	GO:0019901(protein kinase binding)//GO:0036313(phosphatidylinositol 3-kinase catalytic subunit binding)//GO:0036312(phosphatidylinositol 3-kinase regulatory subunit binding)//GO:0005154(epidermal growth factor receptor binding)	GO:0008283(cell proliferation)//GO:0007173(epidermal growth factor receptor signaling pathway)
TINAG	ENSSSCG00000001484	protein_coding	-	chr7:26447976-26523010	75034	0.886423	0.809079	1.07258	0	0	0	10.0378	7.5371	7.12456	0	0	0	100153159	-	-	7	7|7	tubulointerstitial nephritis antigen
MLIP	ENSSSCG00000001485	protein_coding	-	chr7:26561358-26793726	232368	2.99973	3.42967	2.12067	3.89381	0.734095	0	31.2288	37.6855	22.7986	37.9461	7.14531	0	100623023	-	-	7	7|7	muscular LMNA-interacting protein
LRRC1	ENSSSCG00000001486	protein_coding	-	chr7:26860139-26989670	129531	22.9462	16.3156	22.4264	43.6116	53.8508	80.8391	273.252	194.888	267.883	531.245	655.327	980.817	100154780	-	Ensembl:ENSSSCG00000001486	7	7|7	leucine rich repeat containing 1
KLHL31	ENSSSCG00000001487	protein_coding	+	chr7:27062043-27106117	44074	1.54312	2.02485	2.02339	0.0390062	0	0	40.1513	52.7597	52.7217	1.02557	0	0	100152767	-	-	7	7|7	kelch-like family member 31		GO:0031463(Cul3-RING ubiquitin ligase complex)	GO:0004842(ubiquitin-protein transferase activity)	GO:0006355(regulation of transcription, DNA-templated)//GO:0016567(protein ubiquitination)//GO:0007519(skeletal muscle tissue development)
GCLC	ENSSSCG00000001488	protein_coding	+	chr7:27209564-27253530	43966	1.38611	1.61601	1.85911	0	0	0	21.191	24.7647	28.4982	0	0	0	100522018	-	Ensembl:ENSSSCG00000001488|Vega:OTTSUSG00000000762	7	-	glutamate-cysteine ligase, catalytic subunit	ssc00270(Cysteine and methionine metabolism)//ssc00480(Glutathione metabolism)//	GO:0017109(glutamate-cysteine ligase complex)//GO:0005829(cytosol)	GO:0050662(coenzyme binding)//GO:0004357(glutamate-cysteine ligase activity)//GO:0046982(protein heterodimerization activity)//GO:0000287(magnesium ion binding)//GO:0043531(ADP binding)//GO:0016595(glutamate binding)	GO:0006750(glutathione biosynthetic process)//GO:0009408(response to heat)//GO:0032436(positive regulation of proteasomal ubiquitin-dependent protein catabolic process)//GO:0006979(response to oxidative stress)//GO:0019852(L-ascorbic acid metabolic process)//GO:0031397(negative regulation of protein ubiquitination)//GO:0009410(response to xenobiotic stimulus)//GO:0051900(regulation of mitochondri…
-	ENSSSCG00000001489	protein_coding	-	chr13:167750571-167750909	338	0	1.45345	1.91866	0	0	0	0	1.07673	1.42491	0	0	0
KHDRBS2	ENSSSCG00000001490	protein_coding	-	chr7:27389873-27896069	506196	2.85305	0.259583	0.657087	0	0	0	12.2685	1.07673	2.84982	0	0	0	100153184	-	Ensembl:ENSSSCG00000001490	7	7|7	KH domain containing, RNA binding, signal transduction associated 2			GO:0008143(poly(A) binding)//GO:0008266(poly(U) RNA binding)//GO:0042169(SH2 domain binding)//GO:0046982(protein heterodimerization activity)//GO:0017124(SH3 domain binding)
PRIM2	ENSSSCG00000001493	protein_coding	-	chr7:28274277-28571813	297536	5.64484	5.7895	7.20293	3.40862	0.85992	0	41.2666	46.2993	58.4214	28.7159	8.16607	0	100156829	-	Ensembl:ENSSSCG00000001493	7	7|7	primase, DNA, polypeptide 2 (58kDa)	ssc00230(Purine metabolism)//ssc00240(Pyrimidine metabolism)//	GO:1990077(primosome complex)	GO:0003896(DNA primase activity)//GO:0046872(metal ion binding)//GO:0051539(4 iron, 4 sulfur cluster binding)//GO:0003677(DNA binding)	GO:0006269(DNA replication, synthesis of RNA primer)
ZNF451	ENSSSCG00000001497	protein_coding	-	chr7:28680548-28765600	85052	12.0539	7.76157	10.359	12.4307	3.32815	7.89407	188.488	137.821	182.389	293.313	85.7437	206.176	100155018	-	Ensembl:ENSSSCG00000001497	7	7|7	zinc finger protein 451			GO:0046872(metal ion binding)//GO:0003700(transcription factor activity, sequence-specific DNA binding)	GO:0006355(regulation of transcription, DNA-templated)
BEND6	ENSSSCG00000001498	protein_coding	-	chr7:28768746-28811943	43197	4.11278	2.49214	1.31242	1.62116	0.504534	0	42.382	25.8415	14.2491	32.8182	10.2076	0	100153820	-	Ensembl:ENSSSCG00000001498	7	7|7	BEN domain containing 6		GO:0005634(nucleus)	GO:0003682(chromatin binding)//GO:0001106(RNA polymerase II transcription corepressor activity)	GO:0045666(positive regulation of neuron differentiation)//GO:0045746(negative regulation of Notch signaling pathway)//GO:0000122(negative regulation of transcription from RNA polymerase II promoter)
DST	ENSSSCG00000001499	protein_coding	+	chr7:28811973-29299171	487198	4.00887	3.03231	3.86656	2.13567	0.609119	4.25625	370.285	281.026	357.653	182.551	52.0587	363.607	100152205	-	Ensembl:ENSSSCG00000001499	7	7|7	dystonin		GO:0015629(actin cytoskeleton)//GO:0030424(axon)//GO:0097481(neuronal postsynaptic density)//GO:0015630(microtubule cytoskeleton)//GO:0005634(nucleus)//GO:0030056(hemidesmosome)//GO:0005737(cytoplasm)	GO:0003779(actin binding)//GO:0005509(calcium ion binding)	GO:0007409(axonogenesis)//GO:0007050(cell cycle arrest)//GO:0007010(cytoskeleton organization)//GO:0008090(retrograde axonal transport)
-	ENSSSCG00000001500	protein_coding	+	chr7:29398379-29496662	98283	1.0058	1.81124	2.0103	2.31781	0.385068	0	7.8072	13.9975	15.674	18.4602	3.06228	0
VPS52	ENSSSCG00000001501	protein_coding	-	chr7:29623545-29642912	19367	3.1882	3.54845	5.30251	0	0	0	50.1892	55.9899	75.5203	0	0	0	100152596	-	Ensembl:ENSSSCG00000001501	7	7|7	vacuolar protein sorting 52 homolog (S. cerevisiae)		GO:1990745(EARP complex)//GO:0048471(perinuclear region of cytoplasm)//GO:0005794(Golgi apparatus)	GO:0019905(syntaxin binding)	GO:0010668(ectodermal cell differentiation)//GO:0032456(endocytic recycling)//GO:0048611(embryonic ectodermal digestive tract development)
RPS18	ENSSSCG00000001502	protein_coding	+	chr7:29623545-29642912	19367	23.9224	32.6491	66.4631	0	0	1.38461	40.1513	55.9899	113.993	0	0	2.63483	396980	-	Ensembl:ENSSSCG00000001502	7	7|7	ribosomal protein S18	ssc03010(Ribosome)	GO:0070062(extracellular exosome)//GO:0016020(membrane)//GO:0015935(small ribosomal subunit)//GO:0022627(cytosolic small ribosomal subunit)//GO:0005634(nucleus)//GO:0005925(focal adhesion)	GO:0019843(rRNA binding)//GO:0003735(structural constituent of ribosome)//GO:0044822(poly(A) RNA binding)	GO:0006412(translation)
B3GALT4	ENSSSCG00000001503	protein_coding	+	chr7:29643176-29644845	1669	2.34897	1.87772	2.98185	0	0	0	13.3838	10.7673	17.0989	0	0	0	100155431	-	Ensembl:ENSSSCG00000001503	7	7|7	UDP-Gal:betaGlcNAc beta 1,3-galactosyltransferase, polypeptide 4	ssc00514(Other types of O-glycan biosynthesis)//ssc00604(Glycosphingolipid biosynthesis - ganglio series)//	GO:0016021(integral component of membrane)//GO:0005794(Golgi apparatus)	GO:0008378(galactosyltransferase activity)	GO:0006486(protein glycosylation)
WDR46	ENSSSCG00000001504	protein_coding	-	chr7:29645128-29662887	17759	1.41569	1.766	1.61869	0	0	0	35.6452	42.3635	43.2953	0	0	0	100154206	-	Ensembl:ENSSSCG00000001504	7	7|7	WD repeat domain 46		GO:0005730(nucleolus)//GO:0030686(90S preribosome)//GO:0032040(small-subunit processome)	GO:0044822(poly(A) RNA binding)	GO:1903955(positive regulation of protein targeting to mitochondrion)//GO:0000462(maturation of SSU-rRNA from tricistronic rRNA transcript (SSU-rRNA, 5.8S rRNA, LSU-rRNA))
-	ENSSSCG00000001505	protein_coding	+	chr7:29645128-29662887	17759	6.95144	5.74167	7.27026	2.59301	0.740573	95.6495	21.191	17.2277	21.3737	7.17898	2.04152	260.19
RGL2	ENSSSCG00000001506	protein_coding	-	chr7:29645128-29662887	17759	2.03536	2.2331	3.92117	0.11472	0	0	24.5818	31.9307	56.4485	1.02557	0	0	100151794	-	Ensembl:ENSSSCG00000001506	7	7|7	ral guanine nucleotide dissociation stimulator-like 2	ssc04014(Ras signaling pathway)	GO:0005622(intracellular)	GO:0005085(guanyl-nucleotide exchange factor activity)	GO:0007264(small GTPase mediated signal transduction)//GO:0043547(positive regulation of GTPase activity)
TAPBP	ENSSSCG00000001507	protein_coding	-	chr7:29663493-29674077	10584	1.1411	0.987603	3.11011	0	0	0	10.0378	10.7673	28.4982	0	0	0	100155428	tapasin	-	7	7|7	TAP binding protein (tapasin)	ssc04612(Antigen processing and presentation)	GO:0016020(membrane)		GO:0006952(defense response)//GO:0002479(antigen processing and presentation of exogenous peptide antigen via MHC class I, TAP-dependent)//GO:0019885(antigen processing and presentation of endogenous peptide antigen via MHC class I)
DAXX	ENSSSCG00000001509	protein_coding	-	chr7:29676855-29681110	4255	10.13	8.51042	7.854	0	0	0	98.1477	81.8313	75.5203	0	0	0	100524813	-	Ensembl:ENSSSCG00000001509	7	7|7	death-domain associated protein	ssc04010(MAPK signaling pathway)//ssc04210(Apoptosis)//ssc05014(Amyotrophic lateral sclerosis (ALS))//ssc05168(Herpes simplex infection)	GO:0070603(SWI/SNF superfamily-type complex)//GO:0000792(heterochromatin)//GO:0000775(chromosome, centromeric region)	GO:0030295(protein kinase activator activity)//GO:0031625(ubiquitin protein ligase binding)//GO:0042803(protein homodimerization activity)//GO:0019901(protein kinase binding)//GO:0047485(protein N-terminus binding)//GO:0042393(histone binding)//GO:0050681(androgen receptor binding)//GO:0008134(transcription factor binding)//GO:0003714(transcription corepressor activity)//GO:0002039(p53 binding)	GO:0006338(chromatin remodeling)//GO:0032147(activation of protein kinase activity)//GO:0000281(mitotic cytokinesis)//GO:0097190(apoptotic signaling pathway)//GO:1901216(positive regulation of neuron death)//GO:0006334(nucleosome assembly)//GO:2001235(positive regulation of apoptotic signaling pathway)//GO:0045892(negative regulation of transcription, DNA-templated)//GO:0031396(regulation of prot…
KIFC1	ENSSSCG00000001510	protein_coding	+	chr7:29694457-29759744	65287	4.94811	3.58911	4.45545	3.50067	1.12543	26.143	78.072	49.5295	76.9452	31.7926	10.2076	308.934
PHF1	ENSSSCG00000001511	protein_coding	+	chr7:29694457-29759744	65287	2.87691	2.56094	3.41163	1.70917	0.551575	4.76025	52.4198	47.376	61.2712	31.7926	10.2076	82.9972	100153414	-	Ensembl:ENSSSCG00000001511	7	7|7	PHD finger protein 1		GO:0035098(ESC/E(Z) complex)//GO:0035861(site of double-strand break)	GO:0008270(zinc ion binding)//GO:0035064(methylated histone binding)	GO:0061086(negative regulation of histone H3-K27 methylation)//GO:0061087(positive regulation of histone H3-K27 methylation)//GO:0006974(cellular response to DNA damage stimulus)
CUTA	ENSSSCG00000001512	protein_coding	-	chr7:29694457-29759744	65287	5.56846	3.88283	5.24468	0	193.358	0	23.4216	16.1509	19.9488	0	778.839	0	100152220	-	Ensembl:ENSSSCG00000001512	7	7|7	cutA divalent cation tolerance homolog (E. coli)		GO:0016021(integral component of membrane)//GO:0070062(extracellular exosome)	GO:0019899(enzyme binding)	GO:0010038(response to metal ion)//GO:0008104(protein localization)
SYNGAP1	ENSSSCG00000001513	protein_coding	+	chr7:29694457-29759744	65287	12.8431	7.59018	8.03552	22.9801	6.06872	25.3026	196.295	116.287	122.542	355.873	93.9098	390.614	100525524	-	Ensembl:ENSSSCG00000001513	7	-	synaptic Ras GTPase activating protein 1	ssc04014(Ras signaling pathway)	GO:0097481(neuronal postsynaptic density)//GO:0031235(intrinsic component of the cytoplasmic side of the plasma membrane)//GO:0005737(cytoplasm)//GO:0043198(dendritic shaft)	GO:0005096(GTPase activator activity)	GO:0048169(regulation of long-term neuronal synaptic plasticity)//GO:0043113(receptor clustering)//GO:0043524(negative regulation of neuron apoptotic process)//GO:0046580(negative regulation of Ras protein signal transduction)//GO:0008542(visual learning)//GO:0043547(positive regulation of GTPase activity)//GO:0050771(negative regulation of axonogenesis)//GO:0007265(Ras protein signal transductio…
BAK1	ENSSSCG00000001516	protein_coding	-	chr7:29807010-29962947	155937	1.24866	1.26955	2.21226	0	0	0	20.0757	20.4578	35.6228	0	0	0	397543	BAK	-	7	7|7	BCL2-antagonist/killer 1	ssc04141(Protein processing in endoplasmic reticulum)//ssc04210(Apoptosis)//ssc05203(Viral carcinogenesis)//ssc05206(MicroRNAs in cancer)	GO:0005783(endoplasmic reticulum)//GO:0046930(pore complex)//GO:0005741(mitochondrial outer membrane)//GO:0031307(integral component of mitochondrial outer membrane)//GO:0005829(cytosol)	GO:0046982(protein heterodimerization activity)//GO:0044325(ion channel binding)//GO:0042803(protein homodimerization activity)	GO:1902262(apoptotic process involved in patterning of blood vessels)//GO:0046902(regulation of mitochondrial membrane permeability)//GO:0001783(B cell apoptotic process)//GO:0010524(positive regulation of calcium ion transport into cytosol)//GO:0070242(thymocyte apoptotic process)//GO:0008053(mitochondrial fusion)//GO:0033137(negative regulation of peptidyl-serine phosphorylation)//GO:1900103(po…
-	ENSSSCG00000001517	protein_coding	+	chr7:29807010-29962947	155937	4.01589	5.43282	1.69164	0.568875	0	0	13.3838	18.3044	5.69964	2.05114	0	0
ITPR3	ENSSSCG00000001518	protein_coding	+	chr7:29807010-29962947	155937	0.946191	1.27772	0.892563	0.561991	0.203458	0	39.036	52.7597	35.6228	22.5625	8.16607	0	100155015	-	Ensembl:ENSSSCG00000001518	7	7|7	inositol 1,4,5-trisphosphate receptor, type 3	ssc04020(Calcium signaling pathway)//ssc04022(cGMP-PKG signaling pathway)//ssc04070(Phosphatidylinositol signaling system)//ssc04114(Oocyte meiosis)//ssc04210(Apoptosis)//ssc04270(Vascular smooth muscle contraction)//ssc04540(Gap junction)//ssc04611(Platelet activation)//ssc04713(Circadian entrainment)//ssc04720(Long-term potentiation)//ssc04723(Retrograde endocannabinoid signaling)//ssc04724(Glu…	GO:0005783(endoplasmic reticulum)//GO:0005654(nucleoplasm)//GO:0005887(integral component of plasma membrane)//GO:0043235(receptor complex)//GO:0005730(nucleolus)	GO:0035091(phosphatidylinositol binding)//GO:0005220(inositol 1,4,5-trisphosphate-sensitive calcium-release channel activity)//GO:0070679(inositol 1,4,5 trisphosphate binding)	GO:0051209(release of sequestered calcium ion into cytosol)//GO:0060291(long-term synaptic potentiation)//GO:0048016(inositol phosphate-mediated signaling)//GO:0050916(sensory perception of sweet taste)//GO:0050917(sensory perception of umami taste)//GO:0051592(response to calcium ion)//GO:0050913(sensory perception of bitter taste)//GO:0007613(memory)
LEMD2	ENSSSCG00000001520	protein_coding	-	chr7:29978700-29997101	18401	3.19832	3.13522	2.39661	0	0	0	50.1892	51.683	37.0477	0	0	0	100511389	-	Ensembl:ENSSSCG00000001520	7	-	LEM domain containing 2		GO:0005639(integral component of nuclear inner membrane)		GO:0006998(nuclear envelope organization)//GO:0060914(heart formation)//GO:0022008(neurogenesis)//GO:0043409(negative regulation of MAPK cascade)//GO:0035914(skeletal muscle cell differentiation)//GO:0051898(negative regulation of protein kinase B signaling)
MLN	ENSSSCG00000001521	protein_coding	-	chr7:30003290-30013128	9838	3.51107	1.85936	2.46055	0	0	0	10.0378	5.38364	7.12456	0	0	0	397466	-	Ensembl:ENSSSCG00000001521	7	-	motilin		GO:0005576(extracellular region)	GO:0005179(hormone activity)
GRM4	ENSSSCG00000001523	protein_coding	-	chr7:30179304-30267735	88431	0.6778	0.978811	0.647661	1.45018	0.30414	0	8.92252	12.9207	8.54947	19.4858	4.08303	0	100152616	-	Ensembl:ENSSSCG00000001523	7	7|7	glutamate receptor, metabotropic 4		GO:0005887(integral component of plasma membrane)//GO:0042734(presynaptic membrane)//GO:0031410(cytoplasmic vesicle)	GO:0001642(group III metabotropic glutamate receptor activity)	GO:0000187(activation of MAPK activity)//GO:0007196(adenylate cyclase-inhibiting G-protein coupled glutamate receptor signaling pathway)//GO:0007268(synaptic transmission)//GO:0007612(learning)
C6orf106	ENSSSCG00000001527	protein_coding	-	chr7:30561753-30667184	105431	653.5	730.761	685.005	568.902	146.493	1014.28	1728.74	1884.27	1845.26	2098.31	536.919	2829.81
-	ENSSSCG00000001528	protein_coding	-	chr7:30435145-30442712	7567	28.0925	41.4425	61.2458	9.95941	3.82111	0	142.76	212.115	313.48	53.3296	20.4152	0
SNRPC	ENSSSCG00000001531	protein_coding	+	chr7:30708102-30723475	15373	2.93496	6.92009	6.48933	0	0	0	7.8072	18.3044	17.0989	0	0	0	100154606	-	Ensembl:ENSSSCG00000001531	7	7|7	small nuclear ribonucleoprotein polypeptide C	ssc03040(Spliceosome)	GO:0005685(U1 snRNP)//GO:0015030(Cajal body)//GO:0071004(U2-type prespliceosome)//GO:0071010(prespliceosome)//GO:0000243(commitment complex)	GO:0008270(zinc ion binding)//GO:0030619(U1 snRNA binding)//GO:0042803(protein homodimerization activity)//GO:0003727(single-stranded RNA binding)//GO:0003729(mRNA binding)//GO:0030627(pre-mRNA 5'-splice site binding)	GO:0000387(spliceosomal snRNP assembly)//GO:0000395(mRNA 5'-splice site recognition)
UHRF1BP1	ENSSSCG00000001532	protein_coding	+	chr7:30731360-30995360	264000	10.8601	45.1357	10.0382	20.5758	23.9585	5.13247	259.868	1006.74	227.986	460.481	535.898	114.615	106504065	-	Ensembl:ENSSSCG00000001532	7	-	UHRF1 binding protein 1			GO:0042826(histone deacetylase binding)//GO:0042802(identical protein binding)
TAF11	ENSSSCG00000001533	protein_coding	-	chr7:30731360-30995360	264000	1.99505	2.8734	4.85879	2.35041	94.3217	0.0950097	13.3838	19.3811	32.773	16.4091	657.368	0.658708	100151814	-	Ensembl:ENSSSCG00000001533	7	7|7	TAF11 RNA polymerase II, TATA box binding protein (TBP)-associated factor, 28kDa	ssc03022(Basal transcription factors)	GO:0005794(Golgi apparatus)//GO:0005669(transcription factor TFIID complex)	GO:0046982(protein heterodimerization activity)//GO:0046966(thyroid hormone receptor binding)//GO:0047485(protein N-terminus binding)//GO:0008134(transcription factor binding)//GO:0042809(vitamin D receptor binding)//GO:0003713(transcription coactivator activity)	GO:0043923(positive regulation by host of viral transcription)//GO:1903506(regulation of nucleic acid-templated transcription)//GO:0051123(RNA polymerase II transcriptional preinitiation complex assembly)
ANKS1A	ENSSSCG00000001534	protein_coding	+	chr7:30731360-30995360	264000	11.0172	6.96024	9.73345	13.6976	3.24532	0	161.721	102.289	143.916	189.73	44.9134	0	100625697	-	Ensembl:ENSSSCG00000001534	7	-	ankyrin repeat and sterile alpha motif domain containing 1A		GO:0005654(nucleoplasm)//GO:0005737(cytoplasm)
TCP11	ENSSSCG00000001535	protein_coding	-	chr7:31007464-31034067	26603	200.057	139.809	180.423	405.811	475.379	418.96	2349.97	1648.47	2127.39	4877.61	5708.08	5015.4	100154604	-	Ensembl:ENSSSCG00000001535	7	7|7	t-complex 11, testis-specific
SCUBE3	ENSSSCG00000001536	protein_coding	+	chr7:31114280-31154151	39871	0.89973	1.66842	0.964426	13.7872	3.30619	0	27.8829	45.2226	29.9231	238.958	60.2248	0
ZNF76	ENSSSCG00000001537	protein_coding	+	chr7:31160647-31216434	55787	2.9799	1.26892	5.23983	1.99851e-05	1.98934e-05	0.0673465	73.5459	31.9436	77.6677	0.000591976	0.000589021	0.658708	106504047	-	Ensembl:ENSSSCG00000001537	7	-	zinc finger protein 76			GO:0003676(nucleic acid binding)//GO:0046872(metal ion binding)
DEF6	ENSSSCG00000001538	protein_coding	+	chr7:31160647-31216434	55787	0.591352	1.39692	1.96668	1.77149	0.431179	3.28222e-39	16.7946	43.4274	53.4242	46.15	11.2278	8.53485e-38	100154998	-	Ensembl:ENSSSCG00000001538|Vega:OTTSUSG00000003610	7	7|7	DEF6 guanine nucleotide exchange factor
PPARD	ENSSSCG00000001539	protein_coding	+	chr7:31222486-31297939	75453	1.92366	3.0595	2.16697	0	0	0	42.382	58.1433	35.6228	0	0	0	397297	PPARbeta	Ensembl:ENSSSCG00000001539	7	7|7	peroxisome proliferator-activated receptor delta	ssc03320(PPAR signaling pathway)//ssc04310(Wnt signaling pathway)//ssc05200(Pathways in cancer)//ssc05221(Acute myeloid leukemia)	GO:0005634(nucleus)	GO:0008270(zinc ion binding)//GO:0043565(sequence-specific DNA binding)//GO:0003707(steroid hormone receptor activity)//GO:0004879(RNA polymerase II transcription factor activity, ligand-activated sequence-specific DNA binding)//GO:0070539(linoleic acid binding)//GO:0046982(protein heterodimerization activity)//GO:0008144(drug binding)	GO:0014842(regulation of skeletal muscle satellite cell proliferation)//GO:0097190(apoptotic signaling pathway)//GO:0000122(negative regulation of transcription from RNA polymerase II promoter)//GO:0042060(wound healing)//GO:0045893(positive regulation of transcription, DNA-templated)//GO:0060612(adipose tissue development)//GO:0043401(steroid hormone mediated signaling pathway)//GO:0051546(kerat…
-	ENSSSCG00000001541	protein_coding	-	chrX:104676768-104677325	557	2.58267	0.808362	0	0	0	0	3.34594	1.07673	0	0	0	0
RPL10A	ENSSSCG00000001543	protein_coding	+	chr7:31313147-31330699	17552	12.5444	13.9469	34.3128	0	0	0	25.4922	29.4014	93.3072	0	0	0	100037993	-	-	7	-	ribosomal protein L10a	ssc03010(Ribosome)	GO:0005840(ribosome)//GO:0015934(large ribosomal subunit)	GO:0003723(RNA binding)//GO:0003735(structural constituent of ribosome)	GO:0006412(translation)
TEAD3	ENSSSCG00000001544	protein_coding	-	chr7:31337889-31351452	13563	0.951042	1.13881	1.80845	0	0	0	4.46126	5.38364	8.54947	0	0	0	654299	-	-	7	-	TEA domain family member 3	ssc04390(Hippo signaling pathway)	GO:0005667(transcription factor complex)//GO:0005634(nucleus)	GO:0001085(RNA polymerase II transcription factor binding)//GO:0003677(DNA binding)//GO:0003700(transcription factor activity, sequence-specific DNA binding)	GO:0035329(hippo signaling)//GO:0045944(positive regulation of transcription from RNA polymerase II promoter)//GO:1902459(positive regulation of stem cell population maintenance)
FANCE	ENSSSCG00000001546	protein_coding	+	chr7:31313147-31330699	17552	2.16874	2.28981	1.33165	0	0	0	24.1144	26.5885	17.8359	0	0	0	106504163	-	-	7	-	Fanconi anemia, complementation group E		GO:0043240(Fanconi anaemia nuclear complex)
FKBP5	ENSSSCG00000001549	protein_coding	-	chr7:31441759-31585293	143534	5.90438	9.03212	10.5481	0	0	26.1195	50.1892	104.443	122.542	0	0	178.51	100155423	-	Ensembl:ENSSSCG00000001549	7	7|7	FK506 binding protein 5	ssc04915(Estrogen signaling pathway)	GO:0005789(endoplasmic reticulum membrane)	GO:0005528(FK506 binding)//GO:0003755(peptidyl-prolyl cis-trans isomerase activity)//GO:0031072(heat shock protein binding)	GO:0061077(chaperone-mediated protein folding)//GO:0000413(protein peptidyl-prolyl isomerization)
ARMC12	ENSSSCG00000001550	protein_coding	+	chr7:31592084-31601773	9689	9.16065	5.83745	8.88368	14.6308	3.9125	0	33.4594	21.5346	32.773	57.4319	15.3114	0	100157423	-	Ensembl:ENSSSCG00000001550	7	7|7	armadillo repeat containing 12		GO:0005634(nucleus)
-	ENSSSCG00000001551	protein_coding	+	chr7:31605420-31606528	1108	1.92719	0.901888	0	0	0	0	2.23063	1.07673	0	0	0	0
CLPS	ENSSSCG00000001552	protein_coding	-	chr7:31607760-31638586	30826	8.96513	2.11212	6.52052	0	0	0	13.3838	3.23018	9.97438	0	0	0	397407	-	Ensembl:ENSSSCG00000001552	7	7|7	colipase, pancreatic	ssc04975(Fat digestion and absorption)	GO:0070062(extracellular exosome)	GO:0008047(enzyme activator activity)	GO:0007586(digestion)//GO:0016042(lipid catabolic process)//GO:0043085(positive regulation of catalytic activity)
LHFPL5	ENSSSCG00000001553	protein_coding	+	chr7:31607760-31638586	30826	4.02043	1.43194	1.89492	0	0	0	8.92252	3.23018	4.27473	0	0	0	100152593	-	-	7	7|7	lipoma HMGIC fusion partner-like 5		GO:0032426(stereocilium tip)//GO:0016021(integral component of membrane)//GO:0016324(apical plasma membrane)		GO:0060088(auditory receptor cell stereocilium organization)//GO:0050910(detection of mechanical stimulus involved in sensory perception of sound)
SRPK1	ENSSSCG00000001554	protein_coding	-	chr7:31645754-31701405	55651	9.28713	9.64884	10.2299	28.675	8.75512	0	110.416	123.824	132.517	380.486	92.889	0	100155422	-	Ensembl:ENSSSCG00000001554	7	7|7	SRSF protein kinase 1	ssc05168(Herpes simplex infection)	GO:0005654(nucleoplasm)//GO:0005886(plasma membrane)//GO:0005737(cytoplasm)	GO:0005524(ATP binding)//GO:0004674(protein serine/threonine kinase activity)//GO:0000287(magnesium ion binding)//GO:0044822(poly(A) RNA binding)	GO:0050684(regulation of mRNA processing)//GO:0045071(negative regulation of viral genome replication)//GO:0006468(protein phosphorylation)//GO:0045070(positive regulation of viral genome replication)//GO:0035556(intracellular signal transduction)//GO:0007059(chromosome segregation)
SLC26A8	ENSSSCG00000001555	protein_coding	-	chr7:31722786-31779819	57033	11.1795	10.422	9.90517	13.4375	3.25898	19.3138	124.915	118.44	112.568	155.887	37.7681	162.042	100621069	-	-	7	-	solute carrier family 26 (anion exchanger), member 8		GO:0005887(integral component of plasma membrane)	GO:0019531(oxalate transmembrane transporter activity)//GO:0015106(bicarbonate transmembrane transporter activity)//GO:0005254(chloride channel activity)//GO:0008271(secondary active sulfate transmembrane transporter activity)//GO:0015116(sulfate transmembrane transporter activity)//GO:0015301(anion:anion antiporter activity)	GO:0015701(bicarbonate transport)//GO:1902358(sulfate transmembrane transport)//GO:0030317(sperm motility)//GO:0051453(regulation of intracellular pH)//GO:0042391(regulation of membrane potential)//GO:1902476(chloride transmembrane transport)//GO:0019532(oxalate transport)//GO:0007275(multicellular organism development)//GO:0048240(sperm capacitation)//GO:0051321(meiotic cell cycle)
MAPK14	ENSSSCG00000001556	protein_coding	+	chr7:31791397-31862031	70634	2.2053	2.60549	5.19015	0	0	0	28.9982	45.2226	72.6705	0	0	0	100156630	-	Ensembl:ENSSSCG00000001556|Vega:OTTSUSG00000001727	7	7|7	mitogen-activated protein kinase 14	ssc04010(MAPK signaling pathway)//ssc04015(Rap1 signaling pathway)//ssc04068(FoxO signaling pathway)//ssc04071(Sphingolipid signaling pathway)//ssc04261(Adrenergic signaling in cardiomyocytes)//ssc04370(VEGF signaling pathway)//ssc04380(Osteoclast differentiation)//ssc04550(Signaling pathways regulating pluripotency of stem cells)//ssc04611(Platelet activation)//ssc04620(Toll-like receptor signal…	GO:0005739(mitochondrion)//GO:0005634(nucleus)//GO:0070062(extracellular exosome)//GO:0000922(spindle pole)	GO:0005524(ATP binding)//GO:0004707(MAP kinase activity)//GO:0019903(protein phosphatase binding)//GO:0051525(NFAT protein binding)	GO:0035924(cellular response to vascular endothelial growth factor stimulus)//GO:0001502(cartilage condensation)//GO:0090400(stress-induced premature senescence)//GO:2001184(positive regulation of interleukin-12 secretion)//GO:0090336(positive regulation of brown fat cell differentiation)//GO:0000077(DNA damage checkpoint)//GO:0035994(response to muscle stretch)//GO:0030316(osteoclast differentia…
PNPLA1	ENSSSCG00000001559	protein_coding	+	chr7:31988395-32025245	36850	2.86427	1.90064	3.07415	0	0	0	14.4991	9.69055	15.674	0	0	0	100154642	-	-	7	7|7	patatin-like phospholipase domain containing 1		GO:0005737(cytoplasm)		GO:0006629(lipid metabolic process)
C6orf222	ENSSSCG00000001560	protein_coding	-	chr7:32032484-32054703	22219	0.534876	0.855345	1.68958	1.45984	0.372711	0	14.4991	22.6113	37.0477	39.9972	10.2076	0
ETV7	ENSSSCG00000001561	protein_coding	-	chr7:32087431-32108185	20754	1.40988	1.50307	3.48073	2.91501	0.595666	0	18.9604	18.3044	32.773	39.9972	8.16607	0	100156210	-	-	7	7|7	ets variant 7	ssc04320(Dorso-ventral axis formation)//ssc05202(Transcriptional misregulation in cancer)	GO:0005654(nucleoplasm)	GO:0000981(RNA polymerase II transcription factor activity, sequence-specific DNA binding)//GO:0001227(transcriptional repressor activity, RNA polymerase II transcription regulatory region sequence-specific binding)//GO:0000977(RNA polymerase II regulatory region sequence-specific DNA binding)	GO:0006357(regulation of transcription from RNA polymerase II promoter)//GO:0030154(cell differentiation)//GO:0000122(negative regulation of transcription from RNA polymerase II promoter)
KCTD20	ENSSSCG00000001562	protein_coding	+	chr7:32110529-32195072	84543	2.30374	2.97533	2.91248	0	121.024	0	34.5748	36.6088	39.8975	0	608.372	0	100154621	-	Ensembl:ENSSSCG00000001562	7	7|7	potassium channel tetramerization domain containing 20		GO:0005737(cytoplasm)		GO:0042327(positive regulation of phosphorylation)
STK38	ENSSSCG00000001563	protein_coding	-	chr7:32206533-32253679	47146	3.14416	3.83464	4.32207	7.85974	2.53734	0	46.8432	57.0666	69.8207	110.761	35.7265	0	100153410	-	Ensembl:ENSSSCG00000001563	7	7|7	serine/threonine kinase 38		GO:0005622(intracellular)//GO:0005737(cytoplasm)//GO:0070688(MLL5-L complex)	GO:0005524(ATP binding)//GO:0004674(protein serine/threonine kinase activity)//GO:0000287(magnesium ion binding)//GO:0031435(mitogen-activated protein kinase kinase kinase binding)	GO:0035556(intracellular signal transduction)//GO:0018105(peptidyl-serine phosphorylation)//GO:0043407(negative regulation of MAP kinase activity)
SRSF3	ENSSSCG00000001564	protein_coding	+	chr7:32282456-32310904	28448	1.8402	2.43357	3.36687	0	0	0	17.845	23.688	32.773	0	0	0	100739153	-	Ensembl:ENSSSCG00000001564	7	-	serine/arginine-rich splicing factor 3	ssc03040(Spliceosome)//ssc05168(Herpes simplex infection)		GO:0000166(nucleotide binding)//GO:0003676(nucleic acid binding)
CDKN1A	ENSSSCG00000001565	protein_coding	+	chr7:32359454-32362271	2817	3.18186	0	0	0	0	0	4.46126	0	0	0	0	0	100152215	-	-	7	7|7	cyclin-dependent kinase inhibitor 1A (p21, Cip1)	ssc04012(ErbB signaling pathway)//ssc04066(HIF-1 signaling pathway)//ssc04068(FoxO signaling pathway)//ssc04110(Cell cycle)//ssc04115(p53 signaling pathway)//ssc04151(PI3K-Akt signaling pathway)//ssc04630(Jak-STAT signaling pathway)//ssc04921(Oxytocin signaling pathway)//ssc05160(Hepatitis C)//ssc05161(Hepatitis B)//ssc05166(HTLV-I infection)//ssc05169(Epstein-Barr virus infection)//ssc05200(Path…	GO:0005634(nucleus)	GO:0004861(cyclin-dependent protein serine/threonine kinase inhibitor activity)	GO:0007050(cell cycle arrest)//GO:0071901(negative regulation of protein serine/threonine kinase activity)//GO:0007346(regulation of mitotic cell cycle)//GO:0072331(signal transduction by p53 class mediator)
RAB44	ENSSSCG00000001566	protein_coding	+	chr7:32372458-32508361	135903	1.6903	2.07872	1.79407	0	0	0	20.0757	24.7647	21.3737	0	0	0	100153789	-	-	7	7|7	RAB44, member RAS oncogene family		GO:0005622(intracellular)	GO:0005525(GTP binding)	GO:0015031(protein transport)//GO:0007264(small GTPase mediated signal transduction)
CPNE5	ENSSSCG00000001567	protein_coding	-	chr7:32372458-32508361	135903	3.76813	3.76048	6.45223	0.12688	0	0	41.2666	40.9157	66.9708	1.02557	0	0	100152591	-	Ensembl:ENSSSCG00000001567	7	7|7	copine V		GO:0043005(neuron projection)//GO:0070062(extracellular exosome)//GO:0043025(neuronal cell body)		GO:1903861(positive regulation of dendrite extension)
PI16	ENSSSCG00000001570	protein_coding	+	chr7:32600964-32610739	9775	0.892451	2.56598	0.565948	0	0	0	4.46126	12.9207	2.84982	0	0	0	100155010	-	Ensembl:ENSSSCG00000001570	7	7|7	peptidase inhibitor 16		GO:0016021(integral component of membrane)//GO:0070062(extracellular exosome)//GO:0005615(extracellular space)		GO:0061052(negative regulation of cell growth involved in cardiac muscle cell development)
MTCH1	ENSSSCG00000001571	protein_coding	-	chr7:32617425-32635580	18155	2.25853	2.89293	4.0198	0	0	0	16.7297	21.5346	29.9231	0	0	0	100152609	-	Ensembl:ENSSSCG00000001571	7	7|7	mitochondrial carrier 1		GO:0016021(integral component of membrane)//GO:0005739(mitochondrion)		GO:0006919(activation of cysteine-type endopeptidase activity involved in apoptotic process)//GO:0006810(transport)
FGD2	ENSSSCG00000001572	protein_coding	+	chr7:32647676-32674541	26865	2.06657	1.42887	1.70792	0	0	0	20.0757	13.9975	15.674	0	0	0	100524814	-	Ensembl:ENSSSCG00000001572	7	-	FYVE, RhoGEF and PH domain containing 2			GO:0005089(Rho guanyl-nucleotide exchange factor activity)//GO:0046872(metal ion binding)	GO:0035023(regulation of Rho protein signal transduction)//GO:0043547(positive regulation of GTPase activity)
PIM1	ENSSSCG00000001573	protein_coding	+	chr7:32788004-32793881	5877	113.048	76.1791	88.9301	214.312	231.013	135.778	1283.73	867.843	1013.11	2492.13	2683.57	1572.34	100157844	-	-	7	7|7	Pim-1 proto-oncogene, serine/threonine kinase	ssc04630(Jak-STAT signaling pathway)//	GO:0005737(cytoplasm)	GO:0005524(ATP binding)//GO:0008134(transcription factor binding)//GO:0004674(protein serine/threonine kinase activity)//GO:0043024(ribosomal small subunit binding)//GO:0030145(manganese ion binding)	GO:0070561(vitamin D receptor signaling pathway)//GO:0007346(regulation of mitotic cell cycle)//GO:0008283(cell proliferation)//GO:0031659(positive regulation of cyclin-dependent protein serine/threonine kinase activity involved in G1/S transition of mitotic cell cycle)//GO:0046777(protein autophosphorylation)//GO:0043066(negative regulation of apoptotic process)//GO:0043433(negative regulation o…
-	ENSSSCG00000001574	protein_coding	-	chr7:32817916-32818471	555	0.647752	1.22472	0	0	0	0	1.11531	2.15346	0	0	0	0
TMEM217	ENSSSCG00000001576	protein_coding	-	chr7:32825267-32825846	579	2.45587	4.64838	0	0	0	0	4.46126	8.61383	0	0	0	0	100155839	-	-	7	7|7	transmembrane protein 217		GO:0016021(integral component of membrane)
TBC1D22B	ENSSSCG00000001577	protein_coding	+	chr7:32839145-32914495	75350	2.82103	2.9958	4.27383	0	0	0	25.6522	26.9182	47.0221	0	0	0	100512665	-	Ensembl:ENSSSCG00000001577	7	-	TBC1 domain family, member 22B
RNF8	ENSSSCG00000001578	protein_coding	+	chr7:32931785-32970293	38508	3.55089	2.4869	3.75243	0	0	0	56.8811	40.9157	49.8719	0	0	0	100153408	-	Ensembl:ENSSSCG00000001578	7	7|7	ring finger protein 8, E3 ubiquitin protein ligase		GO:0005634(nucleus)//GO:0000151(ubiquitin ligase complex)	GO:0042393(histone binding)//GO:0004842(ubiquitin-protein transferase activity)//GO:0008270(zinc ion binding)//GO:0016874(ligase activity)//GO:0042803(protein homodimerization activity)	GO:0006302(double-strand break repair)//GO:0016568(chromatin modification)//GO:0070534(protein K63-linked ubiquitination)
CMTR1	ENSSSCG00000001579	protein_coding	+	chr7:33000552-33085747	85195	1.93474	1.86219	2.46435	0	0	12.0199	23.4216	22.6113	29.9231	0	0	148.209	100154061	FTSJD2	-	7	7|7	cap methyltransferase 1
MDGA1	ENSSSCG00000001582	protein_coding	-	chr7:33205703-33268272	62569	1.62844	2.04485	1.69131	0	0	0	47.9585	60.2968	49.8719	0	0	0	397529	-	Ensembl:ENSSSCG00000001582	7	-	MAM domain containing glycosylphosphatidylinositol anchor 1		GO:0005886(plasma membrane)//GO:0005794(Golgi apparatus)//GO:0005615(extracellular space)		GO:0021799(cerebral cortex radially oriented cell migration)//GO:0001764(neuron migration)
DNAH8	ENSSSCG00000001588	protein_coding	+	chr7:34198166-34479492	281326	5.42415	4.86951	5.13429	8.45022	2.35628	11.8835	298.904	262.722	279.283	443.046	123.512	622.479	100156478	-	Ensembl:ENSSSCG00000001588	7	7|7	dynein, axonemal, heavy chain 8	ssc05016(Huntington's disease)	GO:0030286(dynein complex)//GO:0097228(sperm principal piece)	GO:0005524(ATP binding)//GO:0016887(ATPase activity)//GO:0003777(microtubule motor activity)	GO:0008152(metabolic process)//GO:0007018(microtubule-based movement)
GLP1R	ENSSSCG00000001589	protein_coding	+	chr7:34497758-34534612	36854	3.7806	1.55503	4.11572	0.158558	0	0	23.4216	9.69055	25.6484	1.02557	0	0	100154059	-	Ensembl:ENSSSCG00000001589	7	7|7	glucagon-like peptide 1 receptor	ssc04024(cAMP signaling pathway)//ssc04080(Neuroactive ligand-receptor interaction)//ssc04911(Insulin secretion)	GO:0016021(integral component of membrane)//GO:0005829(cytosol)	GO:0004967(glucagon receptor activity)	GO:0019933(cAMP-mediated signaling)//GO:0007186(G-protein coupled receptor signaling pathway)//GO:0045777(positive regulation of blood pressure)//GO:0007204(positive regulation of cytosolic calcium ion concentration)//GO:0008016(regulation of heart contraction)//GO:0071377(cellular response to glucagon stimulus)//GO:0007166(cell surface receptor signaling pathway)//GO:0006950(response to stress)/…
KCNK17	ENSSSCG00000001592	protein_coding	-	chr7:34712242-34735018	22776	1.02585	0.652928	0	0	0	0	3.34594	2.15346	0	0	0	0	106507367	-	-	7	-	potassium channel, two pore domain subfamily K, member 17		GO:0005887(integral component of plasma membrane)	GO:0022841(potassium ion leak channel activity)	GO:0030322(stabilization of membrane potential)//GO:0071805(potassium ion transmembrane transport)
-	ENSSSCG00000001594	protein_coding	-	chr7:34918892-35018856	99964	5.94376	8.16388	7.5298	2.68197	0.446061	0	25.6522	35.532	32.773	12.3068	2.04152	0
DAAM2	ENSSSCG00000001595	protein_coding	+	chr7:35159048-35283324	124276	2.92758	2.23264	5.74013	0	0	0	43.4973	32.3018	85.4947	0	0	0	100156058	-	-	7	7|7	dishevelled associated activator of morphogenesis 2		GO:0070062(extracellular exosome)	GO:0003779(actin binding)//GO:0017048(Rho GTPase binding)	GO:0030036(actin cytoskeleton organization)//GO:0007368(determination of left/right symmetry)
-	ENSSSCG00000001596	protein_coding	-	chr7:35286576-35320931	34355	1.4767	2.53697	2.41727	4.91664	0.942111	37.5762	15.6144	26.9182	25.6484	53.3296	10.2076	405.764
LRFN2	ENSSSCG00000001597	protein_coding	-	chr7:35724105-35915032	190927	2.18548	1.66534	1.73988	0	0	0	26.7676	20.4578	21.3737	0	0	0	100153249	-	Ensembl:ENSSSCG00000001597	7	7|7	leucine rich repeat and fibronectin type III domain containing 2		GO:0016021(integral component of membrane)//GO:0009986(cell surface)		GO:0007409(axonogenesis)
NFYA	ENSSSCG00000001611	protein_coding	+	chr7:36386631-36409490	22859	4.89461	4.21462	6.82534	8.95175	2.49941	3.6309	103.724	86.1383	123.967	135.375	37.7681	115.274	100151920	-	Ensembl:ENSSSCG00000001600	7	7|7	nuclear transcription factor Y, alpha	ssc04612(Antigen processing and presentation)//ssc05152(Tuberculosis)
-	ENSSSCG00000001612	protein_coding	+	chr7:36411188-36453132	41944	6.927	4.04648	6.94236	4.56281	1.06349	7.90583	144.991	85.0615	145.341	96.4035	22.4567	166.653
TREML1	ENSSSCG00000001613	protein_coding	-	chr7:36455602-36460715	5113	0.497286	0.476205	0	0	0	0	2.23063	2.15346	0	0	0	0	100154756	-	Ensembl:ENSSSCG00000001613|Vega:OTTSUSG00000002501	7	7|7	triggering receptor expressed on myeloid cells-like 1		GO:0016021(integral component of membrane)
TREML2	ENSSSCG00000001616	protein_coding	-	chr7:36482059-36493938	11879	2.22817	2.33888	1.54759	0	0	0	24.5369	25.8415	17.0989	0	0	0	100738047	-	Ensembl:ENSSSCG00000001616|Vega:OTTSUSG00000002601	7	-	triggering receptor expressed on myeloid cells-like 2		GO:0016021(integral component of membrane)
-	ENSSSCG00000001618	protein_coding	+	chr7:36545983-36560313	14330	0.862418	3.69446	0	0	0	0	2.23063	9.69055	0	0	0	0
FOXP4	ENSSSCG00000001619	protein_coding	+	chr7:36741882-36791064	49182	4.53418	5.07572	8.19415	28.9821	6.43758	0	51.3045	55.9899	89.7694	322.029	71.4531	0	100153907	-	Ensembl:ENSSSCG00000001619	7	7|7	forkhead box P4		GO:0005634(nucleus)	GO:0000981(RNA polymerase II transcription factor activity, sequence-specific DNA binding)//GO:0043565(sequence-specific DNA binding)	GO:0006357(regulation of transcription from RNA polymerase II promoter)//GO:0009653(anatomical structure morphogenesis)//GO:0006351(transcription, DNA-templated)//GO:0030154(cell differentiation)
MDFI	ENSSSCG00000001620	protein_coding	+	chr7:36828987-36847455	18468	1.23945	1.10222	1.57708	0.110617	0	0	11.1531	9.69055	14.2491	1.02557	0	0	100152701	-	Ensembl:ENSSSCG00000001620	7	7|7	MyoD family inhibitor		GO:0005622(intracellular)	GO:0008134(transcription factor binding)	GO:0043392(negative regulation of DNA binding)//GO:0007257(activation of JUN kinase activity)//GO:0060707(trophoblast giant cell differentiation)//GO:0009950(dorsal/ventral axis specification)//GO:0030178(negative regulation of Wnt signaling pathway)//GO:0000122(negative regulation of transcription from RNA polymerase II promoter)//GO:0048704(embryonic skeletal system morphogenesis)
TFEB	ENSSSCG00000001621	protein_coding	-	chr7:36870241-36921057	50816	1.17965	0.858217	0.945254	0	0	0	7.8072	7.5371	7.12456	0	0	0
FRS3	ENSSSCG00000001624	protein_coding	-	chr7:36959467-36967529	8062	1.15411	1.24756	1.28408	0	0	0	8.92252	9.69055	9.97438	0	0	0
PGC	ENSSSCG00000001625	protein_coding	-	chr7:36921893-36951349	29456	0.577241	1.36671	1.62812	0	0	0	3.34594	8.61383	9.97438	0	0	0	100521201	-	Ensembl:ENSSSCG00000001625	7	-	progastricsin (pepsinogen C)		GO:0070062(extracellular exosome)//GO:0005576(extracellular region)//GO:0005615(extracellular space)	GO:0004190(aspartic-type endopeptidase activity)	GO:0002803(positive regulation of antibacterial peptide production)//GO:0006508(proteolysis)//GO:0007586(digestion)
USP49	ENSSSCG00000001629	protein_coding	-	chr7:36984363-36994759	10396	22.3925	17.8586	20.4698	38.0685	8.93644	92.6124	170.643	136.744	156.74	300.492	70.4323	726.555
-	ENSSSCG00000001633	protein_coding	+	chr7:37281045-37281420	375	6.61541	4.11006	13.5858	23.1583	9.62389	0	6.69189	4.30691	14.2491	29.7415	12.2491	0
GUCA1A	ENSSSCG00000001636	protein_coding	+	chr7:37282699-37297087	14388	1.63876	1.50341	1.51524	0	0	0	12.2685	11.844	11.3993	0	0	0	100739200	-	-	7	-	guanylate cyclase activator 1A (retina)	ssc04744(Phototransduction)	GO:0005886(plasma membrane)//GO:0001750(photoreceptor outer segment)	GO:0008048(calcium sensitive guanylate cyclase activator activity)//GO:0005509(calcium ion binding)	GO:0007602(phototransduction)//GO:0007601(visual perception)//GO:0031284(positive regulation of guanylate cyclase activity)
GUCA1B	ENSSSCG00000001637	protein_coding	-	chr7:37299019-37310170	11151	0.598361	0.566562	1.49942	0	0	0	1.11531	1.07673	2.84982	0	0	0	102167816	-	-	7	-	guanylate cyclase activator 1B (retina)	ssc04744(Phototransduction)		GO:0008048(calcium sensitive guanylate cyclase activator activity)//GO:0005509(calcium ion binding)	GO:0007602(phototransduction)//GO:0007601(visual perception)//GO:0031284(positive regulation of guanylate cyclase activity)
MRPS10	ENSSSCG00000001638	protein_coding	-	chr7:37317991-37329187	11196	0.340525	1.14423	0.648949	0	0	0	2.23063	7.5371	4.27473	0	0	0	100155549	-	Ensembl:ENSSSCG00000001638	7	7|7	mitochondrial ribosomal protein S10	ssc03010(Ribosome)	GO:0005739(mitochondrion)		GO:0002230(positive regulation of defense response to virus by host)//GO:0098779(mitophagy in response to mitochondrial depolarization)
TRERF1	ENSSSCG00000001639	protein_coding	-	chr7:37333380-37554970	221590	2.00089	1.56272	2.05451	0	0.0386512	0	54.6504	44.1459	56.9964	0	1.02076	0	100154714	-	-	7	7|7	transcriptional regulating factor 1		GO:0005654(nucleoplasm)//GO:0005737(cytoplasm)	GO:0046872(metal ion binding)//GO:0003677(DNA binding)
UBR2	ENSSSCG00000001641	protein_coding	+	chr7:37655732-37784353	128621	2.28187	1.9309	2.95002	0.0466538	0	0	51.3045	50.6062	69.8207	1.02557	0	0	100522688	-	Ensembl:ENSSSCG00000001641	7	-	ubiquitin protein ligase E3 component n-recognin 2		GO:0005654(nucleoplasm)//GO:0005886(plasma membrane)//GO:0000785(chromatin)//GO:0005737(cytoplasm)//GO:0000151(ubiquitin ligase complex)	GO:0070728(leucine binding)//GO:0008270(zinc ion binding)//GO:0061630(ubiquitin protein ligase activity)	GO:0071233(cellular response to leucine)//GO:0033522(histone H2A ubiquitination)//GO:0007283(spermatogenesis)//GO:0032007(negative regulation of TOR signaling)//GO:0007141(male meiosis I)//GO:0071596(ubiquitin-dependent protein catabolic process via the N-end rule pathway)//GO:0006342(chromatin silencing)
BICRAL	ENSSSCG00000001646	protein_coding	+	chr7:37853035-37933661	80626	10.6847	7.5742	10.5946	9.12043	47.3117	16.162	258.753	188.427	255.059	220.497	1143.25	389.955
PTCRA	ENSSSCG00000001650	protein_coding	+	chr7:38006160-38011837	5677	2.28142	0.434014	2.29737	0	0	0	5.57657	1.07673	5.69964	0	0	0	100126289	pTalpha	Ensembl:ENSSSCG00000001650	7	7|7q11-q12	pre T-cell antigen receptor alpha	ssc04330(Notch signaling pathway)//ssc05202(Transcriptional misregulation in cancer)
CNPY3	ENSSSCG00000001651	protein_coding	+	chr7:38014750-38026454	11704	0.960797	1.42356	1.31873	1.93584	0.132984	0	14.4991	21.5346	19.9488	29.7415	2.04152	0	100126290	TNRC5	Ensembl:ENSSSCG00000001651|Vega:OTTSUSG00000001036	7	7|7	canopy FGF signaling regulator 3		GO:0005783(endoplasmic reticulum)	GO:0005102(receptor binding)	GO:0045087(innate immune response)
PEX6	ENSSSCG00000001653	protein_coding	-	chr7:38038163-38052369	14206	2.11152	1.50916	2.95486	0	0	0	27.8829	20.4578	39.8975	0	0	0	100126288	-	Ensembl:ENSSSCG00000001653	7	7|7	peroxisomal biogenesis factor 6	ssc04146(Peroxisome)	GO:0005777(peroxisome)//GO:0005737(cytoplasm)//GO:0005829(cytosol)	GO:0005524(ATP binding)//GO:0032403(protein complex binding)//GO:0016887(ATPase activity)//GO:0008022(protein C-terminus binding)//GO:0042623(ATPase activity, coupled)	GO:0008152(metabolic process)//GO:0050821(protein stabilization)//GO:0007031(peroxisome organization)//GO:0016561(protein import into peroxisome matrix, translocation)//GO:0006625(protein targeting to peroxisome)
PPP2R5D	ENSSSCG00000001654	protein_coding	+	chr7:38055573-38087172	31599	2.62515	2.77291	3.34696	6.58392	1.80647	0	43.4973	43.0691	54.1466	70.7643	19.3944	0	100134967	-	Ensembl:ENSSSCG00000001654	7	7|7	protein phosphatase 2, regulatory subunit B', delta	ssc03015(mRNA surveillance pathway)//ssc04071(Sphingolipid signaling pathway)//ssc04114(Oocyte meiosis)//ssc04151(PI3K-Akt signaling pathway)//ssc04152(AMPK signaling pathway)//ssc04261(Adrenergic signaling in cardiomyocytes)//ssc04728(Dopaminergic synapse)	GO:0000159(protein phosphatase type 2A complex)	GO:0008601(protein phosphatase type 2A regulator activity)	GO:0034047(regulation of protein phosphatase type 2A activity)//GO:0007165(signal transduction)
MEA1	ENSSSCG00000001655	protein_coding	-	chr7:38055573-38087172	31599	62.6372	68.0296	79.9862	0.350442	110.673	0	169.528	191.658	218.011	1.02557	322.56	0	100126291	MEA|MEA-1	Ensembl:ENSSSCG00000001655	7	7|7	male-enhanced antigen 1		GO:0005737(cytoplasm)		GO:0007275(multicellular organism development)//GO:0007283(spermatogenesis)//GO:0030154(cell differentiation)
RRP36	ENSSSCG00000001656	protein_coding	+	chr7:38087257-38094548	7291	1.65359	0.748853	2.22976	4.19346	0.870426	0	18.9604	8.61383	25.6484	49.2273	10.2076	0	100141407	C6orf153|C7H6orf153	Ensembl:ENSSSCG00000001656	7	7|7	ribosomal RNA processing 36		GO:0005730(nucleolus)//GO:0030686(90S preribosome)	GO:0044822(poly(A) RNA binding)	GO:0000462(maturation of SSU-rRNA from tricistronic rRNA transcript (SSU-rRNA, 5.8S rRNA, LSU-rRNA))
CUL7	ENSSSCG00000001657	protein_coding	-	chr7:38097170-38134532	37362	2.60856	2.03258	1.70135	8.30886	1.95585	0	60.5579	45.6385	41.4521	169.219	39.8096	0	100141398	-	-	7	7|7	cullin 7	ssc04120(Ubiquitin mediated proteolysis)	GO:0048471(perinuclear region of cytoplasm)//GO:0005794(Golgi apparatus)//GO:1990393(3M complex)//GO:0005813(centrosome)//GO:0031467(Cul7-RING ubiquitin ligase complex)//GO:0005654(nucleoplasm)	GO:0031625(ubiquitin protein ligase binding)	GO:0016567(protein ubiquitination)//GO:0000281(mitotic cytokinesis)//GO:0001837(epithelial to mesenchymal transition)//GO:0000226(microtubule cytoskeleton organization)//GO:0001570(vasculogenesis)//GO:0007088(regulation of mitotic nuclear division)//GO:0006511(ubiquitin-dependent protein catabolic process)//GO:0001890(placenta development)
MRPL2	ENSSSCG00000001658	protein_coding	-	chr7:38097170-38134532	37362	6.71482	6.9734	11.5611	0	0	0	25.3214	32.9626	45.4675	0	0	0	100151914	-	Ensembl:ENSSSCG00000001658	7	7|7	mitochondrial ribosomal protein L2	ssc03010(Ribosome)	GO:0005762(mitochondrial large ribosomal subunit)	GO:0044822(poly(A) RNA binding)//GO:0003735(structural constituent of ribosome)//GO:0016740(transferase activity)	GO:0032543(mitochondrial translation)//GO:0002181(cytoplasmic translation)
KLC4	ENSSSCG00000001659	protein_coding	+	chr7:38097170-38134532	37362	2.32385	1.91021	2.03615	2.49305	0.588141	23.1843	35.6901	27.9949	31.348	38.9716	9.18683	235.159	100157157	-	Ensembl:ENSSSCG00000001659	7	7|7	kinesin light chain 4	ssc05132(Salmonella infection)	GO:0005871(kinesin complex)	GO:0003777(microtubule motor activity)	GO:0008152(metabolic process)
PTK7	ENSSSCG00000001660	protein_coding	+	chr7:38135876-38208138	72262	1.36094	1.01373	0.951317	2.40084	0.47805	0	34.5748	25.8415	24.2235	61.5342	12.2491	0	100153873	-	Ensembl:ENSSSCG00000001660	7	7|7	protein tyrosine kinase 7 (inactive)		GO:0005886(plasma membrane)//GO:0005925(focal adhesion)//GO:0005911(cell-cell junction)//GO:0016021(integral component of membrane)	GO:0005524(ATP binding)//GO:0004713(protein tyrosine kinase activity)	GO:0010976(positive regulation of neuron projection development)//GO:0090179(planar cell polarity pathway involved in neural tube closure)//GO:0071300(cellular response to retinoic acid)//GO:0031532(actin cytoskeleton reorganization)//GO:0045198(establishment of epithelial cell apical/basal polarity)//GO:0018108(peptidyl-tyrosine phosphorylation)//GO:0003401(axis elongation)//GO:0016477(cell migr…
SRF	ENSSSCG00000001661	protein_coding	+	chr7:38213062-38223384	10322	1.88409	2.55411	1.69001	0	0	3.94227	30.1135	40.9157	27.0733	0	0	63.8947	100155958	-	Ensembl:ENSSSCG00000001661	7	7|7	serum response factor	ssc04010(MAPK signaling pathway)//ssc04022(cGMP-PKG signaling pathway)//ssc05166(HTLV-I infection)//ssc05203(Viral carcinogenesis)	GO:0005737(cytoplasm)//GO:0000790(nuclear chromatin)	GO:0031490(chromatin DNA binding)//GO:0042803(protein homodimerization activity)//GO:0000978(RNA polymerase II core promoter proximal region sequence-specific DNA binding)//GO:0000983(transcription factor activity, RNA polymerase II core promoter sequence-specific)//GO:0070878(primary miRNA binding)//GO:0001077(transcriptional activator activity, RNA polymerase II core promoter proximal region se…	GO:0030168(platelet activation)//GO:0061145(lung smooth muscle development)//GO:0090398(cellular senescence)//GO:0060532(bronchus cartilage development)//GO:1902894(negative regulation of pri-miRNA transcription from RNA polymerase II promoter)//GO:0060218(hematopoietic stem cell differentiation)//GO:0055003(cardiac myofibril assembly)//GO:1902895(positive regulation of pri-miRNA transcription fr…
TTBK1	ENSSSCG00000001664	protein_coding	+	chr7:38276277-38316610	40333	7.64693	4.27032	5.36017	6.83334	1.71888	0	113.762	64.6037	81.2199	101.531	25.519	0	100155509	-	Ensembl:ENSSSCG00000001664	7	7|7	tau tubulin kinase 1			GO:0005524(ATP binding)//GO:0004674(protein serine/threonine kinase activity)	GO:0021762(substantia nigra development)//GO:0018105(peptidyl-serine phosphorylation)
ZNF318	ENSSSCG00000001667	protein_coding	-	chr7:38359504-38389113	29609	3.31251	3.12051	2.57491	0	0	0	97.0324	91.5219	75.5203	0	0	0	100155116	-	-	7	7|7	zinc finger protein 318		GO:0005654(nucleoplasm)//GO:0005737(cytoplasm)	GO:0003676(nucleic acid binding)//GO:0008270(zinc ion binding)
-	ENSSSCG00000001672	protein_coding	-	chr7:38328472-38341389	12917	6.1454	2.52178	6.37765	23.8502	7.65374	0	13.3838	5.38364	14.2491	54.3552	17.3529	0
LRRC73	ENSSSCG00000001676	protein_coding	-	chr7:38475159-38511288	36129	3.33506	2.13153	0.80498	0	0	0	14.2882	9.20982	3.4782	0	0	0	100736626	-	Ensembl:ENSSSCG00000001676	7	-	leucine rich repeat containing 73
XPO5	ENSSSCG00000001679	protein_coding	-	chr7:38511551-38601793	90242	5.71789	7.24104	6.45343	6.01711	1.68423	4.84665	129.377	145.358	163.865	189.73	53.0794	67.847	100521098	-	-	7	-	exportin 5
ABCC10	ENSSSCG00000001680	protein_coding	+	chr7:38432731-38452691	19960	2.20478	1.65784	2.25108	0	0	0	55.7657	41.9924	56.9964	0	0	0	100152696	-	Ensembl:ENSSSCG00000001680	7	7|7	ATP-binding cassette, sub-family C (CFTR/MRP), member 10	ssc02010(ABC transporters)
DLK2	ENSSSCG00000001682	protein_coding	-	chr7:38452802-38458230	5428	12.6631	6.58973	7.77995	0	171.438	0.0834988	98.1477	58.1433	64.121	0	1358.63	0.658708	100145892	DLK-2|EGFL9	Ensembl:ENSSSCG00000001682	7	-	delta-like 2 homolog (Drosophila)		GO:0016021(integral component of membrane)	GO:0005509(calcium ion binding)
POLH	ENSSSCG00000001683	protein_coding	+	chr7:38511551-38601793	90242	11.4552	7.78385	9.06168	6.95064	1.93529	7.32258	126.031	88.2917	102.594	69.7387	19.3944	73.1166	100153104	-	Ensembl:ENSSSCG00000001683	7	7|7	polymerase (DNA directed), eta	ssc03460(Fanconi anemia pathway)	GO:0005737(cytoplasm)	GO:0003887(DNA-directed DNA polymerase activity)//GO:0003684(damaged DNA binding)	GO:0071494(cellular response to UV-C)//GO:0000731(DNA synthesis involved in DNA repair)//GO:0006301(postreplication repair)//GO:0006290(pyrimidine dimer repair)
TJAP1	ENSSSCG00000001688	protein_coding	+	chr7:38475159-38511288	36129	8.26984	5.15398	4.84157	3.02465	7.50358	0	202.987	118.44	116.843	31.7926	164.342	0
GTPBP2	ENSSSCG00000001689	protein_coding	-	chr7:38603496-38623835	20339	76.6722	72.3214	91.6848	189.325	176.896	88.7756	568.811	541.594	678.258	1488.1	1281.05	649.486
RSPH9	ENSSSCG00000001691	protein_coding	+	chr7:38625854-38657080	31226	3.94286	6.05904	8.01826	6.42322	102.456	0.270839	27.8829	43.0691	56.9964	47.1762	751.278	1.97612	100157153	-	Ensembl:ENSSSCG00000001691	7	7|7	radial spoke head 9 homolog (Chlamydomonas)				GO:0060294(cilium movement involved in cell motility)//GO:0035082(axoneme assembly)//GO:0044458(motile cilium assembly)
MRPS18A	ENSSSCG00000001692	protein_coding	-	chr7:38625854-38657080	31226	4.08521	2.79923	2.71653	0	0	0	23.4216	16.1509	15.674	0	0	0	100154748	-	Ensembl:ENSSSCG00000001692	7	7|7	mitochondrial ribosomal protein S18A	ssc03010(Ribosome)	GO:0005763(mitochondrial small ribosomal subunit)	GO:0003735(structural constituent of ribosome)	GO:0006412(translation)
VEGFA	ENSSSCG00000001695	protein_coding	+	chr7:38746054-38762342	16288	3.97732	3.36061	1.96506	0	0	0	54.6504	46.2993	27.0733	0	0	0	397157	VEGF	-	7	7|7	vascular endothelial growth factor A	ssc04014(Ras signaling pathway)//ssc04015(Rap1 signaling pathway)//ssc04060(Cytokine-cytokine receptor interaction)//ssc04066(HIF-1 signaling pathway)//ssc04150(mTOR signaling pathway)//ssc04151(PI3K-Akt signaling pathway)//ssc04370(VEGF signaling pathway)//ssc04510(Focal adhesion)//	GO:0016020(membrane)//GO:0005576(extracellular region)	GO:0050840(extracellular matrix binding)//GO:0008201(heparin binding)//GO:0008083(growth factor activity)	GO:0042462(eye photoreceptor cell development)//GO:0051781(positive regulation of cell division)//GO:0002092(positive regulation of receptor internalization)//GO:0060319(primitive erythrocyte differentiation)//GO:0031077(post-embryonic camera-type eye development)//GO:0071542(dopaminergic neuron differentiation)//GO:0050918(positive chemotaxis)//GO:0035148(tube formation)//GO:0001822(kidney devel…
-	ENSSSCG00000001696	protein_coding	-	chr7:39124868-39166617	41749	4.98903	5.97669	5.95595	0	0.401951	0	22.3063	21.5346	27.0733	0	1.02076	0
TMEM63B	ENSSSCG00000001697	protein_coding	+	chr7:39124868-39166617	41749	1.03796	1.12268	1.28166	0	0	0	17.845	18.3044	21.3737	0	0	0	100151872	-	Ensembl:ENSSSCG00000001697|Vega:OTTSUSG00000000684	7	7|7	transmembrane protein 63B		GO:0016021(integral component of membrane)	GO:0000166(nucleotide binding)
CAPN11	ENSSSCG00000001698	protein_coding	+	chr7:39171656-39191007	19351	9.73462	8.41336	10.3091	20.6629	72.5306	0	66.9189	58.1433	71.2456	147.682	517.525	0	100156753	-	Ensembl:ENSSSCG00000001698	7	7|7	calpain 11		GO:0001669(acrosomal vesicle)	GO:0004198(calcium-dependent cysteine-type endopeptidase activity)//GO:0005509(calcium ion binding)	GO:0006508(proteolysis)
SLC29A1	ENSSSCG00000001700	protein_coding	+	chr7:39218137-39237286	19149	2.04513	1.90652	1.85854	0	0	0	45.7279	41.9924	41.3224	0	0	0	396631	ENT1	Ensembl:ENSSSCG00000001700	7	7|7	solute carrier family 29 (equilibrative nucleoside transporter), member 1		GO:0016323(basolateral plasma membrane)//GO:0005887(integral component of plasma membrane)//GO:0016324(apical plasma membrane)	GO:0005337(nucleoside transmembrane transporter activity)	GO:1901642(nucleoside transmembrane transport)
-	ENSSSCG00000001701	protein_coding	+	chr7:39237293-39254504	17211	7.72697	19.1519	25.2071	5.56636	2.19788	0	103.724	209.962	282.132	54.3552	21.4359	0
SLC35B2	ENSSSCG00000001702	protein_coding	-	chr7:39237293-39254504	17211	0.794135	0.611738	0.303582	0	0	0	11.1531	8.61383	4.27473	0	0	0	100516086	-	-	7	7|7	solute carrier family 35 (adenosine 3'-phospho 5'-phosphosulfate transporter), member B2		GO:0016021(integral component of membrane)//GO:0005794(Golgi apparatus)	GO:0004871(signal transducer activity)//GO:0046964(3'-phosphoadenosine 5'-phosphosulfate transmembrane transporter activity)	GO:1902559(3'-phospho-5'-adenylyl sulfate transmembrane transport)//GO:0043123(positive regulation of I-kappaB kinase/NF-kappaB signaling)//GO:0007165(signal transduction)
NFKBIE	ENSSSCG00000001703	protein_coding	-	chr7:39255074-39263367	8293	3.14528	2.90815	3.38671	0	0	0	28.9982	26.9182	31.348	0	0	0	100153486	-	Ensembl:ENSSSCG00000001703|Vega:OTTSUSG00000001076	7	7|7	nuclear factor of kappa light polypeptide gene enhancer in B-cells inhibitor, epsilon	ssc04660(T cell receptor signaling pathway)//ssc04662(B cell receptor signaling pathway)//ssc04722(Neurotrophin signaling pathway)//ssc04920(Adipocytokine signaling pathway)//ssc05169(Epstein-Barr virus infection)
TCTE1	ENSSSCG00000001705	protein_coding	-	chr7:39276950-39287977	11027	11.5868	7.15257	9.17511	10.524	4.09181	0	64.6883	39.8389	51.2968	60.5086	23.4774	0	100156326	-	Ensembl:ENSSSCG00000001705	7	7|7	t-complex-associated-testis-expressed 1
AARS2	ENSSSCG00000001706	protein_coding	-	chr7:39299459-39313778	14319	1.77617	1.48739	2.63524	0	0	0	31.2288	27.9949	51.2968	0	0	0	100155115	-	Ensembl:ENSSSCG00000001706	7	7|7	alanyl-tRNA synthetase 2, mitochondrial	ssc00970(Aminoacyl-tRNA biosynthesis)	GO:0005739(mitochondrion)//GO:0005829(cytosol)	GO:0005524(ATP binding)//GO:0004813(alanine-tRNA ligase activity)//GO:0000049(tRNA binding)//GO:0016597(amino acid binding)	GO:0033108(mitochondrial respiratory chain complex assembly)//GO:0006400(tRNA modification)//GO:0070143(mitochondrial alanyl-tRNA aminoacylation)
CDC5L	ENSSSCG00000001708	protein_coding	+	chr7:39384391-39430143	45752	3.92475	3.83351	5.34371	2.64796	0.671241	0.030993	82.5333	80.7546	112.568	56.4063	14.2906	0.658708	100153900	-	Ensembl:ENSSSCG00000001708	7	7|7	cell division cycle 5-like	ssc03040(Spliceosome)	GO:0071013(catalytic step 2 spliceosome)//GO:0016020(membrane)//GO:0005662(DNA replication factor A complex)//GO:0016607(nuclear speck)//GO:0000974(Prp19 complex)//GO:0005730(nucleolus)//GO:0005737(cytoplasm)	GO:0044822(poly(A) RNA binding)//GO:0003677(DNA binding)//GO:0071987(WD40-repeat domain binding)	GO:0072422(signal transduction involved in DNA damage checkpoint)
SUPT3H	ENSSSCG00000001709	protein_coding	-	chr7:39762106-40349398	587292	1.45677	1.73727	1.68007	0.627234	0.437324	0	23.4216	27.9949	27.0733	10.2557	7.14531	0
RUNX2	ENSSSCG00000001710	protein_coding	+	chr7:39762106-40349398	587292	12.889	9.53011	9.54642	9.0718	2.7365	0	63.5729	49.5295	59.8463	44.0995	13.2699	0	100155806	-	-	7	7|7	runt-related transcription factor 2	ssc05202(Transcriptional misregulation in cancer)	GO:0005654(nucleoplasm)//GO:0005667(transcription factor complex)//GO:0005737(cytoplasm)//GO:0000790(nuclear chromatin)	GO:0003682(chromatin binding)//GO:0019904(protein domain specific binding)//GO:0005524(ATP binding)//GO:0000981(RNA polymerase II transcription factor activity, sequence-specific DNA binding)//GO:0000979(RNA polymerase II core promoter sequence-specific DNA binding)//GO:0000978(RNA polymerase II core promoter proximal region sequence-specific DNA binding)//GO:0043425(bHLH transcription factor bin…	GO:0040036(regulation of fibroblast growth factor receptor signaling pathway)//GO:0002063(chondrocyte development)//GO:0030217(T cell differentiation)//GO:0030097(hemopoiesis)//GO:0032332(positive regulation of chondrocyte differentiation)//GO:0030182(neuron differentiation)//GO:0030509(BMP signaling pathway)//GO:0048701(embryonic cranial skeleton morphogenesis)//GO:0042487(regulation of odontoge…
ENPP5	ENSSSCG00000001715	protein_coding	-	chr7:40920029-41090808	170779	1.00334	1.09538	0.682161	3.19749	0.734919	0	16.7297	18.3044	11.3993	53.3296	12.2491	0	100154986	-	-	7	7|7	ectonucleotide pyrophosphatase/phosphodiesterase 5 (putative)
RCAN2	ENSSSCG00000001716	protein_coding	-	chr7:40920029-41090808	170779	1.10378	1.06239	1.20722	0	0	0	13.3838	12.9207	14.2491	0	0	0	100738282	-	Ensembl:ENSSSCG00000001716	7	-	regulator of calcineurin 2	ssc04919(Thyroid hormone signaling pathway)	GO:0005737(cytoplasm)	GO:0000166(nucleotide binding)//GO:0008597(calcium-dependent protein serine/threonine phosphatase regulator activity)	GO:0050790(regulation of catalytic activity)//GO:0031987(locomotion involved in locomotory behavior)//GO:0033173(calcineurin-NFAT signaling cascade)//GO:0007614(short-term memory)//GO:0006979(response to oxidative stress)//GO:0007219(Notch signaling pathway)//GO:0070884(regulation of calcineurin-NFAT signaling cascade)
CYP39A1	ENSSSCG00000001718	protein_coding	-	chr7:41344803-41457884	113081	3.51538	2.9174	4.94819	17.3019	4.22264	9.06338	28.9982	24.7647	39.8975	96.4035	23.4774	50.0618	100113410	-	Ensembl:ENSSSCG00000001718	7	7|7	cytochrome P450, family 39, subfamily A, polypeptide 1	ssc00120(Primary bile acid biosynthesis)	GO:0016021(integral component of membrane)	GO:0004497(monooxygenase activity)//GO:0005506(iron ion binding)//GO:0016705(oxidoreductase activity, acting on paired donors, with incorporation or reduction of molecular oxygen)//GO:0020037(heme binding)	GO:0055114(oxidation-reduction process)
SLC25A27	ENSSSCG00000001720	protein_coding	+	chr7:41344803-41457884	113081	2.81074	2.8844	3.42934	0.13898	0	0.174014	45.7279	50.6062	58.4214	3.07671	0	2.63483	100157774	UCP4	Ensembl:ENSSSCG00000001720	7	7|7	solute carrier family 25, member 27		GO:0016021(integral component of membrane)	GO:0003735(structural constituent of ribosome)	GO:0006412(translation)//GO:0006810(transport)
PLA2G7	ENSSSCG00000001723	protein_coding	-	chr7:41486808-41531388	44580	1.12204	1.72031	1.24993	0	0	0	13.3838	17.2277	11.3993	0	0	0	396593	Lp-PLA2|PAF-AH	-	7	7|7	phospholipase A2, group VII (platelet-activating factor acetylhydrolase, plasma)	ssc00565(Ether lipid metabolism)//
-	ENSSSCG00000001724	protein_coding	+	chr7:41587572-41625017	37445	1.81993	1.29511	1.34656	3.36842	0.516065	0	21.191	15.0742	15.674	39.9972	6.12455	0
-	ENSSSCG00000001725	protein_coding	-	chr7:41640262-41729027	88765	0.977089	0.941779	1.37095	0	0	0	22.3063	21.5346	31.348	0	0	0
ADGRF1	ENSSSCG00000001726	protein_coding	-	chr7:41803837-41853917	50080	0.536774	1.27002	1.18269	0	0	0	12.2685	29.0717	27.0733	0	0	0	100158176	GPR110	Ensembl:ENSSSCG00000001726	7	7|7	adhesion G protein-coupled receptor F1		GO:0016021(integral component of membrane)	GO:0004930(G-protein coupled receptor activity)	GO:0007186(G-protein coupled receptor signaling pathway)//GO:0007166(cell surface receptor signaling pathway)
TNFRSF21	ENSSSCG00000001727	protein_coding	-	chr7:42020226-42091516	71290	8.06611	9.38161	8.75175	17.647	4.95083	0	112.647	131.361	122.542	251.264	70.4323	0	100513161	-	-	7	7|7	tumor necrosis factor receptor superfamily, member 21	ssc04060(Cytokine-cytokine receptor interaction)
PTCHD4	ENSSSCG00000001729	protein_coding	-	chr7:42572970-42770559	197589	2.25078	1.00005	1.98514	0	0	0	28.9982	12.9207	25.6484	0	0	0
CENPQ	ENSSSCG00000001731	protein_coding	+	chr7:43597150-43642509	45359	2.30951	1.07197	2.91809	0	0.0419479	0	45.7279	25.8415	59.8463	0	1.02076	0	100513550	-	Ensembl:ENSSSCG00000001731	7	-	centromere protein Q		GO:0015629(actin cytoskeleton)
MUT	ENSSSCG00000001732	protein_coding	-	chr7:43597150-43642509	45359	4.69277	3.56292	5.45137	0	0	0	41.2666	33.3786	48.447	0	0	0	399535	-	Ensembl:ENSSSCG00000001732	7	-	methylmalonyl CoA mutase	ssc00280(Valine, leucine and isoleucine degradation)//ssc00630(Glyoxylate and dicarboxylate metabolism)//ssc00640(Propanoate metabolism)//	GO:0005739(mitochondrion)//GO:0005759(mitochondrial matrix)	GO:0004494(methylmalonyl-CoA mutase activity)//GO:0031419(cobalamin binding)//GO:0046872(metal ion binding)	GO:0008152(metabolic process)
-	ENSSSCG00000001734	protein_coding	+	chr7:43669510-43674357	4847	12.2599	2.9934	6.70376	0	0	0	56.8811	13.9975	31.348	0	0	0
RHAG	ENSSSCG00000001735	protein_coding	-	chr7:43701205-43719512	18307	0.705561	0.901262	0.894512	0	0	0	3.34594	4.30691	4.27473	0	0	0	100516620	-	Ensembl:ENSSSCG00000001735|Vega:OTTSUSG00000002422	7	-	Rh-associated glycoprotein		GO:0016021(integral component of membrane)//GO:0005887(integral component of plasma membrane)	GO:0008519(ammonium transmembrane transporter activity)//GO:0030506(ankyrin binding)	GO:0015670(carbon dioxide transport)//GO:0006873(cellular ion homeostasis)//GO:0072488(ammonium transmembrane transport)//GO:0060586(multicellular organismal iron ion homeostasis)//GO:0015695(organic cation transport)//GO:0019740(nitrogen utilization)//GO:0048821(erythrocyte development)//GO:0006995(cellular response to nitrogen starvation)
CRISP2	ENSSSCG00000001736	protein_coding	-	chr7:43750682-43770004	19322	494.918	261.232	337.983	484.814	330.065	359.818	2271.9	1209.17	1563.13	2356.76	1600.55	1731.74	397369	CRISP-3|crisp-2	Ensembl:ENSSSCG00000001736	7	-	cysteine-rich secretory protein 2		GO:0005576(extracellular region)
PGK2	ENSSSCG00000001738	protein_coding	-	chr7:43839240-43840892	1652	60.8044	141.098	57.3271	45.0695	10.6699	134.939	368.054	859.229	349.103	285.108	67.3701	847.099	396673	-	-	7	7|7q14-q15	phosphoglycerate kinase 2	ssc00010(Glycolysis / Gluconeogenesis)//	GO:0005737(cytoplasm)	GO:0005524(ATP binding)//GO:0004618(phosphoglycerate kinase activity)	GO:0006096(glycolytic process)//GO:0016310(phosphorylation)
CRISP1	ENSSSCG00000001739	protein_coding	-	chr7:43881101-43911953	30852	0.374138	1.00887	0.953645	0	0	0	5.57657	15.0742	14.2491	0	0	0	396812	CRISP-1	Ensembl:ENSSSCG00000001739	7	7|7	cysteine-rich secretory protein 1		GO:0005634(nucleus)//GO:0005576(extracellular region)	GO:0005246(calcium channel regulator activity)	GO:0007339(binding of sperm to zona pellucida)//GO:0060046(regulation of acrosome reaction)
[truncated: 21,452 more rows]
