# Supplementary material for: Transcriptome-wide m6A profiling reveals mRNA post-transcriptional modification of boar sperm during cryopreservation
Source: BMC Genomics. 2021 Aug 3;22:588. doi: 10.1186/s12864-021-07904-8 (PMC8335898; doi:10.1186/s12864-021-07904-8)
Supplement: Supplementary file 11 — Additional file 11: Table S7-2. Differentially expressed mRNAs in fresh and frozen-thawed sperm [file 12864_2021_7904_MOESM11_ESM.xlsx]

## Sheet: up.Fts1.Input_vs_Fs1.Input
Fts1.Input vs Fs1.Input.up Fold Change cutoff: 2.0 p-value cutoff: 1.0 FPKM >= 0.1 in at least one sample Column A: gene, the gene name. Column B: gene_id, the Ensembl gene identifier. Column C: biotype, protein_coding. Column D: strand, transcription direction. Column E: locus, genomic locus. chromosome: start-end. Column F ~ G, FPKM value of each sample. Column H: fold change, fold change betwe…
Fts1.Input vs Fs1.Input up-regulated genes
gene	gene_id	biotype	strand	locus	Fts1.Input_FPKM	Fs1.Input_FPKM	Fold change	log2(fold change)	p_value	FDR	Regulation	GeneID	Synonyms	dbXrefs	chromosome	map_location	description	pathway	GO-CC	GO-MF	GO-BP
KIAA0930	ENSSSCG00000000018	protein_coding	+	chr5:4152071-4195613	2257.03	959.305	2.35277	1.23436	0.48205	0.732432	up	100736589	-	-	5	-	KIAA0930 ortholog
PARVG	ENSSSCG00000000025	protein_coding	-	chr5:4870349-4898706	5.09272	1.7735	2.87157	1.52184	0.5377	0.752811	up	100520379	-	Ensembl:ENSSSCG00000000025	5	-	parvin, gamma	ssc04510(Focal adhesion)		GO:0003779(actin binding)	GO:0007155(cell adhesion)//GO:0031532(actin cytoskeleton reorganization)
SCUBE1	ENSSSCG00000000029	protein_coding	+	chr5:5561605-5686841	7.81889	3.78052	2.06821	1.04838	0.49915	0.736997	up	100524621	-	Ensembl:ENSSSCG00000000029	5	-	signal peptide, CUB domain, EGF-like 1		GO:0019897(extrinsic component of plasma membrane)//GO:0009897(external side of plasma membrane)//GO:0005615(extracellular space)	GO:0046982(protein heterodimerization activity)//GO:0042802(identical protein binding)//GO:0005509(calcium ion binding)	GO:0051260(protein homooligomerization)
TTLL12	ENSSSCG00000000034	protein_coding	+	chr5:5701531-5718999	3.85946	0.821672	4.69707	2.23176	0.3957	0.68976	up	100621422	-	Ensembl:ENSSSCG00000000034	5	-	tubulin tyrosine ligase-like family member 12				GO:0006464(cellular protein modification process)
TTLL1	ENSSSCG00000000035	protein_coding	+	chr5:5793780-5985173	46.9706	18.5066	2.53805	1.34372	0.37055	0.670542	up	100621517	-	Ensembl:ENSSSCG00000000035	5	-	tubulin tyrosine ligase-like family member 1				GO:0003351(epithelial cilium movement)//GO:0035082(axoneme assembly)//GO:0018095(protein polyglutamylation)
SEPT3	ENSSSCG00000000040	protein_coding	-	chr5:6604282-6654438	317.347	118.965	2.66758	1.41553	0.11495	0.36992	up	100157034	-	Ensembl:ENSSSCG00000000040	5	5|5	septin 3	ssc05100(Bacterial invasion of epithelial cells)		GO:0005525(GTP binding)	GO:0007049(cell cycle)
SGSM3	ENSSSCG00000000076	protein_coding	-	chr5:7976098-8017770	11.1588	4.07976	2.73515	1.45162	0.2964	0.597348	up	100516266	-	Ensembl:ENSSSCG00000000076	5	-	small G protein signaling modulator 3		GO:0005829(cytosol)	GO:0005096(GTPase activator activity)//GO:0017137(Rab GTPase binding)	GO:0032483(regulation of Rab protein signal transduction)//GO:0048227(plasma membrane to endosome transport)//GO:0043547(positive regulation of GTPase activity)//GO:0032486(Rap protein signal transduction)
GTPBP1	ENSSSCG00000000095	protein_coding	-	chr5:9236624-9335034	19.732	8.9061	2.21556	1.14767	0.36935	0.669381	up	100520611	-	Ensembl:ENSSSCG00000000095	5	-	GTP binding protein 1		GO:0005622(intracellular)//GO:0016020(membrane)	GO:0003746(translation elongation factor activity)//GO:0003924(GTPase activity)//GO:0044822(poly(A) RNA binding)//GO:0005525(GTP binding)	GO:0006414(translational elongation)//GO:0008152(metabolic process)
-	ENSSSCG00000000097	protein_coding	-	chr5:9336128-9358142	21.511	8.49031	2.5336	1.34119	0.3819	0.678658	up
TMEM184B	ENSSSCG00000000108	protein_coding	+	chr5:9632918-9682473	2.9741	1.4257	2.08606	1.06078	0.63835	0.81344	up	100157699	-	-	5	5|5	transmembrane protein 184B		GO:0016021(integral component of membrane)	GO:0005215(transporter activity)	GO:0006810(transport)
MICALL1	ENSSSCG00000000118	protein_coding	-	chr5:9891641-9959852	71.5599	25.198	2.8399	1.50584	0.19315	0.499896	up
EIF3L	ENSSSCG00000000119	protein_coding	-	chr5:9966121-9996260	22.3717	5.2232	4.28314	2.09867	0.1916	0.497746	up	100515608	-	Ensembl:ENSSSCG00000000119	5	5|5	eukaryotic translation initiation factor 3, subunit L		GO:0016020(membrane)//GO:0033290(eukaryotic 48S preinitiation complex)//GO:0001650(fibrillar center)//GO:0005852(eukaryotic translation initiation factor 3 complex)//GO:0005654(nucleoplasm)//GO:0016282(eukaryotic 43S preinitiation complex)	GO:0044822(poly(A) RNA binding)//GO:0003743(translation initiation factor activity)	GO:0006446(regulation of translational initiation)//GO:0001731(formation of translation preinitiation complex)
EIF3D	ENSSSCG00000000141	protein_coding	+	chr5:11213280-11233149	11.4506	4.67055	2.45166	1.29376	0.30665	0.607786	up	100512835	-	Ensembl:ENSSSCG00000000141	5	-	eukaryotic translation initiation factor 3, subunit D	ssc03013(RNA transport)	GO:0033290(eukaryotic 48S preinitiation complex)//GO:0016020(membrane)//GO:0016282(eukaryotic 43S preinitiation complex)//GO:0005852(eukaryotic translation initiation factor 3 complex)//GO:0071541(eukaryotic translation initiation factor 3 complex, eIF3m)	GO:0044822(poly(A) RNA binding)//GO:0003743(translation initiation factor activity)	GO:0001732(formation of cytoplasmic translation initiation complex)//GO:0006446(regulation of translational initiation)//GO:0001731(formation of translation preinitiation complex)
RBFOX2	ENSSSCG00000000152	protein_coding	+	chr5:11633545-11905324	16.1601	2.94583	5.48575	2.45569	0.09695	0.36992	up	100513594	-	Ensembl:ENSSSCG00000000152	5	-	RNA binding protein, fox-1 homolog (C. elegans) 2		GO:0005654(nucleoplasm)//GO:0005634(nucleus)//GO:0005737(cytoplasm)	GO:0000166(nucleotide binding)//GO:0003714(transcription corepressor activity)//GO:0008134(transcription factor binding)//GO:0003729(mRNA binding)	GO:0030520(intracellular estrogen receptor signaling pathway)//GO:0045892(negative regulation of transcription, DNA-templated)//GO:0021942(radial glia guided migration of Purkinje cell)//GO:0010724(regulation of definitive erythrocyte differentiation)//GO:0048813(dendrite morphogenesis)//GO:0007399(nervous system development)//GO:0050885(neuromuscular process controlling balance)//GO:0000381(regu…
-	ENSSSCG00000000185	protein_coding	-	chr5:15029817-15049656	11.6409	4.10389	2.83656	1.50414	0.25385	0.553438	up
LMBR1L	ENSSSCG00000000189	protein_coding	-	chr5:15119637-15135704	23.2163	7.09728	3.27115	1.7098	0.23915	0.540837	up	100525991	-	Ensembl:ENSSSCG00000000189	5	-	limb development membrane protein 1-like		GO:0016021(integral component of membrane)
PRPF40B	ENSSSCG00000000204	protein_coding	+	chr5:15570453-15646060	35.3076	9.17809	3.84694	1.94371	0.049	0.347788	up	100515026	-	Ensembl:ENSSSCG00000000204	5	-	PRP40 homolog, pre-mRNA processing factor B	ssc03040(Spliceosome)	GO:0005685(U1 snRNP)//GO:0071004(U2-type prespliceosome)	GO:0003723(RNA binding)	GO:0000398(mRNA splicing, via spliceosome)
RACGAP1	ENSSSCG00000000217	protein_coding	+	chr5:15894308-15944886	5.12506	2.34857	2.18221	1.12579	0.60805	0.79454	up	100517651	-	Ensembl:ENSSSCG00000000217	5	-	Rac GTPase activating protein 1		GO:0070062(extracellular exosome)//GO:0032154(cleavage furrow)//GO:0051233(spindle midzone)//GO:0030496(midbody)//GO:0097149(centralspindlin complex)//GO:0005654(nucleoplasm)//GO:0031234(extrinsic component of cytoplasmic side of plasma membrane)//GO:0005737(cytoplasm)	GO:0043014(alpha-tubulin binding)//GO:0048487(beta-tubulin binding)//GO:0019901(protein kinase binding)//GO:0005096(GTPase activator activity)//GO:0005547(phosphatidylinositol-3,4,5-trisphosphate binding)//GO:0043015(gamma-tubulin binding)//GO:0008017(microtubule binding)	GO:0051988(regulation of attachment of spindle microtubules to kinetochore)//GO:0032467(positive regulation of cytokinesis)//GO:0000281(mitotic cytokinesis)//GO:0007405(neuroblast proliferation)//GO:0007283(spermatogenesis)//GO:0043547(positive regulation of GTPase activity)//GO:0008272(sulfate transport)//GO:0051256(mitotic spindle midzone assembly)//GO:0009790(embryo development)//GO:0000915(ac…
GRASP	ENSSSCG00000000234	protein_coding	+	chr5:17358041-17367324	6.18603	0.881076	7.02102	2.81168	0.282	0.582654	up	100522015	-	-	5	5|5	GRP1 (general receptor for phosphoinositides 1)-associated scaffold protein				GO:0007165(signal transduction)
-	ENSSSCG00000000238	protein_coding	-	chr5:17736038-17747580	7.61877	0.964039	7.90294	2.98239	0.3149	0.61545	up
KRT84	ENSSSCG00000000241	protein_coding	-	chr5:17699114-17706941	10.7966	3.22721	3.34552	1.74223	0.32705	0.627719	up
KRT5	ENSSSCG00000000248	protein_coding	-	chr5:17782926-17869158	6.83917	2.56936	2.66181	1.41241	0.4213	0.705527	up
SOAT2	ENSSSCG00000000260	protein_coding	+	chr5:18358672-18374288	3.93705	1.14681	3.43305	1.77949	0.4157	0.702652	up	100515544	-	Ensembl:ENSSSCG00000000260	5	-	sterol O-acyltransferase 2	ssc00100(Steroid biosynthesis)	GO:0016021(integral component of membrane)//GO:0005789(endoplasmic reticulum membrane)//GO:0005903(brush border)	GO:0000062(fatty-acyl-CoA binding)//GO:0015485(cholesterol binding)//GO:0034736(cholesterol O-acyltransferase activity)	GO:0042632(cholesterol homeostasis)//GO:0008203(cholesterol metabolic process)//GO:0034379(very-low-density lipoprotein particle assembly)//GO:0033344(cholesterol efflux)//GO:0034435(cholesterol esterification)
GPR84	ENSSSCG00000000291	protein_coding	-	chr5:19552812-19554796	10.5432	1.60376	6.57404	2.71678	0.3759	0.674496	up	100152279	-	-	5	5|5	G protein-coupled receptor 84
PDE1B	ENSSSCG00000000297	protein_coding	+	chr5:19725353-19752890	2.44703	1.12641	2.17242	1.1193	1	1	up	100521662	-	Ensembl:ENSSSCG00000000297	5	-	phosphodiesterase 1B, calmodulin-dependent	ssc00230(Purine metabolism)//ssc04020(Calcium signaling pathway)//ssc04740(Olfactory transduction)//ssc04742(Taste transduction)//		GO:0046872(metal ion binding)//GO:0004114(3',5'-cyclic-nucleotide phosphodiesterase activity)	GO:0008152(metabolic process)//GO:0007165(signal transduction)
DGKA	ENSSSCG00000000370	protein_coding	+	chr5:21331467-21392707	4.83453	1.21686	3.97295	1.99021	0.37205	0.671194	up	397097	DAGK	Ensembl:ENSSSCG00000000370	5	5|5	diacylglycerol kinase, alpha 80kDa	ssc00561(Glycerolipid metabolism)//ssc00564(Glycerophospholipid metabolism)//	GO:0005622(intracellular)	GO:0005524(ATP binding)//GO:0005509(calcium ion binding)//GO:0004143(diacylglycerol kinase activity)	GO:0016310(phosphorylation)//GO:0035556(intracellular signal transduction)//GO:0007205(protein kinase C-activating G-protein coupled receptor signaling pathway)
PMEL	ENSSSCG00000000371	protein_coding	-	chr5:21331467-21392707	6.89647	0.439752	15.6826	3.97109	0.2404	0.541645	up	100739533	-	-	5	-	premelanosome protein
-	ENSSSCG00000000377	protein_coding	+	chr5:21474624-21504946	10.1933	4.82311	2.11342	1.07958	0.4751	0.731561	up
NABP2	ENSSSCG00000000384	protein_coding	+	chr5:21559298-21657092	9.03895	3.60667	2.50618	1.32549	0.57275	0.772991	up	100154321	OBFC2B	-	5	5|5	nucleic acid binding protein 2		GO:0005654(nucleoplasm)//GO:0005737(cytoplasm)//GO:0070876(SOSS complex)	GO:0003697(single-stranded DNA binding)	GO:0007093(mitotic cell cycle checkpoint)//GO:0010212(response to ionizing radiation)//GO:0000724(double-strand break repair via homologous recombination)
BAZ2A	ENSSSCG00000000403	protein_coding	-	chr5:21933280-21992407	9.93012	3.80879	2.60716	1.38248	0.24845	0.548509	up
B4GALNT1	ENSSSCG00000000433	protein_coding	-	chr5:22882677-22897508	26.3896	9.60021	2.74885	1.45883	0.24715	0.547452	up	100516440	-	-	5	-	beta-1,4-N-acetyl-galactosaminyl transferase 1	ssc00604(Glycosphingolipid biosynthesis - ganglio series)//	GO:0030173(integral component of Golgi membrane)	GO:0016758(transferase activity, transferring hexosyl groups)	GO:0001574(ganglioside biosynthetic process)//GO:0030259(lipid glycosylation)//GO:0007283(spermatogenesis)//GO:0019915(lipid storage)
INHBE	ENSSSCG00000000442	protein_coding	+	chr5:22732515-22789825	5.02466	0.721165	6.9674	2.80062	0.497	0.736997	up	100518554	-	-	5	-	inhibin, beta E	ssc04350(TGF-beta signaling pathway)//ssc04550(Signaling pathways regulating pluripotency of stem cells)	GO:0005615(extracellular space)	GO:0008083(growth factor activity)//GO:0005160(transforming growth factor beta receptor binding)//GO:0005179(hormone activity)//GO:0005125(cytokine activity)	GO:0043408(regulation of MAPK cascade)//GO:0060395(SMAD protein signal transduction)//GO:0010862(positive regulation of pathway-restricted SMAD protein phosphorylation)//GO:0048468(cell development)//GO:0042981(regulation of apoptotic process)
DCTN2	ENSSSCG00000000444	protein_coding	-	chr5:22799286-22814480	8.16597	3.08336	2.6484	1.40512	0.5659	0.769268	up
USP15	ENSSSCG00000000457	protein_coding	+	chr5:26964782-27083336	3.0839	1.3501	2.2842	1.19169	0.6434	0.81662	up	100524085	-	Ensembl:ENSSSCG00000000457	5	-	ubiquitin specific peptidase 15		GO:0005634(nucleus)	GO:0004843(thiol-dependent ubiquitin-specific protease activity)	GO:0016579(protein deubiquitination)//GO:0006511(ubiquitin-dependent protein catabolic process)
XPOT	ENSSSCG00000000466	protein_coding	+	chr5:28716464-28875331	7.44619	2.12207	3.50893	1.81103	0.50055	0.737463	up	100511016	-	Ensembl:ENSSSCG00000000466	5	-	exportin, tRNA	ssc03013(RNA transport)	GO:0016363(nuclear matrix)//GO:0005643(nuclear pore)//GO:0005737(cytoplasm)	GO:0015932(nucleobase-containing compound transmembrane transporter activity)//GO:0000049(tRNA binding)//GO:0008536(Ran GTPase binding)	GO:0071528(tRNA re-export from nucleus)//GO:0006886(intracellular protein transport)
FRS2	ENSSSCG00000000493	protein_coding	+	chr5:33724545-33852952	6.43314	1.19012	5.40547	2.43442	0.2561	0.555335	up	100517823	-	-	5	-	fibroblast growth factor receptor substrate 2	ssc04722(Neurotrophin signaling pathway)//ssc05205(Proteoglycans in cancer)	GO:0005886(plasma membrane)//GO:0005911(cell-cell junction)//GO:0005737(cytoplasm)	GO:0005168(neurotrophin TRKA receptor binding)//GO:0005068(transmembrane receptor protein tyrosine kinase adaptor activity)//GO:0005104(fibroblast growth factor receptor binding)//GO:0005158(insulin receptor binding)	GO:0007169(transmembrane receptor protein tyrosine kinase signaling pathway)//GO:0001759(organ induction)//GO:0000187(activation of MAPK activity)//GO:0070307(lens fiber cell development)//GO:0007405(neuroblast proliferation)//GO:0030900(forebrain development)//GO:0042981(regulation of apoptotic process)//GO:0070372(regulation of ERK1 and ERK2 cascade)//GO:0060527(prostate epithelial cord arboriz…
RASSF8	ENSSSCG00000000559	protein_coding	-	chr5:47728987-48305846	41.9195	20.3508	2.05985	1.04254	0.3506	0.651306	up	100151839	-	-	5	5|5	Ras association (RalGDS/AF-6) domain family (N-terminal) member 8				GO:0007165(signal transduction)
C2CD5	ENSSSCG00000000570	protein_coding	+	chr5:51040518-51132282	10.2083	4.42784	2.30548	1.20507	0.39865	0.691258	up	100521725	-	-	5	-	C2 calcium-dependent domain containing 5
PIK3C2G	ENSSSCG00000000591	protein_coding	-	chr5:54473829-54849512	1.7316	0.688097	2.5165	1.33142	1	1	up	100523844	-	Ensembl:ENSSSCG00000000591	5	5|5	phosphatidylinositol-4-phosphate 3-kinase, catalytic subunit type 2 gamma	ssc00562(Inositol phosphate metabolism)//	GO:0005622(intracellular)//GO:0005886(plasma membrane)//GO:0005942(phosphatidylinositol 3-kinase complex)	GO:0016773(phosphotransferase activity, alcohol group as acceptor)//GO:0035091(phosphatidylinositol binding)//GO:0016301(kinase activity)//GO:0016303(1-phosphatidylinositol-3-kinase activity)//GO:0035005(1-phosphatidylinositol-4-phosphate 3-kinase activity)	GO:0014065(phosphatidylinositol 3-kinase signaling)//GO:0046854(phosphatidylinositol phosphorylation)//GO:0016477(cell migration)//GO:0048015(phosphatidylinositol-mediated signaling)//GO:0036092(phosphatidylinositol-3-phosphate biosynthetic process)
CLSTN3	ENSSSCG00000000672	protein_coding	-	chr5:63569865-63641643	3.02226	1.46108	2.06851	1.04859	0.5827	0.779725	up	100511695	-	Ensembl:ENSSSCG00000000672	5	-	calsyntenin 3		GO:0016021(integral component of membrane)	GO:0005509(calcium ion binding)	GO:0007156(homophilic cell adhesion via plasma membrane adhesion molecules)
CDCA3	ENSSSCG00000000683	protein_coding	+	chr5:63796229-63862360	11.8265	3.39055	3.48807	1.80243	0.4271	0.709662	up	100153312	-	Ensembl:ENSSSCG00000000683	5	5|5	cell division cycle associated 3
USP5	ENSSSCG00000000684	protein_coding	-	chr5:63796229-63862360	14.7882	5.46172	2.70761	1.43702	0.6672	0.82922	up	100155342	-	Ensembl:ENSSSCG00000000684	5	5|5	ubiquitin specific peptidase 5 (isopeptidase T)			GO:0008242(omega peptidase activity)//GO:0008270(zinc ion binding)//GO:0043130(ubiquitin binding)//GO:0008234(cysteine-type peptidase activity)//GO:0036459(thiol-dependent ubiquitinyl hydrolase activity)	GO:0071108(protein K48-linked deubiquitination)//GO:0006511(ubiquitin-dependent protein catabolic process)//GO:0032436(positive regulation of proteasomal ubiquitin-dependent protein catabolic process)
CD4	ENSSSCG00000000687	protein_coding	-	chr5:63885713-63918669	8.41626	1.70196	4.94503	2.30598	0.1407	0.399992	up	404704	-	Ensembl:ENSSSCG00000000687|Vega:OTTSUSG00000001642	5	5|5	CD4 molecule	ssc04514(Cell adhesion molecules (CAMs))//ssc04612(Antigen processing and presentation)//ssc04640(Hematopoietic cell lineage)//ssc04660(T cell receptor signaling pathway)//ssc05340(Primary immunodeficiency)	GO:0016021(integral component of membrane)	GO:0015026(coreceptor activity)	GO:0006955(immune response)//GO:0007155(cell adhesion)//GO:0007165(signal transduction)
PLEKHG6	ENSSSCG00000000709	protein_coding	-	chr5:64319043-64350705	8.88933	0.90925	9.77658	3.28933	0.0979	0.36992	up	100520565	-	Ensembl:ENSSSCG00000000709	5	-	pleckstrin homology domain containing, family G (with RhoGef domain) member 6			GO:0005089(Rho guanyl-nucleotide exchange factor activity)	GO:0035023(regulation of Rho protein signal transduction)//GO:0043547(positive regulation of GTPase activity)
NDUFA9	ENSSSCG00000000719	protein_coding	-	chr5:65759667-65939569	8.1402	2.90568	2.80148	1.48619	0.5027	0.737909	up	100524622	-	Ensembl:ENSSSCG00000000719	5	-	NADH dehydrogenase (ubiquinone) 1 alpha subcomplex, 9, 39kDa	ssc00190(Oxidative phosphorylation)//
PRMT8	ENSSSCG00000000730	protein_coding	-	chr5:66665262-66753868	21.3114	8.63362	2.46842	1.30359	0.5184	0.744264	up	100526051	-	-	5	-	protein arginine methyltransferase 8		GO:0005886(plasma membrane)//GO:0005829(cytosol)	GO:0035242(protein-arginine omega-N asymmetric methyltransferase activity)//GO:0046982(protein heterodimerization activity)//GO:0035241(protein-arginine omega-N monomethyltransferase activity)//GO:0008469(histone-arginine N-methyltransferase activity)//GO:0042803(protein homodimerization activity)	GO:0034969(histone arginine methylation)//GO:0006355(regulation of transcription, DNA-templated)//GO:0019919(peptidyl-arginine methylation, to asymmetrical-dimethyl arginine)
FOXM1	ENSSSCG00000000739	protein_coding	+	chr5:67238716-67269948	70.5809	27.9654	2.52386	1.33563	0.17495	0.471765	up	100511565	-	Ensembl:ENSSSCG00000000739	5	-	forkhead box M1		GO:0005634(nucleus)//GO:0005737(cytoplasm)	GO:0019901(protein kinase binding)//GO:0000981(RNA polymerase II transcription factor activity, sequence-specific DNA binding)//GO:0003700(transcription factor activity, sequence-specific DNA binding)//GO:0044212(transcription regulatory region DNA binding)//GO:0043565(sequence-specific DNA binding)	GO:0008284(positive regulation of cell proliferation)//GO:0009653(anatomical structure morphogenesis)//GO:0090344(negative regulation of cell aging)//GO:2000781(positive regulation of double-strand break repair)//GO:0001889(liver development)//GO:0030154(cell differentiation)//GO:0001570(vasculogenesis)//GO:0006355(regulation of transcription, DNA-templated)//GO:0006366(transcription from RNA pol…
TEX52	ENSSSCG00000000740	protein_coding	+	chr5:67238716-67269948	37.3099	8.00461	4.66107	2.22066	0.5842	0.780317	up
SLC6A12	ENSSSCG00000000749	protein_coding	-	chr5:67550286-67573863	9.55939	2.42697	3.93881	1.97776	0.27075	0.570222	up	100512716	-	Ensembl:ENSSSCG00000000749	5	-	solute carrier family 6 (neurotransmitter transporter), member 12		GO:0043005(neuron projection)//GO:0005887(integral component of plasma membrane)	GO:0005328(neurotransmitter:sodium symporter activity)//GO:0005332(gamma-aminobutyric acid:sodium symporter activity)	GO:0055085(transmembrane transport)//GO:0007268(synaptic transmission)//GO:0006836(neurotransmitter transport)//GO:0015812(gamma-aminobutyric acid transport)
WNK1	ENSSSCG00000000753	protein_coding	+	chr5:68001539-68731931	64.57	31.3233	2.06141	1.04363	0.41235	0.69958	up	406235	HSN2	Ensembl:ENSSSCG00000000753	5	-	WNK lysine deficient protein kinase 1		GO:0005737(cytoplasm)	GO:0005524(ATP binding)//GO:0004860(protein kinase inhibitor activity)//GO:0004674(protein serine/threonine kinase activity)//GO:0019902(phosphatase binding)//GO:0019869(chloride channel inhibitor activity)	GO:1904030(negative regulation of cyclin-dependent protein kinase activity)//GO:0003084(positive regulation of systemic arterial blood pressure)//GO:0010923(negative regulation of phosphatase activity)//GO:0006468(protein phosphorylation)//GO:0090188(negative regulation of pancreatic juice secretion)//GO:0006811(ion transport)
IL17RA	ENSSSCG00000000765	protein_coding	+	chr5:69461528-69480112	4.27323	1.74868	2.44369	1.28906	0.50155	0.737463	up
TUBA8	ENSSSCG00000000773	protein_coding	+	chr5:70133023-70179970	17.5919	7.4208	2.37063	1.24527	0.1991	0.50668	up	100518253	-	Ensembl:ENSSSCG00000000773	5	-	tubulin, alpha 8	ssc04145(Phagosome)//ssc04210(Apoptosis)//ssc04540(Gap junction)	GO:0005874(microtubule)//GO:0005737(cytoplasm)	GO:0003924(GTPase activity)//GO:0005525(GTP binding)//GO:0005200(structural constituent of cytoskeleton)	GO:0008152(metabolic process)//GO:0007017(microtubule-based process)
ABCD2	ENSSSCG00000000781	protein_coding	-	chr5:71121074-71181317	1.90245	0.725285	2.62304	1.39124	1	1	up	100520309	-	-	5	-	ATP-binding cassette, sub-family D (ALD), member 2	ssc02010(ABC transporters)//ssc04146(Peroxisome)	GO:0005777(peroxisome)//GO:0016021(integral component of membrane)	GO:0005524(ATP binding)//GO:0042803(protein homodimerization activity)//GO:0042626(ATPase activity, coupled to transmembrane movement of substances)	GO:0042760(very long-chain fatty acid catabolic process)//GO:0032000(positive regulation of fatty acid beta-oxidation)//GO:0006635(fatty acid beta-oxidation)//GO:0055085(transmembrane transport)
ANO6	ENSSSCG00000000804	protein_coding	+	chr5:76238922-76334021	4.47983	0.682822	6.56075	2.71386	0.5072	0.73917	up	100155593	-	-	5	5|5	anoctamin 6		GO:0005622(intracellular)//GO:0070062(extracellular exosome)//GO:0009986(cell surface)//GO:0034707(chloride channel complex)	GO:0005229(intracellular calcium activated chloride channel activity)//GO:0005247(voltage-gated chloride channel activity)//GO:0042803(protein homodimerization activity)//GO:0017128(phospholipid scramblase activity)	GO:0002407(dendritic cell chemotaxis)//GO:0035725(sodium ion transmembrane transport)//GO:0061591(calcium activated galactosylceramide scrambling)//GO:0061589(calcium activated phosphatidylserine scrambling)//GO:0007596(blood coagulation)//GO:1902476(chloride transmembrane transport)//GO:0030501(positive regulation of bone mineralization)//GO:0070588(calcium ion transmembrane transport)//GO:00025…
SLC38A1	ENSSSCG00000000807	protein_coding	-	chr5:77011949-77058427	3.24593	0.21829	14.8698	3.89431	0.4904	0.734298	up	100154364	-	-	5	5|5	solute carrier family 38, member 1	ssc04724(Glutamatergic synapse)//ssc04727(GABAergic synapse)	GO:0005887(integral component of plasma membrane)//GO:0030424(axon)	GO:0005290(L-histidine transmembrane transporter activity)//GO:0015186(L-glutamine transmembrane transporter activity)//GO:0015182(L-asparagine transmembrane transporter activity)	GO:0006868(glutamine transport)//GO:0089709(L-histidine transmembrane transport)//GO:0006867(asparagine transport)//GO:0015817(histidine transport)
SLC41A2	ENSSSCG00000000838	protein_coding	+	chr5:79594003-79719276	13.3667	6.57076	2.03427	1.02451	0.56385	0.767787	up	100519603	-	Ensembl:ENSSSCG00000000838	5	-	solute carrier family 41 (magnesium transporter), member 2
PAH	ENSSSCG00000000856	protein_coding	+	chr5:81391436-81453790	9.79118	1.08108	9.05685	3.17901	0.30455	0.605475	up
NUP37	ENSSSCG00000000860	protein_coding	+	chr5:82091455-82145089	3.39148	0.367803	9.22092	3.20491	0.2934	0.59455	up	100626170	-	-	5	-	nucleoporin 37kDa
UTP20	ENSSSCG00000000869	protein_coding	-	chr5:82790902-82913162	2.40448	0.988492	2.43248	1.28243	1	1	up	100524087	-	Ensembl:ENSSSCG00000000869	5	-	UTP20, small subunit (SSU) processome component, homolog (yeast)		GO:0005730(nucleolus)//GO:0030686(90S preribosome)//GO:0032040(small-subunit processome)	GO:0044822(poly(A) RNA binding)	GO:0006364(rRNA processing)
CCDC38	ENSSSCG00000000894	protein_coding	+	chr5:87553021-87625799	12.9149	4.67185	2.76441	1.46697	0.6035	0.791479	up	100157054	-	Ensembl:ENSSSCG00000000894	5	5|5	coiled-coil domain containing 38		GO:0005813(centrosome)
TMTC3	ENSSSCG00000000927	protein_coding	-	chr5:94308751-94469001	2.31914	1.10164	2.10517	1.07394	1	1	up	100152211	-	Ensembl:ENSSSCG00000000927	5	5|5	transmembrane and tetratricopeptide repeat containing 3		GO:0016021(integral component of membrane)		GO:0060447(bud outgrowth involved in lung branching)//GO:0048747(muscle fiber development)//GO:0048286(lung alveolus development)//GO:0009791(post-embryonic development)//GO:0010468(regulation of gene expression)
DYRK2	ENSSSCG00000000958	protein_coding	+	chr5:32047642-32064222	6.87688	1.68252	4.08725	2.03113	0.25995	0.558893	up	100515779	-	-	5	-	dual-specificity tyrosine-(Y)-phosphorylation regulated kinase 2		GO:0030529(intracellular ribonucleoprotein complex)//GO:0005654(nucleoplasm)//GO:0005737(cytoplasm)//GO:0000151(ubiquitin ligase complex)	GO:0004674(protein serine/threonine kinase activity)//GO:0005524(ATP binding)//GO:0000287(magnesium ion binding)//GO:0030145(manganese ion binding)//GO:0004713(protein tyrosine kinase activity)//GO:0043130(ubiquitin binding)	GO:0018108(peptidyl-tyrosine phosphorylation)//GO:0045725(positive regulation of glycogen biosynthetic process)//GO:0051534(negative regulation of NFAT protein import into nucleus)//GO:0042771(intrinsic apoptotic signaling pathway in response to DNA damage by p53 class mediator)//GO:0007224(smoothened signaling pathway)
SYCE3	ENSSSCG00000000963	protein_coding	+	chr5:180841-200935	16.8253	1.68783	9.96859	3.31739	0.25715	0.55624	up	100517654	C22orf41	Ensembl:ENSSSCG00000000963	5	-	synaptonemal complex central element protein 3		GO:0000801(central element)		GO:0043065(positive regulation of apoptotic process)//GO:0007130(synaptonemal complex assembly)//GO:0007131(reciprocal meiotic recombination)//GO:0007283(spermatogenesis)
NCAPH2	ENSSSCG00000000965	protein_coding	-	chr5:220764-258794	30.1903	4.74044	6.36866	2.67099	0.11285	0.36992	up	100518196	-	Ensembl:ENSSSCG00000000965	5	-	non-SMC condensin II complex, subunit H2		GO:0016020(membrane)		GO:0051276(chromosome organization)
TRABD	ENSSSCG00000000974	protein_coding	-	chr5:482869-494604	10.4773	4.09786	2.55678	1.35433	0.53625	0.751949	up	100519151	-	Ensembl:ENSSSCG00000000974	5	-	TraB domain containing
MLC1	ENSSSCG00000000978	protein_coding	+	chr5:571693-594059	1.86334	0.810437	2.29918	1.20112	1	1	up	100519843	-	Ensembl:ENSSSCG00000000978	5	-	megalencephalic leukoencephalopathy with subcortical cysts 1		GO:0030136(clathrin-coated vesicle)//GO:0005768(endosome)//GO:0005764(lysosome)//GO:0005901(caveola)//GO:0055037(recycling endosome)//GO:0048471(perinuclear region of cytoplasm)//GO:0005886(plasma membrane)//GO:0016323(basolateral plasma membrane)//GO:0045121(membrane raft)//GO:0016021(integral component of membrane)//GO:0031410(cytoplasmic vesicle)//GO:0005783(endoplasmic reticulum)//GO:0005769(…	GO:0008565(protein transporter activity)//GO:0032403(protein complex binding)	GO:0071397(cellular response to cholesterol)//GO:0047484(regulation of response to osmotic stress)//GO:0051259(protein oligomerization)//GO:0016192(vesicle-mediated transport)//GO:0032388(positive regulation of intracellular transport)//GO:0015031(protein transport)//GO:0072584(caveolin-mediated endocytosis)
TTLL8	ENSSSCG00000000982	protein_coding	+	chr5:599862-644833	34.4995	16.7201	2.06335	1.04499	0.32895	0.628848	up	100520675	-	-	5	-	tubulin tyrosine ligase-like family member 8		GO:0015630(microtubule cytoskeleton)//GO:0005930(axoneme)	GO:0070736(protein-glycine ligase activity, initiating)	GO:0042384(cilium assembly)//GO:0018094(protein polyglycylation)
HIVEP1	ENSSSCG00000001049	protein_coding	+	chr7:8519043-8661137	14.9621	4.69485	3.18694	1.67217	0.1367	0.391639	up	100519608	-	Ensembl:ENSSSCG00000001049	7	-	human immunodeficiency virus type I enhancer binding protein 1		GO:0005654(nucleoplasm)//GO:0005634(nucleus)//GO:0005739(mitochondrion)	GO:0001206(transcriptional repressor activity, RNA polymerase II distal enhancer sequence-specific binding)//GO:0043565(sequence-specific DNA binding)//GO:0046872(metal ion binding)//GO:0000980(RNA polymerase II distal enhancer sequence-specific DNA binding)//GO:0044212(transcription regulatory region DNA binding)	GO:0006366(transcription from RNA polymerase II promoter)//GO:0007275(multicellular organism development)//GO:0000122(negative regulation of transcription from RNA polymerase II promoter)//GO:0007165(signal transduction)
TBC1D7	ENSSSCG00000001053	protein_coding	-	chr7:9683090-9708741	23.6755	4.12971	5.73296	2.51928	0.04855	0.345617	up	100155821	-	Ensembl:ENSSSCG00000001053	7	7|7	TBC1 domain family, member 7		GO:0036064(ciliary basal body)//GO:0031410(cytoplasmic vesicle)	GO:0005096(GTPase activator activity)//GO:0017137(Rab GTPase binding)	GO:0031398(positive regulation of protein ubiquitination)//GO:0032007(negative regulation of TOR signaling)//GO:1902018(negative regulation of cilium assembly)//GO:0090630(activation of GTPase activity)//GO:0070848(response to growth factor)
GMPR	ENSSSCG00000001064	protein_coding	+	chr7:12254387-12294555	15.9911	1.76675	9.05114	3.1781	0.2406	0.541645	up	100154573	-	Ensembl:ENSSSCG00000001064	7	7|7	guanosine monophosphate reductase	ssc00230(Purine metabolism)	GO:1902560(GMP reductase complex)	GO:0003920(GMP reductase activity)//GO:0046872(metal ion binding)	GO:0006163(purine nucleotide metabolic process)//GO:0055114(oxidation-reduction process)
SLC17A1	ENSSSCG00000001107	protein_coding	-	chr7:20458616-20574593	5.22214	0.951066	5.49081	2.45702	0.35625	0.657065	up	397621	OATV1	Ensembl:ENSSSCG00000001107	7	7|7	solute carrier family 17 (organic anion transporter), member 1		GO:0005887(integral component of plasma membrane)	GO:0005436(sodium:phosphate symporter activity)//GO:0015321(sodium-dependent phosphate transmembrane transporter activity)	GO:0035725(sodium ion transmembrane transport)//GO:0044341(sodium-dependent phosphate transport)//GO:0035435(phosphate ion transmembrane transport)//GO:0046415(urate metabolic process)
GABBR1	ENSSSCG00000001242	protein_coding	-	chr7:22548567-22577116	7.48114	1.99061	3.75822	1.91005	0.31835	0.616823	up	100141417	-	Ensembl:ENSSSCG00000001242|Vega:OTTSUSG00000001253	7	-	gamma-aminobutyric acid (GABA) B receptor, 1	ssc04024(cAMP signaling pathway)//ssc04080(Neuroactive ligand-receptor interaction)//ssc04727(GABAergic synapse)//ssc04742(Taste transduction)//ssc04915(Estrogen signaling pathway)//ssc05032(Morphine addiction)	GO:0016021(integral component of membrane)//GO:0038039(G-protein coupled receptor heterodimeric complex)//GO:0042734(presynaptic membrane)//GO:0045211(postsynaptic membrane)//GO:0005737(cytoplasm)	GO:0004965(G-protein coupled GABA receptor activity)	GO:0007186(G-protein coupled receptor signaling pathway)//GO:0007214(gamma-aminobutyric acid signaling pathway)//GO:0007193(adenylate cyclase-inhibiting G-protein coupled receptor signaling pathway)
ABCF1	ENSSSCG00000001346	protein_coding	+	chr7:23126306-23143994	43.6526	12.8097	3.40777	1.76883	0.0957	0.36992	up	100144452	-	Ensembl:ENSSSCG00000001346|Vega:OTTSUSG00000001280	7	7|7	ATP-binding cassette, sub-family F (GCN20), member 1		GO:0042788(polysomal ribosome)//GO:0005654(nucleoplasm)//GO:0005737(cytoplasm)//GO:0005635(nuclear envelope)	GO:0005524(ATP binding)//GO:0008494(translation activator activity)//GO:0016887(ATPase activity)//GO:0043022(ribosome binding)	GO:0045727(positive regulation of translation)//GO:0008152(metabolic process)//GO:0042254(ribosome biogenesis)//GO:0006413(translational initiation)
BAG6	ENSSSCG00000001410	protein_coding	-	chr7:23756983-23768515	287.384	126.94	2.26393	1.17883	0.2331	0.535606	up	100153950	BAT3	Ensembl:ENSSSCG00000001410|Vega:OTTSUSG00000001329	7	7|7	BCL2-associated athanogene 6		GO:0005654(nucleoplasm)//GO:0016020(membrane)//GO:0005634(nucleus)//GO:0071818(BAT3 complex)//GO:0005829(cytosol)	GO:0031593(polyubiquitin binding)//GO:1990381(ubiquitin-specific protease binding)//GO:0031625(ubiquitin protein ligase binding)//GO:0043022(ribosome binding)//GO:0030544(Hsp70 protein binding)//GO:0070628(proteasome binding)//GO:0051787(misfolded protein binding)	GO:0045861(negative regulation of proteolysis)//GO:0016568(chromatin modification)//GO:0007283(spermatogenesis)//GO:0032435(negative regulation of proteasomal ubiquitin-dependent protein catabolic process)//GO:0018393(internal peptidyl-lysine acetylation)//GO:0043066(negative regulation of apoptotic process)//GO:0001822(kidney development)//GO:0002376(immune system process)//GO:0070059(intrinsic …
APOM	ENSSSCG00000001411	protein_coding	+	chr7:23769615-23849100	9.24374	2.32316	3.97896	1.99239	0.5443	0.755762	up	692188	-	Ensembl:ENSSSCG00000001411|Vega:OTTSUSG00000001330	7	7|7	apolipoprotein M		GO:0034362(low-density lipoprotein particle)//GO:0034361(very-low-density lipoprotein particle)//GO:0034365(discoidal high-density lipoprotein particle)//GO:0070062(extracellular exosome)//GO:0034366(spherical high-density lipoprotein particle)	GO:0016209(antioxidant activity)//GO:0005543(phospholipid binding)//GO:0005319(lipid transporter activity)	GO:0043691(reverse cholesterol transport)//GO:0034445(negative regulation of plasma lipoprotein particle oxidation)//GO:0098869(cellular oxidant detoxification)//GO:0042157(lipoprotein metabolic process)//GO:0034380(high-density lipoprotein particle assembly)//GO:0034375(high-density lipoprotein particle remodeling)//GO:0034384(high-density lipoprotein particle clearance)//GO:0033344(cholesterol …
SLC44A4	ENSSSCG00000001419	protein_coding	-	chr7:23958940-23992666	8.1218	0.704059	11.5357	3.52803	0.17875	0.477979	up	100124377	C7H6orf29|CTL4	Ensembl:ENSSSCG00000001419|Vega:OTTSUSG00000001337	7	7|7	solute carrier family 44, member 4	ssc05231(Choline metabolism in cancer)	GO:0005623(cell)//GO:0016021(integral component of membrane)//GO:0070062(extracellular exosome)		GO:0061526(acetylcholine secretion)//GO:0030307(positive regulation of cell growth)//GO:0008292(acetylcholine biosynthetic process)
EGFL8	ENSSSCG00000001434	protein_coding	+	chr7:24188607-24204978	3.53768	1.67703	2.1095	1.0769	0.615	0.799148	up	100144521	-	Ensembl:ENSSSCG00000001434|Vega:OTTSUSG00000001353	7	7|7	EGF-like-domain, multiple 8		GO:0005576(extracellular region)	GO:0005509(calcium ion binding)
BRD2	ENSSSCG00000001471	protein_coding	+	chr7:25150657-25165433	23.4979	9.70193	2.42199	1.27619	0.21585	0.523466	up	100141307	RING3	Ensembl:ENSSSCG00000001471|Vega:OTTSUSG00000001389	7	7|7	bromodomain containing 2		GO:0005634(nucleus)//GO:0005737(cytoplasm)	GO:0070577(lysine-acetylated histone binding)//GO:0003682(chromatin binding)	GO:0006357(regulation of transcription from RNA polymerase II promoter)//GO:0006334(nucleosome assembly)
COL11A2	ENSSSCG00000001473	protein_coding	-	chr7:25203599-25234855	2.30193	0.618126	3.72404	1.89687	1	1	up	100520915	-	Ensembl:ENSSSCG00000001473|Vega:OTTSUSG00000001391	7	-	collagen, type XI, alpha 2	ssc04974(Protein digestion and absorption)	GO:0005578(proteinaceous extracellular matrix)//GO:0005581(collagen trimer)	GO:0005201(extracellular matrix structural constituent)	GO:0001894(tissue homeostasis)//GO:0048705(skeletal system morphogenesis)//GO:0002062(chondrocyte differentiation)
HMGCLL1	ENSSSCG00000001479	protein_coding	+	chr7:25596715-25808637	17.1026	2.18451	7.82901	2.96883	0.21535	0.523136	up	100627473	-	Ensembl:ENSSSCG00000001479	7	-	3-hydroxymethyl-3-methylglutaryl-CoA lyase-like 1	ssc00072(Synthesis and degradation of ketone bodies)//ssc00280(Valine, leucine and isoleucine degradation)//ssc00650(Butanoate metabolism)//	GO:0005783(endoplasmic reticulum)//GO:0016020(membrane)//GO:0048471(perinuclear region of cytoplasm)//GO:0005829(cytosol)	GO:0004419(hydroxymethylglutaryl-CoA lyase activity)	GO:0046951(ketone body biosynthetic process)
FAM83B	ENSSSCG00000001483	protein_coding	-	chr7:26058143-26141831	2.38918	1.09624	2.17943	1.12395	1	1	up	100155972	-	-	7	7|7	family with sequence similarity 83, member B		GO:0016020(membrane)//GO:0005737(cytoplasm)	GO:0019901(protein kinase binding)//GO:0036313(phosphatidylinositol 3-kinase catalytic subunit binding)//GO:0036312(phosphatidylinositol 3-kinase regulatory subunit binding)//GO:0005154(epidermal growth factor receptor binding)	GO:0008283(cell proliferation)//GO:0007173(epidermal growth factor receptor signaling pathway)
-	ENSSSCG00000001500	protein_coding	+	chr7:29398379-29496662	2.31781	1.0058	2.30443	1.20441	1	1	up
GRM4	ENSSSCG00000001523	protein_coding	-	chr7:30179304-30267735	1.45018	0.6778	2.13954	1.0973	1	1	up	100152616	-	Ensembl:ENSSSCG00000001523	7	7|7	glutamate receptor, metabotropic 4		GO:0005887(integral component of plasma membrane)//GO:0042734(presynaptic membrane)//GO:0031410(cytoplasmic vesicle)	GO:0001642(group III metabotropic glutamate receptor activity)	GO:0000187(activation of MAPK activity)//GO:0007196(adenylate cyclase-inhibiting G-protein coupled glutamate receptor signaling pathway)//GO:0007268(synaptic transmission)//GO:0007612(learning)
TCP11	ENSSSCG00000001535	protein_coding	-	chr7:31007464-31034067	405.811	200.057	2.02848	1.0204	0.26645	0.565138	up	100154604	-	Ensembl:ENSSSCG00000001535	7	7|7	t-complex 11, testis-specific
SCUBE3	ENSSSCG00000001536	protein_coding	+	chr7:31114280-31154151	13.7872	0.89973	15.3237	3.93769	0.24015	0.541645	up
DEF6	ENSSSCG00000001538	protein_coding	+	chr7:31160647-31216434	1.77149	0.591352	2.99565	1.58287	1	1	up	100154998	-	Ensembl:ENSSSCG00000001538|Vega:OTTSUSG00000003610	7	7|7	DEF6 guanine nucleotide exchange factor
SRPK1	ENSSSCG00000001554	protein_coding	-	chr7:31645754-31701405	28.675	9.28713	3.08761	1.62649	0.1934	0.500397	up	100155422	-	Ensembl:ENSSSCG00000001554	7	7|7	SRSF protein kinase 1	ssc05168(Herpes simplex infection)	GO:0005654(nucleoplasm)//GO:0005886(plasma membrane)//GO:0005737(cytoplasm)	GO:0005524(ATP binding)//GO:0004674(protein serine/threonine kinase activity)//GO:0000287(magnesium ion binding)//GO:0044822(poly(A) RNA binding)	GO:0050684(regulation of mRNA processing)//GO:0045071(negative regulation of viral genome replication)//GO:0006468(protein phosphorylation)//GO:0045070(positive regulation of viral genome replication)//GO:0035556(intracellular signal transduction)//GO:0007059(chromosome segregation)
C6orf222	ENSSSCG00000001560	protein_coding	-	chr7:32032484-32054703	1.45984	0.534876	2.72932	1.44854	1	1	up
ETV7	ENSSSCG00000001561	protein_coding	-	chr7:32087431-32108185	2.91501	1.40988	2.06756	1.04793	0.58735	0.782562	up	100156210	-	-	7	7|7	ets variant 7	ssc04320(Dorso-ventral axis formation)//ssc05202(Transcriptional misregulation in cancer)	GO:0005654(nucleoplasm)	GO:0000981(RNA polymerase II transcription factor activity, sequence-specific DNA binding)//GO:0001227(transcriptional repressor activity, RNA polymerase II transcription regulatory region sequence-specific binding)//GO:0000977(RNA polymerase II regulatory region sequence-specific DNA binding)	GO:0006357(regulation of transcription from RNA polymerase II promoter)//GO:0030154(cell differentiation)//GO:0000122(negative regulation of transcription from RNA polymerase II promoter)
STK38	ENSSSCG00000001563	protein_coding	-	chr7:32206533-32253679	7.85974	3.14416	2.4998	1.32181	0.5282	0.748765	up	100153410	-	Ensembl:ENSSSCG00000001563	7	7|7	serine/threonine kinase 38		GO:0005622(intracellular)//GO:0005737(cytoplasm)//GO:0070688(MLL5-L complex)	GO:0005524(ATP binding)//GO:0004674(protein serine/threonine kinase activity)//GO:0000287(magnesium ion binding)//GO:0031435(mitogen-activated protein kinase kinase kinase binding)	GO:0035556(intracellular signal transduction)//GO:0018105(peptidyl-serine phosphorylation)//GO:0043407(negative regulation of MAP kinase activity)
-	ENSSSCG00000001596	protein_coding	-	chr7:35286576-35320931	4.91664	1.4767	3.32949	1.7353	0.4641	0.727204	up
FOXP4	ENSSSCG00000001619	protein_coding	+	chr7:36741882-36791064	28.9821	4.53418	6.39192	2.67625	0.0767	0.36992	up	100153907	-	Ensembl:ENSSSCG00000001619	7	7|7	forkhead box P4		GO:0005634(nucleus)	GO:0000981(RNA polymerase II transcription factor activity, sequence-specific DNA binding)//GO:0043565(sequence-specific DNA binding)	GO:0006357(regulation of transcription from RNA polymerase II promoter)//GO:0009653(anatomical structure morphogenesis)//GO:0006351(transcription, DNA-templated)//GO:0030154(cell differentiation)
-	ENSSSCG00000001633	protein_coding	+	chr7:37281045-37281420	23.1583	6.61541	3.50064	1.80762	0.3684	0.668671	up
CNPY3	ENSSSCG00000001651	protein_coding	+	chr7:38014750-38026454	1.93584	0.960797	2.01483	1.01066	1	1	up	100126290	TNRC5	Ensembl:ENSSSCG00000001651|Vega:OTTSUSG00000001036	7	7|7	canopy FGF signaling regulator 3		GO:0005783(endoplasmic reticulum)	GO:0005102(receptor binding)	GO:0045087(innate immune response)
PPP2R5D	ENSSSCG00000001654	protein_coding	+	chr7:38055573-38087172	6.58392	2.62515	2.508	1.32654	0.5927	0.784975	up	100134967	-	Ensembl:ENSSSCG00000001654	7	7|7	protein phosphatase 2, regulatory subunit B', delta	ssc03015(mRNA surveillance pathway)//ssc04071(Sphingolipid signaling pathway)//ssc04114(Oocyte meiosis)//ssc04151(PI3K-Akt signaling pathway)//ssc04152(AMPK signaling pathway)//ssc04261(Adrenergic signaling in cardiomyocytes)//ssc04728(Dopaminergic synapse)	GO:0000159(protein phosphatase type 2A complex)	GO:0008601(protein phosphatase type 2A regulator activity)	GO:0034047(regulation of protein phosphatase type 2A activity)//GO:0007165(signal transduction)
RRP36	ENSSSCG00000001656	protein_coding	+	chr7:38087257-38094548	4.19346	1.65359	2.53597	1.34254	0.49935	0.736997	up	100141407	C6orf153|C7H6orf153	Ensembl:ENSSSCG00000001656	7	7|7	ribosomal RNA processing 36		GO:0005730(nucleolus)//GO:0030686(90S preribosome)	GO:0044822(poly(A) RNA binding)	GO:0000462(maturation of SSU-rRNA from tricistronic rRNA transcript (SSU-rRNA, 5.8S rRNA, LSU-rRNA))
CUL7	ENSSSCG00000001657	protein_coding	-	chr7:38097170-38134532	8.30886	2.60856	3.18524	1.6714	0.3432	0.643263	up	100141398	-	-	7	7|7	cullin 7	ssc04120(Ubiquitin mediated proteolysis)	GO:0048471(perinuclear region of cytoplasm)//GO:0005794(Golgi apparatus)//GO:1990393(3M complex)//GO:0005813(centrosome)//GO:0031467(Cul7-RING ubiquitin ligase complex)//GO:0005654(nucleoplasm)	GO:0031625(ubiquitin protein ligase binding)	GO:0016567(protein ubiquitination)//GO:0000281(mitotic cytokinesis)//GO:0001837(epithelial to mesenchymal transition)//GO:0000226(microtubule cytoskeleton organization)//GO:0001570(vasculogenesis)//GO:0007088(regulation of mitotic nuclear division)//GO:0006511(ubiquitin-dependent protein catabolic process)//GO:0001890(placenta development)
-	ENSSSCG00000001672	protein_coding	-	chr7:38328472-38341389	23.8502	6.1454	3.88098	1.95642	0.3561	0.657041	up
GTPBP2	ENSSSCG00000001689	protein_coding	-	chr7:38603496-38623835	189.325	76.6722	2.46928	1.30409	0.1783	0.477175	up
CAPN11	ENSSSCG00000001698	protein_coding	+	chr7:39171656-39191007	20.6629	9.73462	2.12261	1.08584	0.48145	0.732432	up	100156753	-	Ensembl:ENSSSCG00000001698	7	7|7	calpain 11		GO:0001669(acrosomal vesicle)	GO:0004198(calcium-dependent cysteine-type endopeptidase activity)//GO:0005509(calcium ion binding)	GO:0006508(proteolysis)
ENPP5	ENSSSCG00000001715	protein_coding	-	chr7:40920029-41090808	3.19749	1.00334	3.18683	1.67212	0.54095	0.75372	up	100154986	-	-	7	7|7	ectonucleotide pyrophosphatase/phosphodiesterase 5 (putative)
CYP39A1	ENSSSCG00000001718	protein_coding	-	chr7:41344803-41457884	17.3019	3.51538	4.92178	2.29918	0.22695	0.532071	up	100113410	-	Ensembl:ENSSSCG00000001718	7	7|7	cytochrome P450, family 39, subfamily A, polypeptide 1	ssc00120(Primary bile acid biosynthesis)	GO:0016021(integral component of membrane)	GO:0004497(monooxygenase activity)//GO:0005506(iron ion binding)//GO:0016705(oxidoreductase activity, acting on paired donors, with incorporation or reduction of molecular oxygen)//GO:0020037(heme binding)	GO:0055114(oxidation-reduction process)
TNFRSF21	ENSSSCG00000001727	protein_coding	-	chr7:42020226-42091516	17.647	8.06611	2.1878	1.12948	0.3684	0.668671	up	100513161	-	-	7	7|7	tumor necrosis factor receptor superfamily, member 21	ssc04060(Cytokine-cytokine receptor interaction)
IREB2	ENSSSCG00000001756	protein_coding	-	chr7:47481538-47529187	2.35915	1.09813	2.14834	1.10322	1	1	up	100153993	IREBP2	Ensembl:ENSSSCG00000029885	7	7|7	iron-responsive element binding protein 2		GO:0005737(cytoplasm)	GO:0030371(translation repressor activity)//GO:0030350(iron-responsive element binding)//GO:0051539(4 iron, 4 sulfur cluster binding)//GO:0046872(metal ion binding)	GO:0006826(iron ion transport)//GO:0008152(metabolic process)//GO:0006879(cellular iron ion homeostasis)//GO:0017148(negative regulation of translation)
CTSH	ENSSSCG00000001770	protein_coding	-	chr7:48083571-48106074	12.2139	1.02595	11.905	3.57349	0.23815	0.54009	up	396969	-	Ensembl:ENSSSCG00000001770|Vega:OTTSUSG00000000810	7	7|7	cathepsin H	ssc04142(Lysosome)//ssc04210(Apoptosis)	GO:0097208(alveolar lamellar body)//GO:0005764(lysosome)//GO:0070062(extracellular exosome)//GO:0005615(extracellular space)//GO:0005829(cytosol)	GO:0070324(thyroid hormone binding)//GO:0004177(aminopeptidase activity)//GO:0008234(cysteine-type peptidase activity)//GO:0004175(endopeptidase activity)//GO:0004252(serine-type endopeptidase activity)//GO:0030108(HLA-A specific activating MHC class I receptor activity)//GO:0008656(cysteine-type endopeptidase activator activity involved in apoptotic process)//GO:0004197(cysteine-type endopeptida…	GO:0043066(negative regulation of apoptotic process)//GO:0010815(bradykinin catabolic process)//GO:0010628(positive regulation of gene expression)//GO:0060448(dichotomous subdivision of terminal units involved in lung branching)//GO:0097067(cellular response to thyroid hormone stimulus)//GO:0006508(proteolysis)//GO:0006955(immune response)//GO:0032526(response to retinoic acid)//GO:0045766(positi…
MINAR1	ENSSSCG00000001775	protein_coding	+	chr7:48500249-48539300	7.18268	3.04774	2.35672	1.23678	0.35245	0.653576	up
-	ENSSSCG00000001779	protein_coding	+	chr7:48882892-49035504	18.241	7.42576	2.45644	1.29657	0.3956	0.68976	up
ADAMTSL3	ENSSSCG00000001793	protein_coding	-	chr7:51006365-51363704	3.83732	1.74913	2.19384	1.13346	0.48275	0.732683	up	100157238	-	Ensembl:ENSSSCG00000001793	7	7|7	ADAMTS-like 3			GO:0008233(peptidase activity)	GO:0006508(proteolysis)
IQGAP1	ENSSSCG00000001814	protein_coding	+	chr7:52958095-53130721	54.1942	11.0945	4.88477	2.28829	0.0598	0.36992	up	100157656	-	-	7	7|7	IQ motif containing GTPase activating protein 1	ssc04520(Adherens junction)//ssc04810(Regulation of actin cytoskeleton)//ssc05205(Proteoglycans in cancer)	GO:0070062(extracellular exosome)//GO:0016328(lateral plasma membrane)//GO:0005874(microtubule)//GO:0001726(ruffle)//GO:0030496(midbody)//GO:0036464(cytoplasmic ribonucleoprotein granule)//GO:0005925(focal adhesion)//GO:0005654(nucleoplasm)//GO:0005622(intracellular)//GO:0031234(extrinsic component of cytoplasmic side of plasma membrane)//GO:0005911(cell-cell junction)	GO:0019903(protein phosphatase binding)//GO:0019904(protein domain specific binding)//GO:0019901(protein kinase binding)//GO:0005516(calmodulin binding)//GO:0005096(GTPase activator activity)//GO:0005547(phosphatidylinositol-3,4,5-trisphosphate binding)//GO:0048365(Rac GTPase binding)//GO:0043539(protein serine/threonine kinase activator activity)//GO:0044548(S100 protein binding)	GO:0036120(cellular response to platelet-derived growth factor stimulus)//GO:0001817(regulation of cytokine production)//GO:0071902(positive regulation of protein serine/threonine kinase activity)//GO:0007173(epidermal growth factor receptor signaling pathway)//GO:0007264(small GTPase mediated signal transduction)//GO:1990138(neuron projection extension)//GO:0043547(positive regulation of GTPase …
FES	ENSSSCG00000001818	protein_coding	+	chr7:53472946-53485082	3.09388	0.669964	4.61797	2.20726	0.37775	0.676386	up	100155631	-	Ensembl:ENSSSCG00000001818	7	7|7	FES proto-oncogene, tyrosine kinase	ssc04360(Axon guidance)	GO:0031234(extrinsic component of cytoplasmic side of plasma membrane)//GO:0015630(microtubule cytoskeleton)//GO:0005925(focal adhesion)//GO:0031410(cytoplasmic vesicle)	GO:0034987(immunoglobulin receptor binding)//GO:0005102(receptor binding)//GO:0035091(phosphatidylinositol binding)//GO:0004715(non-membrane spanning protein tyrosine kinase activity)//GO:0008017(microtubule binding)//GO:0005524(ATP binding)	GO:0010976(positive regulation of neuron projection development)//GO:0008360(regulation of cell shape)//GO:0007169(transmembrane receptor protein tyrosine kinase signaling pathway)//GO:2000145(regulation of cell motility)//GO:0045087(innate immune response)//GO:0043304(regulation of mast cell degranulation)//GO:0038083(peptidyl-tyrosine autophosphorylation)//GO:0007155(cell adhesion)//GO:0042127(…
UNC45A	ENSSSCG00000001821	protein_coding	+	chr7:53530937-53545958	6.39419	1.9685	3.24827	1.69967	0.41155	0.699396	up	100151986	-	Ensembl:ENSSSCG00000001821	7	7|7	unc-45 myosin chaperone A		GO:0005654(nucleoplasm)//GO:0005794(Golgi apparatus)	GO:0051879(Hsp90 protein binding)	GO:0061077(chaperone-mediated protein folding)
-	ENSSSCG00000001827	protein_coding	+	chr7:54061327-54063039	3.35453	0.954272	3.51528	1.81364	0.5831	0.779892	up
ABHD2	ENSSSCG00000001835	protein_coding	+	chr7:54655618-54906876	20.4086	7.81669	2.61091	1.38455	0.5408	0.75372	up	100153434	-	Ensembl:ENSSSCG00000001835	7	7|7	abhydrolase domain containing 2				GO:0030336(negative regulation of cell migration)//GO:0009611(response to wounding)
FANCI	ENSSSCG00000001837	protein_coding	+	chr7:54655618-54906876	26.8735	10.1247	2.65424	1.4083	0.2144	0.522693	up	100156260	-	Ensembl:ENSSSCG00000001837	7	7|7	Fanconi anemia, complementation group I	ssc03460(Fanconi anemia pathway)	GO:0005886(plasma membrane)//GO:0005634(nucleus)//GO:0005737(cytoplasm)	GO:0070182(DNA polymerase binding)	GO:0031398(positive regulation of protein ubiquitination)//GO:0007095(mitotic G2 DNA damage checkpoint)//GO:0006281(DNA repair)
NRG4	ENSSSCG00000001860	protein_coding	-	chr7:56191597-56261173	11.552	3.79533	3.04375	1.60585	0.48855	0.733991	up	100516621	-	-	7	-	neuregulin 4	ssc04012(ErbB signaling pathway)	GO:0005622(intracellular)//GO:0016021(integral component of membrane)//GO:0005615(extracellular space)	GO:0005102(receptor binding)	GO:0048513(animal organ development)//GO:0035556(intracellular signal transduction)
ETFA	ENSSSCG00000001862	protein_coding	-	chr7:56311521-56541132	33.6386	14.5291	2.31525	1.21117	0.38225	0.679028	up	396615	-	Ensembl:ENSSSCG00000001862	7	-	electron-transfer-flavoprotein, alpha polypeptide		GO:0005739(mitochondrion)//GO:0070062(extracellular exosome)	GO:0000062(fatty-acyl-CoA binding)//GO:0009055(electron carrier activity)//GO:0050660(flavin adenine dinucleotide binding)//GO:0003995(acyl-CoA dehydrogenase activity)//GO:0052890(oxidoreductase activity, acting on the CH-CH group of donors, with a flavin as acceptor)	GO:0033539(fatty acid beta-oxidation using acyl-CoA dehydrogenase)//GO:0055088(lipid homeostasis)
SNUPN	ENSSSCG00000001877	protein_coding	+	chr7:58023417-58066394	28.697	10.8257	2.65082	1.40644	0.28315	0.583772	up	100157075	-	Ensembl:ENSSSCG00000001877	7	7|7	snurportin 1	ssc03013(RNA transport)	GO:0005634(nucleus)//GO:0005737(cytoplasm)//GO:0070062(extracellular exosome)	GO:0008565(protein transporter activity)	GO:0061015(snRNA import into nucleus)//GO:0006606(protein import into nucleus)
COMMD4	ENSSSCG00000001884	protein_coding	-	chr7:58276958-58283441	6.35416	1.21718	5.22036	2.38415	0.56395	0.767814	up	100152086	-	Ensembl:ENSSSCG00000001884	7	7|7	COMM domain containing 4		GO:0005737(cytoplasm)
RPP25	ENSSSCG00000001888	protein_coding	+	chr7:58608542-58610078	8.0396	2.99008	2.68876	1.42694	0.49215	0.735142	up	100157338	-	Ensembl:ENSSSCG00000001888	7	7|7	ribonuclease P/MRP 25kDa subunit	ssc03008(Ribosome biogenesis in eukaryotes)//ssc03013(RNA transport)	GO:0005815(microtubule organizing center)	GO:0044822(poly(A) RNA binding)
CLK3	ENSSSCG00000001904	protein_coding	-	chr7:58828669-58909571	11.071	5.13916	2.15424	1.10718	0.6666	0.82922	up	100155768	-	Ensembl:ENSSSCG00000001904	7	7|7	CDC-like kinase 3		GO:0005654(nucleoplasm)//GO:0045111(intermediate filament cytoskeleton)//GO:0016020(membrane)	GO:0005524(ATP binding)//GO:0004713(protein tyrosine kinase activity)//GO:0004674(protein serine/threonine kinase activity)//GO:0044822(poly(A) RNA binding)	GO:0018108(peptidyl-tyrosine phosphorylation)//GO:0046777(protein autophosphorylation)//GO:0043484(regulation of RNA splicing)
UBL7	ENSSSCG00000001907	protein_coding	+	chr7:59070712-59084120	96.0222	9.64719	9.9534	3.31519	0.05465	0.36992	up	100157747	-	Ensembl:ENSSSCG00000001907	7	7|7	ubiquitin-like 7 (bone marrow stromal cell-derived)
HCN4	ENSSSCG00000001920	protein_coding	+	chr7:60010481-60049688	7.75548	3.16474	2.45059	1.29313	0.4385	0.715058	up	100156534	-	-	7	7|7	hyperpolarization activated cyclic nucleotide gated potassium channel 4	ssc04024(cAMP signaling pathway)//ssc04742(Taste transduction)	GO:0016021(integral component of membrane)//GO:0031226(intrinsic component of plasma membrane)//GO:0048471(perinuclear region of cytoplasm)	GO:0005249(voltage-gated potassium channel activity)//GO:0005248(voltage-gated sodium channel activity)//GO:0030552(cAMP binding)//GO:0005222(intracellular cAMP activated cation channel activity)//GO:0042802(identical protein binding)	GO:0035725(sodium ion transmembrane transport)//GO:0055117(regulation of cardiac muscle contraction)//GO:0071321(cellular response to cGMP)//GO:0071805(potassium ion transmembrane transport)//GO:0086015(SA node cell action potential)//GO:0071320(cellular response to cAMP)//GO:0042391(regulation of membrane potential)//GO:0086091(regulation of heart rate by cardiac conduction)//GO:0003254(regulati…
PKM	ENSSSCG00000001930	protein_coding	+	chr7:60971834-61078507	83.8251	33.2562	2.52059	1.33376	0.2162	0.523906	up	100158154	PK-S	Ensembl:ENSSSCG00000001930	7	7|7	pyruvate kinase, muscle	ssc00010(Glycolysis / Gluconeogenesis)//ssc00230(Purine metabolism)//ssc00620(Pyruvate metabolism)//	GO:0005886(plasma membrane)//GO:0043209(myelin sheath)//GO:0005739(mitochondrion)//GO:0005929(cilium)//GO:0070062(extracellular exosome)//GO:0031012(extracellular matrix)//GO:0005634(nucleus)	GO:0004743(pyruvate kinase activity)//GO:0000287(magnesium ion binding)//GO:0023026(MHC class II protein complex binding)//GO:0030955(potassium ion binding)//GO:0016301(kinase activity)//GO:0044822(poly(A) RNA binding)	GO:0006096(glycolytic process)//GO:0012501(programmed cell death)
BRMS1L	ENSSSCG00000001947	protein_coding	-	chr7:64083288-64123857	4.35915	1.31943	3.30383	1.72414	0.49655	0.736997	up	100156007	-	Ensembl:ENSSSCG00000001947	7	7|7	breast cancer metastasis-suppressor 1-like		GO:0070822(Sin3-type complex)	GO:0042826(histone deacetylase binding)//GO:0004407(histone deacetylase activity)	GO:0016575(histone deacetylation)//GO:0000122(negative regulation of transcription from RNA polymerase II promoter)
G2E3	ENSSSCG00000001974	protein_coding	-	chr7:68852776-68917062	2.75599	1.01156	2.7245	1.44599	0.49265	0.735142	up	100153402	-	-	7	7|7	G2/M-phase specific E3 ubiquitin protein ligase			GO:0008270(zinc ion binding)//GO:0016874(ligase activity)//GO:0061630(ubiquitin protein ligase activity)	GO:2001243(negative regulation of intrinsic apoptotic signaling pathway)//GO:0000209(protein polyubiquitination)//GO:0001824(blastocyst development)
RABGGTA	ENSSSCG00000001992	protein_coding	+	chr7:75021787-75045153	4.56259	0.00012877	35432.9	15.1128	0.2395	0.540863	up	100049679	-	Ensembl:ENSSSCG00000001992	7	7|7	Rab geranylgeranyltransferase, alpha subunit		GO:0005968(Rab-protein geranylgeranyltransferase complex)	GO:0017137(Rab GTPase binding)//GO:0008270(zinc ion binding)//GO:0004663(Rab geranylgeranyltransferase activity)	GO:0018344(protein geranylgeranylation)
-	ENSSSCG00000001999	protein_coding	+	chr7:75087470-75118735	17.5122	1.41336	12.3905	3.63116	0.25605	0.555335	up
REC8	ENSSSCG00000002001	protein_coding	-	chr7:75118743-75139630	12.5281	5.74161	2.182	1.12565	0.3681	0.668671	up	100152822	-	-	7	7|7	REC8 meiotic recombination protein	ssc04114(Oocyte meiosis)	GO:0000800(lateral element)//GO:0000778(condensed nuclear chromosome kinetochore)//GO:0034991(nuclear meiotic cohesin complex)//GO:0001673(male germ cell nucleus)		GO:0001556(oocyte maturation)//GO:0009566(fertilization)//GO:0007286(spermatid development)//GO:0000724(double-strand break repair via homologous recombination)//GO:0007130(synaptonemal complex assembly)//GO:0007141(male meiosis I)//GO:0072520(seminiferous tubule development)
DHRS4	ENSSSCG00000002013	protein_coding	-	chr7:75223074-75255701	6.4601	2.96857	2.17617	1.12179	0.5988	0.788811	up	397082	PSCD	Ensembl:ENSSSCG00000002013	7	7|7	dehydrogenase/reductase (SDR family) member 4	ssc00830(Retinol metabolism)//	GO:0005777(peroxisome)//GO:0005739(mitochondrion)	GO:0001758(retinal dehydrogenase activity)//GO:0004090(carbonyl reductase (NADPH) activity)//GO:0000253(3-keto sterol reductase activity)	GO:0055114(oxidation-reduction process)//GO:0042574(retinal metabolic process)
AP1G2	ENSSSCG00000002015	protein_coding	+	chr7:75522792-75552904	9.50062	2.28202	4.16325	2.05771	0.3948	0.689068	up	100157682	-	-	7	7|7	adaptor-related protein complex 1, gamma 2 subunit	ssc04142(Lysosome)	GO:0030133(transport vesicle)//GO:0030131(clathrin adaptor complex)//GO:0005798(Golgi-associated vesicle)		GO:0016192(vesicle-mediated transport)//GO:0006886(intracellular protein transport)
SLC7A7	ENSSSCG00000002041	protein_coding	+	chr7:76174502-76266427	4.00081	1.10978	3.60505	1.85002	0.31235	0.612543	up	100037972	-	-	7	7|7	solute carrier family 7 (amino acid transporter light chain, y+L system), member 7	ssc04974(Protein digestion and absorption)	GO:0016021(integral component of membrane)	GO:0015174(basic amino acid transmembrane transporter activity)//GO:0015297(antiporter activity)//GO:0015179(L-amino acid transmembrane transporter activity)	GO:0000821(regulation of arginine metabolic process)//GO:1902475(L-alpha-amino acid transmembrane transport)//GO:1990822(basic amino acid transmembrane transport)//GO:0015807(L-amino acid transport)
-	ENSSSCG00000002188	protein_coding	+	chr7:79302532-79306110	1.15668	0	inf	inf	1	1	up
-	ENSSSCG00000002251	protein_coding	+	chr7:81258529-81270128	50.1043	15.9126	3.14873	1.65477	0.28095	0.581111	up
ARRDC4	ENSSSCG00000002252	protein_coding	-	chr7:81656765-81669590	37.6059	12.7328	2.95347	1.56241	0.0957	0.36992	up	100155895	-	Ensembl:ENSSSCG00000002252|Vega:OTTSUSG00000001545	7	7|7	arrestin domain containing 4		GO:0005768(endosome)//GO:0005886(plasma membrane)		GO:0051443(positive regulation of ubiquitin-protein transferase activity)
-	ENSSSCG00000002284	protein_coding	+	chr7:90320791-90326487	89.7865	30.5827	2.93585	1.55378	0.1791	0.478782	up
MPP5	ENSSSCG00000002287	protein_coding	+	chr7:90955523-91055913	7.01363	1.46182	4.79789	2.2624	0.23075	0.53478	up	100157875	-	-	7	7|7	membrane protein, palmitoylated 5 (MAGUK p55 subfamily member 5)		GO:0043220(Schmidt-Lanterman incisure)//GO:0070062(extracellular exosome)//GO:0005654(nucleoplasm)//GO:0035749(myelin sheath adaxonal region)//GO:0005737(cytoplasm)//GO:0043219(lateral loop)	GO:0019904(protein domain specific binding)	GO:0090162(establishment of epithelial cell polarity)//GO:0002011(morphogenesis of an epithelial sheet)//GO:0035750(protein localization to myelin sheath abaxonal region)//GO:0070830(bicellular tight junction assembly)//GO:0032287(peripheral nervous system myelin maintenance)
PLEK2	ENSSSCG00000002290	protein_coding	-	chr7:91085300-91133342	7.29632	2.18415	3.34058	1.7401	0.5915	0.784217	up	100154251	-	-	7	7|7	pleckstrin 2		GO:0005622(intracellular)		GO:0035556(intracellular signal transduction)
EXD2	ENSSSCG00000002305	protein_coding	+	chr7:92848095-92909058	33.9846	15.4511	2.19949	1.13717	0.2387	0.540726	up	100155300	-	Ensembl:ENSSSCG00000002305	7	7|7	exonuclease 3'-5' domain containing 2		GO:0005634(nucleus)//GO:0005737(cytoplasm)	GO:0003676(nucleic acid binding)//GO:0008408(3'-5' exonuclease activity)	GO:0090305(nucleic acid phosphodiester bond hydrolysis)
SMOC1	ENSSSCG00000002314	protein_coding	+	chr7:93475972-93628328	11.1221	1.36419	8.15282	3.0273	0.36565	0.666475	up	100157351	-	-	7	7|7	SPARC related modular calcium binding 1
ADAM21	ENSSSCG00000002322	protein_coding	+	chr7:94084809-94086963	8.39415	1.11044	7.55929	2.91825	0.37555	0.674372	up
-	ENSSSCG00000002326	protein_coding	-	chr7:94014153-94016388	4.87357	1.73539	2.80834	1.48972	0.48195	0.732432	up
LTBP2	ENSSSCG00000002368	protein_coding	-	chr7:97746109-97852479	3.52778	0.417559	8.44859	3.07871	0.29335	0.59455	up	100514300	-	Ensembl:ENSSSCG00000002368	7	-	latent transforming growth factor beta binding protein 2		GO:0031012(extracellular matrix)//GO:0070062(extracellular exosome)//GO:0005615(extracellular space)	GO:0005509(calcium ion binding)	GO:0043206(extracellular fibril organization)
TMEM63C	ENSSSCG00000002398	protein_coding	+	chr7:100263408-100334784	2.91153	1.44802	2.0107	1.0077	0.6292	0.808008	up	100627217	-	-	7	-	transmembrane protein 63C		GO:0016021(integral component of membrane)	GO:0005227(calcium activated cation channel activity)	GO:0098655(cation transmembrane transport)
VIPAS39	ENSSSCG00000002403	protein_coding	-	chr7:100464453-100510128	17.0696	6.64485	2.56885	1.36112	0.3155	0.61545	up	100626440	VIPAR	Ensembl:ENSSSCG00000002403	7	-	VPS33B interacting protein, apical-basolateral polarity regulator, spe-39 homolog		GO:0005769(early endosome)//GO:0005770(late endosome)//GO:0030897(HOPS complex)//GO:0055037(recycling endosome)		GO:0008333(endosome to lysosome transport)//GO:0006886(intracellular protein transport)
PTPN21	ENSSSCG00000002425	protein_coding	-	chr7:110377095-110449557	11.7674	5.63952	2.08659	1.06115	0.4002	0.692443	up	100152076	-	Ensembl:ENSSSCG00000002425	7	7|7	protein tyrosine phosphatase, non-receptor type 21		GO:0005856(cytoskeleton)	GO:0004725(protein tyrosine phosphatase activity)	GO:0035335(peptidyl-tyrosine dephosphorylation)
TC2N	ENSSSCG00000002443	protein_coding	-	chr7:113337824-113392337	2.85425	0.574201	4.97084	2.31349	0.398	0.691005	up	100156455	-	Ensembl:ENSSSCG00000002443	7	7|7	tandem C2 domains, nuclear		GO:0005634(nucleus)	GO:0005544(calcium-dependent phospholipid binding)//GO:0019905(syntaxin binding)//GO:0005509(calcium ion binding)//GO:0030276(clathrin binding)	GO:0010468(regulation of gene expression)//GO:0030193(regulation of blood coagulation)
ATG2B	ENSSSCG00000002502	protein_coding	-	chr7:117486123-117586587	5.97139	2.39518	2.4931	1.31794	0.37515	0.674159	up	100462716	-	Ensembl:ENSSSCG00000002502	7	7|7	autophagy related 2B		GO:0019898(extrinsic component of membrane)//GO:0000407(pre-autophagosomal structure)		GO:0000422(mitophagy)//GO:0044804(nucleophagy)//GO:0000045(autophagosome assembly)
CYP46A1	ENSSSCG00000002510	protein_coding	+	chr7:120661110-120695043	8.16749	0.785728	10.3948	3.37779	0.34585	0.645331	up
WDR25	ENSSSCG00000002517	protein_coding	+	chr7:121238255-121385081	14.5894	4.01076	3.63756	1.86297	0.3364	0.637498	up	100513744	-	-	7	-	WD repeat domain 25
TRAF3	ENSSSCG00000002525	protein_coding	+	chrUn_NW_018084979v1:1512020-1627281	11.3708	2.54436	4.46906	2.15997	0.2823	0.583126	up	100156979	TRAF3_TV1	Ensembl:ENSSSCG00000002525|Vega:OTTSUSG00000001627	7	7|7	TNF receptor-associated factor 3	ssc04064(NF-kappa B signaling pathway)//ssc04620(Toll-like receptor signaling pathway)//ssc04622(RIG-I-like receptor signaling pathway)//ssc04668(TNF signaling pathway)//ssc05160(Hepatitis C)//ssc05168(Herpes simplex infection)//ssc05169(Epstein-Barr virus infection)//ssc05200(Pathways in cancer)//ssc05203(Viral carcinogenesis)//ssc05222(Small cell lung cancer)	GO:0035631(CD40 receptor complex)//GO:0009898(cytoplasmic side of plasma membrane)	GO:0019903(protein phosphatase binding)//GO:0008270(zinc ion binding)//GO:0031625(ubiquitin protein ligase binding)//GO:0019901(protein kinase binding)//GO:0004842(ubiquitin-protein transferase activity)//GO:0005164(tumor necrosis factor receptor binding)//GO:0031996(thioesterase binding)	GO:0001817(regulation of cytokine production)//GO:0032088(negative regulation of NF-kappaB transcription factor activity)//GO:0045087(innate immune response)//GO:0016567(protein ubiquitination)//GO:0030162(regulation of proteolysis)//GO:0008063(Toll signaling pathway)//GO:0032648(regulation of interferon-beta production)//GO:0033209(tumor necrosis factor-mediated signaling pathway)//GO:0050688(re…
-	ENSSSCG00000002547	protein_coding	+	chrUn_NW_018084979v1:2106973-2331635	50.7258	22.676	2.23699	1.16156	0.52745	0.748617	up
ICK	ENSSSCG00000002628	protein_coding	-	chr7:46662257-46701044	5.0815	2.39243	2.12399	1.08678	0.52945	0.748765	up	100511822	-	Ensembl:ENSSSCG00000002628	7	7|7	intestinal cell (MAK-like) kinase		GO:0097542(ciliary tip)//GO:0036064(ciliary basal body)	GO:0005524(ATP binding)//GO:0004674(protein serine/threonine kinase activity)//GO:0000287(magnesium ion binding)	GO:0042073(intraciliary transport)//GO:0006468(protein phosphorylation)//GO:0035556(intracellular signal transduction)//GO:0042384(cilium assembly)
SLC28A1	ENSSSCG00000002632	protein_coding	-	chr7:52410778-52793952	6.28638	2.55324	2.46212	1.2999	0.66685	0.82922	up	397200	PKCNT1	Ensembl:ENSSSCG00000002632	7	-	solute carrier family 28 (concentrative nucleoside transporter), member 1		GO:0016021(integral component of membrane)//GO:0005887(integral component of plasma membrane)	GO:0015389(pyrimidine- and adenine-specific:sodium symporter activity)//GO:0005337(nucleoside transmembrane transporter activity)	GO:1904823(purine nucleobase transmembrane transport)//GO:1901642(nucleoside transmembrane transport)//GO:0015855(pyrimidine nucleobase transport)//GO:0072531(pyrimidine-containing compound transmembrane transport)
TRAPPC2L	ENSSSCG00000002646	protein_coding	-	chr6:863804-869226	20.1512	4.23515	4.75808	2.25038	0.1462	0.411601	up	100524745	-	Ensembl:ENSSSCG00000002646	6	-	trafficking protein particle complex 2-like		GO:0005737(cytoplasm)		GO:0006888(ER to Golgi vesicle-mediated transport)
KLHDC4	ENSSSCG00000002652	protein_coding	+	chr6:1627029-1677130	4.77695	2.2602	2.11351	1.07964	0.52535	0.747265	up	100511452	-	Ensembl:ENSSSCG00000002652	6	-	kelch domain containing 4
DNAAF1	ENSSSCG00000002675	protein_coding	-	chr6:4457290-4479828	236.954	104.968	2.25738	1.17465	0.18785	0.492157	up	100517588	-	Ensembl:ENSSSCG00000002675	6	-	dynein, axonemal, assembly factor 1
SYCE1L	ENSSSCG00000002700	protein_coding	-	chr6:10701189-10707625	12.8971	1.05583	12.2152	3.6106	0.26485	0.56374	up	102166907	-	-	6	-	synaptonemal complex central element protein 1-like		GO:0000795(synaptonemal complex)		GO:0007130(synaptonemal complex assembly)
TERF2IP	ENSSSCG00000002703	protein_coding	-	chr6:12014284-12107992	17.1952	7.75965	2.21597	1.14794	0.62805	0.807288	up	100521624	-	Ensembl:ENSSSCG00000002703	6	-	telomeric repeat binding factor 2, interacting protein		GO:0070187(telosome)//GO:0030870(Mre11 complex)//GO:0005635(nuclear envelope)	GO:0003677(DNA binding)	GO:0043123(positive regulation of I-kappaB kinase/NF-kappaB signaling)//GO:1901985(positive regulation of protein acetylation)//GO:0010833(telomere maintenance via telomere lengthening)//GO:0070198(protein localization to chromosome, telomeric region)//GO:0033138(positive regulation of peptidyl-serine phosphorylation)//GO:0032205(negative regulation of telomere maintenance)//GO:0048239(negative r…
TMEM231	ENSSSCG00000002708	protein_coding	+	chr6:12140686-12164140	7.39617	2.14399	3.44972	1.78648	0.3109	0.611201	up	100522137	-	-	6	-	transmembrane protein 231
MLKL	ENSSSCG00000002716	protein_coding	+	chr6:12924903-12948362	10.0198	3.7437	2.67645	1.42032	0.4942	0.736309	up	100736792	-	-	6	-	mixed lineage kinase domain-like	ssc04668(TNF signaling pathway)	GO:0005886(plasma membrane)//GO:0005737(cytoplasm)	GO:0004672(protein kinase activity)//GO:0005524(ATP binding)//GO:0019901(protein kinase binding)//GO:0032403(protein complex binding)	GO:0006468(protein phosphorylation)//GO:0070207(protein homotrimerization)
-	ENSSSCG00000002723	protein_coding	-	chr6:13298697-13317903	9.26957	3.47846	2.66484	1.41405	0.374	0.673408	up
PDPR	ENSSSCG00000002724	protein_coding	+	chr6:13187421-13230598	4.31758	1.54446	2.79553	1.48312	0.48655	0.733991	up	100525224	-	-	6	-	pyruvate dehydrogenase phosphatase regulatory subunit		GO:0005737(cytoplasm)	GO:0016491(oxidoreductase activity)	GO:0055114(oxidation-reduction process)
TAT	ENSSSCG00000002736	protein_coding	-	chr6:14570588-14583189	5.60758	0.756285	7.41466	2.89038	0.3721	0.671194	up	100511756	-	Ensembl:ENSSSCG00000002736|Vega:OTTSUSG00000003437	6	-	tyrosine aminotransferase	ssc00130(Ubiquinone and other terpenoid-quinone biosynthesis)//ssc00270(Cysteine and methionine metabolism)//ssc00350(Tyrosine metabolism)//ssc00360(Phenylalanine metabolism)//ssc00400(Phenylalanine, tyrosine and tryptophan biosynthesis)//	GO:0005739(mitochondrion)	GO:0030170(pyridoxal phosphate binding)//GO:0004838(L-tyrosine:2-oxoglutarate aminotransferase activity)	GO:0006536(glutamate metabolic process)//GO:0006572(tyrosine catabolic process)//GO:0006103(2-oxoglutarate metabolic process)//GO:0009058(biosynthetic process)
PMFBP1	ENSSSCG00000002747	protein_coding	-	chr6:15020159-15064382	29.0804	13.8826	2.09472	1.06676	0.2715	0.571425	up	100518840	-	Ensembl:ENSSSCG00000002747	6	-	polyamine modulated factor 1 binding protein 1		GO:0005737(cytoplasm)
TERF2	ENSSSCG00000002762	protein_coding	+	chr6:17605870-17641903	5.01914	2.23301	2.2477	1.16845	0.4881	0.733991	up	100517762	-	Ensembl:ENSSSCG00000002762	6	-	telomeric repeat binding factor 2		GO:0070187(telosome)//GO:0005794(Golgi apparatus)//GO:0030870(Mre11 complex)//GO:0000783(nuclear telomere cap complex)//GO:0001673(male germ cell nucleus)	GO:0003691(double-stranded telomeric DNA binding)//GO:0008022(protein C-terminus binding)//GO:0042803(protein homodimerization activity)	GO:0010629(negative regulation of gene expression)//GO:0031627(telomeric loop formation)//GO:0010628(positive regulation of gene expression)//GO:0051000(positive regulation of nitric-oxide synthase activity)//GO:0001701(in utero embryonic development)//GO:1903770(negative regulation of beta-galactosidase activity)//GO:0032205(negative regulation of telomere maintenance)//GO:0070198(protein locali…
ZDHHC1	ENSSSCG00000002778	protein_coding	-	chr6:28040889-28072096	2.37866	0.324951	7.32003	2.87185	1	1	up	100525400	-	Ensembl:ENSSSCG00000002778	6	-	zinc finger, DHHC-type containing 1		GO:0005783(endoplasmic reticulum)//GO:0016021(integral component of membrane)//GO:0070062(extracellular exosome)	GO:0008270(zinc ion binding)//GO:0019706(protein-cysteine S-palmitoyltransferase activity)	GO:0018345(protein palmitoylation)
KCTD19	ENSSSCG00000002781	protein_coding	-	chr6:27932930-27960962	8.82534	3.70558	2.38163	1.25195	0.4187	0.704371	up	100521969	-	Ensembl:ENSSSCG00000002781	6	-	potassium channel tetramerization domain containing 19				GO:0051260(protein homooligomerization)
KATNB1	ENSSSCG00000002813	protein_coding	+	chr6:19630349-19696081	37.5953	15.2345	2.46777	1.30321	0.25805	0.557114	up	100514649	-	-	6	-	katanin p80 (WD repeat containing) subunit B 1		GO:0005886(plasma membrane)//GO:0030424(axon)//GO:0005813(centrosome)//GO:0005634(nucleus)//GO:0005737(cytoplasm)//GO:0000922(spindle pole)	GO:0008568(microtubule-severing ATPase activity)//GO:0045502(dynein binding)//GO:0046982(protein heterodimerization activity)	GO:0008152(metabolic process)//GO:0007026(negative regulation of microtubule depolymerization)//GO:0031117(positive regulation of microtubule depolymerization)
DRC7	ENSSSCG00000002817	protein_coding	+	chr6:19603447-19629173	18.1885	5.77714	3.14836	1.6546	0.2696	0.569552	up	100515380	-	-	6	-	dynein regulatory complex subunit 7
MMP2	ENSSSCG00000002829	protein_coding	-	chr6:30058594-30087031	4.37242	1.09425	3.99579	1.99848	0.46125	0.726977	up	397391	MMP-2	Ensembl:ENSSSCG00000002829	6	6|6p15-p14	matrix metallopeptidase 2	ssc04670(Leukocyte transendothelial migration)//ssc04912(GnRH signaling pathway)//ssc04915(Estrogen signaling pathway)//	GO:0031012(extracellular matrix)//GO:0005886(plasma membrane)//GO:0005739(mitochondrion)//GO:0005615(extracellular space)//GO:0030017(sarcomere)	GO:0008270(zinc ion binding)//GO:0004222(metalloendopeptidase activity)	GO:0045089(positive regulation of innate immune response)//GO:0060346(bone trabecula formation)//GO:0071230(cellular response to amino acid stimulus)//GO:0035987(endodermal cell differentiation)//GO:0001666(response to hypoxia)//GO:0001955(blood vessel maturation)//GO:0007566(embryo implantation)//GO:0030574(collagen catabolic process)//GO:0001957(intramembranous ossification)//GO:0006508(proteol…
-	ENSSSCG00000002850	protein_coding	-	chr6:38435728-38436076	94.0426	17.2495	5.4519	2.44676	0.3194	0.617859	up
-	ENSSSCG00000002855	protein_coding	+	chr6:39919623-39933363	4.38284	1.48837	2.94472	1.55813	0.48035	0.732432	up
WDR88	ENSSSCG00000002862	protein_coding	+	chr6:42939343-42967828	16.7179	7.57985	2.20557	1.14115	0.4574	0.724319	up	100526109	-	Ensembl:ENSSSCG00000002862	6	-	WD repeat domain 88
GAPDHS	ENSSSCG00000002888	protein_coding	+	chr6:44972130-44978847	448.585	145.993	3.07264	1.61948	0.0682	0.36992	up	100517097	-	Ensembl:ENSSSCG00000002888	6	-	glyceraldehyde-3-phosphate dehydrogenase, spermatogenic	ssc00010(Glycolysis / Gluconeogenesis)//	GO:0005634(nucleus)//GO:0035686(sperm fibrous sheath)//GO:0097228(sperm principal piece)	GO:0004365(glyceraldehyde-3-phosphate dehydrogenase (NAD+) (phosphorylating) activity)//GO:0050661(NADP binding)//GO:0051287(NAD binding)	GO:0006096(glycolytic process)//GO:0055114(oxidation-reduction process)//GO:0030317(sperm motility)//GO:0006006(glucose metabolic process)
APLP1	ENSSSCG00000002916	protein_coding	+	chr6:45285233-45309051	13.0559	3.02302	4.31883	2.11064	0.3147	0.61545	up	100524259	-	Ensembl:ENSSSCG00000002916	6	-	amyloid beta (A4) precursor-like protein 1		GO:0005886(plasma membrane)//GO:0048471(perinuclear region of cytoplasm)	GO:0046914(transition metal ion binding)//GO:0008201(heparin binding)//GO:0042802(identical protein binding)//GO:0031694(alpha-2A adrenergic receptor binding)//GO:0031696(alpha-2C adrenergic receptor binding)//GO:0031695(alpha-2B adrenergic receptor binding)	GO:0030818(negative regulation of cAMP biosynthetic process)//GO:0071874(cellular response to norepinephrine stimulus)
TBCB	ENSSSCG00000002926	protein_coding	+	chr6:45482535-45492627	19.6524	4.94949	3.97058	1.98935	0.46585	0.727727	up	100522808	CKAP1	Ensembl:ENSSSCG00000002926	6	-	tubulin folding cofactor B
YIF1B	ENSSSCG00000002952	protein_coding	-	chr6:47224560-47246618	20.1002	5.63055	3.56984	1.83586	0.3489	0.649313	up	100514844	-	-	6	-	Yip1 interacting factor homolog B (S. cerevisiae)		GO:0016021(integral component of membrane)
SPINT2	ENSSSCG00000002954	protein_coding	+	chr6:47167117-47210568	16.2002	7.45794	2.1722	1.11916	0.5657	0.769105	up	100515207	-	-	6	-	serine peptidase inhibitor, Kunitz type, 2		GO:0016021(integral component of membrane)//GO:0005737(cytoplasm)	GO:0004867(serine-type endopeptidase inhibitor activity)	GO:2000146(negative regulation of cell motility)//GO:0060672(epithelial cell morphogenesis involved in placental branching)//GO:0022408(negative regulation of cell-cell adhesion)//GO:0007163(establishment or maintenance of cell polarity)//GO:0071711(basement membrane organization)//GO:0001843(neural tube closure)//GO:0010951(negative regulation of endopeptidase activity)
CATSPERG	ENSSSCG00000002955	protein_coding	+	chr6:47253307-47283190	206.507	79.3974	2.60093	1.37903	0.14015	0.398783	up	100516914	-	Ensembl:ENSSSCG00000002955	6	-	catsper channel auxiliary subunit gamma		GO:0036128(CatSper complex)//GO:0097228(sperm principal piece)
GGN	ENSSSCG00000002957	protein_coding	-	chr6:47290005-47301553	116.212	39.7142	2.9262	1.54903	0.10335	0.36992	up	100515664	-	-	6	-	gametogenetin		GO:0048471(perinuclear region of cytoplasm)	GO:0046983(protein dimerization activity)//GO:0031625(ubiquitin protein ligase binding)	GO:0006302(double-strand break repair)//GO:0007566(embryo implantation)//GO:0008104(protein localization)//GO:0007276(gamete generation)
MAP4K1	ENSSSCG00000002962	protein_coding	-	chr6:47446033-47578795	4.61981	0.126278	36.5842	5.19315	0.2645	0.56337	up	100516374	-	-	6	-	mitogen-activated protein kinase kinase kinase kinase 1	ssc04010(MAPK signaling pathway)	GO:0016020(membrane)//GO:0005737(cytoplasm)	GO:0005524(ATP binding)//GO:0008349(MAP kinase kinase kinase kinase activity)	GO:0000165(MAPK cascade)//GO:0007346(regulation of mitotic cell cycle)//GO:0008283(cell proliferation)//GO:0046777(protein autophosphorylation)//GO:0031098(stress-activated protein kinase signaling cascade)//GO:0018105(peptidyl-serine phosphorylation)//GO:0042981(regulation of apoptotic process)//GO:0000185(activation of MAPKKK activity)
DLL3	ENSSSCG00000002987	protein_coding	+	chr6:48147833-48154909	17.0191	1.61687	10.526	3.39589	0.2768	0.576736	up	100520433	-	Ensembl:ENSSSCG00000029254	6	-	delta-like 3 (Drosophila)	ssc04330(Notch signaling pathway)	GO:0016021(integral component of membrane)
AKT2	ENSSSCG00000002989	protein_coding	-	chr6:48555841-48606167	301.549	85.5624	3.52431	1.81734	0.1025	0.36992	up	100127478	PRKBB	Ensembl:ENSSSCG00000002989|Vega:OTTSUSG00000002304	6	-	v-akt murine thymoma viral oncogene homolog 2	ssc04010(MAPK signaling pathway)//ssc04012(ErbB signaling pathway)//ssc04014(Ras signaling pathway)//ssc04015(Rap1 signaling pathway)//ssc04022(cGMP-PKG signaling pathway)//ssc04024(cAMP signaling pathway)//ssc04062(Chemokine signaling pathway)//ssc04066(HIF-1 signaling pathway)//ssc04068(FoxO signaling pathway)//ssc04071(Sphingolipid signaling pathway)//	GO:0005622(intracellular)//GO:0032587(ruffle membrane)//GO:0005938(cell cortex)	GO:0005524(ATP binding)//GO:0005515(protein binding)//GO:0004674(protein serine/threonine kinase activity)//GO:0004672(protein kinase activity)	GO:0065002(intracellular protein transmembrane transport)//GO:0090314(positive regulation of protein targeting to membrane)//GO:0090630(activation of GTPase activity)//GO:0010748(negative regulation of plasma membrane long-chain fatty acid transport)//GO:2001275(positive regulation of glucose import in response to insulin stimulus)//GO:2000147(positive regulation of cell motility)//GO:0006468(pro…
TTC9B	ENSSSCG00000002991	protein_coding	-	chr6:48527200-48547509	9.35962	0.454864	20.5767	4.36294	0.2241	0.529806	up	100522320	-	-	6	-	tetratricopeptide repeat domain 9B		GO:0005789(endoplasmic reticulum membrane)	GO:0005528(FK506 binding)//GO:0003755(peptidyl-prolyl cis-trans isomerase activity)	GO:0061077(chaperone-mediated protein folding)//GO:0000413(protein peptidyl-prolyl isomerization)
LIPE	ENSSSCG00000003018	protein_coding	+	chr6:49542874-49618688	104.535	51.0856	2.04627	1.033	0.28405	0.585102	up	397583	HSL	Ensembl:ENSSSCG00000003018	6	6|6q12	lipase, hormone-sensitive	ssc04024(cAMP signaling pathway)//ssc04152(AMPK signaling pathway)//ssc04910(Insulin signaling pathway)//ssc04923(Regulation of lipolysis in adipocytes)//	GO:0005901(caveola)//GO:0005811(lipid particle)//GO:0005829(cytosol)//GO:0005739(mitochondrion)//GO:0005634(nucleus)//GO:0005737(cytoplasm)	GO:0019901(protein kinase binding)//GO:0004806(triglyceride lipase activity)//GO:0042134(rRNA primary transcript binding)//GO:0033878(hormone-sensitive lipase activity)//GO:0016298(lipase activity)	GO:0046340(diacylglycerol catabolic process)//GO:0016042(lipid catabolic process)//GO:0042758(long-chain fatty acid catabolic process)//GO:0019433(triglyceride catabolic process)//GO:0008203(cholesterol metabolic process)//GO:0006363(termination of RNA polymerase I transcription)//GO:0006361(transcription initiation from RNA polymerase I promoter)
MEGF8	ENSSSCG00000003021	protein_coding	-	chr6:49542874-49618688	1.62027	0.645812	2.50889	1.32705	1	1	up	100513862	-	Ensembl:ENSSSCG00000003021	6	-	multiple EGF-like-domains 8		GO:0016021(integral component of membrane)//GO:0005634(nucleus)//GO:0070062(extracellular exosome)	GO:0005509(calcium ion binding)	GO:0030509(BMP signaling pathway)//GO:0061371(determination of heart left/right asymmetry)//GO:0097094(craniofacial suture morphogenesis)//GO:0030326(embryonic limb morphogenesis)//GO:0097155(fasciculation of sensory neuron axon)//GO:0071907(determination of digestive tract left/right asymmetry)//GO:0060972(left/right pattern formation)//GO:0042074(cell migration involved in gastrulation)//GO:006…
CIC	ENSSSCG00000003030	protein_coding	-	chr6:49630831-49660975	45.5191	20.8576	2.18238	1.1259	0.23255	0.535395	up
ZNF574	ENSSSCG00000003037	protein_coding	-	chr6:49834903-49837595	11.8512	5.8964	2.00989	1.00712	0.5714	0.771712	up	100521195	-	-	6	-	zinc finger protein 574
CD177	ENSSSCG00000003051	protein_coding	+	chr6:50246563-50255713	15.3734	4.24397	3.62241	1.85695	0.3255	0.625746	up	100519153	-	Ensembl:ENSSSCG00000003051|Vega:OTTSUSG00000002287	6	-	CD177 molecule
XRCC1	ENSSSCG00000003055	protein_coding	-	chr6:50403692-50425691	6.74939	1.20559	5.59842	2.48502	0.3455	0.644803	up	100519604	-	Ensembl:ENSSSCG00000003055	6	-	X-ray repair complementing defective repair in Chinese hamster cells 1	ssc03410(Base excision repair)	GO:0005654(nucleoplasm)//GO:0005634(nucleus)	GO:0019899(enzyme binding)//GO:0003684(damaged DNA binding)	GO:0006284(base-excision repair)//GO:0000012(single strand break repair)
ZNF428	ENSSSCG00000003059	protein_coding	-	chr6:50451146-50459786	32.3498	7.3591	4.3959	2.13616	0.30085	0.601637	up	100519901	-	Ensembl:ENSSSCG00000003059	6	-	zinc finger protein 428			GO:0046872(metal ion binding)
CADM4	ENSSSCG00000003061	protein_coding	-	chr6:50461379-50478437	3.4122	1.62548	2.0992	1.06984	0.52805	0.748702	up	100523382	-	Ensembl:ENSSSCG00000003061	6	-	cell adhesion molecule 4		GO:0005887(integral component of plasma membrane)//GO:0070062(extracellular exosome)//GO:0005913(cell-cell adherens junction)	GO:0004872(receptor activity)//GO:0005102(receptor binding)//GO:0050839(cell adhesion molecule binding)//GO:0042803(protein homodimerization activity)	GO:0008037(cell recognition)//GO:0007156(homophilic cell adhesion via plasma membrane adhesion molecules)//GO:0007157(heterophilic cell-cell adhesion via plasma membrane cell adhesion molecules)
SMG9	ENSSSCG00000003068	protein_coding	-	chr6:50539349-50569804	17.3384	4.83248	3.58788	1.84313	0.5148	0.742095	up	100523741	-	Ensembl:ENSSSCG00000003068	6	-	SMG9 nonsense mediated mRNA decay factor		GO:0005622(intracellular)	GO:0042802(identical protein binding)	GO:0000184(nuclear-transcribed mRNA catabolic process, nonsense-mediated decay)
CCDC61	ENSSSCG00000003100	protein_coding	+	chr6:52294534-52322576	10.2919	3.94456	2.60913	1.38357	0.4802	0.732432	up	100620572	-	Ensembl:ENSSSCG00000003100	6	-	coiled-coil domain containing 61		GO:0005813(centrosome)
NAPA	ENSSSCG00000003120	protein_coding	-	chr6:53249329-53275306	23.298	7.45196	3.12642	1.64451	0.2695	0.569466	up	100515953	-	Ensembl:ENSSSCG00000003120	6	-	N-ethylmaleimide-sensitive factor attachment protein, alpha	ssc04721(Synaptic vesicle cycle)	GO:0005774(vacuolar membrane)//GO:0043209(myelin sheath)//GO:0031201(SNARE complex)//GO:0070062(extracellular exosome)	GO:0005483(soluble NSF attachment protein activity)//GO:0019905(syntaxin binding)	GO:0010807(regulation of synaptic vesicle priming)//GO:0007420(brain development)//GO:0035249(synaptic transmission, glutamatergic)//GO:0061025(membrane fusion)//GO:0045176(apical protein localization)//GO:0006886(intracellular protein transport)//GO:0035494(SNARE complex disassembly)//GO:0030182(neuron differentiation)
SYNGR4	ENSSSCG00000003131	protein_coding	+	chr6:53785653-53793666	50.3478	25.0627	2.00888	1.00639	0.4889	0.733991	up	100521627	-	-	6	-	synaptogyrin 4		GO:0016021(integral component of membrane)//GO:0030672(synaptic vesicle membrane)//GO:0031594(neuromuscular junction)
KDELR1	ENSSSCG00000003132	protein_coding	-	chr6:53794971-53805655	16.859	4.78459	3.5236	1.81705	0.3912	0.68691	up	100520962	-	Ensembl:ENSSSCG00000003132	6	-	KDEL (Lys-Asp-Glu-Leu) endoplasmic reticulum protein retention receptor 1		GO:0005794(Golgi apparatus)//GO:0005793(endoplasmic reticulum-Golgi intermediate compartment)//GO:0005789(endoplasmic reticulum membrane)//GO:0016021(integral component of membrane)	GO:0046923(ER retention sequence binding)	GO:0015031(protein transport)//GO:0006621(protein retention in ER lumen)
HSD17B14	ENSSSCG00000003138	protein_coding	-	chr6:54125406-54143532	45.669	5.9595	7.66322	2.93795	0.2864	0.586996	up	100523496	-	Ensembl:ENSSSCG00000003138	6	-	hydroxysteroid (17-beta) dehydrogenase 14		GO:0005829(cytosol)	GO:0047045(testosterone 17-beta-dehydrogenase (NADP+) activity)//GO:0004303(estradiol 17-beta-dehydrogenase activity)	GO:0006706(steroid catabolic process)//GO:0055114(oxidation-reduction process)
BCAT2	ENSSSCG00000003139	protein_coding	-	chr6:54107683-54123588	9.95765	1.26586	7.86633	2.97569	0.2047	0.514513	up	396841	BCATM	Ensembl:ENSSSCG00000003139	6	-	branched chain amino-acid transaminase 2, mitochondrial	ssc00270(Cysteine and methionine metabolism)//ssc00280(Valine, leucine and isoleucine degradation)//ssc00290(Valine, leucine and isoleucine biosynthesis)//ssc00770(Pantothenate and CoA biosynthesis)//	GO:0005739(mitochondrion)	GO:0052656(L-isoleucine transaminase activity)//GO:0052654(L-leucine transaminase activity)//GO:0052655(L-valine transaminase activity)	GO:0006573(valine metabolic process)//GO:0010817(regulation of hormone levels)//GO:0006550(isoleucine catabolic process)//GO:0009082(branched-chain amino acid biosynthetic process)//GO:0006551(leucine metabolic process)
CA11	ENSSSCG00000003147	protein_coding	-	chr6:53986957-54024826	9.15578	4.17918	2.1908	1.13146	0.5177	0.743816	up	445526	CAR-XI	Ensembl:ENSSSCG00000003147	6	-	carbonic anhydrase XI		GO:0005576(extracellular region)	GO:0004089(carbonate dehydratase activity)
NUCB1	ENSSSCG00000003150	protein_coding	+	chr6:54172049-54229745	473.715	138.955	3.40912	1.7694	0.10345	0.36992	up	100512538	-	Ensembl:ENSSSCG00000003150	6	-	nucleobindin 1		GO:0070062(extracellular exosome)//GO:0016020(membrane)//GO:0005794(Golgi apparatus)//GO:0015630(microtubule cytoskeleton)//GO:0005793(endoplasmic reticulum-Golgi intermediate compartment)//GO:0005615(extracellular space)	GO:0005509(calcium ion binding)
LIN7B	ENSSSCG00000003157	protein_coding	+	chr6:54309535-54313138	9.52922	3.67292	2.59445	1.37543	0.66465	0.827813	up	100512352	-	Ensembl:ENSSSCG00000003157	6	-	lin-7 homolog B (C. elegans)		GO:0016323(basolateral plasma membrane)//GO:0045202(synapse)//GO:0005911(cell-cell junction)	GO:0019904(protein domain specific binding)	GO:0006887(exocytosis)//GO:1903361(protein localization to basolateral plasma membrane)//GO:0045199(maintenance of epithelial cell apical/basal polarity)//GO:0007269(neurotransmitter secretion)
SLC17A7	ENSSSCG00000003170	protein_coding	-	chr6:54511125-54521616	4.97946	0.693304	7.18222	2.84443	0.35305	0.653678	up	100514772	-	Ensembl:ENSSSCG00000003170	6	-	solute carrier family 17 (vesicular glutamate transporter), member 7	ssc04721(Synaptic vesicle cycle)//ssc04723(Retrograde endocannabinoid signaling)//ssc04724(Glutamatergic synapse)//ssc05033(Nicotine addiction)	GO:0044300(cerebellar mossy fiber)//GO:0098794(postsynapse)//GO:0016021(integral component of membrane)//GO:0030672(synaptic vesicle membrane)//GO:0060076(excitatory synapse)	GO:0015319(sodium:inorganic phosphate symporter activity)//GO:0008068(extracellular-glutamate-gated chloride channel activity)//GO:0015321(sodium-dependent phosphate transmembrane transporter activity)	GO:0035725(sodium ion transmembrane transport)//GO:0007616(long-term memory)//GO:0097401(synaptic vesicle lumen acidification)//GO:0051938(L-glutamate import)//GO:0060079(excitatory postsynaptic potential)//GO:1902476(chloride transmembrane transport)//GO:0044341(sodium-dependent phosphate transport)//GO:0035435(phosphate ion transmembrane transport)//GO:0042137(sequestering of neurotransmitter)/…
PTOV1	ENSSSCG00000003196	protein_coding	+	chr6:54834338-54880807	18.8774	6.48357	2.91158	1.5418	0.5238	0.746984	up	100522621	-	Ensembl:ENSSSCG00000003196	6	-	prostate tumor overexpressed 1		GO:0005634(nucleus)
MED25	ENSSSCG00000003197	protein_coding	+	chr6:54834338-54880807	3.20554	1.59536	2.0093	1.00669	0.51685	0.743263	up	100519902	-	Ensembl:ENSSSCG00000003197	6	-	mediator complex subunit 25		GO:0044798(nuclear transcription factor complex)	GO:0046965(retinoid X receptor binding)	GO:0071158(positive regulation of cell cycle arrest)//GO:0048147(negative regulation of fibroblast proliferation)//GO:0045944(positive regulation of transcription from RNA polymerase II promoter)//GO:0000122(negative regulation of transcription from RNA polymerase II promoter)//GO:0035563(positive regulation of chromatin binding)//GO:2001178(positive regulation of mediator complex assembly)
FUZ	ENSSSCG00000003198	protein_coding	-	chr6:54786698-54829923	13.4296	3.11508	4.31117	2.10808	0.18945	0.494588	up	100520080	-	Ensembl:ENSSSCG00000003198	6	-	fuzzy planar cell polarity protein		GO:0070062(extracellular exosome)		GO:0042733(embryonic digit morphogenesis)//GO:0035904(aorta development)//GO:0003279(cardiac septum development)//GO:0010954(positive regulation of protein processing)//GO:0030336(negative regulation of cell migration)//GO:0021513(spinal cord dorsal/ventral patterning)//GO:0045724(positive regulation of cilium assembly)//GO:0060976(coronary vasculature development)//GO:0009952(anterior/posterior …
VRK3	ENSSSCG00000003204	protein_coding	-	chr6:54973730-55030923	656.916	316.034	2.07863	1.05563	0.27495	0.575633	up	100523004	-	-	6	-	vaccinia related kinase 3		GO:0005634(nucleus)	GO:0005524(ATP binding)//GO:0019903(protein phosphatase binding)//GO:0004674(protein serine/threonine kinase activity)	GO:0032516(positive regulation of phosphoprotein phosphatase activity)//GO:0070373(negative regulation of ERK1 and ERK2 cascade)//GO:0018105(peptidyl-serine phosphorylation)
IZUMO2	ENSSSCG00000003207	protein_coding	-	chr6:55059770-55069392	13.5003	2.77983	4.85654	2.27993	0.33125	0.631296	up	100524938	-	Ensembl:ENSSSCG00000003207	6	-	IZUMO family member 2		GO:0016021(integral component of membrane)
NAPSA	ENSSSCG00000003212	protein_coding	-	chr6:55201015-55230669	4.01752	1.44126	2.78752	1.47898	0.5682	0.769775	up
JOSD2	ENSSSCG00000003217	protein_coding	-	chr6:55335934-55343552	115.076	31.3273	3.67333	1.87709	0.132	0.380447	up	100627842	-	Ensembl:ENSSSCG00000003217	6	-	Josephin domain containing 2			GO:0008242(omega peptidase activity)//GO:0004843(thiol-dependent ubiquitin-specific protease activity)	GO:0016579(protein deubiquitination)
-	ENSSSCG00000003234	protein_coding	+	chr6:58355195-58438570	16.9362	5.51175	3.07275	1.61953	0.51185	0.740962	up
-	ENSSSCG00000003261	protein_coding	-	chr6:55970647-56021249	61.2104	10.4956	5.83204	2.544	0.36785	0.668671	up
PRPF31	ENSSSCG00000003263	protein_coding	-	chr6:55970647-56021249	9.57874	4.61927	2.07365	1.05217	0.67015	0.831332	up	100520791	-	Ensembl:ENSSSCG00000003263	6	-	pre-mRNA processing factor 31	ssc03040(Spliceosome)	GO:0046540(U4/U6 x U5 tri-snRNP complex)//GO:0071011(precatalytic spliceosome)//GO:0005690(U4atac snRNP)//GO:0005687(U4 snRNP)//GO:0016607(nuclear speck)//GO:0015030(Cajal body)//GO:0097526(spliceosomal tri-snRNP complex)//GO:0071339(MLL1 complex)	GO:0044822(poly(A) RNA binding)//GO:0030622(U4atac snRNA binding)//GO:0030621(U4 snRNA binding)//GO:0070990(snRNP binding)	GO:0000244(spliceosomal tri-snRNP complex assembly)//GO:0000398(mRNA splicing, via spliceosome)
TMC4	ENSSSCG00000003266	protein_coding	+	chr6:55955981-55970280	7.21464	1.13746	6.34276	2.66511	0.38705	0.684133	up	100521320	-	Ensembl:ENSSSCG00000003266	6	-	transmembrane channel-like 4		GO:0016021(integral component of membrane)
PPP6R1	ENSSSCG00000003301	protein_coding	-	chr6:59427900-59440973	90.4497	38.1627	2.3701	1.24495	0.1528	0.42655	up	100514409	-	Ensembl:ENSSSCG00000003301	6	-	protein phosphatase 6, regulatory subunit 1		GO:0005737(cytoplasm)	GO:0019903(protein phosphatase binding)	GO:0043666(regulation of phosphoprotein phosphatase activity)
ACAP3	ENSSSCG00000003329	protein_coding	-	chr6:63572018-63593438	1.90443	0.735618	2.58888	1.37233	1	1	up	100524443	-	Ensembl:ENSSSCG00000003329	6	-	ArfGAP with coiled-coil, ankyrin repeat and PH domains 3	ssc04144(Endocytosis)		GO:0005096(GTPase activator activity)	GO:0043547(positive regulation of GTPase activity)
SDF4	ENSSSCG00000003332	protein_coding	-	chr6:63524076-63544788	61.2595	25.3654	2.41508	1.27207	0.2228	0.529343	up	100522934	-	Ensembl:ENSSSCG00000003332	6	-	stromal cell derived factor 4		GO:0016020(membrane)//GO:0070062(extracellular exosome)//GO:0005796(Golgi lumen)	GO:0005509(calcium ion binding)	GO:0045444(fat cell differentiation)
-	ENSSSCG00000003352	protein_coding	-	chr6:63805003-63819902	11.3676	1.92851	5.8945	2.55937	0.2986	0.599991	up
CHD5	ENSSSCG00000003366	protein_coding	-	chr6:66815280-67254153	359.501	172.105	2.08885	1.06271	0.3946	0.689068	up	100738053	-	Ensembl:ENSSSCG00000003366	6	-	chromodomain helicase DNA binding protein 5		GO:0016020(membrane)//GO:0005634(nucleus)	GO:0005524(ATP binding)//GO:0008270(zinc ion binding)//GO:0003677(DNA binding)//GO:0008026(ATP-dependent helicase activity)//GO:0061628(H3K27me3 modified histone binding)	GO:0008152(metabolic process)//GO:0098532(histone H3-K27 trimethylation)//GO:0006355(regulation of transcription, DNA-templated)//GO:0060850(regulation of transcription involved in cell fate commitment)
RNF207	ENSSSCG00000003368	protein_coding	+	chr6:66815280-67254153	5.28485	1.67146	3.16183	1.66076	0.50825	0.73917	up	100515143	-	Ensembl:ENSSSCG00000003368	6	-	ring finger protein 207		GO:0048471(perinuclear region of cytoplasm)	GO:0030544(Hsp70 protein binding)//GO:0051087(chaperone binding)//GO:0008270(zinc ion binding)//GO:0044325(ion channel binding)	GO:0010628(positive regulation of gene expression)//GO:1903762(positive regulation of voltage-gated potassium channel activity involved in ventricular cardiac muscle cell action potential repolarization)//GO:1902261(positive regulation of delayed rectifier potassium channel activity)
ESPN	ENSSSCG00000003374	protein_coding	+	chr6:67284277-67315783	19.4715	9.4486	2.06078	1.04319	0.3952	0.689515	up
MTOR	ENSSSCG00000003413	protein_coding	-	chr6:71285102-71448662	7.3686	2.56603	2.87159	1.52185	0.22945	0.533767	up	100127359	FRAP1	Ensembl:ENSSSCG00000003413	6	-	mechanistic target of rapamycin (serine/threonine kinase)	ssc04012(ErbB signaling pathway)//ssc04066(HIF-1 signaling pathway)//	GO:0031931(TORC1 complex)//GO:0030425(dendrite)//GO:0012505(endomembrane system)//GO:0005829(cytosol)//GO:0005765(lysosomal membrane)//GO:0031932(TORC2 complex)//GO:0016605(PML body)	GO:0001032(RNA polymerase III type 3 promoter DNA binding)//GO:0001156(TFIIIC-class transcription factor binding)//GO:0043022(ribosome binding)//GO:0005524(ATP binding)//GO:0016773(phosphotransferase activity, alcohol group as acceptor)//GO:0051219(phosphoprotein binding)//GO:0016301(kinase activity)//GO:0001031(RNA polymerase III type 2 promoter DNA binding)//GO:0008144(drug binding)//GO:0001030…	GO:0090559(regulation of membrane permeability)//GO:0045670(regulation of osteoclast differentiation)//GO:0031929(TOR signaling)//GO:0006207('de novo' pyrimidine nucleobase biosynthetic process)//GO:0045727(positive regulation of translation)//GO:0006112(energy reserve metabolic process)//GO:0048714(positive regulation of oligodendrocyte differentiation)//GO:0018107(peptidyl-threonine phosphoryla…
MAD2L2	ENSSSCG00000003419	protein_coding	-	chr6:71755358-71786912	206.836	87.5025	2.36377	1.24109	0.2439	0.54415	up	100736650	-	Ensembl:ENSSSCG00000003419	6	-	MAD2 mitotic arrest deficient-like 2 (yeast)	ssc04110(Cell cycle)//ssc04114(Oocyte meiosis)//ssc04914(Progesterone-mediated oocyte maturation)//ssc05100(Bacterial invasion of epithelial cells)
KIAA2013	ENSSSCG00000003432	protein_coding	-	chr6:71971961-71981775	11.8011	5.06884	2.32816	1.21919	0.4785	0.732432	up	100525404	-	Ensembl:ENSSSCG00000003432	6	-	KIAA2013 ortholog		GO:0016021(integral component of membrane)
MIIP	ENSSSCG00000003435	protein_coding	+	chr6:72064644-72075228	47.8937	17.9051	2.67485	1.41946	0.27255	0.572755	up	100512719	-	Ensembl:ENSSSCG00000003435	6	-	migration and invasion inhibitory protein				GO:0010972(negative regulation of G2/M transition of mitotic cell cycle)//GO:0030336(negative regulation of cell migration)
NECAP2	ENSSSCG00000003477	protein_coding	+	chr6:75527068-75543245	71.5438	31.0336	2.30536	1.20499	0.25205	0.552243	up	100523442	-	Ensembl:ENSSSCG00000003477	6	-	NECAP endocytosis associated 2		GO:0030125(clathrin vesicle coat)		GO:0006897(endocytosis)
CAPZB	ENSSSCG00000003493	protein_coding	-	chr6:77780681-77913339	74.4788	24.176	3.08068	1.62325	0.2284	0.533007	up	100134958	-	Ensembl:ENSSSCG00000003493	6	6|6	capping protein (actin filament) muscle Z-line, beta	ssc04144(Endocytosis)	GO:0030863(cortical cytoskeleton)//GO:0030027(lamellipodium)//GO:0005903(brush border)//GO:0016020(membrane)//GO:0001669(acrosomal vesicle)//GO:0005884(actin filament)//GO:0030017(sarcomere)//GO:0071203(WASH complex)//GO:0008290(F-actin capping protein complex)	GO:0051015(actin filament binding)//GO:0048487(beta-tubulin binding)	GO:0031175(neuron projection development)//GO:0000902(cell morphogenesis)//GO:0031115(negative regulation of microtubule polymerization)//GO:0051016(barbed-end actin filament capping)//GO:0090036(regulation of protein kinase C signaling)//GO:0048747(muscle fiber development)//GO:0010591(regulation of lamellipodium assembly)//GO:0051490(negative regulation of filopodium assembly)//GO:0007010(cytos…
VWA5B1	ENSSSCG00000003503	protein_coding	+	chr6:78552306-78615166	38.0955	17.0596	2.23307	1.15903	0.2024	0.511279	up	100515085	-	-	6	-	von Willebrand factor A domain containing 5B1
KIF17	ENSSSCG00000003508	protein_coding	-	chr6:78898382-78952925	682.319	287.497	2.37331	1.2469	0.24055	0.541645	up
HSPG2	ENSSSCG00000003514	protein_coding	-	chr6:79850756-79921097	1.48273	0.381113	3.89051	1.95996	1	1	up	100517288	-	-	6	-	heparan sulfate proteoglycan 2	ssc04512(ECM-receptor interaction)//ssc05161(Hepatitis B)//ssc05205(Proteoglycans in cancer)
PAQR7	ENSSSCG00000003551	protein_coding	-	chr6:83318410-83329669	127.234	34.6804	3.66875	1.87529	0.04845	0.345418	up	396558	mSR	Ensembl:ENSSSCG00000003551	6	-	progestin and adipoQ receptor family member VII		GO:0005886(plasma membrane)//GO:0016021(integral component of membrane)	GO:0003707(steroid hormone receptor activity)//GO:0005496(steroid binding)	GO:0043401(steroid hormone mediated signaling pathway)//GO:0007275(multicellular organism development)//GO:0048545(response to steroid hormone)//GO:0048477(oogenesis)
MTFR1L	ENSSSCG00000003553	protein_coding	+	chr6:83265388-83316418	10.7512	4.84655	2.21832	1.14947	0.37345	0.672617	up	100523443	-	-	6	-	mitochondrial fission regulator 1-like		GO:0005739(mitochondrion)		GO:0000266(mitochondrial fission)//GO:0009060(aerobic respiration)
SYTL1	ENSSSCG00000003572	protein_coding	+	chr6:84564246-84585392	3.43585	1.13508	3.02696	1.59787	0.52735	0.748595	up	100511935	-	Ensembl:ENSSSCG00000003572	6	-	synaptotagmin-like 1		GO:0070382(exocytic vesicle)//GO:0005886(plasma membrane)//GO:0070062(extracellular exosome)	GO:0005544(calcium-dependent phospholipid binding)//GO:0017137(Rab GTPase binding)//GO:0019905(syntaxin binding)//GO:0005509(calcium ion binding)//GO:0030276(clathrin binding)	GO:0006887(exocytosis)//GO:0006886(intracellular protein transport)
TEKT2	ENSSSCG00000003633	protein_coding	+	chr6:92233585-92237900	81.8522	18.8723	4.33716	2.11675	0.0887	0.36992	up	100525228	-	Ensembl:ENSSSCG00000003633	6	-	tektin 2 (testicular)		GO:0005634(nucleus)		GO:0030317(sperm motility)//GO:0036159(inner dynein arm assembly)
INPP5B	ENSSSCG00000003642	protein_coding	-	chr6:93885458-93944384	8.4252	1.37226	6.13967	2.61816	0.2524	0.552412	up	100512110	-	Ensembl:ENSSSCG00000003642	6	-	inositol polyphosphate-5-phosphatase B	ssc00562(Inositol phosphate metabolism)//	GO:0016021(integral component of membrane)//GO:0005737(cytoplasm)	GO:0052658(inositol-1,4,5-trisphosphate 5-phosphatase activity)//GO:0004439(phosphatidylinositol-4,5-bisphosphate 5-phosphatase activity)	GO:0030317(sperm motility)//GO:0046856(phosphatidylinositol dephosphorylation)//GO:0007283(spermatogenesis)//GO:0001701(in utero embryonic development)//GO:0070613(regulation of protein processing)//GO:0007165(signal transduction)
UTP11	ENSSSCG00000003645	protein_coding	+	chr6:93993702-94007039	4.79242	2.31872	2.06684	1.04743	0.4507	0.721495	up
NPC1	ENSSSCG00000003707	protein_coding	-	chr6:108376024-108450486	4.37795	1.25927	3.47656	1.79766	0.35305	0.653678	up	397591	-	Ensembl:ENSSSCG00000003707	6	6|6	Niemann-Pick disease, type C1	ssc04142(Lysosome)	GO:0005768(endosome)//GO:0005764(lysosome)//GO:0005887(integral component of plasma membrane)//GO:0005576(extracellular region)//GO:0005635(nuclear envelope)//GO:0048471(perinuclear region of cytoplasm)//GO:0005794(Golgi apparatus)//GO:0005765(lysosomal membrane)//GO:0045121(membrane raft)//GO:0070062(extracellular exosome)//GO:0005783(endoplasmic reticulum)//GO:0031902(late endosome membrane)	GO:0008158(hedgehog receptor activity)//GO:0015485(cholesterol binding)	GO:0006897(endocytosis)//GO:0007628(adult walking behavior)//GO:0042493(response to drug)//GO:0031579(membrane raft organization)//GO:0042632(cholesterol homeostasis)//GO:0071404(cellular response to low-density lipoprotein particle stimulus)//GO:0008206(bile acid metabolic process)//GO:0007041(lysosomal transport)//GO:0071383(cellular response to steroid hormone stimulus)//GO:0090150(establishme…
IMPACT	ENSSSCG00000003713	protein_coding	+	chr6:109235380-109272792	16.8915	1.19964	14.0804	3.81562	0.26675	0.565649	up	497635	-	Ensembl:ENSSSCG00000003713	6	-	impact RWD domain protein		GO:0005844(polysome)		GO:0071468(cellular response to acidic pH)//GO:0045666(positive regulation of neuron differentiation)//GO:1990253(cellular response to leucine starvation)//GO:0042149(cellular response to glucose starvation)//GO:0070301(cellular response to hydrogen peroxide)//GO:0060548(negative regulation of cell death)//GO:1990138(neuron projection extension)//GO:0060733(regulation of eIF2 alpha phosphorylatio…
HRH4	ENSSSCG00000003714	protein_coding	+	chr6:109303805-109319479	5.40838	0.829164	6.5227	2.70547	0.3392	0.640399	up	397224	-	-	6	-	histamine receptor H4	ssc04080(Neuroactive ligand-receptor interaction)	GO:0045202(synapse)//GO:0016021(integral component of membrane)//GO:0005829(cytosol)	GO:0004969(histamine receptor activity)//GO:0016907(G-protein coupled acetylcholine receptor activity)	GO:0007207(phospholipase C-activating G-protein coupled acetylcholine receptor signaling pathway)//GO:0007271(synaptic transmission, cholinergic)//GO:0007204(positive regulation of cytosolic calcium ion concentration)//GO:0006954(inflammatory response)//GO:0007197(adenylate cyclase-inhibiting G-protein coupled acetylcholine receptor signaling pathway)//GO:0043408(regulation of MAPK cascade)
RNF125	ENSSSCG00000003729	protein_coding	+	chr6:115850774-115904569	12.4743	5.05203	2.46916	1.30402	0.5967	0.786712	up	100517591	-	Ensembl:ENSSSCG00000003729|Vega:OTTSUSG00000001029	6	-	ring finger protein 125, E3 ubiquitin protein ligase	ssc04622(RIG-I-like receptor signaling pathway)	GO:0005622(intracellular)	GO:0008270(zinc ion binding)//GO:0031624(ubiquitin conjugating enzyme binding)//GO:0061630(ubiquitin protein ligase activity)	GO:0000209(protein polyubiquitination)//GO:0032436(positive regulation of proteasomal ubiquitin-dependent protein catabolic process)
ASXL3	ENSSSCG00000003736	protein_coding	+	chr6:117366537-117518026	7.71398	3.42501	2.25225	1.17137	0.3104	0.61105	up	100518495	-	-	6	-	additional sex combs like transcriptional regulator 3			GO:0003677(DNA binding)
ZSCAN30	ENSSSCG00000003740	protein_coding	-	chr6:119089819-119132976	11.6562	3.59464	3.24267	1.69718	0.3427	0.642956	up	100519372	-	Ensembl:ENSSSCG00000003740	6	-	zinc finger and SCAN domain containing 30		GO:0005634(nucleus)	GO:0043565(sequence-specific DNA binding)//GO:0046872(metal ion binding)//GO:0003700(transcription factor activity, sequence-specific DNA binding)	GO:0006351(transcription, DNA-templated)//GO:0006355(regulation of transcription, DNA-templated)
TTLL7	ENSSSCG00000003760	protein_coding	+	chr6:129708369-129868494	3.15054	1.51951	2.07339	1.05199	0.5581	0.764423	up	100522876	-	Ensembl:ENSSSCG00000003760	6	-	tubulin tyrosine ligase-like family member 7			GO:0070740(tubulin-glutamic acid ligase activity)//GO:0043014(alpha-tubulin binding)//GO:0048487(beta-tubulin binding)	GO:0006464(cellular protein modification process)//GO:0018095(protein polyglutamylation)
IL12RB2	ENSSSCG00000003799	protein_coding	-	chr6:145212979-145279893	4.95785	1.06795	4.64237	2.21486	0.31855	0.616961	up	397178	-	Ensembl:ENSSSCG00000003799|Vega:OTTSUSG00000002254	6	-	interleukin 12 receptor, beta 2	ssc04060(Cytokine-cytokine receptor interaction)//ssc04630(Jak-STAT signaling pathway)//ssc05321(Inflammatory bowel disease (IBD))	GO:0016020(membrane)//GO:0009897(external side of plasma membrane)//GO:0016021(integral component of membrane)	GO:0019901(protein kinase binding)//GO:0004896(cytokine receptor activity)	GO:0018108(peptidyl-tyrosine phosphorylation)//GO:0032609(interferon-gamma production)//GO:0019221(cytokine-mediated signaling pathway)//GO:0032496(response to lipopolysaccharide)//GO:0032729(positive regulation of interferon-gamma production)
JAK1	ENSSSCG00000003809	protein_coding	+	chr6:147321175-147722429	14.5184	5.4152	2.68105	1.4228	0.30075	0.601637	up	397202	-	Ensembl:ENSSSCG00000003809|Vega:OTTSUSG00000002956	6|Un	-	Janus kinase 1	ssc04151(PI3K-Akt signaling pathway)//ssc04380(Osteoclast differentiation)//ssc04550(Signaling pathways regulating pluripotency of stem cells)//ssc04630(Jak-STAT signaling pathway)//ssc05140(Leishmaniasis)//ssc05145(Toxoplasmosis)//ssc05152(Tuberculosis)//ssc05160(Hepatitis C)//ssc05161(Hepatitis B)//ssc05162(Measles)//ssc05164(Influenza A)//ssc05166(HTLV-I infection)//ssc05168(Herpes simplex inf…
HOOK1	ENSSSCG00000003826	protein_coding	-	chr6:152639440-152709209	31.9543	8.08932	3.95018	1.98192	0.19265	0.499411	up	100525467	-	Ensembl:ENSSSCG00000003826	6	-	hook microtubule-tethering protein 1		GO:0070695(FHF complex)//GO:0015630(microtubule cytoskeleton)//GO:0030897(HOPS complex)	GO:0003779(actin binding)//GO:0042802(identical protein binding)	GO:0008333(endosome to lysosome transport)//GO:0007040(lysosome organization)//GO:0045022(early endosome to late endosome transport)//GO:0007286(spermatid development)//GO:0007032(endosome organization)
C8B	ENSSSCG00000003834	protein_coding	+	chr6:155411942-155455329	2.82031	1.07724	2.61808	1.38851	0.55015	0.760528	up	100037954	-	Ensembl:ENSSSCG00000003834	6	-	complement component 8, beta polypeptide	ssc04610(Complement and coagulation cascades)//ssc05020(Prion diseases)//ssc05146(Amoebiasis)//ssc05322(Systemic lupus erythematosus)	GO:0070062(extracellular exosome)//GO:0005579(membrane attack complex)		GO:0006955(immune response)
-	ENSSSCG00000003845	protein_coding	-	chr6:157667631-157715260	453.182	217.086	2.08756	1.06182	0.29065	0.592082	up
LRP8	ENSSSCG00000003848	protein_coding	+	chr6:158797087-158982381	7.40124	3.49967	2.11484	1.08055	0.60705	0.793809	up	100187577	ApoER2	Ensembl:ENSSSCG00000003848	6	-	low density lipoprotein receptor-related protein 8, apolipoprotein e receptor
CPT2	ENSSSCG00000003851	protein_coding	-	chr6:159037830-159061327	5.809	1.47467	3.93917	1.97789	0.32145	0.620669	up	100519491	-	Ensembl:ENSSSCG00000003851	6	-	carnitine palmitoyltransferase 2	ssc00071(Fatty acid degradation)//	GO:0005654(nucleoplasm)//GO:0005739(mitochondrion)//GO:0005730(nucleolus)	GO:0016746(transferase activity, transferring acyl groups)	GO:0008152(metabolic process)
ORC1	ENSSSCG00000003861	protein_coding	+	chr6:159797625-159852307	2.15381	0.655889	3.28381	1.71537	1	1	up	100520746	-	Ensembl:ENSSSCG00000003861	6	-	origin recognition complex, subunit 1	ssc04110(Cell cycle)		GO:0005524(ATP binding)//GO:0003682(chromatin binding)
RAD54L	ENSSSCG00000003905	protein_coding	-	chr6:165134716-165184899	6.07792	2.89817	2.09716	1.06844	0.50565	0.739082	up	100141305	-	Ensembl:ENSSSCG00000003905	6	-	RAD54-like (S. cerevisiae)	ssc03440(Homologous recombination)	GO:0005654(nucleoplasm)	GO:0005524(ATP binding)//GO:0036310(annealing helicase activity)	GO:0042493(response to drug)//GO:0051276(chromosome organization)//GO:0010212(response to ionizing radiation)//GO:0000724(double-strand break repair via homologous recombination)//GO:0000733(DNA strand renaturation)//GO:0008340(determination of adult lifespan)
MAST2	ENSSSCG00000003913	protein_coding	-	chr6:165406931-165458086	79.1882	37.7263	2.09903	1.06972	0.22645	0.531796	up	100512112	-	-	6	-	microtubule associated serine/threonine kinase 2		GO:0005622(intracellular)//GO:0015630(microtubule cytoskeleton)//GO:0005737(cytoplasm)	GO:0005524(ATP binding)//GO:0008017(microtubule binding)//GO:0004674(protein serine/threonine kinase activity)//GO:0019902(phosphatase binding)	GO:0035556(intracellular signal transduction)//GO:0007010(cytoskeleton organization)//GO:0018105(peptidyl-serine phosphorylation)//GO:0045075(regulation of interleukin-12 biosynthetic process)
MED8	ENSSSCG00000003943	protein_coding	+	chr6:167809003-167868633	6.87923	1.16964	5.88152	2.55619	0.2991	0.600241	up	100517766	-	-	6	-	mediator complex subunit 8	ssc05168(Herpes simplex infection)	GO:0016592(mediator complex)	GO:0001104(RNA polymerase II transcription cofactor activity)	GO:0006357(regulation of transcription from RNA polymerase II promoter)
CDC20	ENSSSCG00000003949	protein_coding	-	chr6:167881322-167890575	7.11616	3.10524	2.29166	1.19639	0.4287	0.71068	up	397379	-	-	6	-	cell division cycle 20	ssc04110(Cell cycle)//ssc04114(Oocyte meiosis)//ssc04120(Ubiquitin mediated proteolysis)//ssc05166(HTLV-I infection)//ssc05203(Viral carcinogenesis)	GO:0005815(microtubule organizing center)//GO:0005680(anaphase-promoting complex)//GO:0005737(cytoplasm)//GO:0000922(spindle pole)	GO:0019899(enzyme binding)//GO:0008022(protein C-terminus binding)	GO:1904146(positive regulation of meiotic cell cycle process involved in oocyte maturation)//GO:0007067(mitotic nuclear division)//GO:0051301(cell division)//GO:0090129(positive regulation of synapse maturation)//GO:0016567(protein ubiquitination)//GO:0040020(regulation of meiotic nuclear division)//GO:0031915(positive regulation of synaptic plasticity)//GO:0008054(negative regulation of cyclin-d…
TIE1	ENSSSCG00000003950	protein_coding	-	chr6:167919670-167940579	6.44928	2.90535	2.2198	1.15043	0.56065	0.765604	up	494022	TIE-1	-	6	6|6	tyrosine kinase with immunoglobulin-like and EGF-like domains 1		GO:0005886(plasma membrane)//GO:0016021(integral component of membrane)	GO:0005524(ATP binding)//GO:0004714(transmembrane receptor protein tyrosine kinase activity)	GO:0032526(response to retinoic acid)//GO:0030336(negative regulation of cell migration)//GO:0018108(peptidyl-tyrosine phosphorylation)//GO:0045026(plasma membrane fusion)//GO:0001701(in utero embryonic development)//GO:0001568(blood vessel development)//GO:0016525(negative regulation of angiogenesis)
-	ENSSSCG00000003963	protein_coding	+	chr6:168355872-168360724	7.02424	2.53708	2.76863	1.46917	0.4799	0.732432	up
-	ENSSSCG00000003986	protein_coding	-	chr6:62268496-62283188	9.08841	2.89576	3.13853	1.65009	0.4237	0.706707	up
-	ENSSSCG00000003988	protein_coding	+	chr6:62082645-62100016	2.17181	0.364706	5.95499	2.5741	1	1	up
RPS5	ENSSSCG00000004002	protein_coding	+	chr6:62346369-63320751	45.8913	20.3232	2.25807	1.17509	0.69095	0.844338	up	100517165	-	Ensembl:ENSSSCG00000004002	6	-	ribosomal protein S5	ssc03010(Ribosome)	GO:0016020(membrane)//GO:0070062(extracellular exosome)//GO:0005925(focal adhesion)//GO:0022627(cytosolic small ribosomal subunit)	GO:0019843(rRNA binding)//GO:0003735(structural constituent of ribosome)//GO:0003729(mRNA binding)	GO:0006412(translation)//GO:0006450(regulation of translational fidelity)//GO:0000028(ribosomal small subunit assembly)
AFDN	ENSSSCG00000004018	protein_coding	-	chr1:1581994-1698532	43.0443	19.2872	2.23176	1.15818	0.2166	0.524357	up
MRPL18	ENSSSCG00000004047	protein_coding	-	chr1:7579237-7590015	17.4579	3.70303	4.71448	2.2371	0.414	0.70151	up	100156324	-	Ensembl:ENSSSCG00000004047	1	1|1	mitochondrial ribosomal protein L18	ssc03010(Ribosome)
ZBTB2	ENSSSCG00000004090	protein_coding	+	chr1:14865918-14897541	7.35738	3.61755	2.0338	1.02418	0.5104	0.740204	up	100157847	-	-	1	1|1	zinc finger and BTB domain containing 2			GO:0003676(nucleic acid binding)//GO:0046872(metal ion binding)
LRP11	ENSSSCG00000004101	protein_coding	+	chr1:16138872-16267634	26.5147	8.71831	3.04126	1.60467	0.33675	0.637878	up	100153355	-	Ensembl:ENSSSCG00000004101	1	1|1	low density lipoprotein receptor-related protein 11		GO:0016021(integral component of membrane)//GO:0005575(cellular_component)	GO:0051219(phosphoprotein binding)	GO:0009414(response to water deprivation)//GO:0042594(response to starvation)//GO:0009408(response to heat)//GO:0033555(multicellular organismal response to stress)//GO:0009612(response to mechanical stimulus)//GO:0009409(response to cold)//GO:0035902(response to immobilization stress)
NUP43	ENSSSCG00000004105	protein_coding	+	chr1:16138872-16267634	5.88477	2.32874	2.52703	1.33744	0.4232	0.706611	up	100154567	-	Ensembl:ENSSSCG00000004105	1	1|1	nucleoporin 43kDa	ssc03013(RNA transport)	GO:0000776(kinetochore)//GO:0031080(nuclear pore outer ring)
-	ENSSSCG00000004150	protein_coding	-	chr1:26002627-26011454	4.37289	1.42009	3.07929	1.6226	0.45395	0.723597	up
PEX7	ENSSSCG00000004160	protein_coding	-	chr1:27257377-27600496	16.3482	4.10333	3.98414	1.99427	0.39185	0.687674	up	100152228	-	Ensembl:ENSSSCG00000004160	1	1|1	peroxisomal biogenesis factor 7	ssc04146(Peroxisome)	GO:0005782(peroxisomal matrix)//GO:0005829(cytosol)	GO:0019899(enzyme binding)//GO:0005053(peroxisome matrix targeting signal-2 binding)//GO:0042803(protein homodimerization activity)	GO:0008611(ether lipid biosynthetic process)//GO:0006635(fatty acid beta-oxidation)//GO:0001764(neuron migration)//GO:0016558(protein import into peroxisome matrix)//GO:0001958(endochondral ossification)
ASF1A	ENSSSCG00000004247	protein_coding	-	chr1:43201714-43256158	4.19575	0.980236	4.28035	2.09773	0.4211	0.705527	up	100519343	-	-	1	-	anti-silencing function 1A histone chaperone		GO:0043234(protein complex)//GO:0000790(nuclear chromatin)	GO:0003682(chromatin binding)//GO:0042393(histone binding)	GO:0006335(DNA replication-dependent nucleosome assembly)//GO:0001649(osteoblast differentiation)//GO:0006281(DNA repair)//GO:0006336(DNA replication-independent nucleosome assembly)//GO:0042692(muscle cell differentiation)
-	ENSSSCG00000004253	protein_coding	+	chr1:44239363-44287001	4.2352	1.54534	2.74063	1.45451	0.54345	0.755347	up
SMAP1	ENSSSCG00000004276	protein_coding	+	chr1:50721700-51041583	176.864	16.715	10.5812	3.40343	0.0012	0.0280654	up	100513326	-	-	1	-	small ArfGAP 1	ssc04144(Endocytosis)	GO:0005737(cytoplasm)	GO:0005096(GTPase activator activity)//GO:0030276(clathrin binding)	GO:2000369(regulation of clathrin-mediated endocytosis)//GO:0045648(positive regulation of erythrocyte differentiation)//GO:0043547(positive regulation of GTPase activity)
ORC3	ENSSSCG00000004306	protein_coding	+	chr1:55859613-56070187	7.17281	2.39318	2.99719	1.58361	0.435	0.713964	up
ANKRD6	ENSSSCG00000004322	protein_coding	+	chr1:57374054-57645955	19.0019	4.60334	4.12785	2.04539	0.2272	0.532124	up	102167335	-	Ensembl:ENSSSCG00000004322	1	-	ankyrin repeat domain 6		GO:0005634(nucleus)//GO:0005737(cytoplasm)		GO:0090090(negative regulation of canonical Wnt signaling pathway)//GO:0046330(positive regulation of JNK cascade)//GO:2000096(positive regulation of Wnt signaling pathway, planar cell polarity pathway)
RTN4IP1	ENSSSCG00000004373	protein_coding	-	chr1:72552767-72846866	21.7131	9.60201	2.26131	1.17716	0.46955	0.729625	up	100519752	-	Ensembl:ENSSSCG00000004373	1	-	reticulon 4 interacting protein 1			GO:0016491(oxidoreductase activity)//GO:0008270(zinc ion binding)	GO:0055114(oxidation-reduction process)
ARMC2	ENSSSCG00000004388	protein_coding	+	chr1:74923830-75170379	4.559	2.25243	2.02403	1.01723	0.67625	0.834886	up	100523341	-	-	1	-	armadillo repeat containing 2
GTF3C6	ENSSSCG00000004393	protein_coding	+	chr1:76896822-76909858	4.65177	1.6008	2.90591	1.53899	0.4655	0.727576	up	100525020	-	Ensembl:ENSSSCG00000004393	1	-	general transcription factor IIIC, polypeptide 6, alpha 35kDa		GO:0005654(nucleoplasm)//GO:0000127(transcription factor TFIIIC complex)	GO:0003677(DNA binding)	GO:0006383(transcription from RNA polymerase III promoter)
METTL24	ENSSSCG00000004402	protein_coding	-	chr1:76107529-76367756	2.98966	1.1974	2.49678	1.32007	0.49805	0.736997	up	100736631	-	-	1	-	methyltransferase like 24
SMPD2	ENSSSCG00000004408	protein_coding	+	chr1:75508297-75522661	272.792	90.8609	3.0023	1.58607	0.0776	0.36992	up	100512027	-	-	1	-	sphingomyelin phosphodiesterase 2, neutral membrane (neutral sphingomyelinase)		GO:0016021(integral component of membrane)	GO:0004767(sphingomyelin phosphodiesterase activity)	GO:0008152(metabolic process)
FILIP1	ENSSSCG00000004479	protein_coding	+	chr1:90388399-90638550	7.65157	3.16042	2.42106	1.27564	0.4192	0.704678	up
COX7A2	ENSSSCG00000004480	protein_coding	+	chr1:90696750-90703485	45.6339	15.9108	2.86809	1.52009	0.2974	0.598985	up	100038000	-	Ensembl:ENSSSCG00000004480	1	1|1	COX7A2 protein	ssc00190(Oxidative phosphorylation)//ssc04260(Cardiac muscle contraction)//ssc04932(Non-alcoholic fatty liver disease (NAFLD))//ssc05010(Alzheimer's disease)//ssc05012(Parkinson's disease)//ssc05016(Huntington's disease)	GO:0005746(mitochondrial respiratory chain)	GO:0004129(cytochrome-c oxidase activity)	GO:1902600(hydrogen ion transmembrane transport)
PSTPIP2	ENSSSCG00000004497	protein_coding	-	chr1:95625800-95727801	12.7101	0.439644	28.9099	4.85349	0.22985	0.533767	up	100519694	-	-	1	-	proline-serine-threonine phosphatase interacting protein 2		GO:0016020(membrane)//GO:0005856(cytoskeleton)//GO:0005829(cytosol)	GO:0003779(actin binding)	GO:0007010(cytoskeleton organization)//GO:0016477(cell migration)
HAUS1	ENSSSCG00000004498	protein_coding	+	chr1:95756219-95774245	9.05047	3.78362	2.39202	1.25823	0.539	0.752982	up	100152640	-	Ensembl:ENSSSCG00000004498	1	1|1	HAUS augmin-like complex, subunit 1		GO:0005813(centrosome)//GO:0070652(HAUS complex)//GO:0005737(cytoplasm)		GO:0051297(centrosome organization)//GO:0051225(spindle assembly)
DYM	ENSSSCG00000004508	protein_coding	-	chr1:98642508-99024664	29.8781	14.5208	2.05761	1.04097	0.34855	0.648947	up
ANKDD1A	ENSSSCG00000004545	protein_coding	-	chr1:107102703-107138906	44.8819	2.2637	19.8268	4.30938	0.1672	0.455607	up	100515000	-	Ensembl:ENSSSCG00000004545	1	-	ankyrin repeat and death domain containing 1A				GO:0007165(signal transduction)
LACTB	ENSSSCG00000004569	protein_coding	-	chr1:108909701-108924511	3.6623	1.72972	2.11728	1.08221	0.6945	0.846917	up	100152773	-	Ensembl:ENSSSCG00000004569	1	1|1	lactamase, beta		GO:0005739(mitochondrion)
-	ENSSSCG00000004575	protein_coding	-	chr1:110433014-110435540	8.70396	1.08983	7.98654	2.99757	0.29045	0.591824	up
ADAM10	ENSSSCG00000004595	protein_coding	+	chr1:113289083-113412543	5.59455	1.55804	3.59076	1.84429	0.4306	0.7126	up	397345	ADAM-10	-	1	1|1	ADAM metallopeptidase domain 10	ssc05010(Alzheimer's disease)	GO:0016021(integral component of membrane)//GO:0070062(extracellular exosome)//GO:0005798(Golgi-associated vesicle)//GO:0009986(cell surface)//GO:0016020(membrane)//GO:0097197(tetraspanin-enriched microdomain)//GO:0014069(postsynaptic density)//GO:0005737(cytoplasm)//GO:0005925(focal adhesion)//GO:0005634(nucleus)//GO:0005840(ribosome)//GO:0097038(perinuclear endoplasmic reticulum)	GO:0003735(structural constituent of ribosome)//GO:0008270(zinc ion binding)//GO:0004222(metalloendopeptidase activity)//GO:0042803(protein homodimerization activity)//GO:0019901(protein kinase binding)//GO:0046872(metal ion binding)	GO:0006412(translation)//GO:0008284(positive regulation of cell proliferation)//GO:0042117(monocyte activation)//GO:0006509(membrane protein ectodomain proteolysis)//GO:0006468(protein phosphorylation)//GO:0010820(positive regulation of T cell chemotaxis)//GO:0030307(positive regulation of cell growth)//GO:0051089(constitutive protein ectodomain proteolysis)//GO:0051088(PMA-inducible membrane pro…
FBN1	ENSSSCG00000004658	protein_coding	+	chr1:123101259-123359568	4.97093	2.42355	2.0511	1.0364	0.4197	0.704817	up	414836	-	Ensembl:ENSSSCG00000004658	1	-	fibrillin 1		GO:0005578(proteinaceous extracellular matrix)//GO:0005604(basement membrane)//GO:0001527(microfibril)//GO:0005615(extracellular space)//GO:0070062(extracellular exosome)	GO:0005201(extracellular matrix structural constituent)//GO:0005178(integrin binding)//GO:0005509(calcium ion binding)	GO:0090287(regulation of cellular response to growth factor stimulus)//GO:0007507(heart development)//GO:0001501(skeletal system development)//GO:0009653(anatomical structure morphogenesis)//GO:0048050(post-embryonic eye morphogenesis)//GO:0043010(camera-type eye development)//GO:0048048(embryonic eye morphogenesis)
SLC30A4	ENSSSCG00000004668	protein_coding	+	chr1:126236791-126268096	75.0025	19.1063	3.92554	1.97289	0.10355	0.36992	up	100153749	-	Ensembl:ENSSSCG00000004668	1	1|1	solute carrier family 30 (zinc transporter), member 4		GO:0016020(membrane)//GO:0016021(integral component of membrane)//GO:0005770(late endosome)//GO:0016023(cytoplasmic, membrane-bounded vesicle)	GO:0005385(zinc ion transmembrane transporter activity)	GO:0009636(response to toxic substance)//GO:0055069(zinc ion homeostasis)//GO:0061088(regulation of sequestering of zinc ion)//GO:0071577(zinc II ion transmembrane transport)//GO:0010043(response to zinc ion)
PLA2G4D	ENSSSCG00000004733	protein_coding	+	chr1:129247254-129270027	16.9125	2.46054	6.87348	2.78104	0.22335	0.529408	up	102162529	-	-	1	-	phospholipase A2, group IVD (cytosolic)		GO:0005737(cytoplasm)	GO:0004623(phospholipase A2 activity)//GO:0046872(metal ion binding)	GO:0009395(phospholipid catabolic process)
MAPKBP1	ENSSSCG00000004738	protein_coding	-	chr1:129533533-129588095	4.28654	2.07526	2.06554	1.04652	0.45605	0.724096	up	100158174	-	Ensembl:ENSSSCG00000004738	1	1|1	mitogen-activated protein kinase binding protein 1
CHP1	ENSSSCG00000004751	protein_coding	-	chr1:130073547-130112751	6.15844	2.94695	2.08976	1.06334	0.5905	0.783818	up	100621371	-	-	1	-	calcineurin-like EF-hand protein 1		GO:0005623(cell)//GO:0070062(extracellular exosome)//GO:0005925(focal adhesion)	GO:0048306(calcium-dependent protein binding)//GO:0005509(calcium ion binding)	GO:0032088(negative regulation of NF-kappaB transcription factor activity)//GO:0042308(negative regulation of protein import into nucleus)//GO:0051453(regulation of intracellular pH)//GO:1901214(regulation of neuron death)//GO:0070885(negative regulation of calcineurin-NFAT signaling cascade)//GO:0010923(negative regulation of phosphatase activity)
IVD	ENSSSCG00000004774	protein_coding	-	chr1:130894149-130910609	4.73456	1.80547	2.62235	1.39086	0.4518	0.722252	up	100156047	-	-	1	1|1	isovaleryl-CoA dehydrogenase	ssc00280(Valine, leucine and isoleucine degradation)//	GO:0005739(mitochondrion)	GO:0000062(fatty-acyl-CoA binding)//GO:0052890(oxidoreductase activity, acting on the CH-CH group of donors, with a flavin as acceptor)//GO:0050660(flavin adenine dinucleotide binding)//GO:0009055(electron carrier activity)//GO:0008470(isovaleryl-CoA dehydrogenase activity)	GO:0033539(fatty acid beta-oxidation using acyl-CoA dehydrogenase)//GO:0055088(lipid homeostasis)
SRP14	ENSSSCG00000004785	protein_coding	+	chr1:131241542-131355291	2.58637	0.870487	2.97117	1.57103	1	1	up	100522176	-	-	1	-	signal recognition particle 14kDa (homologous Alu RNA binding protein)	ssc03060(Protein export)
FAM98B	ENSSSCG00000004792	protein_coding	-	chr1:132789893-132819825	3.37118	0.793445	4.24878	2.08705	0.4382	0.714852	up	100522915	-	Ensembl:ENSSSCG00000004792	1	-	family with sequence similarity 98, member B		GO:0072669(tRNA-splicing ligase complex)//GO:0005634(nucleus)//GO:0005737(cytoplasm)	GO:0044822(poly(A) RNA binding)
MEIS2	ENSSSCG00000004795	protein_coding	+	chr1:134013819-134223013	6.05365	0.78031	7.75797	2.95568	0.34775	0.647994	up
SCG5	ENSSSCG00000004807	protein_coding	+	chr1:136525960-136590965	5.37702	1.26599	4.24725	2.08653	0.39915	0.691683	up	397110	7B2|Sgne1	Ensembl:ENSSSCG00000004807	1	-	secretogranin V		GO:0005576(extracellular region)//GO:0030141(secretory granule)	GO:0051082(unfolded protein binding)//GO:0004857(enzyme inhibitor activity)	GO:0007218(neuropeptide signaling pathway)//GO:0043086(negative regulation of catalytic activity)//GO:0016486(peptide hormone processing)//GO:0006886(intracellular protein transport)//GO:0046883(regulation of hormone secretion)
ALDH1A3	ENSSSCG00000004822	protein_coding	+	chr1:139450944-139492015	4.98932	1.25701	3.96918	1.98884	0.3729	0.672131	up
CACHD1	ENSSSCG00000004829	protein_coding	-	chr6:147775072-148010299	3.7629	1.76962	2.12638	1.0884	0.4498	0.72126	up	100522413	-	Ensembl:ENSSSCG00000004829	6	-	cache domain containing 1		GO:0016021(integral component of membrane)
MAGEL2	ENSSSCG00000004835	protein_coding	+	chr1:142448688-142454697	5.82534	2.78758	2.08975	1.06333	0.51255	0.741178	up	100154924	-	-	1	1|1	nascent polypeptide-associated complex subunit alpha, muscle-specific form		GO:0005768(endosome)//GO:0005634(nucleus)//GO:0030904(retromer complex)	GO:0004842(ubiquitin-protein transferase activity)	GO:0042147(retrograde transport, endosome to Golgi)//GO:0070534(protein K63-linked ubiquitination)//GO:0034314(Arp2/3 complex-mediated actin nucleation)//GO:0045892(negative regulation of transcription, DNA-templated)//GO:0051127(positive regulation of actin nucleation)//GO:0042752(regulation of circadian rhythm)
FAM189A1	ENSSSCG00000004850	protein_coding	-	chr1:144319451-144579408	3.70488	1.0595	3.49684	1.80605	0.498	0.736997	up
FBXO15	ENSSSCG00000004873	protein_coding	+	chr1:149841097-149896411	8.63294	4.30486	2.00539	1.00388	0.6302	0.808535	up	100516237	-	Ensembl:ENSSSCG00000004873	1	-	F-box protein 15		GO:0019005(SCF ubiquitin ligase complex)
SERPINB5	ENSSSCG00000004894	protein_coding	-	chr1:158167515-158196115	6.12194	2.72219	2.2489	1.16922	0.2063	0.515552	up	100155836	-	Ensembl:ENSSSCG00000004894	1	1|1	serpin peptidase inhibitor, clade B (ovalbumin), member 5	ssc04115(p53 signaling pathway)//ssc05206(MicroRNAs in cancer)	GO:0070062(extracellular exosome)//GO:0005615(extracellular space)//GO:0005737(cytoplasm)	GO:0004867(serine-type endopeptidase inhibitor activity)	GO:0060512(prostate gland morphogenesis)//GO:0050678(regulation of epithelial cell proliferation)//GO:0030198(extracellular matrix organization)//GO:0010951(negative regulation of endopeptidase activity)//GO:0002009(morphogenesis of an epithelium)
RNF152	ENSSSCG00000004902	protein_coding	+	chr1:159530622-159601981	22.3421	1.70975	13.0675	3.70791	0.2433	0.543682	up	100155834	-	Ensembl:ENSSSCG00000004902	1	1|1	ring finger protein 152		GO:0005765(lysosomal membrane)//GO:0031301(integral component of organelle membrane)	GO:0031267(small GTPase binding)//GO:0008270(zinc ion binding)//GO:0061630(ubiquitin protein ligase activity)	GO:0070936(protein K48-linked ubiquitination)//GO:0010508(positive regulation of autophagy)//GO:0070534(protein K63-linked ubiquitination)//GO:0034198(cellular response to amino acid starvation)//GO:1904262(negative regulation of TORC1 signaling)
MEGF11	ENSSSCG00000004939	protein_coding	-	chr1:163894473-164275436	3.42301	0.83579	4.09553	2.03405	0.29125	0.592675	up
GEMIN2	ENSSSCG00000004985	protein_coding	+	chr1:169676055-169701534	16.0444	1.96269	8.17472	3.03117	0.21215	0.521083	up	100525675	-	Ensembl:ENSSSCG00000004985	1	-	gem (nuclear organelle) associated protein 2	ssc03013(RNA transport)
LRFN5	ENSSSCG00000004990	protein_coding	+	chr1:171906197-172177720	9.12122	1.44085	6.33046	2.66231	0.29185	0.592822	up	100156782	-	-	1	1|1	leucine rich repeat and fibronectin type III domain containing 5		GO:0016021(integral component of membrane)//GO:0009986(cell surface)		GO:0007409(axonogenesis)
GPR137C	ENSSSCG00000005036	protein_coding	+	chr1:182101619-182262943	13.4613	2.23594	6.02044	2.58987	0.2593	0.557995	up	102163937	-	-	1	-	G protein-coupled receptor 137C
CCDC198	ENSSSCG00000005067	protein_coding	-	chr1:186596703-186633082	8.42418	0.79944	10.5376	3.39747	0.2573	0.556296	up
KIAA0586	ENSSSCG00000005076	protein_coding	+	chr1:187468467-187728421	5.42103	2.28134	2.37624	1.24868	0.4177	0.703676	up	100516532	-	-	1	-	KIAA0586 ortholog
IZUMO3	ENSSSCG00000005129	protein_coding	+	chr1:198357090-198360043	10.9455	0.456284	23.9883	4.58426	0.1276	0.372015	up	100152877	-	Ensembl:ENSSSCG00000005129	1	1|1	IZUMO family member 3		GO:0016021(integral component of membrane)	GO:0042803(protein homodimerization activity)
KLHL9	ENSSSCG00000005150	protein_coding	-	chr1:201589415-201591302	8.76577	2.23673	3.91901	1.97049	0.46295	0.727131	up	100739402	-	-	1	-	kelch-like family member 9	ssc04120(Ubiquitin mediated proteolysis)	GO:0030496(midbody)//GO:0031463(Cul3-RING ubiquitin ligase complex)	GO:0004842(ubiquitin-protein transferase activity)	GO:0000910(cytokinesis)//GO:0016567(protein ubiquitination)
-	ENSSSCG00000005184	protein_coding	-	chr1:207173513-207252416	12.7084	1.26911	10.0135	3.32388	0.1428	0.405001	up
MPDZ	ENSSSCG00000005191	protein_coding	+	chr1:209181442-209349299	5.74642	2.56643	2.23907	1.1629	0.3527	0.653627	up	100153161	-	Ensembl:ENSSSCG00000005191	1	1|1	multiple PDZ domain protein	ssc04530(Tight junction)	GO:0005923(bicellular tight junction)//GO:0043220(Schmidt-Lanterman incisure)//GO:0016327(apicolateral plasma membrane)//GO:0016324(apical plasma membrane)//GO:0031410(cytoplasmic vesicle)	GO:0008022(protein C-terminus binding)	GO:0007155(cell adhesion)
SPATA6L	ENSSSCG00000005221	protein_coding	+	chr1:217300958-217441927	12.2152	2.91241	4.19418	2.06839	0.3112	0.61136	up	100522592	-	-	1	-	spermatogenesis associated 6-like
VLDLR	ENSSSCG00000005229	protein_coding	-	chr1:219175737-219210338	3.21721	1.43458	2.24261	1.16518	0.4808	0.732432	up	733630	-	Ensembl:ENSSSCG00000005229	1	-	very low density lipoprotein receptor
DMRT2	ENSSSCG00000005233	protein_coding	-	chr1:220750257-220757312	15.1223	4.82326	3.13527	1.64859	0.2583	0.557114	up	100524360	-	Ensembl:ENSSSCG00000005233	1	-	doublesex and mab-3 related transcription factor 2		GO:0005634(nucleus)	GO:0043565(sequence-specific DNA binding)//GO:0042803(protein homodimerization activity)//GO:0003700(transcription factor activity, sequence-specific DNA binding)//GO:0000977(RNA polymerase II regulatory region sequence-specific DNA binding)//GO:0000987(core promoter proximal region sequence-specific DNA binding)	GO:2000287(positive regulation of myotome development)//GO:0014807(regulation of somitogenesis)//GO:0045944(positive regulation of transcription from RNA polymerase II promoter)//GO:0048706(embryonic skeletal system development)//GO:0006355(regulation of transcription, DNA-templated)//GO:0007548(sex differentiation)
PTAR1	ENSSSCG00000005252	protein_coding	-	chr1:223032880-223089666	3.48879	1.07872	3.2342	1.69341	0.2751	0.575654	up	100153489	-	-	1	1|1	protein prenyltransferase alpha subunit repeat containing 1		GO:1990234(transferase complex)//GO:0005737(cytoplasm)	GO:0008318(protein prenyltransferase activity)	GO:0018342(protein prenylation)
C9orf131	ENSSSCG00000005298	protein_coding	+	chr1:235790519-235870050	9.54487	4.58501	2.08175	1.0578	0.52005	0.745143	up
CA9	ENSSSCG00000005315	protein_coding	+	chr1:236394325-236400822	7.93155	2.32045	3.41811	1.7732	0.4472	0.719255	up	100152792	-	Ensembl:ENSSSCG00000005315	1	1|1	carbonic anhydrase IX	ssc00910(Nitrogen metabolism)	GO:0016021(integral component of membrane)	GO:0004089(carbonate dehydratase activity)//GO:0008270(zinc ion binding)	GO:0006730(one-carbon metabolic process)//GO:0046903(secretion)//GO:0002009(morphogenesis of an epithelium)
TLN1	ENSSSCG00000005317	protein_coding	-	chr1:236414814-236468213	3.78712	1.75847	2.15364	1.10678	0.4887	0.733991	up	100157220	talin-1	Ensembl:ENSSSCG00000005317	1	1|1	talin 1	ssc04015(Rap1 signaling pathway)//ssc04510(Focal adhesion)//ssc04611(Platelet activation)//ssc05166(HTLV-I infection)	GO:0005886(plasma membrane)//GO:0070062(extracellular exosome)//GO:0005815(microtubule organizing center)//GO:0001726(ruffle)//GO:0005737(cytoplasm)//GO:0005925(focal adhesion)	GO:0017166(vinculin binding)//GO:0030274(LIM domain binding)//GO:0005178(integrin binding)//GO:0005200(structural constituent of cytoskeleton)//GO:0051015(actin filament binding)	GO:0070527(platelet aggregation)//GO:0007044(cell-substrate junction assembly)//GO:0007016(cytoskeletal anchoring at plasma membrane)//GO:0030866(cortical actin cytoskeleton organization)
TMEM8B	ENSSSCG00000005325	protein_coding	+	chr1:236539347-236583633	5.4517	1.11282	4.89901	2.29249	0.20205	0.51079	up	100518051	-	-	1	-	transmembrane protein 8B		GO:0005886(plasma membrane)//GO:0016021(integral component of membrane)//GO:0009986(cell surface)		GO:0007160(cell-matrix adhesion)
MELK	ENSSSCG00000005344	protein_coding	+	chr1:237316397-237440387	4.17278	2.03367	2.05184	1.03692	0.53815	0.752892	up	100519998	-	Ensembl:ENSSSCG00000005344	1	-	maternal embryonic leucine zipper kinase		GO:0005886(plasma membrane)//GO:0005938(cell cortex)//GO:0005737(cytoplasm)	GO:0005524(ATP binding)//GO:0004715(non-membrane spanning protein tyrosine kinase activity)//GO:0004674(protein serine/threonine kinase activity)//GO:0005509(calcium ion binding)	GO:0018108(peptidyl-tyrosine phosphorylation)//GO:0043065(positive regulation of apoptotic process)//GO:0008631(intrinsic apoptotic signaling pathway in response to oxidative stress)//GO:0046777(protein autophosphorylation)//GO:0035556(intracellular signal transduction)//GO:0061351(neural precursor cell proliferation)
IGFBPL1	ENSSSCG00000005360	protein_coding	-	chr1:239118907-239136411	5.31052	1.45062	3.66088	1.87219	0.27875	0.578808	up	100155070	-	Ensembl:ENSSSCG00000005360	1	1|1	insulin-like growth factor binding protein-like 1		GO:0005576(extracellular region)	GO:0005520(insulin-like growth factor binding)	GO:0001558(regulation of cell growth)
PLPPR1	ENSSSCG00000005393	protein_coding	+	chr1:242682262-243050442	3.54366	1.16354	3.04557	1.60671	0.5086	0.739231	up
SLC44A1	ENSSSCG00000005425	protein_coding	+	chr1:246548366-246760899	1.95284	0.798004	2.44715	1.2911	1	1	up	100522973	-	-	1	-	solute carrier family 44, member 1		GO:0016021(integral component of membrane)//GO:0070062(extracellular exosome)	GO:0015220(choline transmembrane transporter activity)	GO:0015871(choline transport)
-	ENSSSCG00000005432	protein_coding	+	chr1:247880859-247881300	29.8769	0.876916	34.0705	5.09045	0.0492	0.348949	up
ACTL7A	ENSSSCG00000005439	protein_coding	+	chr1:249883093-249884826	53.5486	23.8013	2.24982	1.16981	0.2876	0.588518	up	100155616	-	Ensembl:ENSSSCG00000005439	1	1|1	actin-like 7A		GO:0043234(protein complex)//GO:0031514(motile cilium)//GO:0005794(Golgi apparatus)//GO:0001673(male germ cell nucleus)
-	ENSSSCG00000005453	protein_coding	-	chr1:251248604-251284933	21.4477	0.92755	23.1231	4.53126	0.28655	0.586996	up
-	ENSSSCG00000005479	protein_coding	+	chr1:254039363-254057024	13.0635	1.78914	7.30154	2.8682	0.3768	0.675605	up
RC3H2	ENSSSCG00000005575	protein_coding	-	chr1:263772172-263821948	8.12096	2.7474	2.95586	1.56358	0.38465	0.681776	up	100152442	-	Ensembl:ENSSSCG00000005575	1	1|1	ring finger and CCCH-type domains 2			GO:0004842(ubiquitin-protein transferase activity)//GO:0008270(zinc ion binding)//GO:0003729(mRNA binding)	GO:0010608(posttranscriptional regulation of gene expression)//GO:0016567(protein ubiquitination)
NEK6	ENSSSCG00000005587	protein_coding	+	chr1:265078395-265170979	11.6397	5.30173	2.19546	1.13452	0.6026	0.791076	up	100514624	-	Ensembl:ENSSSCG00000005587	1	-	NIMA-related kinase 6		GO:0005815(microtubule organizing center)//GO:0016607(nuclear speck)//GO:0005737(cytoplasm)//GO:0000922(spindle pole)	GO:0004674(protein serine/threonine kinase activity)//GO:0019894(kinesin binding)//GO:0005524(ATP binding)//GO:0004871(signal transducer activity)//GO:0000287(magnesium ion binding)//GO:0019901(protein kinase binding)	GO:0031572(G2 DNA damage checkpoint)//GO:0007067(mitotic nuclear division)//GO:0043123(positive regulation of I-kappaB kinase/NF-kappaB signaling)//GO:0006468(protein phosphorylation)//GO:0051301(cell division)//GO:0030071(regulation of mitotic metaphase/anaphase transition)//GO:0046777(protein autophosphorylation)//GO:0006915(apoptotic process)//GO:0018105(peptidyl-serine phosphorylation)//GO:00…
WDR38	ENSSSCG00000005594	protein_coding	+	chr1:265633676-265642288	126.242	34.9668	3.61035	1.85214	0.098	0.36992	up	100154489	-	Ensembl:ENSSSCG00000005594	1	1|1	WD repeat domain 38				GO:0002244(hematopoietic progenitor cell differentiation)
RALGPS1	ENSSSCG00000005607	protein_coding	+	chr1:267480767-267770444	15.2289	4.29475	3.54594	1.82617	0.1463	0.411761	up	100157921	-	Ensembl:ENSSSCG00000005607	1	1|1	Ral GEF with PH domain and SH3 binding motif 1		GO:0005622(intracellular)	GO:0008321(Ral guanyl-nucleotide exchange factor activity)	GO:0032485(regulation of Ral protein signal transduction)//GO:0007264(small GTPase mediated signal transduction)//GO:0043547(positive regulation of GTPase activity)
ANGPTL2	ENSSSCG00000005608	protein_coding	-	chr1:267480767-267770444	7.05686	0.63872	11.0484	3.46577	0.273	0.57345	up	100126164	-	Ensembl:ENSSSCG00000005608	1	-	angiopoietin-like 2
GARNL3	ENSSSCG00000005609	protein_coding	+	chr1:267771635-267923390	5.06409	1.46107	3.46602	1.79328	0.3893	0.685645	up	100156351	-	Ensembl:ENSSSCG00000005609	1	1|1	GTPase activating Rap/RanGAP domain-like 3			GO:0005096(GTPase activator activity)	GO:0051056(regulation of small GTPase mediated signal transduction)//GO:0043547(positive regulation of GTPase activity)
PTRH1	ENSSSCG00000005615	protein_coding	-	chr1:268209442-268215523	16.918	0.331515	51.0323	5.67334	0.27445	0.575068	up	100157969	-	Ensembl:ENSSSCG00000005615	1	1|1	peptidyl-tRNA hydrolase 1 homolog		GO:0005739(mitochondrion)	GO:0044822(poly(A) RNA binding)//GO:0004045(aminoacyl-tRNA hydrolase activity)	GO:0008152(metabolic process)
ENG	ENSSSCG00000005625	protein_coding	-	chr1:268287728-268343936	2.27032	1.12096	2.02533	1.01816	1	1	up	397096	-	Ensembl:ENSSSCG00000005625|Vega:OTTSUSG00000001885	1	-	endoglin		GO:0009897(external side of plasma membrane)//GO:0072563(endothelial microparticle)//GO:0043235(receptor complex)//GO:0016021(integral component of membrane)//GO:0005737(cytoplasm)//GO:0005654(nucleoplasm)//GO:0005925(focal adhesion)	GO:0042803(protein homodimerization activity)//GO:0005024(transforming growth factor beta-activated receptor activity)//GO:0034713(type I transforming growth factor beta receptor binding)//GO:0005114(type II transforming growth factor beta receptor binding)//GO:0050431(transforming growth factor beta binding)//GO:0005534(galactose binding)//GO:0005072(transforming growth factor beta receptor, cyt…	GO:0022617(extracellular matrix disassembly)//GO:0017015(regulation of transforming growth factor beta receptor signaling pathway)//GO:0007155(cell adhesion)//GO:0000122(negative regulation of transcription from RNA polymerase II promoter)//GO:0007179(transforming growth factor beta receptor signaling pathway)//GO:0001937(negative regulation of endothelial cell proliferation)//GO:0042060(wound he…
FPGS	ENSSSCG00000005626	protein_coding	+	chr1:268287728-268343936	5.23345	0.357406	14.6429	3.87213	0.1726	0.467267	up	100736908	-	-	1	-	folylpolyglutamate synthase	ssc00790(Folate biosynthesis)//		GO:0005524(ATP binding)//GO:0004326(tetrahydrofolylpolyglutamate synthase activity)	GO:0006536(glutamate metabolic process)//GO:0008283(cell proliferation)//GO:0046901(tetrahydrofolylpolyglutamate biosynthetic process)
AK1	ENSSSCG00000005627	protein_coding	-	chr1:268355034-268365598	291.527	90.8009	3.21062	1.68285	0.0869	0.36992	up	100521423	Myokinase	Ensembl:ENSSSCG00000005627	1	-	adenylate kinase 1	ssc00230(Purine metabolism)//	GO:0005886(plasma membrane)//GO:0070062(extracellular exosome)//GO:0036126(sperm flagellum)//GO:0001520(outer dense fiber)	GO:0005524(ATP binding)//GO:0004550(nucleoside diphosphate kinase activity)//GO:0004017(adenylate kinase activity)	GO:0006165(nucleoside diphosphate phosphorylation)//GO:0007050(cell cycle arrest)//GO:0006172(ADP biosynthetic process)//GO:0046033(AMP metabolic process)//GO:0009142(nucleoside triphosphate biosynthetic process)//GO:0046034(ATP metabolic process)
CERCAM	ENSSSCG00000005650	protein_coding	+	chr1:268838054-268847233	16.9211	1.13945	14.8502	3.89241	0.24945	0.549122	up	100157139	-	Ensembl:ENSSSCG00000005650	1	1|1	cerebral endothelial cell adhesion molecule				GO:0007155(cell adhesion)
-	ENSSSCG00000005658	protein_coding	-	chr1:269081271-269084849	30.3739	10.1258	2.99964	1.58479	0.2425	0.542921	up
ZER1	ENSSSCG00000005659	protein_coding	-	chr1:269090332-269122156	85.0383	23.8447	3.56635	1.83445	0.05755	0.36992	up	100514508	-	Ensembl:ENSSSCG00000005659	1	-	zyg-11 related, cell cycle regulator		GO:0031462(Cul2-RING ubiquitin ligase complex)	GO:0004842(ubiquitin-protein transferase activity)	GO:0051438(regulation of ubiquitin-protein transferase activity)//GO:0016567(protein ubiquitination)
SH3GLB2	ENSSSCG00000005668	protein_coding	-	chr1:269313788-269332368	8.14858	1.62253	5.02213	2.3283	0.37135	0.671103	up	100156344	-	Ensembl:ENSSSCG00000005668	1	1|1	SH3-domain GRB2-like endophilin B2	ssc04144(Endocytosis)	GO:0005654(nucleoplasm)//GO:0005737(cytoplasm)
CRAT	ENSSSCG00000005671	protein_coding	-	chr1:269374796-269431814	810.428	315.531	2.56845	1.3609	0.18935	0.494588	up	100127351	-	Ensembl:ENSSSCG00000005671	1	1|1	carnitine O-acetyltransferase	ssc04146(Peroxisome)	GO:0005777(peroxisome)//GO:0005739(mitochondrion)	GO:0005102(receptor binding)//GO:0004092(carnitine O-acetyltransferase activity)	GO:0019254(carnitine metabolic process, CoA-linked)
POMT1	ENSSSCG00000005716	protein_coding	+	chr1:271431628-271453855	61.5006	26.5789	2.31389	1.21032	0.2322	0.535395	up	100525803	-	Ensembl:ENSSSCG00000005716	1	-	protein-O-mannosyltransferase 1	ssc00514(Other types of O-glycan biosynthesis)	GO:0016529(sarcoplasmic reticulum)//GO:0001669(acrosomal vesicle)//GO:0016021(integral component of membrane)//GO:0031502(dolichyl-phosphate-mannose-protein mannosyltransferase complex)	GO:0004169(dolichyl-phosphate-mannose-protein mannosyltransferase activity)	GO:0035269(protein O-linked mannosylation)//GO:1900101(regulation of endoplasmic reticulum unfolded protein response)//GO:0030198(extracellular matrix organization)//GO:0007275(multicellular organism development)//GO:0044845(chain elongation of O-linked mannose residue)//GO:0000032(cell wall mannoprotein biosynthetic process)
-	ENSSSCG00000005738	protein_coding	-	chr1:272776845-272824184	5.29434	1.23071	4.30186	2.10496	0.33425	0.635433	up
SKOR2	ENSSSCG00000005767	protein_coding	-	chr1:96813761-96842014	6.54193	2.16605	3.02021	1.59465	0.30075	0.601637	up	100521711	-	-	1	-	SKI family transcriptional corepressor 2		GO:0005634(nucleus)//GO:0005737(cytoplasm)	GO:0042826(histone deacetylase binding)//GO:0003714(transcription corepressor activity)//GO:0003682(chromatin binding)//GO:0046332(SMAD binding)	GO:0021936(regulation of cerebellar granule cell precursor proliferation)//GO:0030514(negative regulation of BMP signaling pathway)//GO:0048468(cell development)//GO:0048814(regulation of dendrite morphogenesis)//GO:0030512(negative regulation of transforming growth factor beta receptor signaling pathway)//GO:0045880(positive regulation of smoothened signaling pathway)//GO:0000122(negative regula…
KCNG2	ENSSSCG00000005780	protein_coding	+	chr6:127866245-127952556	2.24696	0	inf	inf	1	1	up	100523354	-	-	1	-	potassium channel, voltage gated modifier subfamily G, member 2		GO:0016021(integral component of membrane)//GO:0008076(voltage-gated potassium channel complex)//GO:0070062(extracellular exosome)	GO:0005251(delayed rectifier potassium channel activity)	GO:0051260(protein homooligomerization)//GO:0034765(regulation of ion transmembrane transport)//GO:0071805(potassium ion transmembrane transport)
FBXW5	ENSSSCG00000005839	protein_coding	+	chrUn_NW_018084833v1:917864-920576	189.588	84.0775	2.25491	1.17307	0.1953	0.502606	up	100514029	-	Ensembl:ENSSSCG00000005839	1	-	F-box and WD repeat domain containing 5		GO:0080008(Cul4-RING E3 ubiquitin ligase complex)//GO:0005737(cytoplasm)//GO:0019005(SCF ubiquitin ligase complex)	GO:0019901(protein kinase binding)	GO:0007067(mitotic nuclear division)//GO:0051298(centrosome duplication)//GO:0031146(SCF-dependent proteasomal ubiquitin-dependent protein catabolic process)
C8G	ENSSSCG00000005840	protein_coding	-	chrUn_NW_018084833v1:913814-916136	17.0253	6.23087	2.73242	1.45018	0.3673	0.668446	up	100037955	-	Ensembl:ENSSSCG00000005840	1	-	complement component 8, gamma polypeptide	ssc04610(Complement and coagulation cascades)//ssc05020(Prion diseases)//ssc05146(Amoebiasis)//ssc05322(Systemic lupus erythematosus)	GO:0070062(extracellular exosome)//GO:0072562(blood microparticle)
-	ENSSSCG00000005847	protein_coding	-	chrUn_NW_018084833v1:658670-660045	5.32999	0.349566	15.2475	3.9305	0.26635	0.565138	up
C8orf82	ENSSSCG00000005895	protein_coding	+	chr4:275930-277458	30.8	9.97442	3.08791	1.62663	0.34315	0.643263	up
OPLAH	ENSSSCG00000005911	protein_coding	+	chr4:630479-641073	161.658	36.7718	4.39624	2.13627	0.02025	0.174306	up
MAF1	ENSSSCG00000005915	protein_coding	-	chr4:588630-600457	3.46239	0.590285	5.86561	2.55228	0.50425	0.738274	up	100526048	-	Ensembl:ENSSSCG00000005915	4	-	MAF1 homolog, negative regulator of RNA polymerase III		GO:0005654(nucleoplasm)//GO:0005634(nucleus)//GO:0005813(centrosome)//GO:0005737(cytoplasm)//GO:0005730(nucleolus)	GO:0001031(RNA polymerase III type 2 promoter DNA binding)//GO:0001032(RNA polymerase III type 3 promoter DNA binding)//GO:0000994(RNA polymerase III core binding)//GO:0001030(RNA polymerase III type 1 promoter DNA binding)	GO:0016480(negative regulation of transcription from RNA polymerase III promoter)//GO:0006351(transcription, DNA-templated)//GO:0070217(transcription factor TFIIIB complex assembly)
-	ENSSSCG00000005922	protein_coding	-	chr4:630479-641073	11.2181	2.0864	5.37677	2.42674	0.4945	0.736333	up
-	ENSSSCG00000005928	protein_coding	+	chr4:2290844-2309565	18.8018	3.45432	5.44299	2.4444	0.3465	0.646418	up
TMEM71	ENSSSCG00000005951	protein_coding	+	chr4:8485903-8519006	3.63382	0.598429	6.07229	2.60224	0.41355	0.700995	up	100157293	-	-	4	4|4	transmembrane protein 71
LRRC6	ENSSSCG00000005952	protein_coding	+	chr4:8532724-8608372	13.3402	3.90549	3.41574	1.7722	0.25895	0.557618	up	100152481	-	Ensembl:ENSSSCG00000005952|Vega:OTTSUSG00000000768	4	4|4	leucine rich repeat containing 6		GO:0005929(cilium)		GO:0030317(sperm motility)//GO:0036159(inner dynein arm assembly)//GO:0008584(male gonad development)//GO:0036158(outer dynein arm assembly)//GO:0060287(epithelial cilium movement involved in determination of left/right asymmetry)//GO:0044458(motile cilium assembly)
KCNQ3	ENSSSCG00000005953	protein_coding	+	chr4:8721327-8970114	3.81781	0.908678	4.20149	2.0709	0.28255	0.583162	up	100157152	-	-	4	4|4	potassium channel, voltage gated KQT-like subfamily Q, member 3	ssc04725(Cholinergic synapse)
MTSS1	ENSSSCG00000005975	protein_coding	+	chr4:14933330-15196922	11.69	3.8163	3.06318	1.61503	0.38635	0.683552	up	106509958	-	-	4	-	metastasis suppressor 1		GO:0005912(adherens junction)//GO:0015629(actin cytoskeleton)//GO:0005737(cytoplasm)	GO:0005102(receptor binding)//GO:0003785(actin monomer binding)//GO:0042802(identical protein binding)//GO:0051015(actin filament binding)	GO:0030041(actin filament polymerization)//GO:0032233(positive regulation of actin filament bundle assembly)//GO:0034334(adherens junction maintenance)//GO:0072001(renal system development)//GO:0001701(in utero embryonic development)//GO:0010960(magnesium ion homeostasis)//GO:0002230(positive regulation of defense response to virus by host)//GO:0030282(bone mineralization)//GO:0007009(plasma memb…
TAF2	ENSSSCG00000006000	protein_coding	+	chr4:18690197-19276501	4.19419	1.4431	2.90637	1.53922	0.3598	0.660264	up	100155674	-	Ensembl:ENSSSCG00000006000|Vega:OTTSUSG00000002602	4	4|4	TAF2 RNA polymerase II, TATA box binding protein (TBP)-associated factor, 150kDa	ssc03022(Basal transcription factors)	GO:0033276(transcription factor TFTC complex)//GO:0005669(transcription factor TFIID complex)	GO:0008237(metallopeptidase activity)//GO:0008270(zinc ion binding)//GO:0043565(sequence-specific DNA binding)//GO:0001129(RNA polymerase II transcription factor activity, TBP-class protein binding, involved in preinitiation complex assembly)//GO:0003682(chromatin binding)//GO:0001075(transcription factor activity, RNA polymerase II core promoter sequence-specific binding involved in preinitiatio…	GO:0006508(proteolysis)//GO:0000086(G2/M transition of mitotic cell cycle)//GO:0045944(positive regulation of transcription from RNA polymerase II promoter)//GO:0051123(RNA polymerase II transcriptional preinitiation complex assembly)
EIF3H	ENSSSCG00000006016	protein_coding	+	chr4:21954965-22054441	15.0262	4.53487	3.31349	1.72835	0.2453	0.545497	up	100522801	-	Ensembl:ENSSSCG00000006016	4	-	eukaryotic translation initiation factor 3, subunit H	ssc03013(RNA transport)//ssc05162(Measles)	GO:0033290(eukaryotic 48S preinitiation complex)//GO:0016020(membrane)//GO:0071541(eukaryotic translation initiation factor 3 complex, eIF3m)//GO:0016282(eukaryotic 43S preinitiation complex)//GO:0070062(extracellular exosome)	GO:0044822(poly(A) RNA binding)//GO:0003743(translation initiation factor activity)	GO:0001731(formation of translation preinitiation complex)
PKHD1L1	ENSSSCG00000006025	protein_coding	-	chr4:28024890-28176236	1.61705	0.272029	5.9444	2.57153	1	1	up	100525460	-	Ensembl:ENSSSCG00000006025	4	-	polycystic kidney and hepatic disease 1 (autosomal recessive)-like 1		GO:0005929(cilium)
ODF1	ENSSSCG00000006056	protein_coding	-	chr4:34510945-34520647	1793.2	822.903	2.17911	1.12374	0.2942	0.595794	up	397489	ODFP	Ensembl:ENSSSCG00000006056	4	4|4	outer dense fiber of sperm tails 1				GO:0007275(multicellular organism development)//GO:0007283(spermatogenesis)//GO:0030154(cell differentiation)
POP1	ENSSSCG00000006078	protein_coding	-	chr4:38609477-38656222	4.36103	1.86574	2.33744	1.22493	0.48615	0.733991	up	100739449	-	Ensembl:ENSSSCG00000006078	4	-	POP1 homolog, ribonuclease P/MRP subunit	ssc03008(Ribosome biogenesis in eukaryotes)//ssc03013(RNA transport)	GO:0005655(nucleolar ribonuclease P complex)//GO:0000172(ribonuclease MRP complex)//GO:0005615(extracellular space)	GO:0044822(poly(A) RNA binding)//GO:0004526(ribonuclease P activity)//GO:0000171(ribonuclease MRP activity)	GO:0090502(RNA phosphodiester bond hydrolysis, endonucleolytic)//GO:0016078(tRNA catabolic process)//GO:0001682(tRNA 5'-leader removal)//GO:0008033(tRNA processing)
MTDH	ENSSSCG00000006084	protein_coding	-	chr4:39051467-39113899	14.5381	4.33035	3.35725	1.74728	0.1218	0.36992	up	100153168	-	Ensembl:ENSSSCG00000006084	4	4|4	metadherin		GO:0005730(nucleolus)//GO:0016021(integral component of membrane)//GO:0048471(perinuclear region of cytoplasm)//GO:0005789(endoplasmic reticulum membrane)//GO:0016604(nuclear body)	GO:0044822(poly(A) RNA binding)//GO:0001085(RNA polymerase II transcription factor binding)//GO:0051059(NF-kappaB binding)//GO:0003725(double-stranded RNA binding)//GO:0003713(transcription coactivator activity)	GO:0010508(positive regulation of autophagy)//GO:0000122(negative regulation of transcription from RNA polymerase II promoter)//GO:0045766(positive regulation of angiogenesis)//GO:0051897(positive regulation of protein kinase B signaling)//GO:0043066(negative regulation of apoptotic process)//GO:0031663(lipopolysaccharide-mediated signaling pathway)//GO:0051092(positive regulation of NF-kappaB tr…
CALB1	ENSSSCG00000006125	protein_coding	+	chr4:46700874-46725197	5.82479	1.03282	5.63971	2.49562	0.5193	0.744807	up	100153645	-	-	4	4|4	calbindin 1, 28kDa	ssc04961(Endocrine and other factor-regulated calcium reabsorption)	GO:0070062(extracellular exosome)//GO:0043005(neuron projection)//GO:0030425(dendrite)//GO:0005829(cytosol)//GO:0045202(synapse)//GO:0005634(nucleus)//GO:0043025(neuronal cell body)	GO:0008270(zinc ion binding)//GO:0005509(calcium ion binding)	GO:0007616(long-term memory)//GO:0071310(cellular response to organic substance)//GO:0010842(retina layer formation)//GO:0007614(short-term memory)//GO:0035502(metanephric part of ureteric bud development)//GO:0007626(locomotory behavior)//GO:0072221(metanephric distal convoluted tubule development)//GO:0072205(metanephric collecting duct development)//GO:0072286(metanephric connecting tubule dev…
LRRCC1	ENSSSCG00000006146	protein_coding	-	chr4:51532257-51570594	4.40998	1.00026	4.40884	2.1404	0.43715	0.714399	up	100152599	-	Ensembl:ENSSSCG00000006146	4	4|4	leucine rich repeat and coiled-coil centrosomal protein 1
-	ENSSSCG00000006185	protein_coding	-	chr4:62880266-62882345	12.9286	4.89995	2.63852	1.39973	0.3778	0.676386	up
LACTB2	ENSSSCG00000006192	protein_coding	+	chr4:64710710-64748937	13.3374	1.2972	10.2817	3.362	0.2671	0.566247	up	100153212	-	Ensembl:ENSSSCG00000006192	4	4|4	lactamase, beta 2		GO:0005739(mitochondrion)
PPP1R42	ENSSSCG00000006204	protein_coding	+	chr4:67772371-67815977	13.0477	1.87584	6.95567	2.79819	0.2511	0.551236	up	100154403	-	Ensembl:ENSSSCG00000006204	4	4|4	protein phosphatase 1, regulatory subunit 42		GO:0005813(centrosome)//GO:0002177(manchette)	GO:0015631(tubulin binding)//GO:0045502(dynein binding)//GO:0003779(actin binding)	GO:0010921(regulation of phosphatase activity)
CRH	ENSSSCG00000006215	protein_coding	+	chr4:68484052-68486122	3.60409	1.22171	2.95005	1.56074	0.5347	0.751534	up	100127468	-	Ensembl:ENSSSCG00000006215|Vega:OTTSUSG00000000899	4	4|4	corticotropin releasing hormone	ssc04730(Long-term depression)//ssc05034(Alcoholism)	GO:0005576(extracellular region)//GO:0005615(extracellular space)	GO:0005179(hormone activity)	GO:0001963(synaptic transmission, dopaminergic)//GO:0035641(locomotory exploration behavior)//GO:0007565(female pregnancy)//GO:0051464(positive regulation of cortisol secretion)//GO:0006954(inflammatory response)//GO:0030325(adrenal gland development)//GO:0006704(glucocorticoid biosynthetic process)//GO:2000310(regulation of N-methyl-D-aspartate selective glutamate receptor activity)//GO:0030324(…
-	ENSSSCG00000006260	protein_coding	+	chr4:77083835-77105013	46.2622	11.859	3.90102	1.96385	0.04845	0.345418	up
NME7	ENSSSCG00000006294	protein_coding	+	chr4:81597313-81937400	8.79268	1.7192	5.11438	2.35456	0.21185	0.521013	up	100152763	-	-	4	4|4	NME/NM23 family member 7	ssc00230(Purine metabolism)//ssc00240(Pyrimidine metabolism)//	GO:0005813(centrosome)//GO:0036064(ciliary basal body)	GO:0004550(nucleoside diphosphate kinase activity)	GO:0006165(nucleoside diphosphate phosphorylation)//GO:0007420(brain development)//GO:0042073(intraciliary transport)//GO:0006228(UTP biosynthetic process)//GO:0006241(CTP biosynthetic process)//GO:0060972(left/right pattern formation)//GO:0003351(epithelial cilium movement)//GO:0060830(ciliary receptor clustering involved in smoothened signaling pathway)//GO:0006183(GTP biosynthetic process)//GO…
GPR161	ENSSSCG00000006302	protein_coding	+	chr4:82873416-82905476	803.513	276.943	2.90136	1.53673	0.21465	0.522804	up	100155594	-	Ensembl:ENSSSCG00000006302	4	4|4	G protein-coupled receptor 161		GO:0016021(integral component of membrane)	GO:0004930(G-protein coupled receptor activity)	GO:0007186(G-protein coupled receptor signaling pathway)
TADA1	ENSSSCG00000006318	protein_coding	+	chr4:84174469-84187553	2.70426	1.26087	2.14477	1.10082	1	1	up	100155439	-	Ensembl:ENSSSCG00000006318	4	4|4	transcriptional adaptor 1		GO:0030914(STAGA complex)//GO:0005925(focal adhesion)//GO:0005737(cytoplasm)	GO:0004402(histone acetyltransferase activity)//GO:0003713(transcription coactivator activity)	GO:1903506(regulation of nucleic acid-templated transcription)//GO:0043966(histone H3 acetylation)
MPZ	ENSSSCG00000006352	protein_coding	+	chr4:89174117-89180304	4.20497	0.873509	4.81388	2.2672	0.38145	0.678606	up	100153273	-	-	4	4|4	myelin protein zero	ssc04514(Cell adhesion molecules (CAMs))
NDUFS2	ENSSSCG00000006358	protein_coding	-	chr4:89247149-89269244	5.42781	2.59146	2.09451	1.06661	0.5506	0.7607	up	100156075	-	Ensembl:ENSSSCG00000006358	4	4|4	NADH dehydrogenase (ubiquinone) Fe-S protein 2, 49kDa (NADH-coenzyme Q reductase)	ssc00190(Oxidative phosphorylation)//	GO:0005654(nucleoplasm)	GO:0048038(quinone binding)//GO:0051287(NAD binding)//GO:0031625(ubiquitin protein ligase binding)//GO:0003954(NADH dehydrogenase activity)	GO:0055114(oxidation-reduction process)//GO:0006979(response to oxidative stress)
PPOX	ENSSSCG00000006361	protein_coding	-	chr4:89274830-89343881	7.47287	3.454	2.16353	1.11339	0.53655	0.75204	up	100153636	-	Ensembl:ENSSSCG00000006361	4	4|4	protoporphyrinogen oxidase	ssc00860(Porphyrin and chlorophyll metabolism)//	GO:0016021(integral component of membrane)//GO:0031304(intrinsic component of mitochondrial inner membrane)//GO:0005741(mitochondrial outer membrane)	GO:0004729(oxygen-dependent protoporphyrinogen oxidase activity)	GO:0055114(oxidation-reduction process)//GO:0006779(porphyrin-containing compound biosynthetic process)
-	ENSSSCG00000006382	protein_coding	+	chr4:89980779-90003645	3.98655	0.964728	4.13231	2.04695	0.4177	0.703676	up
COPA	ENSSSCG00000006386	protein_coding	+	chr4:90119001-90192324	17.5325	6.99171	2.5076	1.32631	0.18355	0.484598	up	100157296	-	Ensembl:ENSSSCG00000006386	4	4|4	coatomer protein complex, subunit alpha		GO:0070062(extracellular exosome)//GO:0005615(extracellular space)//GO:0030126(COPI vesicle coat)	GO:0005198(structural molecule activity)	GO:0030157(pancreatic juice secretion)//GO:0006891(intra-Golgi vesicle-mediated transport)//GO:0006890(retrograde vesicle-mediated transport, Golgi to ER)//GO:0006886(intracellular protein transport)//GO:0006888(ER to Golgi vesicle-mediated transport)
-	ENSSSCG00000006388	protein_coding	+	chr4:90214972-90263261	27.6986	9.54791	2.90102	1.53656	0.1951	0.502502	up
-	ENSSSCG00000006418	protein_coding	-	chr4:91373128-91402639	6.29441	1.01902	6.17697	2.6269	0.20155	0.510476	up
-	ENSSSCG00000006455	protein_coding	+	chr4:92393743-92444712	2.72059	1.21685	2.23575	1.16076	0.52735	0.748595	up
PEAR1	ENSSSCG00000006463	protein_coding	-	chr4:93176751-93205185	5.14939	1.42505	3.61348	1.85339	0.3788	0.677754	up	100156908	-	Ensembl:ENSSSCG00000006463	4	4|4	platelet endothelial aggregation receptor 1		GO:0001891(phagocytic cup)//GO:0016021(integral component of membrane)		GO:0043654(recognition of apoptotic cell)
RRNAD1	ENSSSCG00000006470	protein_coding	-	chr4:93352998-93372454	20.0321	0.936643	21.3871	4.41867	0.0889	0.36992	up	100152334	-	Ensembl:ENSSSCG00000006470	4	4|4	ribosomal RNA adenine dimethylase domain containing 1			GO:0000179(rRNA (adenine-N6,N6-)-dimethyltransferase activity)	GO:0031167(rRNA methylation)
ISG20L2	ENSSSCG00000006471	protein_coding	+	chr4:93352998-93372454	1307.44	502.367	2.60256	1.37993	0.2542	0.553857	up	100157573	-	Ensembl:ENSSSCG00000006471	4	4|4	interferon stimulated exonuclease gene 20kDa-like 2		GO:0005654(nucleoplasm)	GO:0044822(poly(A) RNA binding)
IQGAP3	ENSSSCG00000006475	protein_coding	+	chr4:93486364-93557075	2.74134	1.28216	2.13806	1.0963	0.63355	0.810733	up	100515079	-	Ensembl:ENSSSCG00000006475	4	4|4	IQ motif containing GTPase activating protein 3	ssc04810(Regulation of actin cytoskeleton)	GO:0016328(lateral plasma membrane)//GO:0005911(cell-cell junction)//GO:0005737(cytoplasm)	GO:0005096(GTPase activator activity)//GO:0005516(calmodulin binding)//GO:0070856(myosin VI light chain binding)//GO:0017048(Rho GTPase binding)	GO:0010629(negative regulation of gene expression)//GO:0071310(cellular response to organic substance)//GO:0008361(regulation of cell size)//GO:0033601(positive regulation of mammary gland epithelial cell proliferation)//GO:0000187(activation of MAPK activity)//GO:0000082(G1/S transition of mitotic cell cycle)//GO:0070371(ERK1 and ERK2 cascade)//GO:0043547(positive regulation of GTPase activity)/…
HAPLN2	ENSSSCG00000006478	protein_coding	-	chr4:93459662-93467802	5.55369	1.54802	3.5876	1.84302	0.311	0.611201	up	100628124	-	-	4	-	hyaluronan and proteoglycan link protein 2		GO:0005578(proteinaceous extracellular matrix)	GO:0005540(hyaluronic acid binding)	GO:0001501(skeletal system development)//GO:0085029(extracellular matrix assembly)//GO:0008065(establishment of blood-nerve barrier)//GO:0007155(cell adhesion)//GO:0007417(central nervous system development)
MEF2D	ENSSSCG00000006482	protein_coding	+	chr4:93581597-93651639	3.0337	1.03111	2.94217	1.55688	0.3682	0.668671	up	100156714	-	Ensembl:ENSSSCG00000006482	4	4|4	myocyte enhancer factor 2D	ssc04022(cGMP-PKG signaling pathway)	GO:0005654(nucleoplasm)//GO:0005737(cytoplasm)	GO:0042826(histone deacetylase binding)//GO:0042803(protein homodimerization activity)//GO:0000978(RNA polymerase II core promoter proximal region sequence-specific DNA binding)//GO:0033613(activating transcription factor binding)//GO:0001077(transcriptional activator activity, RNA polymerase II core promoter proximal region sequence-specific binding)//GO:0046982(protein heterodimerization activi…	GO:0001958(endochondral ossification)//GO:0007512(adult heart development)//GO:0001649(osteoblast differentiation)//GO:0006366(transcription from RNA polymerase II promoter)//GO:0045944(positive regulation of transcription from RNA polymerase II promoter)//GO:0002062(chondrocyte differentiation)//GO:0035914(skeletal muscle cell differentiation)
UBQLN4	ENSSSCG00000006500	protein_coding	+	chr4:93976401-93996990	6.31872	2.25129	2.80671	1.48888	0.34335	0.643263	up	100519020	-	Ensembl:ENSSSCG00000006500	4	-	ubiquilin 4	ssc04141(Protein processing in endoplasmic reticulum)	GO:0005776(autophagosome)//GO:0005789(endoplasmic reticulum membrane)//GO:0031595(nuclear proteasome complex)//GO:0031597(cytosolic proteasome complex)	GO:0031593(polyubiquitin binding)//GO:0042802(identical protein binding)	GO:0032434(regulation of proteasomal ubiquitin-dependent protein catabolic process)//GO:1901097(negative regulation of autophagosome maturation)
MTX1	ENSSSCG00000006523	protein_coding	-	chr4:94583899-94611893	50.3441	14.3411	3.51048	1.81167	0.1342	0.385745	up	664654	Metaxin-1	Ensembl:ENSSSCG00000006523	4	4|4	metaxin 1		GO:0005743(mitochondrial inner membrane)//GO:0005741(mitochondrial outer membrane)//GO:0016021(integral component of membrane)		GO:0006626(protein targeting to mitochondrion)
UBAP2L	ENSSSCG00000006553	protein_coding	-	chr4:95471130-95709933	20.0857	6.6751	3.00905	1.58931	0.45905	0.725257	up
C1orf43	ENSSSCG00000006554	protein_coding	+	chr4:95471130-95709933	9.79256	2.77023	3.53493	1.82168	0.6229	0.803464	up
-	ENSSSCG00000006564	protein_coding	+	chr4:95471130-95709933	73.0971	36.4873	2.00336	1.00242	0.3283	0.628578	up
S100A5	ENSSSCG00000006577	protein_coding	+	chr4:96093139-96097020	5.04267	1.06031	4.75584	2.2497	0.56225	0.766834	up
ZNF687	ENSSSCG00000006627	protein_coding	-	chr4:97918244-97958977	3.52263	1.57943	2.23032	1.15725	0.6062	0.79313	up	100517892	-	Ensembl:ENSSSCG00000006627	4	4|4	zinc finger protein 687		GO:0005730(nucleolus)	GO:0046872(metal ion binding)
C1orf56	ENSSSCG00000006639	protein_coding	-	chr4:98182215-98183265	36.8769	17.2931	2.13246	1.09252	0.47575	0.73174	up
MINDY1	ENSSSCG00000006642	protein_coding	+	chr4:98218610-98242243	76.3149	29.7071	2.56892	1.36116	0.1809	0.480511	up
ANXA9	ENSSSCG00000006643	protein_coding	-	chr4:98218610-98242243	6.95353	2.83662	2.45134	1.29357	0.62375	0.803485	up	100152685	-	Ensembl:ENSSSCG00000006643	4	4|4	annexin A9		GO:0098794(postsynapse)//GO:0070062(extracellular exosome)//GO:0009986(cell surface)//GO:0005829(cytosol)	GO:0005544(calcium-dependent phospholipid binding)//GO:0001786(phosphatidylserine binding)//GO:0015464(acetylcholine receptor activity)//GO:0005509(calcium ion binding)	GO:0099565(chemical synaptic transmission, postsynaptic)//GO:0016337(single organismal cell-cell adhesion)
HORMAD1	ENSSSCG00000006649	protein_coding	+	chr4:98333458-98470107	4.50298	1.15024	3.91483	1.96895	0.37625	0.674871	up	100499502	-	Ensembl:ENSSSCG00000006649	4	4|4	HORMA domain containing 1		GO:0000795(synaptonemal complex)//GO:0005634(nucleus)//GO:0005694(chromosome)		GO:0007126(meiotic nuclear division)//GO:0042138(meiotic DNA double-strand break formation)//GO:0007283(spermatogenesis)//GO:0051177(meiotic sister chromatid cohesion)//GO:0007130(synaptonemal complex assembly)//GO:0051598(meiotic recombination checkpoint)//GO:0048477(oogenesis)//GO:0001824(blastocyst development)//GO:0060629(regulation of homologous chromosome segregation)
VPS45	ENSSSCG00000006661	protein_coding	-	chr4:98940120-99011302	6.39825	2.3073	2.77304	1.47147	0.57715	0.776291	up	100514766	-	Ensembl:ENSSSCG00000006661	4	-	vacuolar protein sorting 45 homolog (S. cerevisiae)	ssc04144(Endocytosis)	GO:0010008(endosome membrane)//GO:0000139(Golgi membrane)		GO:0006904(vesicle docking involved in exocytosis)
ANKRD35	ENSSSCG00000006688	protein_coding	+	chr4:99442895-99577921	3330.97	1655.76	2.01175	1.00845	0.67715	0.835306	up	100511691	-	Ensembl:ENSSSCG00000006688	4	-	ankyrin repeat domain 35
FMO5	ENSSSCG00000006702	protein_coding	+	chr4:100264967-100405131	3.46097	1.12061	3.08847	1.62689	0.4162	0.702799	up	100152950	-	Ensembl:ENSSSCG00000006702	4	4|4	flavin containing monooxygenase 5	ssc00982(Drug metabolism - cytochrome P450)	GO:0016021(integral component of membrane)//GO:0005789(endoplasmic reticulum membrane)	GO:0050661(NADP binding)//GO:0050660(flavin adenine dinucleotide binding)//GO:0004499(N,N-dimethylaniline monooxygenase activity)	GO:0055114(oxidation-reduction process)//GO:0017144(drug metabolic process)
RBM15	ENSSSCG00000006809	protein_coding	-	chr4:109722815-109786235	14.1574	5.78051	2.44917	1.29229	0.32455	0.624796	up	100155227	-	Ensembl:ENSSSCG00000006809	4	4|4	RNA binding motif protein 15		GO:0005634(nucleus)//GO:0016607(nuclear speck)	GO:0044822(poly(A) RNA binding)//GO:0000166(nucleotide binding)//GO:0003676(nucleic acid binding)	GO:0060674(placenta blood vessel development)//GO:0000398(mRNA splicing, via spliceosome)//GO:0007221(positive regulation of transcription of Notch receptor target)//GO:0060412(ventricular septum morphogenesis)//GO:0045638(negative regulation of myeloid cell differentiation)//GO:0000122(negative regulation of transcription from RNA polymerase II promoter)//GO:0001569(patterning of blood vessels)/…
GSTM3	ENSSSCG00000006821	protein_coding	+	chr4:110329575-110332962	47.5699	16.3099	2.91663	1.5443	0.18115	0.480511	up
CLCC1	ENSSSCG00000006841	protein_coding	+	chr4:111080608-111101832	8.25789	3.58322	2.30461	1.20452	0.55775	0.764423	up	100155876	-	Ensembl:ENSSSCG00000006841	4	4|4	chloride channel CLIC-like 1		GO:0016021(integral component of membrane)
-	ENSSSCG00000006842	protein_coding	+	chr4:111195276-111229266	19.7309	3.21018	6.14635	2.61973	0.32835	0.628578	up
DIPK1A	ENSSSCG00000006900	protein_coding	+	chr4:124229559-124600581	4.89458	1.44713	3.38227	1.75799	0.46795	0.728515	up
GSDMD	ENSSSCG00000006955	protein_coding	-	chr4:969523-1002526	3.39953	0.804777	4.22421	2.07868	0.4653	0.727576	up	100515607	-	Ensembl:ENSSSCG00000006955	4	-	gasdermin D				GO:0031668(cellular response to extracellular stimulus)
DLC1	ENSSSCG00000006970	protein_coding	-	chr17:1167979-1637148	6.62477	1.77839	3.72515	1.8973	0.1852	0.48761	up
ASAH1	ENSSSCG00000006995	protein_coding	-	chr17:5712055-5750784	16.0402	3.11921	5.14239	2.36244	0.292	0.592822	up	100512932	-	Ensembl:ENSSSCG00000006995	17	-	N-acylsphingosine amidohydrolase (acid ceramidase) 1	ssc00600(Sphingolipid metabolism)//	GO:0005764(lysosome)//GO:0070062(extracellular exosome)//GO:0005615(extracellular space)	GO:0017040(ceramidase activity)	GO:0006629(lipid metabolic process)
FRG1	ENSSSCG00000006996	protein_coding	-	chr17:5779620-5800273	3.20015	1.58528	2.01866	1.0134	0.4703	0.730306	up	100515105	-	Ensembl:ENSSSCG00000006996	17	-	FSHD region gene 1
GPAT4	ENSSSCG00000007019	protein_coding	+	chr17:10691728-10724619	40.3761	13.9693	2.89036	1.53125	0.127	0.371735	up	100152836	AGPAT6|TSARG7	Ensembl:ENSSSCG00000007019	17	17|17	glycerol-3-phosphate acyltransferase 4	ssc00561(Glycerolipid metabolism)//ssc00564(Glycerophospholipid metabolism)//	GO:0016021(integral component of membrane)	GO:0004366(glycerol-3-phosphate O-acyltransferase activity)	GO:0046339(diacylglycerol metabolic process)//GO:0007595(lactation)//GO:0019432(triglyceride biosynthetic process)//GO:0006656(phosphatidylcholine biosynthetic process)//GO:0006631(fatty acid metabolic process)//GO:0040014(regulation of multicellular organism growth)//GO:0002071(glandular epithelial cell maturation)//GO:0006637(acyl-CoA metabolic process)
IKBKB	ENSSSCG00000007030	protein_coding	+	chr17:11289612-11348554	10.3287	4.5408	2.27464	1.18564	0.5161	0.74295	up	100101471	-	Ensembl:ENSSSCG00000007030|Vega:OTTSUSG00000001517	17	-	inhibitor of kappa light polypeptide gene enhancer in B-cells, kinase beta	ssc04010(MAPK signaling pathway)//ssc04014(Ras signaling pathway)//ssc04062(Chemokine signaling pathway)//ssc04064(NF-kappa B signaling pathway)//ssc04068(FoxO signaling pathway)//ssc04150(mTOR signaling pathway)//ssc04151(PI3K-Akt signaling pathway)//ssc04210(Apoptosis)//ssc04380(Osteoclast differentiation)//ssc04620(Toll-like receptor signaling pathway)//ssc04621(NOD-like receptor signaling pat…	GO:0005737(cytoplasm)	GO:0042803(protein homodimerization activity)//GO:0005524(ATP binding)//GO:0046982(protein heterodimerization activity)//GO:0019901(protein kinase binding)//GO:0097110(scaffold protein binding)//GO:0008384(IkappaB kinase activity)	GO:0090002(establishment of protein localization to plasma membrane)//GO:1903347(negative regulation of bicellular tight junction assembly)//GO:0042325(regulation of phosphorylation)//GO:0042501(serine phosphorylation of STAT protein)//GO:2001259(positive regulation of cation channel activity)//GO:0001782(B cell homeostasis)//GO:0071356(cellular response to tumor necrosis factor)//GO:0070498(inte…
-	ENSSSCG00000007031	protein_coding	+	chr17:11356063-11388756	40.1562	16.6668	2.40936	1.26865	0.4644	0.727277	up
SLX4IP	ENSSSCG00000007066	protein_coding	+	chr17:19499565-19573326	8.12369	2.14444	3.78825	1.92153	0.32685	0.627682	up	100518226	-	-	17	-	SLX4 interacting protein
FLRT3	ENSSSCG00000007079	protein_coding	-	chr17:22940498-22954452	2.63399	0.765701	3.43996	1.78239	1	1	up	100158214	-	Ensembl:ENSSSCG00000007079|Vega:OTTSUSG00000001619	17	17|17	fibronectin leucine rich transmembrane protein 3		GO:0016021(integral component of membrane)//GO:0044295(axonal growth cone)//GO:0005737(cytoplasm)//GO:0005925(focal adhesion)//GO:0005615(extracellular space)//GO:0005911(cell-cell junction)	GO:0004860(protein kinase inhibitor activity)//GO:0045499(chemorepellent activity)//GO:0005104(fibroblast growth factor receptor binding)//GO:0042803(protein homodimerization activity)	GO:1904030(negative regulation of cyclin-dependent protein kinase activity)//GO:0007416(synapse assembly)//GO:0098609(cell-cell adhesion)//GO:0003345(proepicardium cell migration involved in pericardium morphogenesis)//GO:0050919(negative chemotaxis)//GO:0019221(cytokine-mediated signaling pathway)//GO:0008543(fibroblast growth factor receptor signaling pathway)//GO:0051965(positive regulation of…
DZANK1	ENSSSCG00000007094	protein_coding	-	chr17:26651160-26719192	19.5106	5.19116	3.75843	1.91013	0.2375	0.54009	up
XRN2	ENSSSCG00000007109	protein_coding	+	chr17:28975145-29268877	9.27936	4.43659	2.09156	1.06458	0.50045	0.737463	up	100517201	-	Ensembl:ENSSSCG00000007109	17	-	5'-3' exoribonuclease 2	ssc03008(Ribosome biogenesis in eukaryotes)//ssc03018(RNA degradation)	GO:0005730(nucleolus)//GO:0016235(aggresome)//GO:0016020(membrane)	GO:0044822(poly(A) RNA binding)//GO:0001147(transcription termination site sequence-specific DNA binding)//GO:0008270(zinc ion binding)//GO:0004534(5'-3' exoribonuclease activity)	GO:0090503(RNA phosphodiester bond hydrolysis, exonucleolytic)//GO:0016049(cell growth)//GO:0007283(spermatogenesis)//GO:0000738(DNA catabolic process, exonucleolytic)
CDC25B	ENSSSCG00000007151	protein_coding	-	chr17:31910824-31921588	39.9964	15.7725	2.53583	1.34246	0.202	0.51079	up	100329127	-	Ensembl:ENSSSCG00000007151	17	-	cell division cycle 25B	ssc04010(MAPK signaling pathway)//ssc04110(Cell cycle)//ssc04914(Progesterone-mediated oocyte maturation)//ssc05206(MicroRNAs in cancer)	GO:0005813(centrosome)//GO:0005634(nucleus)//GO:0005737(cytoplasm)//GO:0000922(spindle pole)	GO:0019901(protein kinase binding)//GO:0004725(protein tyrosine phosphatase activity)	GO:0001556(oocyte maturation)//GO:0032467(positive regulation of cytokinesis)//GO:0006468(protein phosphorylation)//GO:0051301(cell division)//GO:0007144(female meiosis I)//GO:0045860(positive regulation of protein kinase activity)//GO:0045931(positive regulation of mitotic cell cycle)//GO:0035335(peptidyl-tyrosine dephosphorylation)
UBOX5	ENSSSCG00000007162	protein_coding	+	chr17:32520647-32561534	5.58287	1.38014	4.04514	2.01619	0.4644	0.727277	up	100154685	-	-	17	17|17	U-box domain containing 5	ssc04120(Ubiquitin mediated proteolysis)	GO:0016604(nuclear body)	GO:0008270(zinc ion binding)//GO:0031625(ubiquitin protein ligase binding)//GO:0034450(ubiquitin-ubiquitin ligase activity)	GO:0000209(protein polyubiquitination)
VPS16	ENSSSCG00000007167	protein_coding	-	chr17:32799078-32834194	2.28612	1.04522	2.18722	1.1291	1	1	up	100511290	-	Ensembl:ENSSSCG00000007167	17	-	vacuolar protein sorting 16 homolog (S. cerevisiae)		GO:0005768(endosome)//GO:0055037(recycling endosome)//GO:0005770(late endosome)//GO:0030897(HOPS complex)//GO:0005884(actin filament)//GO:0005765(lysosomal membrane)//GO:0005769(early endosome)	GO:0003779(actin binding)	GO:0032889(regulation of vacuole fusion, non-autophagic)//GO:0008333(endosome to lysosome transport)//GO:0097352(autophagosome maturation)//GO:0035542(regulation of SNARE complex assembly)//GO:0006886(intracellular protein transport)//GO:0016197(endosomal transport)//GO:0046718(viral entry into host cell)
IDH3B	ENSSSCG00000007173	protein_coding	+	chr17:32955116-32965378	4.35376	1.98239	2.19622	1.13502	0.67095	0.83177	up	733641	-	Ensembl:ENSSSCG00000007173	17	17|17	isocitrate dehydrogenase 3 (NAD+) beta	ssc00020(Citrate cycle (TCA cycle))//	GO:0005739(mitochondrion)	GO:0004449(isocitrate dehydrogenase (NAD+) activity)//GO:0000287(magnesium ion binding)//GO:0051287(NAD binding)	GO:0006099(tricarboxylic acid cycle)
RAD21L1	ENSSSCG00000007191	protein_coding	-	chr17:34035525-34064189	7.33043	0	inf	inf	0.1273	0.371917	up	100515285	-	Ensembl:ENSSSCG00000007191	17	-	RAD21 cohesin complex component like 1		GO:0000800(lateral element)//GO:0034991(nuclear meiotic cohesin complex)		GO:0009566(fertilization)//GO:0007283(spermatogenesis)//GO:0000724(double-strand break repair via homologous recombination)//GO:0070197(meiotic attachment of telomere to nuclear envelope)//GO:0007130(synaptonemal complex assembly)//GO:0072520(seminiferous tubule development)
NOL4L	ENSSSCG00000007249	protein_coding	-	chr17:36070837-36201223	40.0333	19.0977	2.09623	1.0678	0.24485	0.545002	up	100511968	C17H20orf112	Ensembl:ENSSSCG00000007249	17	-	nucleolar protein 4-like
MAP1LC3A	ENSSSCG00000007281	protein_coding	+	chr17:37923445-38081082	523.686	226.258	2.31456	1.21074	0.167	0.455321	up	100322893	-	Ensembl:ENSSSCG00000007281	17	-	microtubule-associated protein 1 light chain 3 alpha		GO:0000421(autophagosome membrane)//GO:0005829(cytosol)	GO:0008429(phosphatidylethanolamine binding)//GO:0008017(microtubule binding)//GO:0031625(ubiquitin protein ligase binding)	GO:0000422(mitophagy)//GO:0006995(cellular response to nitrogen starvation)//GO:0000045(autophagosome assembly)
ROMO1	ENSSSCG00000007308	protein_coding	+	chr17:38999519-39245633	19.2493	7.15636	2.6898	1.4275	0.53365	0.750869	up	100154394	C20orf52|MGR2	Ensembl:ENSSSCG00000007308	17	17|17	reactive oxygen species modulator 1		GO:0005743(mitochondrial inner membrane)//GO:0005739(mitochondrion)//GO:0016021(integral component of membrane)	GO:0003674(molecular_function)	GO:0008284(positive regulation of cell proliferation)//GO:0042742(defense response to bacterium)//GO:2000379(positive regulation of reactive oxygen species metabolic process)//GO:0034614(cellular response to reactive oxygen species)//GO:0001302(replicative cell aging)
CNBD2	ENSSSCG00000007313	protein_coding	+	chr17:39255772-39309417	39.2027	18.8879	2.07554	1.05349	0.3267	0.627675	up
NNAT	ENSSSCG00000007336	protein_coding	+	chr17:40612435-40648115	12.8567	2.71691	4.7321	2.24248	0.42195	0.706122	up	449004	-	Ensembl:ENSSSCG00000007336|Vega:OTTSUSG00000001448	17	-	neuronatin		GO:0016021(integral component of membrane)//GO:0005737(cytoplasm)		GO:0007420(brain development)//GO:0032024(positive regulation of insulin secretion)
TTI1	ENSSSCG00000007340	protein_coding	-	chr17:41048963-41078506	4.79	2.11212	2.26787	1.18134	0.46215	0.727131	up	100154931	-	Ensembl:ENSSSCG00000007340	17	17|17	TELO2 interacting protein 1		GO:0031931(TORC1 complex)//GO:0031932(TORC2 complex)//GO:0005737(cytoplasm)		GO:0032006(regulation of TOR signaling)
KIAA1755	ENSSSCG00000007344	protein_coding	-	chr17:41275504-41321191	6.71288	3.10119	2.16461	1.11411	0.51625	0.74295	up	100516472	-	Ensembl:ENSSSCG00000007344	17	-	KIAA1755 ortholog
MYBL2	ENSSSCG00000007366	protein_coding	+	chr17:46256190-46287929	9.77577	3.93334	2.48537	1.31346	0.5363	0.751949	up	100157175	-	-	17	17|17	v-myb avian myeloblastosis viral oncogene homolog-like 2	ssc05166(HTLV-I infection)	GO:0031523(Myb complex)//GO:0005634(nucleus)	GO:0001077(transcriptional activator activity, RNA polymerase II core promoter proximal region sequence-specific binding)//GO:0000978(RNA polymerase II core promoter proximal region sequence-specific DNA binding)	GO:0006366(transcription from RNA polymerase II promoter)//GO:0045944(positive regulation of transcription from RNA polymerase II promoter)//GO:0090307(mitotic spindle assembly)
WFDC9	ENSSSCG00000007408	protein_coding	-	chr17:47891319-47894220	49.8391	2.01813	24.6957	4.62619	0.048	0.34456	up	100738247	-	-	17	-	WAP four-disulfide core domain 9		GO:0016021(integral component of membrane)
SLC12A5	ENSSSCG00000007437	protein_coding	+	chr17:48113743-48850961	12.9491	3.24604	3.9892	1.9961	0.31685	0.615506	up	100155991	-	Ensembl:ENSSSCG00000007437	17	17|17	solute carrier family 12 (potassium/chloride transporter), member 5		GO:0005887(integral component of plasma membrane)//GO:0043198(dendritic shaft)//GO:0043025(neuronal cell body)	GO:0019901(protein kinase binding)//GO:0015379(potassium:chloride symporter activity)//GO:0022820(potassium ion symporter activity)	GO:0042493(response to drug)//GO:0071805(potassium ion transmembrane transport)//GO:0035264(multicellular organism growth)//GO:0007268(synaptic transmission)//GO:0040040(thermosensory behavior)//GO:1902476(chloride transmembrane transport)//GO:0007612(learning)
EYA2	ENSSSCG00000007453	protein_coding	+	chr17:48966838-49246778	92.621	38.5027	2.40557	1.26638	0.1619	0.445725	up	100624872	-	-	17	-	EYA transcriptional coactivator and phosphatase 2		GO:0005739(mitochondrion)//GO:0005634(nucleus)//GO:0005813(centrosome)	GO:0000287(magnesium ion binding)//GO:0004725(protein tyrosine phosphatase activity)	GO:0014706(striated muscle tissue development)//GO:0016576(histone dephosphorylation)//GO:0007275(multicellular organism development)//GO:0097192(extrinsic apoptotic signaling pathway in absence of ligand)//GO:0097345(mitochondrial outer membrane permeabilization)//GO:0006355(regulation of transcription, DNA-templated)//GO:0035335(peptidyl-tyrosine dephosphorylation)
SULF2	ENSSSCG00000007456	protein_coding	-	chr17:49663386-49813062	10.9666	2.43978	4.49493	2.1683	0.24135	0.541963	up	100152351	-	Ensembl:ENSSSCG00000007457	17	17|17	sulfatase 2		GO:0005886(plasma membrane)	GO:0004065(arylsulfatase activity)//GO:0008449(N-acetylglucosamine-6-sulfatase activity)	GO:0008152(metabolic process)//GO:0032836(glomerular basement membrane development)//GO:0030177(positive regulation of Wnt signaling pathway)//GO:0040037(negative regulation of fibroblast growth factor receptor signaling pathway)//GO:0035860(glial cell-derived neurotrophic factor receptor signaling pathway)//GO:0060348(bone development)//GO:0002063(chondrocyte development)//GO:0060384(innervation…
PTPN1	ENSSSCG00000007469	protein_coding	+	chr17:52017078-52087093	5.75005	2.70901	2.12257	1.08581	0.5544	0.762568	up	396667	PTP1B	Ensembl:ENSSSCG00000007469|Vega:OTTSUSG00000000524	17	17|17	protein tyrosine phosphatase, non-receptor type 1	ssc04520(Adherens junction)//ssc04910(Insulin signaling pathway)//	GO:0097443(sorting endosome)//GO:0005886(plasma membrane)//GO:0005769(early endosome)//GO:0016021(integral component of membrane)//GO:0098554(cytoplasmic side of endoplasmic reticulum membrane)	GO:0030971(receptor tyrosine kinase binding)//GO:0044822(poly(A) RNA binding)//GO:0008270(zinc ion binding)//GO:0046875(ephrin receptor binding)//GO:0004725(protein tyrosine phosphatase activity)	GO:1902236(negative regulation of endoplasmic reticulum stress-induced intrinsic apoptotic signaling pathway)//GO:0070373(negative regulation of ERK1 and ERK2 cascade)//GO:0031532(actin cytoskeleton reorganization)//GO:0008286(insulin receptor signaling pathway)//GO:0030948(negative regulation of vascular endothelial growth factor receptor signaling pathway)//GO:0030100(regulation of endocytosis)…
DOK5	ENSSSCG00000007488	protein_coding	+	chr17:55390719-55542254	2.43744	0.305535	7.97757	2.99595	1	1	up	100144540	-	-	17	-	docking protein 5			GO:0005158(insulin receptor binding)
FAM210B	ENSSSCG00000007492	protein_coding	+	chr17:56941767-56985854	8.06436	1.1823	6.82089	2.76996	0.57875	0.777151	up	100134989	C17H20orf108|C20orf108	Ensembl:ENSSSCG00000007492|Vega:OTTSUSG00000000587	17	17|17	family with sequence similarity 210, member B
CASS4	ENSSSCG00000007495	protein_coding	+	chr17:56991179-57035130	8.90559	1.19132	7.4754	2.90215	0.28715	0.587974	up	100126293	C17H20orf32|C20orf32	Ensembl:ENSSSCG00000007495|Vega:OTTSUSG00000000585	17	17|17	Cas scaffolding protein family member 4		GO:0005925(focal adhesion)//GO:0005856(cytoskeleton)//GO:0005737(cytoplasm)	GO:0000155(phosphorelay sensor kinase activity)	GO:0023014(signal transduction by protein phosphorylation)//GO:0007155(cell adhesion)//GO:0000160(phosphorelay signal transduction system)
-	ENSSSCG00000007512	protein_coding	-	chr17:58437583-58490700	7.52571	2.93804	2.56147	1.35697	0.22515	0.530836	up
NPEPL1	ENSSSCG00000007517	protein_coding	+	chr17:58839996-58892458	33.4356	14.5934	2.29115	1.19607	0.23055	0.534771	up	100144530	-	Ensembl:ENSSSCG00000007517|Vega:OTTSUSG00000000472	17	-	aminopeptidase-like 1		GO:0005634(nucleus)//GO:0005737(cytoplasm)	GO:0004177(aminopeptidase activity)//GO:0008235(metalloexopeptidase activity)//GO:0030145(manganese ion binding)	GO:0006508(proteolysis)
ATP5F1E	ENSSSCG00000007524	protein_coding	-	chr17:59170639-59174471	81.5133	31.8264	2.56118	1.35681	0.34945	0.649991	up
PHACTR3	ENSSSCG00000007528	protein_coding	+	chr17:59628364-59863388	6.88426	1.66926	4.12413	2.04409	0.4209	0.705527	up	100126239	-	Ensembl:ENSSSCG00000007528|Vega:OTTSUSG00000000617	17	17|17	phosphatase and actin regulator 3		GO:0005654(nucleoplasm)	GO:0008157(protein phosphatase 1 binding)//GO:0003779(actin binding)//GO:0004864(protein phosphatase inhibitor activity)//GO:0008599(protein phosphatase type 1 regulator activity)	GO:0043086(negative regulation of catalytic activity)
ADAP1	ENSSSCG00000007547	protein_coding	-	chr3:548820-615471	41.6868	8.35454	4.98972	2.31896	0.12895	0.373904	up	397453	CENTA1	-	3	-	ArfGAP with dual PH domains 1
MICALL2	ENSSSCG00000007557	protein_coding	-	chr3:947446-971132	6.23504	1.50365	4.1466	2.05193	0.17365	0.469183	up	100523596	-	Ensembl:ENSSSCG00000007557	3	-	MICAL-like 2		GO:0005923(bicellular tight junction)//GO:0005886(plasma membrane)//GO:0001725(stress fiber)//GO:0055037(recycling endosome)	GO:0017137(Rab GTPase binding)//GO:0008270(zinc ion binding)//GO:0042805(actinin binding)//GO:0031005(filamin binding)//GO:0051015(actin filament binding)	GO:1903955(positive regulation of protein targeting to mitochondrion)//GO:0030041(actin filament polymerization)//GO:0031175(neuron projection development)//GO:0031532(actin cytoskeleton reorganization)//GO:0070830(bicellular tight junction assembly)//GO:0032456(endocytic recycling)//GO:0034446(substrate adhesion-dependent cell spreading)
INTS1	ENSSSCG00000007558	protein_coding	-	chr3:979402-1009069	9.97325	3.68633	2.70547	1.43588	0.2178	0.52537	up	100523779	-	Ensembl:ENSSSCG00000007558	3	-	integrator complex subunit 1
WIPI2	ENSSSCG00000007580	protein_coding	+	chr3:3800075-3834249	48.8506	19.61	2.49111	1.31679	0.29515	0.596332	up	100462759	-	-	3	3|3	WD repeat domain, phosphoinositide interacting 2		GO:0005776(autophagosome)//GO:0043234(protein complex)//GO:0005829(cytosol)//GO:0019898(extrinsic component of membrane)//GO:0005654(nucleoplasm)//GO:0034045(pre-autophagosomal structure membrane)	GO:0010314(phosphatidylinositol-5-phosphate binding)//GO:0032266(phosphatidylinositol-3-phosphate binding)//GO:0080025(phosphatidylinositol-3,5-bisphosphate binding)	GO:0000422(mitophagy)//GO:0044804(nucleophagy)//GO:0034497(protein localization to pre-autophagosomal structure)//GO:0006497(protein lipidation)//GO:0000045(autophagosome assembly)
ACTB	ENSSSCG00000007585	protein_coding	-	chr3:4084262-4090356	347.991	161.27	2.15781	1.10957	0.2078	0.516752	up	414396	-	Ensembl:ENSSSCG00000007585	3	-	actin, beta	ssc04015(Rap1 signaling pathway)//ssc04145(Phagosome)//ssc04210(Apoptosis)//ssc04390(Hippo signaling pathway)//ssc04510(Focal adhesion)//ssc04520(Adherens junction)//ssc04530(Tight junction)//ssc04611(Platelet activation)//ssc04670(Leukocyte transendothelial migration)//ssc04810(Regulation of actin cytoskeleton)//ssc04919(Thyroid hormone signaling pathway)//ssc04921(Oxytocin signaling pathway)//s…	GO:0097433(dense body)//GO:0005886(plasma membrane)//GO:0030863(cortical cytoskeleton)//GO:0000790(nuclear chromatin)//GO:0005829(cytosol)//GO:0043209(myelin sheath)//GO:0036464(cytoplasmic ribonucleoprotein granule)//GO:0070062(extracellular exosome)//GO:0070688(MLL5-L complex)//GO:0035267(NuA4 histone acetyltransferase complex)//GO:0072562(blood microparticle)//GO:0005856(cytoskeleton)//GO:0005…	GO:0050998(nitric-oxide synthase binding)//GO:0019894(kinesin binding)//GO:0031492(nucleosomal DNA binding)//GO:0005524(ATP binding)//GO:0000978(RNA polymerase II core promoter proximal region sequence-specific DNA binding)//GO:0042802(identical protein binding)//GO:0000980(RNA polymerase II distal enhancer sequence-specific DNA binding)//GO:0030957(Tat protein binding)	GO:0043044(ATP-dependent chromatin remodeling)//GO:0021762(substantia nigra development)//GO:0001895(retina homeostasis)//GO:0070527(platelet aggregation)
FSCN1	ENSSSCG00000007586	protein_coding	+	chr3:4134295-4145394	3.08079	1.05124	2.93063	1.55121	0.57125	0.771686	up	100286741	-	Ensembl:ENSSSCG00000007586	3	-	fascin actin-bundling protein 1		GO:0005856(cytoskeleton)//GO:0005737(cytoplasm)	GO:0030674(protein binding, bridging)//GO:0051015(actin filament binding)	GO:0007015(actin filament organization)//GO:0016477(cell migration)
ANKRD61	ENSSSCG00000007593	protein_coding	-	chr3:5075021-5117985	9.04361	1.4258	6.34284	2.66513	0.34255	0.642895	up	102162657	-	-	3	-	ankyrin repeat domain 61
NPTX2	ENSSSCG00000007603	protein_coding	+	chr3:5720679-5732454	37.7594	15.251	2.47586	1.30793	0.19965	0.507137	up	100521613	-	-	3	-	neuronal pentraxin II				GO:0008306(associative learning)
ZNF655	ENSSSCG00000007617	protein_coding	+	chr3:6504750-6521047	10.1528	3.31304	3.0645	1.61565	0.38515	0.682158	up	100519015	-	-	3	-	zinc finger protein 655		GO:0005730(nucleolus)//GO:0005737(cytoplasm)	GO:0003676(nucleic acid binding)//GO:0046872(metal ion binding)//GO:0003700(transcription factor activity, sequence-specific DNA binding)	GO:0006355(regulation of transcription, DNA-templated)//GO:2000134(negative regulation of G1/S transition of mitotic cell cycle)
ARPC1B	ENSSSCG00000007625	protein_coding	+	chr3:6329805-6355176	5.87181	1.96883	2.98239	1.57647	0.51985	0.745143	up	100174964	-	Ensembl:ENSSSCG00000007625	3	-	actin related protein 2/3 complex, subunit 1B, 41kDa	ssc04144(Endocytosis)//ssc04666(Fc gamma R-mediated phagocytosis)//ssc04810(Regulation of actin cytoskeleton)//ssc05100(Bacterial invasion of epithelial cells)//ssc05132(Salmonella infection)	GO:0005885(Arp2/3 protein complex)//GO:0070062(extracellular exosome)//GO:0005925(focal adhesion)	GO:0051015(actin filament binding)//GO:0005200(structural constituent of cytoskeleton)	GO:0034314(Arp2/3 complex-mediated actin nucleation)
-	ENSSSCG00000007665	protein_coding	+	chr3:8494529-8497318	6.41684	2.39092	2.68384	1.4243	0.4652	0.727576	up
POP7	ENSSSCG00000007672	protein_coding	+	chr3:8607556-8610196	8.17824	1.83729	4.45125	2.15421	0.4109	0.699237	up	100627239	-	-	3	-	POP7 homolog, ribonuclease P/MRP subunit	ssc03008(Ribosome biogenesis in eukaryotes)//ssc03013(RNA transport)	GO:0005634(nucleus)	GO:0044822(poly(A) RNA binding)//GO:0004526(ribonuclease P activity)	GO:0090502(RNA phosphodiester bond hydrolysis, endonucleolytic)//GO:0008033(tRNA processing)
CUX1	ENSSSCG00000007681	protein_coding	+	chr3:9317101-9671007	156.392	69.9812	2.23478	1.16013	0.18345	0.484598	up
-	ENSSSCG00000007749	protein_coding	-	chr3:16946349-16950833	5.41016	1.42113	3.80696	1.92864	0.5043	0.738274	up
TUFM	ENSSSCG00000007803	protein_coding	-	chr3:18521128-18524710	20.9171	10.3522	2.02055	1.01475	0.51335	0.741178	up	100516488	-	Ensembl:ENSSSCG00000007803	3	-	Tu translation elongation factor, mitochondrial		GO:0042645(mitochondrial nucleoid)//GO:0016020(membrane)//GO:0005739(mitochondrion)//GO:0070062(extracellular exosome)	GO:0003746(translation elongation factor activity)//GO:0003924(GTPase activity)//GO:0044822(poly(A) RNA binding)//GO:0005525(GTP binding)	GO:0070125(mitochondrial translational elongation)
-	ENSSSCG00000007858	protein_coding	-	chr3:25357946-25387826	5.21254	0.495675	10.516	3.39452	0.2482	0.548509	up
XYLT1	ENSSSCG00000007872	protein_coding	-	chr3:27164990-27492892	9.15251	4.1257	2.21842	1.14953	0.50295	0.737909	up	100514160	-	-	3	-	xylosyltransferase I	ssc00532(Glycosaminoglycan biosynthesis - chondroitin sulfate / dermatan sulfate)//ssc00534(Glycosaminoglycan biosynthesis - heparan sulfate / heparin)//	GO:0016020(membrane)	GO:0008375(acetylglucosaminyltransferase activity)//GO:0030158(protein xylosyltransferase activity)	GO:0006024(glycosaminoglycan biosynthetic process)
ZC3H7A	ENSSSCG00000007895	protein_coding	+	chr3:31335346-31376346	8.80579	1.99328	4.41774	2.14331	0.33945	0.640619	up	100517644	-	Ensembl:ENSSSCG00000007895	3	-	zinc finger CCCH-type containing 7A			GO:0044822(poly(A) RNA binding)//GO:0046872(metal ion binding)
-	ENSSSCG00000007899	protein_coding	+	chr3:31613167-31769131	1.22874	0.409601	2.99985	1.58489	1	1	up
TEKT5	ENSSSCG00000007904	protein_coding	+	chr3:32350905-32392952	17.156	7.09284	2.41878	1.27428	0.4138	0.701295	up	100620428	-	Ensembl:ENSSSCG00000007904	3	-	tektin 5
ABAT	ENSSSCG00000007909	protein_coding	-	chr3:33908962-34017770	6.03193	2.39463	2.51895	1.33282	0.34505	0.644684	up	397500	GABAT	Ensembl:ENSSSCG00000007909	3	-	4-aminobutyrate aminotransferase	ssc00250(Alanine, aspartate and glutamate metabolism)//ssc00280(Valine, leucine and isoleucine degradation)//ssc00410(beta-Alanine metabolism)//ssc00640(Propanoate metabolism)//ssc00650(Butanoate metabolism)//	GO:0005739(mitochondrion)//GO:0070062(extracellular exosome)//GO:0005759(mitochondrial matrix)//GO:0032144(4-aminobutyrate transaminase complex)//GO:0005829(cytosol)	GO:0047298((S)-3-amino-2-methylpropionate transaminase activity)//GO:0042803(protein homodimerization activity)//GO:0030170(pyridoxal phosphate binding)//GO:0051537(2 iron, 2 sulfur cluster binding)//GO:0032145(succinate-semialdehyde dehydrogenase binding)//GO:0003867(4-aminobutyrate transaminase activity)//GO:0046872(metal ion binding)	GO:0048148(behavioral response to cocaine)//GO:0009450(gamma-aminobutyric acid catabolic process)//GO:0042135(neurotransmitter catabolic process)//GO:0009448(gamma-aminobutyric acid metabolic process)
CDIP1	ENSSSCG00000007941	protein_coding	+	chr3:37815356-37882323	21.2945	2.43232	8.75484	3.13008	0.38015	0.677935	up	100512098	C16orf5|C3H16orf5	Ensembl:ENSSSCG00000007941	3	-	cell death-inducing p53 target 1		GO:0005622(intracellular)		GO:0033209(tumor necrosis factor-mediated signaling pathway)//GO:0042771(intrinsic apoptotic signaling pathway in response to DNA damage by p53 class mediator)
ADCY9	ENSSSCG00000007950	protein_coding	+	chr3:38073561-38302243	10.1128	4.02326	2.51359	1.32975	0.3155	0.61545	up
C16orf90	ENSSSCG00000007957	protein_coding	+	chr3:38760132-38761462	11.8753	3.42735	3.46487	1.7928	0.4754	0.731561	up
LUC7L	ENSSSCG00000007979	protein_coding	+	chr3:41442660-41473115	114.088	50.9875	2.23758	1.16194	0.20555	0.514877	up	100737615	-	Ensembl:ENSSSCG00000007979	3	-	LUC7-like		GO:0005685(U1 snRNP)//GO:0071004(U2-type prespliceosome)	GO:0050733(RS domain binding)//GO:0042802(identical protein binding)//GO:0003729(mRNA binding)	GO:0006376(mRNA splice site selection)//GO:0045843(negative regulation of striated muscle tissue development)
PDIA2	ENSSSCG00000007983	protein_coding	-	chr3:41348116-41400086	6.40914	0.869151	7.37401	2.88245	0.1551	0.430838	up	100738360	-	Ensembl:ENSSSCG00000007983	3	-	protein disulfide isomerase family A, member 2		GO:0005783(endoplasmic reticulum)	GO:0031545(peptidyl-proline 4-dioxygenase activity)//GO:0003756(protein disulfide isomerase activity)	GO:0045454(cell redox homeostasis)//GO:1902175(regulation of oxidative stress-induced intrinsic apoptotic signaling pathway)//GO:0019511(peptidyl-proline hydroxylation)//GO:0006457(protein folding)//GO:0034976(response to endoplasmic reticulum stress)
MRPL28	ENSSSCG00000007984	protein_coding	+	chr3:41317569-41334451	18.425	6.89269	2.67313	1.41853	0.5194	0.744807	up	100524194	-	Ensembl:ENSSSCG00000007984	3	-	mitochondrial ribosomal protein L28	ssc03010(Ribosome)
MCRIP2	ENSSSCG00000007995	protein_coding	-	chr3:41123036-41127917	61.6413	19.1429	3.22007	1.68709	0.2593	0.557995	up
HAGHL	ENSSSCG00000008003	protein_coding	-	chr3:41042690-41062032	6.20315	0.79809	7.77251	2.95838	0.2881	0.58889	up	100525741	-	Ensembl:ENSSSCG00000008003|Vega:OTTSUSG00000001629	3	-	hydroxyacylglutathione hydrolase-like	ssc00620(Pyruvate metabolism)		GO:0004416(hydroxyacylglutathione hydrolase activity)	GO:0019243(methylglyoxal catabolic process to D-lactate via S-lactoyl-glutathione)
WDR24	ENSSSCG00000008007	protein_coding	+	chr3:41085462-41099592	7.41066	2.4996	2.96475	1.56791	0.52615	0.747666	up	100510897	-	Ensembl:ENSSSCG00000008007	3	-	WD repeat domain 24		GO:0061700(GATOR2 complex)		GO:0034198(cellular response to amino acid starvation)//GO:0032008(positive regulation of TOR signaling)
TSC2	ENSSSCG00000008040	protein_coding	-	chr3:39849511-39979949	9.07304	4.05851	2.23555	1.16063	0.3693	0.669381	up	100505408	-	Ensembl:ENSSSCG00000008040	3	3|3	tuberous sclerosis 2		GO:0005764(lysosome)//GO:0033596(TSC1-TSC2 complex)//GO:0016020(membrane)//GO:0048471(perinuclear region of cytoplasm)//GO:0005794(Golgi apparatus)//GO:0005634(nucleus)	GO:0071889(14-3-3 protein binding)//GO:0005096(GTPase activator activity)//GO:0031267(small GTPase binding)//GO:0019902(phosphatase binding)//GO:0042803(protein homodimerization activity)	GO:0032007(negative regulation of TOR signaling)//GO:0050918(positive chemotaxis)//GO:0008285(negative regulation of cell proliferation)//GO:0046323(glucose import)//GO:0044861(protein transport into plasma membrane raft)//GO:0001843(neural tube closure)//GO:0048009(insulin-like growth factor receptor signaling pathway)//GO:0051726(regulation of cell cycle)//GO:0007507(heart development)//GO:0046…
NTN3	ENSSSCG00000008054	protein_coding	-	chr3:39572530-39574971	11.4536	0.52666	21.7477	4.44279	0.2206	0.528351	up	100622906	TBC1D24	Ensembl:ENSSSCG00000008054	3	-	netrin 3	ssc04360(Axon guidance)	GO:0005794(Golgi apparatus)//GO:0005576(extracellular region)	GO:0005102(receptor binding)
PRSS41	ENSSSCG00000008063	protein_coding	-	chr3:39305573-39322841	13.4902	1.64983	8.17671	3.03152	0.42265	0.706598	up
TTL	ENSSSCG00000008097	protein_coding	-	chr3:43977110-44022635	12.6755	4.49409	2.82048	1.49594	0.37405	0.673408	up	445530	-	-	3	3|3	tubulin tyrosine ligase			GO:0005524(ATP binding)//GO:0004835(tubulin-tyrosine ligase activity)	GO:0030516(regulation of axon extension)//GO:0006464(cellular protein modification process)//GO:0000226(microtubule cytoskeleton organization)
-	ENSSSCG00000008106	protein_coding	-	chr3:44509679-44605014	15.3912	0.328814	46.8082	5.54869	0.22335	0.529408	up
-	ENSSSCG00000008121	protein_coding	+	chr3:45847567-45888312	71.9873	17.2915	4.16316	2.05768	0.05655	0.36992	up
CCDC138	ENSSSCG00000008135	protein_coding	+	chr3:47470709-47601379	5.3536	1.48866	3.59627	1.8465	0.52465	0.747265	up	100511190	-	Ensembl:ENSSSCG00000008135	3	-	coiled-coil domain containing 138
FHL2	ENSSSCG00000008147	protein_coding	+	chr3:49400981-49465449	26.8756	6.85512	3.92051	1.97104	0.38285	0.679591	up	100513532	-	-	3	-	four and a half LIM domains 2	ssc04380(Osteoclast differentiation)	GO:0005634(nucleus)//GO:0015629(actin cytoskeleton)//GO:0005925(focal adhesion)	GO:0008270(zinc ion binding)//GO:0008134(transcription factor binding)//GO:0042802(identical protein binding)	GO:0000122(negative regulation of transcription from RNA polymerase II promoter)//GO:0055015(ventricular cardiac muscle cell development)//GO:0001649(osteoblast differentiation)//GO:0009725(response to hormone)//GO:0043066(negative regulation of apoptotic process)//GO:0060347(heart trabecula formation)//GO:0055014(atrial cardiac muscle cell development)
TMEM182	ENSSSCG00000008150	protein_coding	-	chr3:51430764-51492695	8.66437	3.93662	2.20097	1.13814	0.55325	0.761641	up	100515134	-	-	3	-	transmembrane protein 182		GO:0016021(integral component of membrane)
TXNDC9	ENSSSCG00000008181	protein_coding	+	chr3:54931838-54944381	2.4691	0.875047	2.82167	1.49655	1	1	up	100520954	-	Ensembl:ENSSSCG00000008181	3	-	thioredoxin domain containing 9		GO:0005813(centrosome)//GO:0030496(midbody)//GO:0005634(nucleus)//GO:0005737(cytoplasm)	GO:0008479(queuine tRNA-ribosyltransferase activity)	GO:0045454(cell redox homeostasis)//GO:0008616(queuosine biosynthetic process)
COX5B	ENSSSCG00000008195	protein_coding	-	chr3:56629271-56632180	14.7392	6.36701	2.31493	1.21097	0.42285	0.706602	up	492822	-	Ensembl:ENSSSCG00000008195	3	-	mitochondrial cytochrome c oxidase subunit Vb	ssc00190(Oxidative phosphorylation)//	GO:0005743(mitochondrial inner membrane)	GO:0004129(cytochrome-c oxidase activity)//GO:0046872(metal ion binding)	GO:1902600(hydrogen ion transmembrane transport)
FAM178B	ENSSSCG00000008196	protein_coding	+	chr3:56660428-56746060	11.1556	2.53595	4.39898	2.13717	0.4043	0.694275	up	100511445	-	Ensembl:ENSSSCG00000008196	3	-	family with sequence similarity 178, member B
ANKRD23	ENSSSCG00000008200	protein_coding	+	chr3:56762381-56782655	34.8823	2.08749e-08	1.67104e+09	30.6381	0.23295	0.535545	up	100525457	-	-	3	-	ankyrin repeat domain 23		GO:0005654(nucleoplasm)//GO:0015629(actin cytoskeleton)//GO:0005737(cytoplasm)	GO:0031432(titin binding)
TEX37	ENSSSCG00000008209	protein_coding	-	chr3:57524639-57528514	23.3731	6.38962	3.65799	1.87105	0.4379	0.714727	up	100513533	-	Ensembl:ENSSSCG00000008209|Vega:OTTSUSG00000001779	3	-	testis expressed 37
-	ENSSSCG00000008211	protein_coding	-	chr3:57799028-57823413	23.7779	9.2026	2.58383	1.36951	0.53965	0.753451	up
ST3GAL5	ENSSSCG00000008227	protein_coding	+	chr3:58862965-58919551	7.59389	1.31703	5.76592	2.52755	0.3178	0.61638	up	100625751	-	Ensembl:ENSSSCG00000008227	3	-	ST3 beta-galactoside alpha-2,3-sialyltransferase 5	ssc00604(Glycosphingolipid biosynthesis - ganglio series)//	GO:0016021(integral component of membrane)//GO:0005794(Golgi apparatus)	GO:0047291(lactosylceramide alpha-2,3-sialyltransferase activity)//GO:0003836(beta-galactoside (CMP) alpha-2,3-sialyltransferase activity)	GO:0001574(ganglioside biosynthetic process)//GO:0018279(protein N-linked glycosylation via asparagine)//GO:0097503(sialylation)//GO:0009311(oligosaccharide metabolic process)
ATOH8	ENSSSCG00000008230	protein_coding	-	chr3:58964548-59001145	5.84525	0.74139	7.88418	2.97896	0.3356	0.636611	up	100523367	-	-	3	-	atonal bHLH transcription factor 8		GO:0005634(nucleus)//GO:0005737(cytoplasm)	GO:0070888(E-box binding)//GO:0033613(activating transcription factor binding)//GO:0046983(protein dimerization activity)//GO:0003700(transcription factor activity, sequence-specific DNA binding)	GO:0010595(positive regulation of endothelial cell migration)//GO:0060395(SMAD protein signal transduction)//GO:0030154(cell differentiation)//GO:0001937(negative regulation of endothelial cell proliferation)//GO:0001704(formation of primary germ layer)//GO:0035148(tube formation)//GO:0045892(negative regulation of transcription, DNA-templated)//GO:0051450(myoblast proliferation)//GO:0045603(posi…
RNF181	ENSSSCG00000008232	protein_coding	-	chr3:59166856-59174215	40.2194	18.5719	2.1656	1.11477	0.2645	0.56337	up	100628060	-	-	3	-	ring finger protein 181
SH2D6	ENSSSCG00000008240	protein_coding	-	chr3:59317023-59324184	145.691	45.5733	3.19685	1.67665	0.0771	0.36992	up	100520186	-	-	3	-	SH2 domain containing 6		GO:0005622(intracellular)		GO:0006955(immune response)//GO:0035556(intracellular signal transduction)//GO:0007169(transmembrane receptor protein tyrosine kinase signaling pathway)
TMSB10	ENSSSCG00000008245	protein_coding	-	chr3:59776235-59777257	32.7608	3.2181	10.1802	3.34769	0.29905	0.600241	up	100037998	-	Ensembl:ENSSSCG00000008245	3	-	thymosin beta 10		GO:0005856(cytoskeleton)//GO:0005737(cytoplasm)	GO:0003785(actin monomer binding)	GO:0007015(actin filament organization)
AUP1	ENSSSCG00000008268	protein_coding	+	chr3:68498182-68523074	11.1215	1.18976	9.34769	3.22461	0.2909	0.592238	up	100518187	-	Ensembl:ENSSSCG00000008268	3	-	ancient ubiquitous protein 1		GO:0030176(integral component of endoplasmic reticulum membrane)//GO:0000839(Hrd1p ubiquitin ligase ERAD-L complex)//GO:0070062(extracellular exosome)	GO:0043130(ubiquitin binding)//GO:0016746(transferase activity, transferring acyl groups)//GO:0097027(ubiquitin-protein transferase activator activity)	GO:0050790(regulation of catalytic activity)//GO:0030970(retrograde protein transport, ER to cytosol)//GO:0030433(ER-associated ubiquitin-dependent protein catabolic process)
WDR54	ENSSSCG00000008282	protein_coding	-	chr3:68598235-68630951	14.532	2.76927	5.24761	2.39166	0.36535	0.666161	up	100513590	-	Ensembl:ENSSSCG00000008282	3	-	WD repeat domain 54
-	ENSSSCG00000008317	protein_coding	+	chr3:71540379-71554978	8.82947	3.99897	2.20794	1.1427	0.37145	0.671158	up
C2orf42	ENSSSCG00000008332	protein_coding	+	chr3:72289391-72320499	16.5625	7.17159	2.30945	1.20755	0.4157	0.702652	up
SPRED2	ENSSSCG00000008357	protein_coding	+	chr3:76523588-76649647	21.2225	5.1727	4.10277	2.0366	0.32125	0.620561	up	100518067	-	Ensembl:ENSSSCG00000008357	3	-	sprouty-related, EVH1 domain containing 2		GO:0005654(nucleoplasm)//GO:0005886(plasma membrane)//GO:0031410(cytoplasmic vesicle)	GO:0019901(protein kinase binding)//GO:0005173(stem cell factor receptor binding)//GO:0030291(protein serine/threonine kinase inhibitor activity)	GO:0043517(positive regulation of DNA damage response, signal transduction by p53 class mediator)//GO:0010801(negative regulation of peptidyl-threonine phosphorylation)//GO:0000188(inactivation of MAPK activity)//GO:0007275(multicellular organism development)//GO:0090311(regulation of protein deacetylation)
FAM161A	ENSSSCG00000008378	protein_coding	+	chr3:79950143-80065250	38.1953	15.036	2.54027	1.34498	0.23765	0.54009	up	100521720	-	Ensembl:ENSSSCG00000008378	3	-	family with sequence similarity 161, member A		GO:0005813(centrosome)//GO:0036064(ciliary basal body)//GO:0032391(photoreceptor connecting cilium)		GO:0042384(cilium assembly)
C2orf74	ENSSSCG00000008384	protein_coding	-	chr3:80625898-80648230	27.2879	9.5298	2.86342	1.51774	0.56405	0.767841	up
CCDC85A	ENSSSCG00000008396	protein_coding	-	chr3:84958387-85165587	38.3145	16.5431	2.31604	1.21166	0.3518	0.653002	up	100511688	-	-	3	-	coiled-coil domain containing 85A
CLHC1	ENSSSCG00000008402	protein_coding	+	chr3:85996667-86046897	1.18844	0.483889	2.45602	1.29632	1	1	up	100628091	-	Ensembl:ENSSSCG00000008402	3	-	clathrin heavy chain linker domain containing 1
STPG4	ENSSSCG00000008432	protein_coding	+	chr3:93392508-93437858	40.9972	0.609989	67.2098	6.0706	0.24525	0.545497	up
TTC7A	ENSSSCG00000008434	protein_coding	-	chr3:93457624-93593106	438.2	218.17	2.00852	1.00613	0.34545	0.644803	up	100522733	-	Ensembl:ENSSSCG00000008434	3	-	tetratricopeptide repeat domain 7A		GO:0005623(cell)		GO:0030097(hemopoiesis)//GO:0006879(cellular iron ion homeostasis)
-	ENSSSCG00000008440	protein_coding	+	chr3:93925886-94012662	4.21449	1.42275	2.9622	1.56667	0.5077	0.73917	up
EPAS1	ENSSSCG00000008443	protein_coding	-	chr3:94167751-94253662	4.2473	2.05883	2.06297	1.04472	0.50745	0.73917	up	100037272	EPAS|EPAS-1	Ensembl:ENSSSCG00000008443	3	3|3	endothelial PAS domain protein 1	ssc05200(Pathways in cancer)//ssc05211(Renal cell carcinoma)	GO:0005667(transcription factor complex)//GO:0016607(nuclear speck)//GO:0005737(cytoplasm)	GO:0035035(histone acetyltransferase binding)//GO:0000981(RNA polymerase II transcription factor activity, sequence-specific DNA binding)//GO:0046982(protein heterodimerization activity)//GO:0008134(transcription factor binding)//GO:0043565(sequence-specific DNA binding)//GO:0001077(transcriptional activator activity, RNA polymerase II core promoter proximal region sequence-specific binding)	GO:0030218(erythrocyte differentiation)//GO:0006366(transcription from RNA polymerase II promoter)//GO:0001666(response to hypoxia)//GO:0002027(regulation of heart rate)//GO:0007005(mitochondrion organization)//GO:0001974(blood vessel remodeling)//GO:0043619(regulation of transcription from RNA polymerase II promoter in response to oxidative stress)//GO:0007601(visual perception)//GO:0043129(surf…
GPATCH11	ENSSSCG00000008497	protein_coding	-	chr3:103041220-103112030	5.47548	0.82098	6.66946	2.73757	0.3161	0.61545	up	100523901	-	-	3	-	G patch domain containing 11			GO:0003676(nucleic acid binding)
RASGRP3	ENSSSCG00000008509	protein_coding	-	chr3:106098112-106213752	4.15564	1.61448	2.57398	1.364	0.4869	0.733991	up	100511446	-	-	3	-	RAS guanyl releasing protein 3 (calcium and DAG-regulated)	ssc04010(MAPK signaling pathway)//ssc04014(Ras signaling pathway)//ssc04015(Rap1 signaling pathway)//ssc04662(B cell receptor signaling pathway)//ssc05200(Pathways in cancer)	GO:0048471(perinuclear region of cytoplasm)//GO:0032045(guanyl-nucleotide exchange factor complex)	GO:0019900(kinase binding)//GO:0017016(Ras GTPase binding)//GO:0005088(Ras guanyl-nucleotide exchange factor activity)//GO:0005096(GTPase activator activity)//GO:0005509(calcium ion binding)	GO:0007265(Ras protein signal transduction)//GO:0043547(positive regulation of GTPase activity)
LTBP1	ENSSSCG00000008510	protein_coding	-	chr3:106300750-106724923	4.94985	0.840072	5.89217	2.5588	0.26215	0.560838	up
YPEL5	ENSSSCG00000008529	protein_coding	-	chr3:109178093-109196645	9.99398	3.13698	3.18585	1.67168	0.40875	0.698298	up	100620823	-	Ensembl:ENSSSCG00000008529	3	-	yippee-like 5
WDR43	ENSSSCG00000008536	protein_coding	-	chr3:110316872-110365092	3.33239	1.11265	2.99499	1.58255	0.4736	0.73124	up	100519832	-	Ensembl:ENSSSCG00000008536	3	-	WD repeat domain 43	ssc03008(Ribosome biogenesis in eukaryotes)
CGREF1	ENSSSCG00000008555	protein_coding	+	chr3:111991256-112020208	36.3693	5.69362	6.38772	2.6753	0.15215	0.425355	up	100522927	-	Ensembl:ENSSSCG00000008555	3	-	cell growth regulator with EF-hand domain 1			GO:0005509(calcium ion binding)
CENPO	ENSSSCG00000008579	protein_coding	-	chr3:113876338-113985479	8.66155	3.42799	2.52671	1.33726	0.52515	0.747265	up	100514574	-	-	3	-	centromere protein O		GO:0000776(kinetochore)		GO:0034508(centromere complex assembly)
YWHAQ	ENSSSCG00000008638	protein_coding	+	chr3:126738802-126773220	36.2928	11.728	3.09455	1.62973	0.20305	0.511968	up	100048964	-	-	3	3|3	tyrosine 3-monooxygenase/tryptophan 5-monooxygenase activation protein, theta	ssc04110(Cell cycle)//ssc04114(Oocyte meiosis)//ssc04151(PI3K-Akt signaling pathway)//ssc04390(Hippo signaling pathway)//ssc05161(Hepatitis B)//ssc05169(Epstein-Barr virus infection)//ssc05203(Viral carcinogenesis)	GO:0016020(membrane)//GO:0043234(protein complex)//GO:0005925(focal adhesion)//GO:0005737(cytoplasm)//GO:0070062(extracellular exosome)	GO:0047485(protein N-terminus binding)//GO:0019904(protein domain specific binding)	GO:0021762(substantia nigra development)//GO:0045892(negative regulation of transcription, DNA-templated)
-	ENSSSCG00000008677	protein_coding	+	chr8:825338-837322	8.56176	4.14426	2.06593	1.04679	0.59655	0.786622	up
TMEM129	ENSSSCG00000008678	protein_coding	-	chr8:818587-825182	4.15261	1.84336	2.25274	1.17168	0.56305	0.767134	up	100513413	-	Ensembl:ENSSSCG00000008678	8	-	transmembrane protein 129, E3 ubiquitin protein ligase		GO:0005783(endoplasmic reticulum)//GO:0016021(integral component of membrane)	GO:1904264(ubiquitin protein ligase activity involved in ERAD pathway)	GO:0000209(protein polyubiquitination)//GO:0030970(retrograde protein transport, ER to cytosol)//GO:0030433(ER-associated ubiquitin-dependent protein catabolic process)
LRPAP1	ENSSSCG00000008701	protein_coding	-	chr8:2117898-2145721	65.7783	22.8039	2.88452	1.52833	0.1702	0.462467	up	399654	LREAP1	Ensembl:ENSSSCG00000008701	8	8|8	low density lipoprotein receptor-related protein associated protein 1		GO:0005783(endoplasmic reticulum)//GO:0005886(plasma membrane)//GO:0005576(extracellular region)	GO:0048019(receptor antagonist activity)//GO:0008201(heparin binding)//GO:0050750(low-density lipoprotein particle receptor binding)//GO:0070326(very-low-density lipoprotein particle receptor binding)	GO:0032091(negative regulation of protein binding)//GO:1900116(extracellular negative regulation of signal transduction)//GO:1900222(negative regulation of beta-amyloid clearance)//GO:0010916(negative regulation of very-low-density lipoprotein particle clearance)
CYTL1	ENSSSCG00000008725	protein_coding	+	chr8:5455612-5460962	22.8518	1.1055	20.6709	4.36953	0.2381	0.54009	up	100624008	-	-	8	-	cytokine-like 1				GO:0048839(inner ear development)//GO:1990079(cartilage homeostasis)//GO:0045944(positive regulation of transcription from RNA polymerase II promoter)//GO:0050650(chondroitin sulfate proteoglycan biosynthetic process)//GO:0002062(chondrocyte differentiation)//GO:0051091(positive regulation of sequence-specific DNA binding transcription factor activity)
RELL1	ENSSSCG00000008772	protein_coding	-	chr8:29118511-29190567	1.92028	0.86721	2.21431	1.14686	1	1	up	100522085	-	Ensembl:ENSSSCG00000008772	8	-	RELT-like 1		GO:0005886(plasma membrane)//GO:0015630(microtubule cytoskeleton)//GO:0016021(integral component of membrane)
WDR19	ENSSSCG00000008789	protein_coding	+	chr8:30463780-30635896	10.5802	4.6968	2.25265	1.17162	0.50295	0.737909	up	100525651	-	Ensembl:ENSSSCG00000008789	8	-	WD repeat domain 19		GO:0030991(intraciliary transport particle A)//GO:0005654(nucleoplasm)//GO:0005929(cilium)		GO:0042384(cilium assembly)//GO:0035721(intraciliary retrograde transport)
RHOH	ENSSSCG00000008794	protein_coding	+	chr8:31323263-31372065	10.0375	3.69074	2.71965	1.44342	0.4766	0.731881	up	100513215	-	-	8	-	ras homolog family member H	ssc04670(Leukocyte transendothelial migration)	GO:0001772(immunological synapse)//GO:0005737(cytoplasm)	GO:0019210(kinase inhibitor activity)//GO:0005525(GTP binding)	GO:0045576(mast cell activation)//GO:0043124(negative regulation of I-kappaB kinase/NF-kappaB signaling)//GO:0042326(negative regulation of phosphorylation)//GO:0007264(small GTPase mediated signal transduction)//GO:0030217(T cell differentiation)
SLAIN2	ENSSSCG00000008821	protein_coding	+	chr8:38241500-38321142	33.9391	15.0936	2.24857	1.16901	0.2278	0.532489	up	100519161	-	Ensembl:ENSSSCG00000008821	8	-	SLAIN motif family, member 2		GO:0005654(nucleoplasm)//GO:0035371(microtubule plus-end)//GO:0005813(centrosome)//GO:0005737(cytoplasm)//GO:0005730(nucleolus)		GO:0031116(positive regulation of microtubule polymerization)//GO:0031122(cytoplasmic microtubule organization)//GO:0007020(microtubule nucleation)
ZAR1	ENSSSCG00000008824	protein_coding	+	chr8:38386642-38391611	29.9629	3.49648	8.56943	3.0992	0.29495	0.596256	up	574050	-	Ensembl:ENSSSCG00000008824	8	-	zygote arrest 1		GO:0005737(cytoplasm)
SPATA18	ENSSSCG00000008834	protein_coding	+	chr8:39148873-39203956	461.754	219.131	2.1072	1.07533	0.2502	0.549889	up	100415808	MIEAP	Ensembl:ENSSSCG00000008834	8	-	spermatogenesis associated 18		GO:0043231(intracellular membrane-bounded organelle)//GO:0005741(mitochondrial outer membrane)//GO:0005737(cytoplasm)		GO:0033554(cellular response to stress)//GO:0035694(mitochondrial protein catabolic process)//GO:0035695(mitophagy by induced vacuole formation)//GO:0006974(cellular response to DNA damage stimulus)
NPY5R	ENSSSCG00000008889	protein_coding	+	chr8:52174433-52183341	5.51615	1.04231	5.29225	2.40388	0.3428	0.643018	up	100517770	NPY5-R|NPYR5|NPYY5-R	-	8	-	neuropeptide Y receptor Y5	ssc04080(Neuroactive ligand-receptor interaction)	GO:0043005(neuron projection)//GO:0005887(integral component of plasma membrane)	GO:0004930(G-protein coupled receptor activity)//GO:0001602(pancreatic polypeptide receptor activity)//GO:0001601(peptide YY receptor activity)	GO:0003151(outflow tract morphogenesis)//GO:0007268(synaptic transmission)//GO:0007631(feeding behavior)//GO:0007218(neuropeptide signaling pathway)//GO:0003214(cardiac left ventricle morphogenesis)//GO:0007166(cell surface receptor signaling pathway)
SRP72	ENSSSCG00000008900	protein_coding	+	chr8:55650605-55760635	45.087	11.5728	3.89594	1.96197	0.09195	0.36992	up	100520920	-	Ensembl:ENSSSCG00000008900	8	-	signal recognition particle 72kDa	ssc03060(Protein export)	GO:0005783(endoplasmic reticulum)//GO:0005730(nucleolus)//GO:0005786(signal recognition particle, endoplasmic reticulum targeting)//GO:0005886(plasma membrane)	GO:0005047(signal recognition particle binding)//GO:0044822(poly(A) RNA binding)	GO:0006614(SRP-dependent cotranslational protein targeting to membrane)//GO:0042493(response to drug)
PDCL2	ENSSSCG00000008908	protein_coding	-	chr8:54917972-54946000	13.0027	5.09316	2.55296	1.35217	0.49435	0.736333	up	100523453	-	Ensembl:ENSSSCG00000008908	8	-	phosducin-like 2		GO:0005737(cytoplasm)	GO:0008479(queuine tRNA-ribosyltransferase activity)	GO:0008616(queuosine biosynthetic process)
RCHY1	ENSSSCG00000008969	protein_coding	-	chr8:71160793-71181809	15.6926	1.42121	11.0418	3.4649	0.2286	0.533085	up	100038006	-	-	8	-	ring finger and CHY zinc finger domain containing 1, E3 ubiquitin protein ligase	ssc04115(p53 signaling pathway)//ssc04120(Ubiquitin mediated proteolysis)//ssc05162(Measles)	GO:0005634(nucleus)//GO:0005737(cytoplasm)//GO:0000151(ubiquitin ligase complex)	GO:0008270(zinc ion binding)//GO:0002039(p53 binding)//GO:0042803(protein homodimerization activity)	GO:0031398(positive regulation of protein ubiquitination)//GO:0042787(protein ubiquitination involved in ubiquitin-dependent protein catabolic process)//GO:0032436(positive regulation of proteasomal ubiquitin-dependent protein catabolic process)//GO:0051865(protein autoubiquitination)
CNOT6L	ENSSSCG00000008989	protein_coding	-	chr8:73194477-73305308	15.4097	6.72431	2.29164	1.19638	0.44195	0.717308	up	100512848	-	Ensembl:ENSSSCG00000008989	8	-	CCR4-NOT transcription complex, subunit 6-like	ssc03018(RNA degradation)	GO:0030014(CCR4-NOT complex)//GO:0005634(nucleus)//GO:0005737(cytoplasm)	GO:0004535(poly(A)-specific ribonuclease activity)	GO:0000288(nuclear-transcribed mRNA catabolic process, deadenylation-dependent decay)//GO:0061157(mRNA destabilization)//GO:0008284(positive regulation of cell proliferation)//GO:0090503(RNA phosphodiester bond hydrolysis, exonucleolytic)//GO:0010606(positive regulation of cytoplasmic mRNA processing body assembly)
FHDC1	ENSSSCG00000009011	protein_coding	-	chr8:76105169-76149724	6.89056	3.12109	2.20774	1.14257	0.43975	0.716044	up	100627497	-	Ensembl:ENSSSCG00000009011	8	-	FH2 domain containing 1
OTUD4	ENSSSCG00000009042	protein_coding	+	chr8:83240173-83288234	10.2962	4.51468	2.28061	1.18942	0.4328	0.712834	up	100524693	-	Ensembl:ENSSSCG00000009042	8	-	OTU deubiquitinase 4		GO:0016021(integral component of membrane)	GO:0044822(poly(A) RNA binding)//GO:0004843(thiol-dependent ubiquitin-specific protease activity)	GO:0071108(protein K48-linked deubiquitination)
INPP4B	ENSSSCG00000009050	protein_coding	+	chr8:85144636-85516219	5.80524	1.54088	3.76748	1.9136	0.3713	0.671103	up	100511393	-	Ensembl:ENSSSCG00000009050	8	-	inositol polyphosphate-4-phosphatase type II B	ssc00562(Inositol phosphate metabolism)//	GO:0005623(cell)	GO:0008289(lipid binding)//GO:0034594(phosphatidylinositol trisphosphate phosphatase activity)//GO:0034593(phosphatidylinositol bisphosphate phosphatase activity)	GO:0006874(cellular calcium ion homeostasis)//GO:0016311(dephosphorylation)//GO:0045671(negative regulation of osteoclast differentiation)//GO:0046822(regulation of nucleocytoplasmic transport)//GO:0046850(regulation of bone remodeling)//GO:0051896(regulation of protein kinase B signaling)
ABHD18	ENSSSCG00000009074	protein_coding	-	chr8:96890146-96916015	6.00714	0.230016	26.1161	4.70687	0.11	0.36992	up
EXOSC9	ENSSSCG00000009096	protein_coding	-	chr8:102213137-102303842	11.8311	1.56103	7.57901	2.92201	0.2295	0.533767	up	100521809	-	Ensembl:ENSSSCG00000009096	8	-	exosome component 9	ssc03018(RNA degradation)	GO:0070062(extracellular exosome)//GO:0000176(nuclear exosome (RNase complex))//GO:0000177(cytoplasmic exosome (RNase complex))//GO:0000228(nuclear chromosome)//GO:0045111(intermediate filament cytoskeleton)//GO:0005730(nucleolus)//GO:0005654(nucleoplasm)	GO:0044822(poly(A) RNA binding)//GO:0017091(AU-rich element binding)	GO:0034475(U4 snRNA 3'-end processing)//GO:0034473(U1 snRNA 3'-end processing)//GO:0071028(nuclear mRNA surveillance)//GO:0030307(positive regulation of cell growth)//GO:0071042(nuclear polyadenylation-dependent mRNA catabolic process)//GO:0034427(nuclear-transcribed mRNA catabolic process, exonucleolytic, 3'-5')//GO:0071038(nuclear polyadenylation-dependent tRNA catabolic process)//GO:0000467(ex…
TNIP3	ENSSSCG00000009100	protein_coding	+	chr8:102957351-102995268	15.2067	4.94536	3.07494	1.62056	0.42875	0.71068	up
LRIT3	ENSSSCG00000009135	protein_coding	-	chr8:112360249-112376211	10.0863	4.03952	2.4969	1.32014	0.25535	0.555175	up	100516451	-	Ensembl:ENSSSCG00000009135	8	-	leucine-rich repeat, immunoglobulin-like and transmembrane domains 3		GO:0016021(integral component of membrane)		GO:0040036(regulation of fibroblast growth factor receptor signaling pathway)//GO:0007601(visual perception)
PLA2G12A	ENSSSCG00000009139	protein_coding	+	chr8:112483321-112534359	21.0394	4.73442e-05	444400	18.7615	0.231	0.53478	up	100517106	-	Ensembl:ENSSSCG00000009139	8	-	phospholipase A2, group XIIA	ssc00564(Glycerophospholipid metabolism)//ssc00565(Ether lipid metabolism)//ssc00590(Arachidonic acid metabolism)//ssc00591(Linoleic acid metabolism)//ssc00592(alpha-Linolenic acid metabolism)//	GO:0005783(endoplasmic reticulum)//GO:0005794(Golgi apparatus)//GO:0005576(extracellular region)	GO:0004623(phospholipase A2 activity)//GO:0005509(calcium ion binding)	GO:0016042(lipid catabolic process)//GO:0006644(phospholipid metabolic process)
LEF1	ENSSSCG00000009148	protein_coding	+	chr8:113824510-113946000	48.849	16.4728	2.96543	1.56824	0.1444	0.40773	up	100170126	-	Ensembl:ENSSSCG00000009148	8	-	lymphoid enhancer-binding factor 1	ssc04310(Wnt signaling pathway)//ssc04390(Hippo signaling pathway)//ssc04520(Adherens junction)//ssc04916(Melanogenesis)//ssc05200(Pathways in cancer)//ssc05210(Colorectal cancer)//ssc05213(Endometrial cancer)//ssc05215(Prostate cancer)//ssc05216(Thyroid cancer)//ssc05217(Basal cell carcinoma)//ssc05221(Acute myeloid leukemia)//ssc05412(Arrhythmogenic right ventricular cardiomyopathy (ARVC))	GO:0032993(protein-DNA complex)//GO:0005667(transcription factor complex)//GO:0005737(cytoplasm)	GO:0000978(RNA polymerase II core promoter proximal region sequence-specific DNA binding)//GO:0043027(cysteine-type endopeptidase inhibitor activity involved in apoptotic process)//GO:0008013(beta-catenin binding)//GO:0030284(estrogen receptor activity)//GO:0042393(histone binding)//GO:0070016(armadillo repeat domain binding)//GO:0003682(chromatin binding)//GO:0035326(enhancer binding)//GO:003033…	GO:0045063(T-helper 1 cell differentiation)//GO:0060021(palate development)//GO:0030326(embryonic limb morphogenesis)//GO:0060325(face morphogenesis)//GO:0071866(negative regulation of apoptotic process in bone marrow)//GO:0032714(negative regulation of interleukin-5 production)//GO:0001837(epithelial to mesenchymal transition)//GO:0001756(somitogenesis)//GO:0021873(forebrain neuroblast division)…
SGMS2	ENSSSCG00000009152	protein_coding	-	chr8:114053660-114146000	4.42132	2.06627	2.13976	1.09745	0.5249	0.747265	up	100518796	-	Ensembl:ENSSSCG00000009152	8	-	sphingomyelin synthase 2	ssc00600(Sphingolipid metabolism)//	GO:0030173(integral component of Golgi membrane)//GO:0005887(integral component of plasma membrane)	GO:0047493(ceramide cholinephosphotransferase activity)	GO:0006686(sphingomyelin biosynthetic process)
-	ENSSSCG00000009162	protein_coding	+	chr8:117996842-118128281	23.7549	7.81463	3.03981	1.60398	0.3119	0.612118	up
H2AFZ	ENSSSCG00000009178	protein_coding	+	chr8:120563936-120567333	5.56458	1.74903	3.18153	1.66972	0.46135	0.727015	up	100141311	H2A.Z|H2A.Z-1	-	8	-	H2A histone family, member Z	ssc05034(Alcoholism)//ssc05322(Systemic lupus erythematosus)	GO:0070062(extracellular exosome)//GO:0000786(nucleosome)//GO:0005719(nuclear euchromatin)//GO:0005720(nuclear heterochromatin)//GO:0000790(nuclear chromatin)	GO:0046982(protein heterodimerization activity)//GO:0031492(nucleosomal DNA binding)//GO:0000979(RNA polymerase II core promoter sequence-specific DNA binding)//GO:0000978(RNA polymerase II core promoter proximal region sequence-specific DNA binding)//GO:0000980(RNA polymerase II distal enhancer sequence-specific DNA binding)//GO:0003677(DNA binding)	GO:0071392(cellular response to estradiol stimulus)//GO:0045944(positive regulation of transcription from RNA polymerase II promoter)//GO:0006342(chromatin silencing)
MTTP	ENSSSCG00000009179	protein_coding	-	chr8:120820658-120879388	2.35431	0.0703899	33.4467	5.06379	1	1	up	397381	MTP	Ensembl:ENSSSCG00000009179	8	8|8	microsomal triglyceride transfer protein	ssc04975(Fat digestion and absorption)	GO:0005783(endoplasmic reticulum)	GO:0008289(lipid binding)//GO:0046982(protein heterodimerization activity)//GO:0005548(phospholipid transporter activity)//GO:0005319(lipid transporter activity)	GO:0006869(lipid transport)//GO:0034377(plasma lipoprotein particle assembly)//GO:0034197(triglyceride transport)//GO:0015914(phospholipid transport)
-	ENSSSCG00000009213	protein_coding	+	chr8:130775506-131058940	9.82329	0.392856	25.0047	4.64413	0.1715	0.464946	up
IBSP	ENSSSCG00000009219	protein_coding	-	chr8:131208276-131222050	5.60901	1.74238	3.21915	1.68668	0.4283	0.710548	up	397137	-	Ensembl:ENSSSCG00000009219|Vega:OTTSUSG00000000916	8	-	integrin-binding sialoprotein	ssc04151(PI3K-Akt signaling pathway)//ssc04510(Focal adhesion)//ssc04512(ECM-receptor interaction)	GO:0031988(membrane-bounded vesicle)//GO:0016020(membrane)//GO:0005576(extracellular region)//GO:0005615(extracellular space)//GO:0031012(extracellular matrix)		GO:0071363(cellular response to growth factor stimulus)//GO:0030198(extracellular matrix organization)//GO:0007155(cell adhesion)//GO:0031214(biomineral tissue development)//GO:0001503(ossification)//GO:0001649(osteoblast differentiation)//GO:0030282(bone mineralization)
HELQ	ENSSSCG00000009236	protein_coding	+	chr8:135002307-135061116	7.7129	1.71315	4.50217	2.17062	0.3451	0.644684	up	100524635	-	Ensembl:ENSSSCG00000009236	8	-	helicase, POLQ-like		GO:0005654(nucleoplasm)//GO:0005730(nucleolus)	GO:0005524(ATP binding)//GO:0003676(nucleic acid binding)//GO:0004386(helicase activity)	GO:0000724(double-strand break repair via homologous recombination)
-	ENSSSCG00000009241	protein_coding	-	chr8:135250804-135315003	15.6162	7.73844	2.01799	1.01292	0.59385	0.785288	up
PAQR3	ENSSSCG00000009259	protein_coding	+	chr8:138646619-138669467	34.7409	6.01657	5.7742	2.52962	0.3297	0.629529	up	100514591	-	Ensembl:ENSSSCG00000009259	8	-	progestin and adipoQ receptor family member III		GO:0016021(integral component of membrane)//GO:0005794(Golgi apparatus)	GO:0004872(receptor activity)	GO:0010977(negative regulation of neuron projection development)//GO:0033137(negative regulation of peptidyl-serine phosphorylation)//GO:0034067(protein localization to Golgi apparatus)//GO:0043407(negative regulation of MAP kinase activity)
CRYL1	ENSSSCG00000009268	protein_coding	-	chr11:845146-931649	12.2384	3.71737	3.29224	1.71907	0.4167	0.702856	up	396914	CRY|GulDH	-	11	11|11	crystallin, lambda 1	ssc00040(Pentose and glucuronate interconversions)//	GO:0005730(nucleolus)//GO:0005886(plasma membrane)//GO:0070062(extracellular exosome)//GO:0005794(Golgi apparatus)//GO:0005829(cytosol)	GO:0070403(NAD+ binding)//GO:0050104(L-gulonate 3-dehydrogenase activity)//GO:0042803(protein homodimerization activity)//GO:0003857(3-hydroxyacyl-CoA dehydrogenase activity)	GO:0055114(oxidation-reduction process)//GO:0006631(fatty acid metabolic process)
WASF3	ENSSSCG00000009300	protein_coding	+	chr11:4322892-4363618	43.2556	14.3486	3.01463	1.59198	0.1765	0.474211	up	100155782	-	-	11	11|11	WAS protein family, member 3	ssc04520(Adherens junction)//ssc04666(Fc gamma R-mediated phagocytosis)//ssc05231(Choline metabolism in cancer)	GO:0070062(extracellular exosome)//GO:0005856(cytoskeleton)//GO:0030027(lamellipodium)	GO:0003779(actin binding)	GO:0030036(actin cytoskeleton organization)//GO:0008360(regulation of cell shape)//GO:0030032(lamellipodium assembly)//GO:0014003(oligodendrocyte development)//GO:0031643(positive regulation of myelination)
ALOX5AP	ENSSSCG00000009330	protein_coding	+	chr11:7409436-7441399	16.7954	5.76421	2.91374	1.54287	0.47345	0.731182	up	397392	FLAP	Ensembl:ENSSSCG00000009330	11	11|11	arachidonate 5-lipoxygenase-activating protein		GO:0031965(nuclear membrane)//GO:0016021(integral component of membrane)//GO:0005634(nucleus)//GO:0005789(endoplasmic reticulum membrane)//GO:0005635(nuclear envelope)	GO:0050544(arachidonic acid binding)//GO:0004602(glutathione peroxidase activity)//GO:0008047(enzyme activator activity)//GO:0004464(leukotriene-C4 synthase activity)//GO:0004364(glutathione transferase activity)	GO:0006691(leukotriene metabolic process)//GO:0019370(leukotriene biosynthetic process)//GO:0002540(leukotriene production involved in inflammatory response)//GO:0043085(positive regulation of catalytic activity)
SMAD9	ENSSSCG00000009357	protein_coding	-	chr11:12701510-12765790	19.272	5.72515	3.3662	1.75112	0.2978	0.599665	up	100153584	-	-	11	11|11	SMAD family member 9	ssc04350(TGF-beta signaling pathway)//ssc04550(Signaling pathways regulating pluripotency of stem cells)
STOML3	ENSSSCG00000009366	protein_coding	-	chr11:13959864-14183851	5.92816	2.59641	2.28322	1.19107	0.42405	0.706799	up	100525123	-	Ensembl:ENSSSCG00000009366	11	-	stomatin (EPB72)-like 3		GO:0016021(integral component of membrane)//GO:0005929(cilium)//GO:0045121(membrane raft)		GO:0007165(signal transduction)
NEK5	ENSSSCG00000009380	protein_coding	+	chr11:15803653-15842871	12.6607	4.19977	3.01461	1.59197	0.30885	0.609751	up	100156672	-	-	11	11|11	NIMA-related kinase 5			GO:0005524(ATP binding)//GO:0004674(protein serine/threonine kinase activity)	GO:0051155(positive regulation of striated muscle cell differentiation)//GO:0006468(protein phosphorylation)//GO:2001056(positive regulation of cysteine-type endopeptidase activity)
ITM2B	ENSSSCG00000009403	protein_coding	-	chr11:19330371-19377699	3.47649	1.63423	2.12729	1.08902	0.3047	0.605548	up	595120	Bri|imBRI2	Ensembl:ENSSSCG00000009403	11	-	integral membrane protein 2B		GO:0005886(plasma membrane)//GO:0070062(extracellular exosome)//GO:0010008(endosome membrane)//GO:0030660(Golgi-associated vesicle membrane)//GO:0031301(integral component of organelle membrane)//GO:0005615(extracellular space)	GO:0005524(ATP binding)//GO:0001540(beta-amyloid binding)	GO:0042985(negative regulation of amyloid precursor protein biosynthetic process)
-	ENSSSCG00000009411	protein_coding	-	chr11:21091916-21119298	11.797	1.63273	7.22531	2.85306	0.3748	0.673909	up
CPB2	ENSSSCG00000009413	protein_coding	+	chr11:21234446-21298241	5.7264	1.00268	5.71111	2.51377	0.36055	0.660928	up	100155038	-	Ensembl:ENSSSCG00000009413	11	11|11	carboxypeptidase B2 (plasma)	ssc04610(Complement and coagulation cascades)//ssc04972(Pancreatic secretion)//ssc04974(Protein digestion and absorption)	GO:0016021(integral component of membrane)//GO:0070062(extracellular exosome)//GO:0005615(extracellular space)	GO:0008270(zinc ion binding)//GO:0004181(metallocarboxypeptidase activity)	GO:0006508(proteolysis)//GO:0042730(fibrinolysis)
TSC22D1	ENSSSCG00000009422	protein_coding	+	chr11:22518930-22652746	50.7565	18.8436	2.69357	1.42952	0.20145	0.510358	up
NAA16	ENSSSCG00000009435	protein_coding	-	chr11:25528895-25595133	4.86413	1.82516	2.66505	1.41416	0.49645	0.736997	up	100158125	-	Ensembl:ENSSSCG00000009435	11	11|11	N(alpha)-acetyltransferase 16, NatA auxiliary subunit		GO:0031415(NatA complex)//GO:0070062(extracellular exosome)	GO:0004596(peptide alpha-N-acetyltransferase activity)	GO:0050821(protein stabilization)//GO:0043066(negative regulation of apoptotic process)//GO:0017196(N-terminal peptidyl-methionine acetylation)
MTRF1	ENSSSCG00000009436	protein_coding	+	chr11:25603778-25642049	5.16606	1.47427	3.50416	1.80907	0.4377	0.714523	up	100155739	-	Ensembl:ENSSSCG00000009436	11	11|11	mitochondrial translational release factor 1		GO:0005739(mitochondrion)	GO:0016149(translation release factor activity, codon specific)//GO:0043022(ribosome binding)	GO:0070126(mitochondrial translational termination)
PCDH8	ENSSSCG00000009445	protein_coding	-	chr11:26127400-26132123	4.48832	1.72767	2.59791	1.37735	0.4305	0.712595	up	100155738	-	Ensembl:ENSSSCG00000009445	11	11|11	protocadherin 8		GO:0005886(plasma membrane)//GO:0016021(integral component of membrane)	GO:0005509(calcium ion binding)	GO:0007156(homophilic cell adhesion via plasma membrane adhesion molecules)//GO:0016331(morphogenesis of embryonic epithelium)//GO:0001756(somitogenesis)
COMMD6	ENSSSCG00000009464	protein_coding	-	chr11:47543799-47821883	79.6391	3.7469	21.2547	4.40971	0.06135	0.36992	up	100623421	-	-	11	-	COMM domain containing 6			GO:0051059(NF-kappaB binding)	GO:0032088(negative regulation of NF-kappaB transcription factor activity)
UCHL3	ENSSSCG00000009466	protein_coding	+	chr11:47828817-47904904	17.9607	7.3828	2.43277	1.2826	0.53305	0.750315	up	768115	-	Ensembl:ENSSSCG00000009466	11	11|11	ubiquitin carboxyl-terminal esterase L3 (ubiquitin thiolesterase)		GO:0005654(nucleoplasm)//GO:0070062(extracellular exosome)//GO:0005737(cytoplasm)	GO:0043130(ubiquitin binding)//GO:0004843(thiol-dependent ubiquitin-specific protease activity)//GO:0008234(cysteine-type peptidase activity)	GO:0016579(protein deubiquitination)//GO:0006511(ubiquitin-dependent protein catabolic process)
KCTD12	ENSSSCG00000009468	protein_coding	-	chr11:48946451-49031093	5.06991	1.65563	3.06222	1.61458	0.5206	0.745517	up	100524761	-	Ensembl:ENSSSCG00000009468	11	-	potassium channel tetramerization domain containing 12		GO:0070062(extracellular exosome)	GO:0044822(poly(A) RNA binding)	GO:0051260(protein homooligomerization)
NDFIP2	ENSSSCG00000009480	protein_coding	+	chr11:51493975-51560303	12.5914	4.05908	3.10202	1.63321	0.15945	0.440878	up	100152028	-	-	11	11|11	Nedd4 family interacting protein 2		GO:0005783(endoplasmic reticulum)//GO:0016021(integral component of membrane)//GO:0005739(mitochondrion)//GO:0005794(Golgi apparatus)//GO:0048471(perinuclear region of cytoplasm)	GO:0004871(signal transducer activity)//GO:0050699(WW domain binding)	GO:0010629(negative regulation of gene expression)//GO:0030001(metal ion transport)//GO:0043123(positive regulation of I-kappaB kinase/NF-kappaB signaling)//GO:0032410(negative regulation of transporter activity)//GO:0031398(positive regulation of protein ubiquitination)//GO:0051224(negative regulation of protein transport)//GO:0007034(vacuolar transport)//GO:0007165(signal transduction)
FGF14	ENSSSCG00000009527	protein_coding	-	chr11:70252396-70422164	25.0122	10.1773	2.45765	1.29728	0.4122	0.699449	up	100156844	-	Ensembl:ENSSSCG00000009527	11	11|11	fibroblast growth factor 14	ssc04010(MAPK signaling pathway)//ssc04014(Ras signaling pathway)//ssc04015(Rap1 signaling pathway)//ssc04151(PI3K-Akt signaling pathway)//ssc04810(Regulation of actin cytoskeleton)//ssc05200(Pathways in cancer)//ssc05218(Melanoma)	GO:0005634(nucleus)//GO:0005576(extracellular region)//GO:0005829(cytosol)	GO:0008201(heparin binding)//GO:0008083(growth factor activity)	GO:0050905(neuromuscular process)//GO:0007268(synaptic transmission)//GO:0010765(positive regulation of sodium ion transport)//GO:0007399(nervous system development)//GO:0002230(positive regulation of defense response to virus by host)//GO:0007254(JNK cascade)//GO:0008344(adult locomotory behavior)
ARGLU1	ENSSSCG00000009536	protein_coding	-	chr11:74239413-74267421	26.6903	4.40174	6.06358	2.60017	0.13025	0.376195	up	100152796	-	-	11	11|11	arginine and glutamate rich 1		GO:0005654(nucleoplasm)//GO:0005739(mitochondrion)
RASA3	ENSSSCG00000009567	protein_coding	-	chr11:78951015-79027969	5.86248	2.40127	2.4414	1.28771	0.53835	0.752982	up	100519683	-	Ensembl:ENSSSCG00000009567	11	-	RAS p21 protein activator 3	ssc04014(Ras signaling pathway)	GO:0031235(intrinsic component of the cytoplasmic side of the plasma membrane)//GO:0005737(cytoplasm)	GO:0005096(GTPase activator activity)//GO:0015278(calcium-release channel activity)	GO:0051209(release of sequestered calcium ion into cytosol)//GO:0035556(intracellular signal transduction)//GO:0046580(negative regulation of Ras protein signal transduction)//GO:0043547(positive regulation of GTPase activity)
SFTPC	ENSSSCG00000009619	protein_coding	+	chr14:6440252-6443134	56.8158	18.878	3.00962	1.58958	0.28235	0.583126	up	733580	SP-C	Ensembl:ENSSSCG00000009619	14	14|14	surfactant protein C		GO:0016021(integral component of membrane)//GO:0005576(extracellular region)//GO:0005615(extracellular space)		GO:0007585(respiratory gaseous exchange)
PEBP4	ENSSSCG00000009631	protein_coding	-	chr14:6945935-7175097	131.199	35.6455	3.68065	1.87996	0.17475	0.471358	up	100302365	-	Ensembl:ENSSSCG00000009631	14	14|14	phosphatidylethanolamine-binding protein 4
STC1	ENSSSCG00000009642	protein_coding	-	chr14:7948654-7961629	10.0792	1.00036	10.0756	3.3328	0.24485	0.545002	up	100125345	-	-	14	-	stanniocalcin 1		GO:0005634(nucleus)//GO:0005615(extracellular space)//GO:0005737(cytoplasm)	GO:0005179(hormone activity)	GO:0003421(growth plate cartilage axis specification)//GO:0044070(regulation of anion transport)//GO:0001886(endothelial cell morphogenesis)//GO:0006874(cellular calcium ion homeostasis)//GO:0010596(negative regulation of endothelial cell migration)//GO:0090280(positive regulation of calcium ion import)//GO:0035988(chondrocyte proliferation)//GO:1903403(negative regulation of renal phosphate excr…
CDCA2	ENSSSCG00000009653	protein_coding	+	chr14:9519082-9566588	5.24801	1.38709	3.78344	1.9197	0.46305	0.727131	up	100156303	-	Ensembl:ENSSSCG00000009653	14	14|14	cell division cycle associated 2		GO:0005654(nucleoplasm)//GO:0005694(chromosome)//GO:0005737(cytoplasm)		GO:0035307(positive regulation of protein dephosphorylation)//GO:0007059(chromosome segregation)
PTK2B	ENSSSCG00000009664	protein_coding	+	chr14:11065210-11205513	8.35916	2.9752	2.80961	1.49037	0.23225	0.535395	up	100157507	-	Ensembl:ENSSSCG00000009664|Vega:OTTSUSG00000002477	14	14|14	protein tyrosine kinase 2 beta	ssc04020(Calcium signaling pathway)//ssc04062(Chemokine signaling pathway)//	GO:0030027(lamellipodium)//GO:0048471(perinuclear region of cytoplasm)//GO:0005654(nucleoplasm)//GO:0031234(extrinsic component of cytoplasmic side of plasma membrane)//GO:0005856(cytoskeleton)//GO:0005925(focal adhesion)	GO:0005102(receptor binding)//GO:0004715(non-membrane spanning protein tyrosine kinase activity)//GO:0005524(ATP binding)//GO:0004871(signal transducer activity)	GO:0010976(positive regulation of neuron projection development)//GO:2000538(positive regulation of B cell chemotaxis)//GO:0045765(regulation of angiogenesis)//GO:0002315(marginal zone B cell differentiation)//GO:0030500(regulation of bone mineralization)//GO:0010752(regulation of cGMP-mediated signaling)//GO:0045638(negative regulation of myeloid cell differentiation)//GO:0050848(regulation of c…
ESCO2	ENSSSCG00000009670	protein_coding	+	chr14:11496654-11532971	5.07206	2.19376	2.31203	1.20916	0.58475	0.780399	up	100627165	-	Ensembl:ENSSSCG00000009670	14	-	establishment of sister chromatid cohesion N-acetyltransferase 2		GO:0001741(XY body)//GO:0010369(chromocenter)//GO:0005794(Golgi apparatus)//GO:0035861(site of double-strand break)//GO:0031618(nuclear pericentric heterochromatin)	GO:0004468(lysine N-acetyltransferase activity, acting on acetyl phosphate as donor)	GO:0002244(hematopoietic progenitor cell differentiation)//GO:0006302(double-strand break repair)//GO:0034421(post-translational protein acetylation)//GO:0006275(regulation of DNA replication)//GO:0071168(protein localization to chromatin)//GO:0007059(chromosome segregation)
SH3RF1	ENSSSCG00000009716	protein_coding	+	chr14:20420617-20559271	5.62631	1.0938	5.14382	2.36284	0.3071	0.608167	up	100157666	-	-	14	14|14	SH3 domain containing ring finger 1		GO:0005829(cytosol)	GO:0008270(zinc ion binding)	GO:0043154(negative regulation of cysteine-type endopeptidase activity involved in apoptotic process)//GO:2001237(negative regulation of extrinsic apoptotic signaling pathway)//GO:0046328(regulation of JNK cascade)
ULK1	ENSSSCG00000009742	protein_coding	-	chr14:23421458-23448109	2.18116	1.08805	2.00465	1.00335	1	1	up	100151990	-	Ensembl:ENSSSCG00000009742	14	14|14	unc-51 like autophagy activating kinase 1	ssc04140(Regulation of autophagy)//ssc04150(mTOR signaling pathway)//	GO:0097632(extrinsic component of pre-autophagosomal structure membrane)//GO:0097635(extrinsic component of autophagosome membrane)//GO:1990316(ATG1/ULK1 kinase complex)//GO:0097629(extrinsic component of omegasome membrane)	GO:0005524(ATP binding)//GO:0017137(Rab GTPase binding)//GO:0004674(protein serine/threonine kinase activity)//GO:0032403(protein complex binding)	GO:0048675(axon extension)//GO:0008104(protein localization)//GO:0046777(protein autophosphorylation)//GO:0016239(positive regulation of macroautophagy)//GO:0031333(negative regulation of protein complex assembly)//GO:0018105(peptidyl-serine phosphorylation)//GO:0007165(signal transduction)
SFSWAP	ENSSSCG00000009744	protein_coding	-	chr14:23516257-23594257	12.8161	3.56817	3.59178	1.8447	0.19505	0.502502	up	100511047	-	Ensembl:ENSSSCG00000009744	14	-	splicing factor, suppressor of white-apricot family			GO:0003723(RNA binding)	GO:0006376(mRNA splice site selection)//GO:0000380(alternative mRNA splicing, via spliceosome)//GO:0000395(mRNA 5'-splice site recognition)
-	ENSSSCG00000009775	protein_coding	+	chr14:29631083-29642260	3.63511	1.62467	2.23746	1.16186	0.5532	0.761641	up
HPD	ENSSSCG00000009805	protein_coding	+	chr14:30845513-30859308	3.67069	1.79862	2.04084	1.02916	0.74195	0.870826	up	397443	-	-	14	-	4-hydroxyphenylpyruvate dioxygenase	ssc00130(Ubiquinone and other terpenoid-quinone biosynthesis)//ssc00350(Tyrosine metabolism)//ssc00360(Phenylalanine metabolism)//		GO:0003868(4-hydroxyphenylpyruvate dioxygenase activity)//GO:0046872(metal ion binding)	GO:0055114(oxidation-reduction process)//GO:0009072(aromatic amino acid family metabolic process)//GO:0006572(tyrosine catabolic process)//GO:0006559(L-phenylalanine catabolic process)
PPTC7	ENSSSCG00000009825	protein_coding	-	chr14:31906261-31946554	5.52764	1.76547	3.13097	1.64661	0.2395	0.540863	up	100513685	-	Ensembl:ENSSSCG00000009825	14	-	PTC7 protein phosphatase homolog		GO:0005739(mitochondrion)	GO:0003824(catalytic activity)	GO:0008152(metabolic process)
HVCN1	ENSSSCG00000009827	protein_coding	-	chr14:31976327-32043496	3.69234	1.84058	2.00607	1.00437	0.67435	0.833506	up	100152115	-	-	14	14|14	hydrogen voltage gated channel 1		GO:0005887(integral component of plasma membrane)	GO:0005244(voltage-gated ion channel activity)	GO:0071294(cellular response to zinc ion)//GO:0071467(cellular response to pH)//GO:0034765(regulation of ion transmembrane transport)//GO:0034220(ion transmembrane transport)
KSR2	ENSSSCG00000009855	protein_coding	+	chr14:34609070-35086541	5.11319	2.29654	2.22647	1.15476	0.39535	0.689613	up	100519054	-	-	14	-	kinase suppressor of ras 2	ssc04014(Ras signaling pathway)	GO:0005886(plasma membrane)//GO:0005829(cytosol)	GO:0004672(protein kinase activity)//GO:0005524(ATP binding)//GO:0046872(metal ion binding)//GO:0005078(MAP-kinase scaffold activity)//GO:0031434(mitogen-activated protein kinase kinase binding)	GO:0006468(protein phosphorylation)//GO:0043410(positive regulation of MAPK cascade)//GO:0019722(calcium-mediated signaling)
TESC	ENSSSCG00000009859	protein_coding	+	chr14:35381820-35614354	14.5173	2.82651	5.13612	2.36068	0.21285	0.521599	up	100155189	-	-	14	14|14	tescalcin		GO:0005654(nucleoplasm)//GO:0005886(plasma membrane)//GO:0001726(ruffle)//GO:0005737(cytoplasm)//GO:0030027(lamellipodium)	GO:0042803(protein homodimerization activity)//GO:0000287(magnesium ion binding)//GO:0005509(calcium ion binding)//GO:0019212(phosphatase inhibitor activity)	GO:0033628(regulation of cell adhesion mediated by integrin)//GO:0043086(negative regulation of catalytic activity)//GO:0072661(protein targeting to plasma membrane)//GO:0071300(cellular response to retinoic acid)//GO:0008584(male gonad development)//GO:0045654(positive regulation of megakaryocyte differentiation)//GO:0032417(positive regulation of sodium:proton antiporter activity)//GO:0050821(p…
DDX54	ENSSSCG00000009876	protein_coding	-	chr14:38642992-38667792	19.3532	8.05565	2.40244	1.2645	0.392	0.687731	up	100523515	-	Ensembl:ENSSSCG00000009876	14	-	DEAD (Asp-Glu-Ala-Asp) box polypeptide 54		GO:0005730(nucleolus)//GO:0016020(membrane)	GO:0005524(ATP binding)//GO:0030331(estrogen receptor binding)//GO:0003714(transcription corepressor activity)//GO:0044822(poly(A) RNA binding)//GO:0004004(ATP-dependent RNA helicase activity)	GO:0010501(RNA secondary structure unwinding)//GO:0006396(RNA processing)//GO:1903507(negative regulation of nucleic acid-templated transcription)
HECTD4	ENSSSCG00000009885	protein_coding	+	chr14:39326629-39535692	66.5219	30.3896	2.18897	1.13025	0.2174	0.524968	up	100151787	-	-	14	14|14	HECT domain containing E3 ubiquitin protein ligase 4
MYO1H	ENSSSCG00000009935	protein_coding	-	chr14:41471709-41523641	2.85116	0.615183	4.63465	2.21246	0.32095	0.620232	up	100523027	-	Ensembl:ENSSSCG00000009935	14	-	myosin IH		GO:0016459(myosin complex)	GO:0005524(ATP binding)//GO:0003774(motor activity)	GO:0008152(metabolic process)
SSH1	ENSSSCG00000009943	protein_coding	+	chr14:41925700-42030836	11.4868	4.56094	2.51851	1.33257	0.33935	0.640557	up	100157825	-	-	14	14|14	slingshot protein phosphatase 1	ssc04810(Regulation of actin cytoskeleton)	GO:0005654(nucleoplasm)//GO:0005886(plasma membrane)//GO:0005737(cytoplasm)	GO:0008138(protein tyrosine/serine/threonine phosphatase activity)//GO:0003779(actin binding)//GO:0003677(DNA binding)//GO:0004725(protein tyrosine phosphatase activity)	GO:0000902(cell morphogenesis)//GO:0050770(regulation of axonogenesis)//GO:0008064(regulation of actin polymerization or depolymerization)//GO:0010591(regulation of lamellipodium assembly)//GO:0071318(cellular response to ATP)//GO:0030036(actin cytoskeleton organization)//GO:0032268(regulation of cellular protein metabolic process)//GO:0035335(peptidyl-tyrosine dephosphorylation)
CORO1C	ENSSSCG00000009944	protein_coding	+	chr14:42062364-42145124	12.9333	4.39303	2.94405	1.5578	0.46935	0.729625	up	100156622	-	Ensembl:ENSSSCG00000009944	14	14|14	coronin, actin binding protein, 1C
KREMEN1	ENSSSCG00000009972	protein_coding	+	chr14:46282715-46319763	97.535	33.2622	2.93229	1.55203	0.1232	0.36992	up	100154052	-	-	14	14|14	kringle containing transmembrane protein 1		GO:0016020(membrane)//GO:0016021(integral component of membrane)		GO:0016055(Wnt signaling pathway)//GO:0007154(cell communication)
RHBDD3	ENSSSCG00000009973	protein_coding	-	chr14:46348627-46408607	28.0534	10.2469	2.73773	1.45298	0.41925	0.704678	up	100158098	-	Ensembl:ENSSSCG00000009973	14	14|14	rhomboid domain containing 3		GO:0005622(intracellular)//GO:0016021(integral component of membrane)	GO:0004252(serine-type endopeptidase activity)	GO:0045732(positive regulation of protein catabolic process)//GO:0050708(regulation of protein secretion)//GO:0000165(MAPK cascade)//GO:0001889(liver development)//GO:0009410(response to xenobiotic stimulus)//GO:0002673(regulation of acute inflammatory response)//GO:0032815(negative regulation of natural killer cell activation)//GO:0006508(proteolysis)
EMID1	ENSSSCG00000009975	protein_coding	+	chr14:46348627-46408607	13.7094	1.59585	8.59067	3.10277	0.08525	0.36992	up	100152849	-	Ensembl:ENSSSCG00000009975	14	14|14	EMI domain containing 1		GO:0005578(proteinaceous extracellular matrix)//GO:0005783(endoplasmic reticulum)//GO:0005794(Golgi apparatus)
RASL10A	ENSSSCG00000009977	protein_coding	-	chr14:46455447-46457776	6.11696	1.30613	4.68325	2.22751	0.45455	0.723673	up	100513761	-	Ensembl:ENSSSCG00000009977	14	14|14	RAS-like, family 10, member A		GO:0005622(intracellular)//GO:0016020(membrane)	GO:0005525(GTP binding)	GO:0007264(small GTPase mediated signal transduction)
TBC1D10A	ENSSSCG00000009999	protein_coding	-	chr14:47269090-47301554	5.75674	1.50971	3.81314	1.93098	0.4233	0.706615	up	100156070	-	Ensembl:ENSSSCG00000009999	14	14|14	TBC1 domain family, member 10A
CCDC157	ENSSSCG00000010003	protein_coding	+	chr14:47341322-47349662	75.6975	28.4403	2.66163	1.41231	0.1289	0.373872	up	100739109	-	Ensembl:ENSSSCG00000010003	14	-	coiled-coil domain containing 157
OSBP2	ENSSSCG00000010015	protein_coding	+	chr14:47557581-47736584	673.332	263.797	2.55246	1.35189	0.20515	0.514877	up	100515970	-	-	14	-	oxysterol binding protein 2		GO:0097440(apical dendrite)	GO:0015485(cholesterol binding)	GO:0006869(lipid transport)//GO:0007286(spermatid development)
YWHAH	ENSSSCG00000010035	protein_coding	+	chr14:48543690-48557966	6.59737	1.82857	3.60795	1.85118	0.2713	0.57113	up	100155504	-	Ensembl:ENSSSCG00000010035	14	14|14	tyrosine 3-monooxygenase/tryptophan 5-monooxygenase activation protein, eta	ssc04110(Cell cycle)//ssc04114(Oocyte meiosis)//ssc04151(PI3K-Akt signaling pathway)//ssc04390(Hippo signaling pathway)//ssc05169(Epstein-Barr virus infection)//ssc05203(Viral carcinogenesis)	GO:0005886(plasma membrane)//GO:0070062(extracellular exosome)//GO:0005737(cytoplasm)	GO:0019904(protein domain specific binding)//GO:0019899(enzyme binding)//GO:0046982(protein heterodimerization activity)//GO:0044325(ion channel binding)//GO:0017080(sodium channel regulator activity)//GO:0003779(actin binding)//GO:0035259(glucocorticoid receptor binding)	GO:0021762(substantia nigra development)//GO:2000649(regulation of sodium ion transmembrane transporter activity)//GO:0042921(glucocorticoid receptor signaling pathway)//GO:0006886(intracellular protein transport)//GO:0050774(negative regulation of dendrite morphogenesis)//GO:0006713(glucocorticoid catabolic process)//GO:0086010(membrane depolarization during action potential)//GO:0045893(positiv…
YDJC	ENSSSCG00000010087	protein_coding	+	chr14:50260798-50262550	9.88492	3.63791	2.7172	1.44212	0.4954	0.736683	up	100155573	-	Ensembl:ENSSSCG00000010087	14	14|14	YdjC homolog (bacterial)			GO:0016810(hydrolase activity, acting on carbon-nitrogen (but not peptide) bonds)	GO:0005975(carbohydrate metabolic process)
-	ENSSSCG00000010106	protein_coding	+	chr14:50697046-50702451	8.51134	4.16975	2.04122	1.02943	0.6182	0.80107	up
-	ENSSSCG00000010108	protein_coding	+	chr14:50703011-51202497	4.33212	1.33381	3.24793	1.69952	0.41115	0.699237	up
TSSK1B	ENSSSCG00000010112	protein_coding	+	chr14:50703011-51202497	24.603	3.4728	7.08447	2.82466	0.33135	0.631296	up	102159240	TSSK1	Ensembl:ENSSSCG00000010112	14	-	testis-specific serine kinase 1B		GO:0031514(motile cilium)//GO:0005737(cytoplasm)	GO:0005524(ATP binding)//GO:0004674(protein serine/threonine kinase activity)//GO:0000287(magnesium ion binding)	GO:0006468(protein phosphorylation)//GO:0007286(spermatid development)//GO:0035556(intracellular signal transduction)
SLC25A1	ENSSSCG00000010116	protein_coding	-	chr14:50703011-51202497	21.9982	9.13052	2.40931	1.26862	0.6352	0.811367	up	100154310	-	Ensembl:ENSSSCG00000010116	14	14|14	solute carrier family 25 (mitochondrial carrier; citrate transporter), member 1		GO:0005743(mitochondrial inner membrane)//GO:0005634(nucleus)//GO:0016021(integral component of membrane)//GO:0070062(extracellular exosome)	GO:0003735(structural constituent of ribosome)	GO:0006412(translation)//GO:0055085(transmembrane transport)
UFD1	ENSSSCG00000010121	protein_coding	-	chr14:50703011-51202497	24.5227	7.57281	3.23826	1.69522	0.4362	0.714263	up
-	ENSSSCG00000010128	protein_coding	+	chr14:51252339-51262114	45.1031	10.8263	4.16608	2.05869	0.04105	0.306564	up
TXNRD2	ENSSSCG00000010131	protein_coding	-	chr14:51354177-51440058	7.36503	1.4222	5.17859	2.37256	0.40065	0.692529	up	100156736	-	Ensembl:ENSSSCG00000010131	14	14|14	thioredoxin reductase 2	ssc00240(Pyrimidine metabolism)//ssc00450(Selenocompound metabolism)	GO:0005739(mitochondrion)	GO:0004791(thioredoxin-disulfide reductase activity)//GO:0050660(flavin adenine dinucleotide binding)	GO:0045454(cell redox homeostasis)//GO:0055114(oxidation-reduction process)//GO:0098869(cellular oxidant detoxification)
ARVCF	ENSSSCG00000010133	protein_coding	-	chr14:51354177-51440058	4.55068	1.60953	2.82733	1.49944	0.48065	0.732432	up	100157919	-	-	14	14|14	armadillo repeat gene deleted in velocardiofacial syndrome		GO:0005654(nucleoplasm)//GO:0005886(plasma membrane)//GO:0030054(cell junction)//GO:0005737(cytoplasm)		GO:0007275(multicellular organism development)//GO:0016339(calcium-dependent cell-cell adhesion via plasma membrane cell adhesion molecules)//GO:0016337(single organismal cell-cell adhesion)
TANGO2	ENSSSCG00000010134	protein_coding	+	chr14:51452363-51503022	202.596	90.1723	2.24677	1.16785	0.2479	0.54848	up	100154308	C22orf25	Ensembl:ENSSSCG00000010134	14	14|14	transport and golgi organization 2 homolog		GO:0005739(mitochondrion)
CCDC188	ENSSSCG00000010139	protein_coding	-	chr14:51503113-51520421	37.7351	14.0347	2.68868	1.4269	0.3373	0.63832	up
TTC13	ENSSSCG00000010180	protein_coding	+	chr14:59409122-59491962	6.46846	2.78429	2.32319	1.21611	0.4619	0.727131	up	100157092	-	Ensembl:ENSSSCG00000010180	14	14|14	tetratricopeptide repeat domain 13
ABCB10	ENSSSCG00000010188	protein_coding	+	chr14:60309892-60346280	3.41668	0.756897	4.51407	2.17443	0.4077	0.697366	up	100522165	-	-	14	-	ATP-binding cassette, sub-family B (MDR/TAP), member 10		GO:0005743(mitochondrial inner membrane)//GO:0032592(integral component of mitochondrial membrane)//GO:0016021(integral component of membrane)	GO:0005524(ATP binding)//GO:0042803(protein homodimerization activity)//GO:0042626(ATPase activity, coupled to transmembrane movement of substances)	GO:0055085(transmembrane transport)//GO:0008152(metabolic process)
RUFY2	ENSSSCG00000010239	protein_coding	-	chr14:71500829-71544880	17.2148	4.91687	3.50118	1.80784	0.17545	0.472316	up	100154292	-	Ensembl:ENSSSCG00000010239	14	14|14	RUN and FYVE domain containing 2			GO:0046872(metal ion binding)
COL13A1	ENSSSCG00000010256	protein_coding	+	chr14:72787601-72953095	4.41298	1.12437	3.92486	1.97264	0.4887	0.733991	up	100157199	-	Ensembl:ENSSSCG00000010256	14	14|14	collagen, type XIII, alpha 1	ssc04974(Protein digestion and absorption)	GO:0005911(cell-cell junction)	GO:0008201(heparin binding)	GO:0001763(morphogenesis of a branching structure)//GO:0016337(single organismal cell-cell adhesion)//GO:0007160(cell-matrix adhesion)//GO:0001958(endochondral ossification)
UNC5B	ENSSSCG00000010276	protein_coding	+	chr14:74120013-74205263	4.67801	2.09041	2.23784	1.16211	0.60175	0.790285	up	733600	p53RDL1	Ensembl:ENSSSCG00000010276	14	-	unc-5 netrin receptor B	ssc04360(Axon guidance)	GO:0016021(integral component of membrane)		GO:0033564(anterior/posterior axon guidance)//GO:0043524(negative regulation of neuron apoptotic process)//GO:0014068(positive regulation of phosphatidylinositol 3-kinase signaling)//GO:2001240(negative regulation of extrinsic apoptotic signaling pathway in absence of ligand)//GO:0007165(signal transduction)
SPOCK2	ENSSSCG00000010283	protein_coding	-	chr14:74937947-74968131	4.65552	2.08078	2.2374	1.16182	0.46825	0.728549	up	100158017	-	-	14	14|14	sparc/osteonectin, cwcv and kazal-like domains proteoglycan (testican) 2		GO:0005578(proteinaceous extracellular matrix)	GO:0005509(calcium ion binding)	GO:0007165(signal transduction)
ANXA7	ENSSSCG00000010299	protein_coding	-	chr14:76205194-76234645	12.4865	4.22995	2.95191	1.56165	0.2363	0.538954	up	100156638	-	Ensembl:ENSSSCG00000010299	14	14|14	annexin A7		GO:0005886(plasma membrane)//GO:0070062(extracellular exosome)//GO:0005635(nuclear envelope)//GO:0005789(endoplasmic reticulum membrane)//GO:0005829(cytosol)//GO:0042584(chromaffin granule membrane)	GO:0044822(poly(A) RNA binding)//GO:0005544(calcium-dependent phospholipid binding)//GO:0005178(integrin binding)//GO:0005509(calcium ion binding)//GO:0048306(calcium-dependent protein binding)	GO:0010629(negative regulation of gene expression)//GO:0008360(regulation of cell shape)//GO:0009651(response to salt stress)//GO:0009992(cellular water homeostasis)//GO:0035176(social behavior)//GO:0006874(cellular calcium ion homeostasis)//GO:0008283(cell proliferation)//GO:0030855(epithelial cell differentiation)//GO:0007599(hemostasis)//GO:0006914(autophagy)
MYOZ1	ENSSSCG00000010304	protein_coding	-	chr14:76442582-76452808	70	23.8216	2.9385	1.55508	0.21065	0.519476	up	574060	-	Ensembl:ENSSSCG00000010304	14	14|14	myozenin 1		GO:0005634(nucleus)//GO:0015629(actin cytoskeleton)//GO:0031143(pseudopodium)	GO:0051373(FATZ binding)
SEC24C	ENSSSCG00000010306	protein_coding	+	chr14:76473776-76505767	4.62378	1.87784	2.46229	1.3	0.3774	0.676049	up	100152996	-	Ensembl:ENSSSCG00000010306	14	14|14	SEC24 homolog C, COPII coat complex component	ssc04141(Protein processing in endoplasmic reticulum)	GO:0030127(COPII vesicle coat)	GO:0008270(zinc ion binding)	GO:0006886(intracellular protein transport)//GO:0006888(ER to Golgi vesicle-mediated transport)
-	ENSSSCG00000010310	protein_coding	-	chr14:76525945-76534471	5.7477	2.10901	2.72531	1.44642	0.39705	0.689856	up
CAMK2G	ENSSSCG00000010311	protein_coding	-	chr14:76534754-76592909	5.84955	1.63528	3.57707	1.83878	0.38665	0.683552	up	397394	-	Ensembl:ENSSSCG00000010311	14	14|14	calcium/calmodulin-dependent protein kinase II gamma	ssc04012(ErbB signaling pathway)//ssc04020(Calcium signaling pathway)//ssc04024(cAMP signaling pathway)//ssc04066(HIF-1 signaling pathway)//ssc04114(Oocyte meiosis)//ssc04261(Adrenergic signaling in cardiomyocytes)//ssc04310(Wnt signaling pathway)//ssc04713(Circadian entrainment)//ssc04720(Long-term potentiation)//ssc04722(Neurotrophin signaling pathway)//ssc04725(Cholinergic synapse)//ssc04728(D…	GO:0016020(membrane)//GO:0097481(neuronal postsynaptic density)	GO:0005524(ATP binding)//GO:0005516(calmodulin binding)//GO:0004683(calmodulin-dependent protein kinase activity)//GO:0042803(protein homodimerization activity)	GO:0006468(protein phosphorylation)//GO:0000082(G1/S transition of mitotic cell cycle)//GO:1901897(regulation of relaxation of cardiac muscle)//GO:0046777(protein autophosphorylation)//GO:0051259(protein oligomerization)//GO:0006816(calcium ion transport)
ZMIZ1	ENSSSCG00000010329	protein_coding	+	chr14:81536418-81644262	9.68157	2.50633	3.86286	1.94967	0.2078	0.516752	up	100153816	-	Ensembl:ENSSSCG00000010329	14	14|14	zinc finger, MIZ-type containing 1		GO:0005654(nucleoplasm)	GO:0008270(zinc ion binding)	GO:0048844(artery morphogenesis)//GO:0048146(positive regulation of fibroblast proliferation)//GO:0003007(heart morphogenesis)//GO:0007569(cell aging)//GO:0048589(developmental growth)//GO:0001701(in utero embryonic development)//GO:0007296(vitellogenesis)//GO:0045944(positive regulation of transcription from RNA polymerase II promoter)//GO:0001570(vasculogenesis)
ANXA11	ENSSSCG00000010331	protein_coding	+	chr14:81835193-81879565	8.48775	3.03737	2.79444	1.48256	0.4223	0.706461	up	100156481	-	Ensembl:ENSSSCG00000010331|Vega:OTTSUSG00000000950	14	14|14	annexin A11		GO:0042582(azurophil granule)//GO:0070062(extracellular exosome)//GO:0045335(phagocytic vesicle)//GO:0016020(membrane)//GO:0030496(midbody)//GO:0042581(specific granule)//GO:0005819(spindle)	GO:0048306(calcium-dependent protein binding)//GO:0023026(MHC class II protein complex binding)//GO:0008429(phosphatidylethanolamine binding)//GO:0005509(calcium ion binding)//GO:0044822(poly(A) RNA binding)//GO:0005544(calcium-dependent phospholipid binding)//GO:0044548(S100 protein binding)	GO:0051592(response to calcium ion)//GO:0006909(phagocytosis)
SFTPA1	ENSSSCG00000010336	protein_coding	-	chr14:82091179-82095393	13.0395	1.91073	6.82439	2.7707	0.33195	0.632158	up	397503	PSP-A|SFTPA	Ensembl:ENSSSCG00000010336	14	14|14	surfactant protein A1	ssc04145(Phagosome)//ssc05133(Pertussis)	GO:0005578(proteinaceous extracellular matrix)//GO:0005581(collagen trimer)//GO:0005615(extracellular space)	GO:0030246(carbohydrate binding)//GO:0046872(metal ion binding)	GO:0007585(respiratory gaseous exchange)
GHITM	ENSSSCG00000010345	protein_coding	+	chr14:85385221-85456270	3.68409	1.57337	2.34153	1.22745	0.58725	0.782562	up	100156458	-	Ensembl:ENSSSCG00000010345	14	14|14	growth hormone inducible transmembrane protein		GO:0016021(integral component of membrane)//GO:0005739(mitochondrion)//GO:0070062(extracellular exosome)
CCSER2	ENSSSCG00000010351	protein_coding	+	chr14:85544077-85677929	17.8288	3.70422	4.81311	2.26697	0.13035	0.37637	up
RBP3	ENSSSCG00000010374	protein_coding	-	chr14:88490012-88501663	4.82262	1.53372	3.14439	1.65278	0.50385	0.738179	up	100155788	ERCC6	-	14	14|14	retinol binding protein 3, interstitial	ssc03420(Nucleotide excision repair)	GO:1903561(extracellular vesicle)//GO:0033165(interphotoreceptor matrix)//GO:0005615(extracellular space)//GO:0090658(cone matrix sheath)	GO:0008236(serine-type peptidase activity)//GO:0016918(retinal binding)	GO:0006508(proteolysis)//GO:0006810(transport)
LRRC18	ENSSSCG00000010384	protein_coding	-	chr14:89576536-89577303	51.853	15.1742	3.41717	1.7728	0.1989	0.50668	up	100152341	-	-	14	14|14	leucine rich repeat containing 18
-	ENSSSCG00000010393	protein_coding	+	chr14:90177440-90186676	89.412	8.63038	10.3601	3.37297	0.25085	0.550939	up
OGDHL	ENSSSCG00000010394	protein_coding	-	chr14:90208078-90235655	10.6937	1.10145	9.70871	3.27928	0.27925	0.579344	up	100521870	-	Ensembl:ENSSSCG00000010394	14	-	oxoglutarate dehydrogenase-like	ssc00020(Citrate cycle (TCA cycle))//ssc00310(Lysine degradation)//ssc00380(Tryptophan metabolism)//	GO:0045252(oxoglutarate dehydrogenase complex)//GO:0005739(mitochondrion)//GO:0005829(cytosol)	GO:0004591(oxoglutarate dehydrogenase (succinyl-transferring) activity)//GO:0030976(thiamine pyrophosphate binding)	GO:0006099(tricarboxylic acid cycle)
CH25H	ENSSSCG00000010449	protein_coding	-	chr14:101123408-101267659	9.60436	2.24209	4.28365	2.09884	0.3966	0.689834	up	100157868	-	-	14	14|14	cholesterol 25-hydroxylase	ssc00120(Primary bile acid biosynthesis)	GO:0016021(integral component of membrane)//GO:0005789(endoplasmic reticulum membrane)	GO:0005506(iron ion binding)//GO:0008395(steroid hydroxylase activity)//GO:0001567(cholesterol 25-hydroxylase activity)	GO:0055114(oxidation-reduction process)//GO:0006633(fatty acid biosynthetic process)//GO:0008203(cholesterol metabolic process)//GO:0016126(sterol biosynthetic process)
IFIT2	ENSSSCG00000010451	protein_coding	+	chr14:101123408-101267659	2.71005	1.25752	2.15508	1.10774	0.4991	0.736997	up	100155467	G10P2|GARG-39|IFI-54|IFI-54K|IFI54|IFIT-2|ISG-54K|ISG54|cig42	Ensembl:ENSSSCG00000010451|Vega:OTTSUSG00000002922	14	14|14	interferon-induced protein with tetratricopeptide repeats 2		GO:0005783(endoplasmic reticulum)	GO:0044822(poly(A) RNA binding)//GO:0003723(RNA binding)	GO:0032091(negative regulation of protein binding)//GO:0043065(positive regulation of apoptotic process)//GO:0051607(defense response to virus)//GO:0035457(cellular response to interferon-alpha)
PIK3AP1	ENSSSCG00000010509	protein_coding	-	chr14:107965450-108303890	5.44131	1.3877	3.9211	1.97126	0.3791	0.677754	up	100155165	-	Ensembl:ENSSSCG00000010509	14	14|14	phosphoinositide-3-kinase adaptor protein 1	ssc04151(PI3K-Akt signaling pathway)//ssc04662(B cell receptor signaling pathway)	GO:0005886(plasma membrane)//GO:0005829(cytosol)	GO:0042802(identical protein binding)//GO:0036312(phosphatidylinositol 3-kinase regulatory subunit binding)	GO:0034162(toll-like receptor 9 signaling pathway)//GO:0050727(regulation of inflammatory response)//GO:0014068(positive regulation of phosphatidylinositol 3-kinase signaling)//GO:0034142(toll-like receptor 4 signaling pathway)//GO:0034134(toll-like receptor 2 signaling pathway)//GO:0034123(positive regulation of toll-like receptor signaling pathway)//GO:0034154(toll-like receptor 7 signaling pat…
SLIT1	ENSSSCG00000010512	protein_coding	-	chr14:108445899-108624524	2.04461	0.665683	3.07145	1.61892	1	1	up	100627880	-	Ensembl:ENSSSCG00000010512	14	-	slit guidance ligand 1	ssc04360(Axon guidance)	GO:0005578(proteinaceous extracellular matrix)//GO:0005623(cell)//GO:0005615(extracellular space)	GO:0048495(Roundabout binding)//GO:0008201(heparin binding)//GO:0005509(calcium ion binding)	GO:0022028(tangential migration from the subventricular zone to the olfactory bulb)//GO:0050770(regulation of axonogenesis)//GO:0048846(axon extension involved in axon guidance)//GO:0050919(negative chemotaxis)//GO:0033563(dorsal/ventral axon guidance)//GO:0040023(establishment of nucleus localization)//GO:0008045(motor neuron axon guidance)//GO:0031290(retinal ganglion cell axon guidance)//GO:00…
-	ENSSSCG00000010513	protein_coding	+	chr14:108303947-108436982	12.3608	5.39909	2.28943	1.19499	0.38135	0.678606	up
GOT1	ENSSSCG00000010537	protein_coding	-	chr14:110608421-110635901	6.0671	2.90754	2.08668	1.06121	0.51425	0.741637	up	396967	CASPAT|cCAT	Ensembl:ENSSSCG00000010537	14	-	glutamic-oxaloacetic transaminase 1, soluble		GO:0005739(mitochondrion)//GO:0005634(nucleus)//GO:0070062(extracellular exosome)//GO:0005829(cytosol)	GO:0047801(L-cysteine:2-oxoglutarate aminotransferase activity)//GO:0030170(pyridoxal phosphate binding)//GO:0004069(L-aspartate:2-oxoglutarate aminotransferase activity)//GO:0042802(identical protein binding)//GO:0080130(L-phenylalanine:2-oxoglutarate aminotransferase activity)//GO:0004609(phosphatidylserine decarboxylase activity)	GO:0006107(oxaloacetate metabolic process)//GO:0006533(aspartate catabolic process)//GO:0006103(2-oxoglutarate metabolic process)//GO:0055089(fatty acid homeostasis)//GO:0006114(glycerol biosynthetic process)//GO:0019551(glutamate catabolic process to 2-oxoglutarate)//GO:0019550(glutamate catabolic process to aspartate)//GO:0007219(Notch signaling pathway)//GO:0032869(cellular response to insulin…
PAX2	ENSSSCG00000010556	protein_coding	+	chr14:111834200-111914304	5.86481	2.34314	2.50297	1.32364	0.5696	0.77091	up	100515585	-	Ensembl:ENSSSCG00000010556	14	-	paired box 2		GO:0005634(nucleus)//GO:0034451(centriolar satellite)	GO:0008134(transcription factor binding)//GO:0000987(core promoter proximal region sequence-specific DNA binding)	GO:2000378(negative regulation of reactive oxygen species metabolic process)//GO:0006351(transcription, DNA-templated)//GO:0045918(negative regulation of cytolysis)//GO:0072207(metanephric epithelium development)//GO:0035566(regulation of metanephros size)//GO:0043154(negative regulation of cysteine-type endopeptidase activity involved in apoptotic process)//GO:0045892(negative regulation of tran…
MRPL43	ENSSSCG00000010560	protein_coding	-	chr14:112068473-112110183	9.16855	2.06008	4.45057	2.15399	0.4194	0.704807	up
TAF5	ENSSSCG00000010597	protein_coding	+	chr14:114304556-114385703	6.19947	1.16318	5.32979	2.41408	0.421	0.705527	up	100152210	-	-	14	-	TAF5 RNA polymerase II, TATA box binding protein (TBP)-associated factor, 100kDa	ssc03022(Basal transcription factors)//ssc05168(Herpes simplex infection)	GO:0033276(transcription factor TFTC complex)//GO:0015629(actin cytoskeleton)//GO:0005669(transcription factor TFIID complex)	GO:0046983(protein dimerization activity)//GO:0044212(transcription regulatory region DNA binding)//GO:0004402(histone acetyltransferase activity)//GO:0003700(transcription factor activity, sequence-specific DNA binding)	GO:0006352(DNA-templated transcription, initiation)//GO:0016573(histone acetylation)//GO:0006355(regulation of transcription, DNA-templated)
SH3PXD2A	ENSSSCG00000010604	protein_coding	-	chr14:114519927-114777238	29.5539	10.309	2.86682	1.51945	0.1508	0.422319	up	100153803	-	-	14	14|14	SH3 and PX domains 2A		GO:0002102(podosome)		GO:0072675(osteoclast fusion)//GO:0006801(superoxide metabolic process)
STN1	ENSSSCG00000010605	protein_coding	-	chr14:114808496-114851357	5.0296	2.3483	2.14181	1.09883	0.39315	0.688066	up
HABP2	ENSSSCG00000010639	protein_coding	+	chr14:123893996-124051764	4.78809	1.05862	4.52294	2.17726	0.44015	0.716044	up	100157966	-	Ensembl:ENSSSCG00000010639	14	14|14	hyaluronan binding protein 2			GO:0004252(serine-type endopeptidase activity)	GO:0006508(proteolysis)
ENO4	ENSSSCG00000010664	protein_coding	+	chr14:126860649-127063659	5.34891	1.00941	5.29907	2.40574	0.32865	0.628776	up	100158218	-	Ensembl:ENSSSCG00000010664	14	14|14	enolase family member 4		GO:0000015(phosphopyruvate hydratase complex)	GO:0004634(phosphopyruvate hydratase activity)//GO:0000287(magnesium ion binding)	GO:0006096(glycolytic process)
SFXN4	ENSSSCG00000010681	protein_coding	-	chr14:128966335-129075616	8.19131	2.59448	3.15721	1.65865	0.502	0.737463	up	100154966	-	-	14	14|14	sideroflexin 4		GO:0016021(integral component of membrane)//GO:0043231(intracellular membrane-bounded organelle)	GO:0015075(ion transmembrane transporter activity)	GO:0034220(ion transmembrane transport)
BAG3	ENSSSCG00000010686	protein_coding	+	chr14:129441210-129533996	35.4006	16.381	2.16108	1.11175	0.42305	0.706611	up	100156989	-	Ensembl:ENSSSCG00000010686	14	14|14	BCL2-associated athanogene 3		GO:0030018(Z disc)//GO:0005886(plasma membrane)	GO:0051087(chaperone binding)//GO:0032403(protein complex binding)	GO:0010664(negative regulation of striated muscle cell apoptotic process)//GO:0097192(extrinsic apoptotic signaling pathway in absence of ligand)//GO:0008625(extrinsic apoptotic signaling pathway via death domain receptors)//GO:0071260(cellular response to mechanical stimulus)//GO:0050821(protein stabilization)
BTBD16	ENSSSCG00000010701	protein_coding	+	chr14:131863208-131919478	10.2306	4.71454	2.17001	1.1177	0.4664	0.728033	up	100737536	-	-	14	-	BTB (POZ) domain containing 16
C10orf90	ENSSSCG00000010747	protein_coding	-	chr14:135719516-135802615	20.881	6.67704	3.12728	1.64491	0.285	0.586074	up
PTPRE	ENSSSCG00000010755	protein_coding	+	chr14:137183574-137264236	1.34687	0.663902	2.02872	1.02057	1	1	up	100155079	-	Ensembl:ENSSSCG00000010755	14	14|14	protein tyrosine phosphatase, receptor type, E		GO:0005886(plasma membrane)//GO:0005634(nucleus)//GO:0016021(integral component of membrane)//GO:0005737(cytoplasm)	GO:0042803(protein homodimerization activity)//GO:0004725(protein tyrosine phosphatase activity)	GO:0007185(transmembrane receptor protein tyrosine phosphatase signaling pathway)//GO:0033003(regulation of mast cell activation)//GO:0035335(peptidyl-tyrosine dephosphorylation)//GO:0046627(negative regulation of insulin receptor signaling pathway)
GLRX3	ENSSSCG00000010759	protein_coding	+	chr14:139072574-139111249	33.0049	12.7929	2.57994	1.36734	0.3426	0.642895	up	100511783	-	Ensembl:ENSSSCG00000010759	14	-	glutaredoxin 3		GO:0030018(Z disc)//GO:0070062(extracellular exosome)	GO:0044822(poly(A) RNA binding)//GO:0015035(protein disulfide oxidoreductase activity)//GO:0009055(electron carrier activity)	GO:0045454(cell redox homeostasis)//GO:0002026(regulation of the force of heart contraction)//GO:0010614(negative regulation of cardiac muscle hypertrophy)//GO:0055114(oxidation-reduction process)
KNDC1	ENSSSCG00000010770	protein_coding	+	chr14:141132541-141186510	3.27425	0.789669	4.14634	2.05184	0.45085	0.721495	up	100152900	-	Ensembl:ENSSSCG00000010770	14	14|14	kinase non-catalytic C-lobe domain (KIND) containing 1		GO:0030425(dendrite)//GO:0043025(neuronal cell body)//GO:0032045(guanyl-nucleotide exchange factor complex)	GO:0005088(Ras guanyl-nucleotide exchange factor activity)	GO:0048814(regulation of dendrite morphogenesis)//GO:0001934(positive regulation of protein phosphorylation)//GO:0043547(positive regulation of GTPase activity)//GO:0007264(small GTPase mediated signal transduction)//GO:0021707(cerebellar granule cell differentiation)
-	ENSSSCG00000010795	protein_coding	+	chr3:22618862-22631573	16.4001	3.34682	4.90023	2.29285	0.36895	0.669308	up
EARS2	ENSSSCG00000010797	protein_coding	+	chr3:22638841-22684239	9.03228	3.77683	2.39151	1.25792	0.6188	0.801415	up	100523812	-	Ensembl:ENSSSCG00000010797	10	-	glutamyl-tRNA synthetase 2, mitochondrial	ssc00860(Porphyrin and chlorophyll metabolism)//ssc00970(Aminoacyl-tRNA biosynthesis)//	GO:0005739(mitochondrion)	GO:0005524(ATP binding)//GO:0050561(glutamate-tRNA(Gln) ligase activity)//GO:0004818(glutamate-tRNA ligase activity)//GO:0000049(tRNA binding)	GO:0006424(glutamyl-tRNA aminoacylation)//GO:0070127(tRNA aminoacylation for mitochondrial protein translation)
CDC73	ENSSSCG00000010801	protein_coding	-	chr10:575074-667480	10.3874	4.60986	2.25329	1.17203	0.30555	0.606232	up	100526068	-	-	10	-	cell division cycle 73
UCHL5	ENSSSCG00000010802	protein_coding	+	chr10:725434-762254	33.2843	7.69846	4.3235	2.1122	0.30185	0.602757	up	100511033	-	Ensembl:ENSSSCG00000010802	10	-	ubiquitin carboxyl-terminal hydrolase L5		GO:0005829(cytosol)//GO:0005634(nucleus)//GO:0031011(Ino80 complex)//GO:0005737(cytoplasm)//GO:0000502(proteasome complex)	GO:0008242(omega peptidase activity)//GO:0004843(thiol-dependent ubiquitin-specific protease activity)//GO:0008234(cysteine-type peptidase activity)	GO:0016579(protein deubiquitination)//GO:0006310(DNA recombination)//GO:0006351(transcription, DNA-templated)//GO:0006511(ubiquitin-dependent protein catabolic process)//GO:0006281(DNA repair)//GO:0006355(regulation of transcription, DNA-templated)
MARC1	ENSSSCG00000010829	protein_coding	+	chr10:10156794-10216175	5.28739	1.44804	3.6514	1.86845	0.4784	0.732432	up	100516871	-	-	10	-	mitochondrial amidoxime reducing component 1		GO:0005743(mitochondrial inner membrane)//GO:0016021(integral component of membrane)	GO:0043546(molybdopterin cofactor binding)//GO:0008940(nitrate reductase activity)	GO:0055114(oxidation-reduction process)//GO:0042126(nitrate metabolic process)
TAF1A	ENSSSCG00000010833	protein_coding	-	chr10:11315855-11428329	9.70618	1.06808	9.08748	3.18388	0.34125	0.642499	up	106504166	-	Ensembl:ENSSSCG00000010833	10	-	TATA box binding protein (TBP)-associated factor, RNA polymerase I, A, 48kDa		GO:0000120(RNA polymerase I transcription factor complex)//GO:0015630(microtubule cytoskeleton)		GO:0006360(transcription from RNA polymerase I promoter)
BROX	ENSSSCG00000010836	protein_coding	+	chr10:11428398-11487440	13.1141	2.61617	5.01274	2.3256	0.17125	0.464662	up
NEK7	ENSSSCG00000010904	protein_coding	+	chr10:20961753-21124279	6.15647	2.23013	2.7606	1.46498	0.631	0.808804	up	100521742	-	-	10	-	NIMA-related kinase 7		GO:0005654(nucleoplasm)	GO:0004672(protein kinase activity)//GO:0005524(ATP binding)	GO:0006468(protein phosphorylation)
C9orf3	ENSSSCG00000010943	protein_coding	-	chr10:27078117-27472353	10.019	4.53544	2.20906	1.14343	0.4635	0.727131	up
GOLM1	ENSSSCG00000010955	protein_coding	+	chr10:29117566-29322663	6.73759	2.77366	2.42913	1.28044	0.6353	0.811387	up	100517183	-	-	10	-	golgi membrane protein 1		GO:0016021(integral component of membrane)//GO:0070062(extracellular exosome)//GO:0005794(Golgi apparatus)//GO:0005615(extracellular space)		GO:0019216(regulation of lipid metabolic process)//GO:0006997(nucleus organization)
-	ENSSSCG00000010968	protein_coding	-	chr10:32130893-32148448	32.3237	11.5947	2.78779	1.47912	0.32885	0.628782	up
GALT	ENSSSCG00000010969	protein_coding	-	chr10:32151181-32154833	9.85725	0.982825	10.0295	3.32618	0.31625	0.61545	up	100623908	-	Ensembl:ENSSSCG00000010969	10	-	galactose-1-phosphate uridylyltransferase	ssc00052(Galactose metabolism)//ssc00520(Amino sugar and nucleotide sugar metabolism)//	GO:0005794(Golgi apparatus)	GO:0008108(UDP-glucose:hexose-1-phosphate uridylyltransferase activity)//GO:0008270(zinc ion binding)	GO:0006012(galactose metabolic process)
NOL6	ENSSSCG00000010990	protein_coding	+	chr10:33022168-33036102	2.72078	1.23984	2.19447	1.13387	0.4525	0.722568	up	100511276	-	Ensembl:ENSSSCG00000010990	10	-	nucleolar protein 6 (RNA-associated)	ssc03008(Ribosome biogenesis in eukaryotes)	GO:0000794(condensed nuclear chromosome)//GO:0034456(UTP-C complex)//GO:0032040(small-subunit processome)//GO:0005739(mitochondrion)//GO:0032545(CURI complex)	GO:0044822(poly(A) RNA binding)	GO:0006364(rRNA processing)//GO:0006409(tRNA export from nucleus)
-	ENSSSCG00000010992	protein_coding	+	chr10:33098675-33116154	29.7746	4.7156	6.31407	2.65857	0.0795	0.36992	up
EPC1	ENSSSCG00000011028	protein_coding	-	chr10:42835286-42946864	24.0308	11.8371	2.03013	1.02157	0.37905	0.677754	up	100521573	-	Ensembl:ENSSSCG00000011028	10	-	enhancer of polycomb homolog 1 (Drosophila)		GO:0031965(nuclear membrane)//GO:0032777(Piccolo NuA4 histone acetyltransferase complex)	GO:0004402(histone acetyltransferase activity)	GO:0043967(histone H4 acetylation)//GO:0043968(histone H2A acetylation)//GO:0045944(positive regulation of transcription from RNA polymerase II promoter)//GO:0000122(negative regulation of transcription from RNA polymerase II promoter)//GO:0045814(negative regulation of gene expression, epigenetic)
MINDY3	ENSSSCG00000011045	protein_coding	+	chr10:45980110-46062700	1.83093	0.374133	4.89378	2.29095	1	1	up
FRMD4A	ENSSSCG00000011056	protein_coding	+	chr10:47671218-48049633	5.8917	2.2656	2.6005	1.37879	0.4295	0.711431	up
-	ENSSSCG00000011077	protein_coding	-	chr10:51888820-51910673	14.0748	4.71842	2.98293	1.57673	0.55025	0.760528	up
MLLT10	ENSSSCG00000011085	protein_coding	-	chr10:53069735-53316041	82.4736	38.0109	2.16974	1.11752	0.22155	0.5286	up	100521678	-	-	10	-	myeloid/lymphoid or mixed-lineage leukemia; translocated to, 10		GO:0005654(nucleoplasm)//GO:0005737(cytoplasm)	GO:0008270(zinc ion binding)	GO:0045944(positive regulation of transcription from RNA polymerase II promoter)
PARD3	ENSSSCG00000011103	protein_coding	-	chr10:57122021-57355222	23.5509	10.6531	2.21071	1.14451	0.29015	0.591441	up	100512009	-	-	10	-	par-3 family cell polarity regulator	ssc04015(Rap1 signaling pathway)//ssc04062(Chemokine signaling pathway)//ssc04080(Neuroactive ligand-receptor interaction)//ssc04144(Endocytosis)//ssc04390(Hippo signaling pathway)//ssc04520(Adherens junction)//ssc04530(Tight junction)	GO:0005819(spindle)//GO:0043234(protein complex)//GO:0045177(apical part of cell)//GO:0005938(cell cortex)//GO:0005913(cell-cell adherens junction)	GO:0005080(protein kinase C binding)	GO:0003383(apical constriction)//GO:0032970(regulation of actin filament-based process)//GO:0051642(centrosome localization)//GO:0000226(microtubule cytoskeleton organization)//GO:0044319(wound healing, spreading of cells)
SEC61A2	ENSSSCG00000011114	protein_coding	-	chr10:59681504-60105413	98.1126	33.8988	2.89427	1.5332	0.2358	0.53861	up	100511831	-	Ensembl:ENSSSCG00000011114	10	-	Sec61 translocon alpha 2 subunit	ssc03060(Protein export)//ssc04141(Protein processing in endoplasmic reticulum)//ssc04145(Phagosome)	GO:0016021(integral component of membrane)	GO:0043022(ribosome binding)	GO:0015031(protein transport)
PFKP	ENSSSCG00000011158	protein_coding	-	chr10:66996953-67082534	7.57387	2.45158	3.08939	1.62732	0.39635	0.689834	up	100521394	PFKP_tv1	Ensembl:ENSSSCG00000011158	10	-	phosphofructokinase, platelet		GO:0016020(membrane)//GO:0005634(nucleus)//GO:0070062(extracellular exosome)//GO:0005829(cytosol)	GO:0003872(6-phosphofructokinase activity)//GO:0032403(protein complex binding)	GO:0006002(fructose 6-phosphate metabolic process)//GO:0098779(mitophagy in response to mitochondrial depolarization)//GO:0061615(glycolytic process through fructose-6-phosphate)
CTSV	ENSSSCG00000011171	protein_coding	+	chr10:25202331-25208065	9.42858	4.09248	2.30387	1.20406	0.5965	0.786622	up	396926	CTSL|CTSL1|CTSL2	Ensembl:ENSSSCG00000011171	10	-	cathepsin V	ssc04142(Lysosome)//ssc04145(Phagosome)//ssc04210(Apoptosis)//ssc04612(Antigen processing and presentation)//ssc05205(Proteoglycans in cancer)//ssc05323(Rheumatoid arthritis)
SLC4A7	ENSSSCG00000011218	protein_coding	-	chr13:13933710-14043066	6.24519	2.69795	2.31479	1.21088	0.5294	0.748765	up	100524044	-	Ensembl:ENSSSCG00000011218	13	-	solute carrier family 4, sodium bicarbonate cotransporter, member 7		GO:0016021(integral component of membrane)//GO:0016324(apical plasma membrane)	GO:0008509(anion transmembrane transporter activity)//GO:0005452(inorganic anion exchanger activity)	GO:0046666(retinal cell programmed cell death)//GO:0015701(bicarbonate transport)//GO:0060219(camera-type eye photoreceptor cell differentiation)//GO:0061299(retina vasculature morphogenesis in camera-type eye)//GO:0098656(anion transmembrane transport)//GO:0007601(visual perception)//GO:0060117(auditory receptor cell development)//GO:0021747(cochlear nucleus development)
VILL	ENSSSCG00000011246	protein_coding	+	chr13:22831741-22851274	4.78863	2.12215	2.25649	1.17408	0.5708	0.771512	up	100628102	-	Ensembl:ENSSSCG00000011246	13	-	villin-like			GO:0003779(actin binding)	GO:0007010(cytoskeleton organization)
DLEC1	ENSSSCG00000011249	protein_coding	+	chr13:22883113-22964641	4.65992	2.01011	2.31824	1.21303	0.4401	0.716044	up	100153766	-	Ensembl:ENSSSCG00000011249	13	13|13	deleted in lung and esophageal cancer 1
SLC22A13	ENSSSCG00000011256	protein_coding	+	chr13:23120226-23322253	7.47361	2.18162	3.42573	1.77641	0.5272	0.748595	up
ACVR2B	ENSSSCG00000011257	protein_coding	+	chr13:23120226-23322253	7.72621	1.7043	4.53336	2.18058	0.4353	0.714008	up	448845	-	Ensembl:ENSSSCG00000011257|Vega:OTTSUSG00000002971	13	-	activin A receptor, type IIB	ssc04060(Cytokine-cytokine receptor interaction)//ssc04350(TGF-beta signaling pathway)//ssc04550(Signaling pathways regulating pluripotency of stem cells)	GO:0005886(plasma membrane)//GO:0016021(integral component of membrane)//GO:0043235(receptor complex)//GO:0005737(cytoplasm)	GO:0004702(receptor signaling protein serine/threonine kinase activity)//GO:0005524(ATP binding)//GO:0004712(protein serine/threonine/tyrosine kinase activity)//GO:0019838(growth factor binding)//GO:0004675(transmembrane receptor protein serine/threonine kinase activity)//GO:0048185(activin binding)//GO:0046872(metal ion binding)	GO:0030073(insulin secretion)//GO:0060021(palate development)//GO:0007178(transmembrane receptor protein serine/threonine kinase signaling pathway)//GO:0061298(retina vasculature development in camera-type eye)//GO:0000122(negative regulation of transcription from RNA polymerase II promoter)//GO:0001822(kidney development)//GO:0048617(embryonic foregut morphogenesis)//GO:0007507(heart development…
MYL3	ENSSSCG00000011325	protein_coding	-	chr13:29730582-29735586	52.1214	19.6626	2.65079	1.40642	0.3817	0.678606	up	100515755	-	Ensembl:ENSSSCG00000011325	13	-	myosin, light chain 3, alkali; ventricular, skeletal, slow	ssc04260(Cardiac muscle contraction)//ssc04261(Adrenergic signaling in cardiomyocytes)//ssc05410(Hypertrophic cardiomyopathy (HCM))//ssc05414(Dilated cardiomyopathy)	GO:0031672(A band)//GO:0031674(I band)	GO:0003785(actin monomer binding)//GO:0005509(calcium ion binding)	GO:0002026(regulation of the force of heart contraction)//GO:0055010(ventricular cardiac muscle tissue morphogenesis)//GO:0060048(cardiac muscle contraction)//GO:0006942(regulation of striated muscle contraction)
SHISA5	ENSSSCG00000011357	protein_coding	-	chr13:31180824-31205072	1.96877	0.854888	2.30296	1.20349	1	1	up	106504053	-	Ensembl:ENSSSCG00000011357	13	-	shisa family member 5		GO:0005783(endoplasmic reticulum)//GO:0016021(integral component of membrane)//GO:0070062(extracellular exosome)//GO:0005635(nuclear envelope)	GO:0004871(signal transducer activity)//GO:0050699(WW domain binding)	GO:0043123(positive regulation of I-kappaB kinase/NF-kappaB signaling)//GO:0042771(intrinsic apoptotic signaling pathway in response to DNA damage by p53 class mediator)
SLC26A6	ENSSSCG00000011361	protein_coding	-	chr13:31317845-31330600	8.88884	3.85686	2.30469	1.20457	0.5587	0.764671	up	497236	-	Ensembl:ENSSSCG00000011361	13	13|13	solute carrier family 26 (anion exchanger), member 6	ssc04978(Mineral absorption)	GO:0005887(integral component of plasma membrane)	GO:0019531(oxalate transmembrane transporter activity)//GO:0015106(bicarbonate transmembrane transporter activity)//GO:0005254(chloride channel activity)//GO:0008271(secondary active sulfate transmembrane transporter activity)//GO:0015116(sulfate transmembrane transporter activity)//GO:0015301(anion:anion antiporter activity)	GO:0015701(bicarbonate transport)//GO:1902358(sulfate transmembrane transport)//GO:0051453(regulation of intracellular pH)//GO:0042391(regulation of membrane potential)//GO:1902476(chloride transmembrane transport)//GO:0019532(oxalate transport)//GO:0051454(intracellular pH elevation)
NCKIPSD	ENSSSCG00000011364	protein_coding	-	chr13:31366572-31377687	4.15077	0.983538	4.22025	2.07733	0.4157	0.702652	up	100524278	-	Ensembl:ENSSSCG00000011364	13	-	NCK interacting protein with SH3 domain		GO:0008180(COP9 signalosome)		GO:0010976(positive regulation of neuron projection development)
BSN	ENSSSCG00000011384	protein_coding	+	chr13:32107076-32197070	13.2222	5.78515	2.28555	1.19254	0.2225	0.529155	up	100512812	-	Ensembl:ENSSSCG00000011384	13	-	bassoon presynaptic cytomatrix protein		GO:0048786(presynaptic active zone)		GO:0007416(synapse assembly)
UBA7	ENSSSCG00000011393	protein_coding	-	chr13:32322031-32379748	2.95759	0.56125	5.26966	2.39771	0.12885	0.37384	up	100512631	-	Ensembl:ENSSSCG00000011393|Vega:OTTSUSG00000002749	13	-	ubiquitin-like modifier activating enzyme 7	ssc04120(Ubiquitin mediated proteolysis)//ssc05012(Parkinson's disease)	GO:0005634(nucleus)//GO:0005829(cytosol)	GO:0004839(ubiquitin activating enzyme activity)//GO:0005524(ATP binding)//GO:0004842(ubiquitin-protein transferase activity)//GO:0008641(small protein activating enzyme activity)//GO:0019782(ISG15 activating enzyme activity)	GO:0008152(metabolic process)//GO:0006464(cellular protein modification process)//GO:0019941(modification-dependent protein catabolic process)//GO:0016567(protein ubiquitination)//GO:0032020(ISG15-protein conjugation)
HYAL2	ENSSSCG00000011405	protein_coding	-	chr13:32801781-32815335	36.9389	13.5898	2.71812	1.44261	0.14335	0.406201	up	404697	-	Ensembl:ENSSSCG00000011405	13	13|13q21	hyaluronoglucosaminidase 2	ssc00531(Glycosaminoglycan degradation)//	GO:0030139(endocytic vesicle)//GO:0005764(lysosome)//GO:0046658(anchored component of plasma membrane)//GO:0090575(RNA polymerase II transcription factor complex)//GO:0031362(anchored component of external side of plasma membrane)//GO:0048471(perinuclear region of cytoplasm)//GO:0005829(cytosol)//GO:0045121(membrane raft)//GO:0016023(cytoplasmic, membrane-bounded vesicle)//GO:0031410(cytoplasmic …	GO:0033906(hyaluronoglucuronidase activity)//GO:0001105(RNA polymerase II transcription coactivator activity)//GO:0001618(virus receptor activity)//GO:0030971(receptor tyrosine kinase binding)//GO:0050431(transforming growth factor beta binding)//GO:0004415(hyalurononglucosaminidase activity)//GO:0030294(receptor signaling protein tyrosine kinase inhibitor activity)//GO:0005540(hyaluronic acid bi…	GO:0061099(negative regulation of protein tyrosine kinase activity)//GO:2001238(positive regulation of extrinsic apoptotic signaling pathway)//GO:0019087(transformation of host cell by virus)//GO:0043407(negative regulation of MAP kinase activity)//GO:0005975(carbohydrate metabolic process)//GO:0010764(negative regulation of fibroblast migration)//GO:2000778(positive regulation of interleukin-6 s…
TMEM115	ENSSSCG00000011411	protein_coding	-	chr13:32825371-32842383	6.35044	1.90376	3.33572	1.738	0.5041	0.738212	up	100517191	-	Ensembl:ENSSSCG00000011411	13	-	transmembrane protein 115		GO:0016021(integral component of membrane)//GO:0005634(nucleus)//GO:0017119(Golgi transport complex)//GO:0032580(Golgi cisterna membrane)	GO:0042802(identical protein binding)	GO:0006486(protein glycosylation)//GO:0006890(retrograde vesicle-mediated transport, Golgi to ER)
-	ENSSSCG00000011434	protein_coding	+	chr13:34380356-34385595	17.5033	2.05488	8.51791	3.0905	0.20955	0.518251	up
BAP1	ENSSSCG00000011438	protein_coding	-	chr13:34544571-34553621	8.84882	2.04153	4.33442	2.11584	0.2873	0.588155	up	100154798	-	Ensembl:ENSSSCG00000011438|Vega:OTTSUSG00000001004	13	13|13	BRCA1 associated protein-1 (ubiquitin carboxy-terminal hydrolase)		GO:0005654(nucleoplasm)//GO:0035517(PR-DUB complex)//GO:0005737(cytoplasm)	GO:0003682(chromatin binding)//GO:0004843(thiol-dependent ubiquitin-specific protease activity)//GO:0008234(cysteine-type peptidase activity)	GO:1903955(positive regulation of protein targeting to mitochondrion)//GO:0071108(protein K48-linked deubiquitination)//GO:0016579(protein deubiquitination)//GO:0035522(monoubiquitinated histone H2A deubiquitination)//GO:0001558(regulation of cell growth)//GO:0051726(regulation of cell cycle)//GO:0006511(ubiquitin-dependent protein catabolic process)
FLNB	ENSSSCG00000011471	protein_coding	+	chr13:39789702-39938754	6.93685	2.2993	3.01695	1.59309	0.25875	0.557312	up
ADAMTS9	ENSSSCG00000011496	protein_coding	-	chr13:46033757-46207006	4.09513	1.41402	2.89608	1.5341	0.4899	0.734298	up	100520218	-	Ensembl:ENSSSCG00000011496	13	-	ADAM metallopeptidase with thrombospondin type 1 motif, 9		GO:0005578(proteinaceous extracellular matrix)//GO:0031012(extracellular matrix)	GO:0008270(zinc ion binding)//GO:0004222(metalloendopeptidase activity)	GO:0006508(proteolysis)
LRIG1	ENSSSCG00000011499	protein_coding	-	chr13:47910416-48026763	3.03671	1.42061	2.13761	1.096	0.60515	0.792405	up	100521990	-	Ensembl:ENSSSCG00000011499	13	-	leucine-rich repeats and immunoglobulin-like domains 1		GO:0016021(integral component of membrane)		GO:0032474(otolith morphogenesis)//GO:0007605(sensory perception of sound)//GO:0060384(innervation)
SHQ1	ENSSSCG00000011518	protein_coding	-	chr13:54073725-54180746	7.24013	1.78026	4.0669	2.02393	0.4369	0.714399	up	100511045	-	Ensembl:ENSSSCG00000011518	13	-	SHQ1, H/ACA ribonucleoprotein assembly factor		GO:0005654(nucleoplasm)//GO:0005737(cytoplasm)		GO:0043065(positive regulation of apoptotic process)//GO:0022618(ribonucleoprotein complex assembly)//GO:2000233(negative regulation of rRNA processing)
-	ENSSSCG00000011531	protein_coding	+	chr13:60915097-60925744	30.7867	3.6832	8.35865	3.06327	0.1965	0.504192	up
-	ENSSSCG00000011556	protein_coding	+	chr13:66166272-66177967	3.72283	0	inf	inf	0.09675	0.36992	up
-	ENSSSCG00000011569	protein_coding	+	chr13:66421527-66441980	10.7611	3.19352	3.36965	1.7526	0.19345	0.500397	up
TMEM43	ENSSSCG00000011603	protein_coding	-	chr13:70339579-70417206	34.8264	11.8976	2.92718	1.54951	0.19545	0.502728	up	100515413	-	-	13	-	transmembrane protein 43		GO:0005788(endoplasmic reticulum lumen)//GO:0005794(Golgi apparatus)//GO:0005639(integral component of nuclear inner membrane)	GO:0043621(protein self-association)	GO:0071763(nuclear membrane organization)
NUP210	ENSSSCG00000011610	protein_coding	+	chr13:70917437-71009775	3.88452	0.71595	5.42567	2.4398	0.27065	0.570222	up	100515926	-	Ensembl:ENSSSCG00000011610	13	-	nucleoporin 210kDa	ssc03013(RNA transport)	GO:0016021(integral component of membrane)//GO:0005635(nuclear envelope)
RPN1	ENSSSCG00000011612	protein_coding	+	chr13:71762042-71934746	17.9663	5.01426	3.58303	1.84118	0.54305	0.75512	up	397606	-	Ensembl:ENSSSCG00000011612	13	-	ribophorin I	ssc00510(N-Glycan biosynthesis)//	GO:0005791(rough endoplasmic reticulum)//GO:0016021(integral component of membrane)//GO:0005789(endoplasmic reticulum membrane)//GO:0008250(oligosaccharyltransferase complex)//GO:0042470(melanosome)	GO:0044822(poly(A) RNA binding)//GO:0004579(dolichyl-diphosphooligosaccharide-protein glycotransferase activity)	GO:0018279(protein N-linked glycosylation via asparagine)//GO:0006486(protein glycosylation)
RAB7A	ENSSSCG00000011615	protein_coding	-	chr13:71762042-71934746	79.4341	33.5482	2.36776	1.24352	0.3022	0.603205	up	100622795	-	Ensembl:ENSSSCG00000011615	13	-	RAB7A, member RAS oncogene family	ssc04144(Endocytosis)//ssc04145(Phagosome)//ssc05132(Salmonella infection)//ssc05146(Amoebiasis)//ssc05152(Tuberculosis)	GO:0005764(lysosome)//GO:0070062(extracellular exosome)//GO:0045335(phagocytic vesicle)//GO:0030904(retromer complex)//GO:0005811(lipid particle)//GO:0005794(Golgi apparatus)//GO:0005770(late endosome)//GO:0005774(vacuolar membrane)//GO:0032419(extrinsic component of lysosome membrane)//GO:0031902(late endosome membrane)//GO:0034045(pre-autophagosomal structure membrane)	GO:0019003(GDP binding)//GO:0005525(GTP binding)	GO:0042147(retrograde transport, endosome to Golgi)//GO:0045732(positive regulation of protein catabolic process)//GO:0090383(phagosome acidification)//GO:0007174(epidermal growth factor catabolic process)//GO:0090385(phagosome-lysosome fusion)//GO:0008333(endosome to lysosome transport)//GO:0007264(small GTPase mediated signal transduction)//GO:0022615(protein to membrane docking)//GO:1903543(po…
-	ENSSSCG00000011626	protein_coding	+	chr13:73345746-73348285	1209.73	508.786	2.37767	1.24955	0.15895	0.440003	up
ACAD11	ENSSSCG00000011629	protein_coding	-	chr13:73733859-73901085	11.9559	5.10795	2.34064	1.2269	0.4345	0.713964	up	100153698	-	Ensembl:ENSSSCG00000011629	13	13|13	acyl-CoA dehydrogenase family, member 11		GO:0005739(mitochondrion)//GO:0031966(mitochondrial membrane)//GO:0005634(nucleus)	GO:0052890(oxidoreductase activity, acting on the CH-CH group of donors, with a flavin as acceptor)//GO:0070991(medium-chain-acyl-CoA dehydrogenase activity)//GO:0003995(acyl-CoA dehydrogenase activity)//GO:0009055(electron carrier activity)//GO:0000062(fatty-acyl-CoA binding)//GO:0050660(flavin adenine dinucleotide binding)//GO:0017099(very-long-chain-acyl-CoA dehydrogenase activity)	GO:0033539(fatty acid beta-oxidation using acyl-CoA dehydrogenase)//GO:0055088(lipid homeostasis)
RYK	ENSSSCG00000011642	protein_coding	-	chr13:75287414-75366199	21.9524	7.33673	2.99212	1.58117	0.2796	0.579569	up	100523513	-	-	13	-	receptor-like tyrosine kinase		GO:0005886(plasma membrane)//GO:0005634(nucleus)//GO:0016021(integral component of membrane)//GO:0005737(cytoplasm)	GO:0005524(ATP binding)//GO:0017147(Wnt-protein binding)//GO:0042813(Wnt-activated receptor activity)//GO:0004713(protein tyrosine kinase activity)//GO:0005109(frizzled binding)	GO:0022038(corpus callosum development)//GO:0048705(skeletal system morphogenesis)//GO:0018108(peptidyl-tyrosine phosphorylation)//GO:0016055(Wnt signaling pathway)//GO:0048843(negative regulation of axon extension involved in axon guidance)//GO:0050919(negative chemotaxis)//GO:0071679(commissural neuron axon guidance)
MSL2	ENSSSCG00000011650	protein_coding	-	chr13:76910749-77180769	6.6758	2.02977	3.28893	1.71762	0.2559	0.555335	up	100155763	-	-	13	13|13	male-specific lethal 2 homolog (Drosophila)		GO:0072487(MSL complex)	GO:0008270(zinc ion binding)//GO:0061630(ubiquitin protein ligase activity)	GO:0043984(histone H4-K16 acetylation)//GO:0016567(protein ubiquitination)
-	ENSSSCG00000011676	protein_coding	+	chr13:82680416-82937686	29.0037	11.4927	2.52365	1.33551	0.342	0.642895	up
U2SURP	ENSSSCG00000011684	protein_coding	+	chr13:83704575-83759969	3.51003	1.74912	2.00673	1.00485	0.53925	0.753222	up	100517309	-	Ensembl:ENSSSCG00000011684	13	-	U2 snRNP-associated SURP domain containing	ssc03040(Spliceosome)	GO:0005654(nucleoplasm)	GO:0044822(poly(A) RNA binding)//GO:0000166(nucleotide binding)	GO:0006396(RNA processing)
SLITRK3	ENSSSCG00000011736	protein_coding	-	chr13:104449984-104461119	7.95186	1.71799	4.62858	2.21057	0.35415	0.654577	up	106504067	-	-	13	-	SLIT and NTRK-like family, member 3		GO:0016021(integral component of membrane)		GO:0007409(axonogenesis)//GO:0051965(positive regulation of synapse assembly)
SERPINI2	ENSSSCG00000011737	protein_coding	-	chr13:106308420-106340828	14.6751	0.257013	57.0985	5.83538	0.0533	0.36992	up	100516831	-	Ensembl:ENSSSCG00000011737	13	-	serpin peptidase inhibitor, clade I (pancpin), member 2		GO:0005615(extracellular space)	GO:0004867(serine-type endopeptidase inhibitor activity)	GO:0010951(negative regulation of endopeptidase activity)
MECOM	ENSSSCG00000011743	protein_coding	-	chr13:107754510-107943642	4.7365	1.24622	3.80069	1.92626	0.38745	0.68421	up	100518275	-	-	13	13|13	MDS1 and EVI1 complex locus	ssc04010(MAPK signaling pathway)//ssc05200(Pathways in cancer)//ssc05220(Chronic myeloid leukemia)	GO:0016607(nuclear speck)//GO:0000118(histone deacetylase complex)//GO:0005794(Golgi apparatus)//GO:0016235(aggresome)	GO:0003676(nucleic acid binding)//GO:0042803(protein homodimerization activity)//GO:0046872(metal ion binding)//GO:0003677(DNA binding)//GO:0003700(transcription factor activity, sequence-specific DNA binding)	GO:0046329(negative regulation of JNK cascade)//GO:0098727(maintenance of cell number)//GO:0043069(negative regulation of programmed cell death)//GO:0072001(renal system development)//GO:0009791(post-embryonic development)//GO:0030900(forebrain development)//GO:0042127(regulation of cell proliferation)//GO:0001701(in utero embryonic development)//GO:0006954(inflammatory response)//GO:0009617(resp…
KNG1	ENSSSCG00000011802	protein_coding	+	chr13:124521205-124561264	4.69551	1.42834	3.28741	1.71695	0.4102	0.698992	up	396568	KNG	Ensembl:ENSSSCG00000011802	13	13|13	kininogen 1	ssc04610(Complement and coagulation cascades)	GO:0070062(extracellular exosome)//GO:0072562(blood microparticle)//GO:0005829(cytosol)	GO:0005102(receptor binding)//GO:0004869(cysteine-type endopeptidase inhibitor activity)	GO:0010951(negative regulation of endopeptidase activity)//GO:0007162(negative regulation of cell adhesion)//GO:0007204(positive regulation of cytosolic calcium ion concentration)//GO:0030195(negative regulation of blood coagulation)
ZDHHC19	ENSSSCG00000011847	protein_coding	+	chr13:133875642-134000847	6.85744	0	inf	inf	0.1993	0.506905	up	100512740	-	Ensembl:ENSSSCG00000011847	13	-	zinc finger, DHHC-type containing 19		GO:0005783(endoplasmic reticulum)//GO:0016021(integral component of membrane)	GO:0008270(zinc ion binding)//GO:0019706(protein-cysteine S-palmitoyltransferase activity)	GO:0008152(metabolic process)
TFRC	ENSSSCG00000011848	protein_coding	+	chr13:133875642-134000847	5.08966	1.80931	2.81304	1.49213	0.4389	0.715385	up	397062	trfr	Ensembl:ENSSSCG00000011848|Vega:OTTSUSG00000002242	13	-	transferrin receptor	ssc04066(HIF-1 signaling pathway)//ssc04144(Endocytosis)//ssc04145(Phagosome)//ssc04640(Hematopoietic cell lineage)	GO:0009897(external side of plasma membrane)//GO:0005887(integral component of plasma membrane)//GO:0055037(recycling endosome)//GO:0048471(perinuclear region of cytoplasm)//GO:1990712(HFE-transferrin receptor complex)//GO:0005886(plasma membrane)//GO:0016323(basolateral plasma membrane)//GO:0070062(extracellular exosome)//GO:0016021(integral component of membrane)//GO:0042470(melanosome)//GO:007…	GO:0044822(poly(A) RNA binding)//GO:0042803(protein homodimerization activity)//GO:0001948(glycoprotein binding)//GO:0003725(double-stranded RNA binding)//GO:0004998(transferrin receptor activity)	GO:0045780(positive regulation of bone resorption)//GO:0006898(receptor-mediated endocytosis)//GO:0097286(iron ion import)//GO:0035690(cellular response to drug)//GO:0033572(transferrin transport)//GO:0006879(cellular iron ion homeostasis)//GO:0030316(osteoclast differentiation)
-	ENSSSCG00000011850	protein_coding	+	chr13:134185793-134281086	4.93703	1.43926	3.43024	1.77831	0.55445	0.762568	up
LRCH3	ENSSSCG00000011854	protein_coding	+	chr13:134405168-134539326	25.5079	12.124	2.10392	1.07308	0.35575	0.656648	up	100514426	-	Ensembl:ENSSSCG00000011854	13	-	leucine-rich repeats and calponin homology (CH) domain containing 3		GO:0005737(cytoplasm)
ZDHHC23	ENSSSCG00000011914	protein_coding	-	chr13:145853375-145997052	12.5254	3.93329	3.18446	1.67105	0.4705	0.730306	up	100515099	-	Ensembl:ENSSSCG00000011914	13	-	zinc finger, DHHC-type containing 23		GO:0016021(integral component of membrane)	GO:0008270(zinc ion binding)//GO:0019706(protein-cysteine S-palmitoyltransferase activity)	GO:0018345(protein palmitoylation)//GO:0072659(protein localization to plasma membrane)
NEPRO	ENSSSCG00000011923	protein_coding	+	chr13:146902010-146932906	4.41355	1.41428	3.1207	1.64187	0.37085	0.670796	up
IFT57	ENSSSCG00000011941	protein_coding	+	chr13:151298657-151356500	7.99745	2.42454	3.29855	1.72183	0.4375	0.714399	up	100519335	-	Ensembl:ENSSSCG00000011941	13	-	intraflagellar transport 57	ssc05016(Huntington's disease)	GO:0005929(cilium)//GO:0044292(dendrite terminus)//GO:0005930(axoneme)//GO:0005794(Golgi apparatus)//GO:0005813(centrosome)//GO:0030992(intraciliary transport particle B)//GO:0032391(photoreceptor connecting cilium)		GO:0042384(cilium assembly)//GO:0042073(intraciliary transport)//GO:0060972(left/right pattern formation)//GO:0001947(heart looping)//GO:0001843(neural tube closure)//GO:0006919(activation of cysteine-type endopeptidase activity involved in apoptotic process)//GO:0050680(negative regulation of epithelial cell proliferation)//GO:0007224(smoothened signaling pathway)
-	ENSSSCG00000011967	protein_coding	-	chr13:158770510-158794250	5.55357	1.85621	2.9919	1.58106	0.50145	0.737463	up
CMSS1	ENSSSCG00000011970	protein_coding	-	chr13:158800142-159192117	6.89476	2.66218	2.58989	1.37289	0.43035	0.71247	up	100152199	C13H3orf26|C3orf26	Ensembl:ENSSSCG00000011970	13	13|13	cms1 ribosomal small subunit homolog (yeast)			GO:0044822(poly(A) RNA binding)
ROBO2	ENSSSCG00000012002	protein_coding	-	chr13:177369576-177723151	2.85041	0.514099	5.54447	2.47105	0.19435	0.501378	up	100739586	-	-	13	-	roundabout guidance receptor 2	ssc04360(Axon guidance)	GO:0016021(integral component of membrane)
-	ENSSSCG00000012014	protein_coding	-	chr13:182209774-182228630	8.28252	2.08515	3.97215	1.98992	0.4569	0.724166	up
MRPL39	ENSSSCG00000012021	protein_coding	-	chr13:189114527-189275839	12.8647	3.47677	3.70019	1.8876	0.2612	0.560126	up	100521866	-	Ensembl:ENSSSCG00000012021	13	-	mitochondrial ribosomal protein L39			GO:0000166(nucleotide binding)
MORC3	ENSSSCG00000012055	protein_coding	+	chr13:199997253-200039459	10.5234	3.25466	3.23333	1.69302	0.2595	0.558301	up	100513379	-	Ensembl:ENSSSCG00000012055	13	-	MORC family CW-type zinc finger 3		GO:0045111(intermediate filament cytoskeleton)//GO:0016605(PML body)	GO:0008270(zinc ion binding)	GO:0018105(peptidyl-serine phosphorylation)//GO:0050821(protein stabilization)//GO:0007569(cell aging)//GO:0048147(negative regulation of fibroblast proliferation)//GO:0051457(maintenance of protein location in nucleus)
-	ENSSSCG00000012074	protein_coding	+	chr13:204600304-204696337	4.32562	1.47352	2.93557	1.55364	0.46675	0.728461	up
ADARB1	ENSSSCG00000012089	protein_coding	+	chr13:207746961-207788195	7.62391	2.67672	2.84822	1.51006	0.5896	0.783817	up	100154277	-	-	13	13|13	adenosine deaminase, RNA-specific, B1
TLR8	ENSSSCG00000012118	protein_coding	+	chrX:9601177-9616757	0.550284	0.261225	2.10656	1.07489	1	1	up	397384	TLR7	Ensembl:ENSSSCG00000012118|Vega:OTTSUSG00000004351	X	X|X	toll-like receptor 8	ssc04620(Toll-like receptor signaling pathway)	GO:0005622(intracellular)//GO:0016021(integral component of membrane)	GO:0003677(DNA binding)//GO:0003725(double-stranded RNA binding)//GO:0003727(single-stranded RNA binding)	GO:0034158(toll-like receptor 8 signaling pathway)//GO:0071260(cellular response to mechanical stimulus)//GO:0045087(innate immune response)//GO:0007249(I-kappaB kinase/NF-kappaB signaling)//GO:0002755(MyD88-dependent toll-like receptor signaling pathway)//GO:0045356(positive regulation of interferon-alpha biosynthetic process)//GO:0006954(inflammatory response)//GO:0045416(positive regulation of…
GEMIN8	ENSSSCG00000012127	protein_coding	-	chrX:10647026-10671242	23.6478	5.11357	4.62451	2.2093	0.27935	0.579383	up	100513635	-	Ensembl:ENSSSCG00000012127|Vega:OTTSUSG00000004360	X	X|X	gem (nuclear organelle) associated protein 8	ssc03013(RNA transport)	GO:0005654(nucleoplasm)//GO:0005634(nucleus)//GO:0034719(SMN-Sm protein complex)//GO:0032797(SMN complex)//GO:0005829(cytosol)		GO:0000387(spliceosomal snRNP assembly)
PHKA2	ENSSSCG00000012157	protein_coding	-	chrX:15281635-15365565	10.0315	3.87918	2.586	1.37072	0.3269	0.627682	up	100519810	-	Ensembl:ENSSSCG00000012157|Vega:OTTSUSG00000004405	X	-	phosphorylase kinase, alpha 2 (liver)	ssc04020(Calcium signaling pathway)//ssc04910(Insulin signaling pathway)//ssc04922(Glucagon signaling pathway)	GO:0005964(phosphorylase kinase complex)	GO:0003824(catalytic activity)//GO:0004689(phosphorylase kinase activity)//GO:0005516(calmodulin binding)	GO:0006468(protein phosphorylation)//GO:0005977(glycogen metabolic process)
PRDX4	ENSSSCG00000012171	protein_coding	+	chrX:19800072-19819509	17.7572	3.15753	5.62378	2.49154	0.3268	0.627682	up	100152260	-	Ensembl:ENSSSCG00000012171|Vega:OTTSUSG00000004431	X	X|X	peroxiredoxin 4		GO:0005783(endoplasmic reticulum)//GO:0005739(mitochondrion)//GO:0005634(nucleus)//GO:0070062(extracellular exosome)//GO:0005829(cytosol)	GO:0016209(antioxidant activity)//GO:0016491(oxidoreductase activity)//GO:0051920(peroxiredoxin activity)//GO:0042803(protein homodimerization activity)	GO:0055114(oxidation-reduction process)//GO:0072593(reactive oxygen species metabolic process)//GO:2000255(negative regulation of male germ cell proliferation)//GO:0030198(extracellular matrix organization)//GO:0019471(4-hydroxyproline metabolic process)//GO:0007283(spermatogenesis)//GO:0098869(cellular oxidant detoxification)//GO:0045454(cell redox homeostasis)//GO:0022417(protein maturation by …
SYTL5	ENSSSCG00000012233	protein_coding	+	chrX:33790231-34036242	4.48443	1.85057	2.42326	1.27695	0.56765	0.769775	up	100511543	-	-	X	-	synaptotagmin-like 5		GO:0070382(exocytic vesicle)//GO:0005622(intracellular)	GO:0005544(calcium-dependent phospholipid binding)//GO:0017137(Rab GTPase binding)//GO:0019905(syntaxin binding)//GO:0005509(calcium ion binding)//GO:0030276(clathrin binding)	GO:0006887(exocytosis)//GO:0006886(intracellular protein transport)
MAOA	ENSSSCG00000012257	protein_coding	+	chrX:38929231-39006214	70.8826	26.3843	2.68654	1.42575	0.14155	0.40217	up	414424	-	Ensembl:ENSSSCG00000012257|Vega:OTTSUSG00000004511	X	-	monoamine oxidase A	ssc00260(Glycine, serine and threonine metabolism)//ssc00330(Arginine and proline metabolism)//ssc00340(Histidine metabolism)//ssc00350(Tyrosine metabolism)//ssc00360(Phenylalanine metabolism)//ssc00380(Tryptophan metabolism)//ssc00982(Drug metabolism - cytochrome P450)//	GO:0016021(integral component of membrane)//GO:0005741(mitochondrial outer membrane)	GO:0016491(oxidoreductase activity)//GO:0008131(primary amine oxidase activity)	GO:0055114(oxidation-reduction process)//GO:0042135(neurotransmitter catabolic process)//GO:0006584(catecholamine metabolic process)//GO:0042420(dopamine catabolic process)
JADE3	ENSSSCG00000012267	protein_coding	+	chrX:41032364-41751198	9.10957	0.832416	10.9436	3.45201	0.06	0.36992	up	100521831	PHF16	Ensembl:ENSSSCG00000012267|Vega:OTTSUSG00000004524	X	-	jade family PHD finger 3		GO:0000123(histone acetyltransferase complex)	GO:0008270(zinc ion binding)	GO:0043981(histone H4-K5 acetylation)//GO:0043983(histone H4-K12 acetylation)//GO:0043982(histone H4-K8 acetylation)//GO:0043966(histone H3 acetylation)
CDK16	ENSSSCG00000012269	protein_coding	+	chrX:41835986-41848578	46.1971	13.5662	3.40532	1.76779	0.0826	0.36992	up	100521238	-	Ensembl:ENSSSCG00000012269|Vega:OTTSUSG00000004532	X	-	cyclin-dependent kinase 16		GO:0008021(synaptic vesicle)//GO:0031234(extrinsic component of cytoplasmic side of plasma membrane)//GO:0015630(microtubule cytoskeleton)	GO:0004672(protein kinase activity)//GO:0005524(ATP binding)//GO:0004674(protein serine/threonine kinase activity)	GO:0031175(neuron projection development)//GO:0006468(protein phosphorylation)//GO:0030252(growth hormone secretion)//GO:0007283(spermatogenesis)//GO:0061178(regulation of insulin secretion involved in cellular response to glucose stimulus)//GO:0006887(exocytosis)
USP11	ENSSSCG00000012273	protein_coding	+	chrX:41851597-41866442	4.22181	1.49495	2.82406	1.49777	0.464	0.727204	up	100520654	-	Ensembl:ENSSSCG00000012273|Vega:OTTSUSG00000004533	X	-	ubiquitin specific peptidase 11		GO:0005634(nucleus)//GO:0005737(cytoplasm)	GO:0004843(thiol-dependent ubiquitin-specific protease activity)//GO:0036459(thiol-dependent ubiquitinyl hydrolase activity)	GO:0016579(protein deubiquitination)//GO:0006511(ubiquitin-dependent protein catabolic process)
ARAF	ENSSSCG00000012275	protein_coding	+	chrX:42078018-42142286	17.2928	2.10781	8.20413	3.03635	0.1535	0.427881	up	397601	ARAF1	Ensembl:ENSSSCG00000012275|Vega:OTTSUSG00000004536	X	X|Xp13	A-Raf proto-oncogene, serine/threonine kinase	ssc04012(ErbB signaling pathway)//ssc04068(FoxO signaling pathway)//ssc04270(Vascular smooth muscle contraction)//ssc04650(Natural killer cell mediated cytotoxicity)//ssc04720(Long-term potentiation)//ssc04726(Serotonergic synapse)//ssc04730(Long-term depression)//ssc04810(Regulation of actin cytoskeleton)//ssc04910(Insulin signaling pathway)//ssc04914(Progesterone-mediated oocyte maturation)//ss…	GO:0005622(intracellular)//GO:0005739(mitochondrion)	GO:0005524(ATP binding)//GO:0046872(metal ion binding)//GO:0004674(protein serine/threonine kinase activity)//GO:0005057(receptor signaling protein activity)	GO:0032434(regulation of proteasomal ubiquitin-dependent protein catabolic process)//GO:0035556(intracellular signal transduction)//GO:0032006(regulation of TOR signaling)//GO:0006468(protein phosphorylation)
ELK1	ENSSSCG00000012279	protein_coding	-	chrX:42157987-42174932	3.02531	0.495565	6.10478	2.60994	0.31135	0.61136	up	100522002	-	Ensembl:ENSSSCG00000012279|Vega:OTTSUSG00000004540	X	-	ELK1, member of ETS oncogene family	ssc04010(MAPK signaling pathway)//ssc04012(ErbB signaling pathway)//ssc04014(Ras signaling pathway)//ssc04510(Focal adhesion)//ssc04910(Insulin signaling pathway)//ssc04912(GnRH signaling pathway)//ssc04921(Oxytocin signaling pathway)//ssc05020(Prion diseases)//ssc05140(Leishmaniasis)//ssc05161(Hepatitis B)//ssc05166(HTLV-I infection)//ssc05205(Proteoglycans in cancer)//ssc05213(Endometrial cance…	GO:0005654(nucleoplasm)//GO:0005634(nucleus)	GO:0001077(transcriptional activator activity, RNA polymerase II core promoter proximal region sequence-specific binding)//GO:0000981(RNA polymerase II transcription factor activity, sequence-specific DNA binding)//GO:0000978(RNA polymerase II core promoter proximal region sequence-specific DNA binding)//GO:0043565(sequence-specific DNA binding)//GO:0003700(transcription factor activity, sequence…	GO:0006357(regulation of transcription from RNA polymerase II promoter)//GO:0006355(regulation of transcription, DNA-templated)//GO:0006366(transcription from RNA polymerase II promoter)//GO:0030154(cell differentiation)//GO:0045944(positive regulation of transcription from RNA polymerase II promoter)
WDR45	ENSSSCG00000012290	protein_coding	-	chrX:43147479-43155978	6.15925	0.968727	6.35807	2.66859	0.26645	0.565138	up	100462757	-	Ensembl:ENSSSCG00000012290|Vega:OTTSUSG00000004548	X	-	WD repeat domain 45		GO:0019898(extrinsic component of membrane)//GO:0034045(pre-autophagosomal structure membrane)//GO:0005829(cytosol)	GO:0032266(phosphatidylinositol-3-phosphate binding)//GO:0080025(phosphatidylinositol-3,5-bisphosphate binding)	GO:0000422(mitophagy)//GO:0044804(nucleophagy)//GO:0034497(protein localization to pre-autophagosomal structure)//GO:0006497(protein lipidation)//GO:0000045(autophagosome assembly)
PLP2	ENSSSCG00000012294	protein_coding	+	chrX:43215537-43230431	0.197938	0	inf	inf	1	1	up	100512511	-	Ensembl:ENSSSCG00000012294|Vega:OTTSUSG00000004551	X	-	proteolipid protein 2 (colonic epithelium-enriched)		GO:0005886(plasma membrane)//GO:0070062(extracellular exosome)//GO:0016021(integral component of membrane)	GO:0019956(chemokine binding)
FOXP3	ENSSSCG00000012300	protein_coding	-	chrX:43285442-43344013	4.44107	1.01146	4.39076	2.13447	0.5885	0.783073	up	444998	-	Ensembl:ENSSSCG00000012300|Vega:OTTSUSG00000004556	X	X|X	forkhead box P3	ssc05321(Inflammatory bowel disease (IBD))	GO:0005634(nucleus)	GO:0051525(NFAT protein binding)//GO:0035035(histone acetyltransferase binding)//GO:0003700(transcription factor activity, sequence-specific DNA binding)//GO:0043565(sequence-specific DNA binding)//GO:0001047(core promoter binding)//GO:0042803(protein homodimerization activity)//GO:0042826(histone deacetylase binding)//GO:0003705(transcription factor activity, RNA polymerase II distal enhancer se…	GO:0048294(negative regulation of isotype switching to IgE isotypes)//GO:0032831(positive regulation of CD4-positive, CD25-positive, alpha-beta regulatory T cell differentiation)//GO:0033092(positive regulation of immature T cell proliferation in thymus)//GO:0009653(anatomical structure morphogenesis)//GO:0032714(negative regulation of interleukin-5 production)//GO:0050710(negative regulation of …
DGKK	ENSSSCG00000012308	protein_coding	-	chrX:44000723-44180415	3.84713	0.587919	6.54362	2.71009	0.2426	0.543019	up	100155983	-	Ensembl:ENSSSCG00000012308	X	X|X	diacylglycerol kinase, kappa	ssc00561(Glycerolipid metabolism)//ssc00564(Glycerophospholipid metabolism)//	GO:0005622(intracellular)	GO:0005524(ATP binding)//GO:0004143(diacylglycerol kinase activity)	GO:0016310(phosphorylation)//GO:0035556(intracellular signal transduction)//GO:0046339(diacylglycerol metabolic process)//GO:0007205(protein kinase C-activating G-protein coupled receptor signaling pathway)//GO:0006979(response to oxidative stress)
IQSEC2	ENSSSCG00000012324	protein_coding	-	chrX:46011387-46094817	1.03518	0.14862	6.96532	2.80019	1	1	up	100520058	-	Ensembl:ENSSSCG00000012324	X	-	IQ motif and Sec7 domain 2	ssc04144(Endocytosis)		GO:0005086(ARF guanyl-nucleotide exchange factor activity)	GO:0030036(actin cytoskeleton organization)//GO:0032012(regulation of ARF protein signal transduction)//GO:0043547(positive regulation of GTPase activity)
-	ENSSSCG00000012382	protein_coding	+	chrX:56137490-56207920	18.8281	5.71621	3.29379	1.71975	0.1228	0.36992	up
OTUD6A	ENSSSCG00000012383	protein_coding	+	chrX:56134852-56135722	8.55059	3.38485	2.52613	1.33693	0.4186	0.704326	up	100517870	-	Ensembl:ENSSSCG00000012383|Vega:OTTSUSG00000004614	X	-	OTU deubiquitinase 6A			GO:0004843(thiol-dependent ubiquitin-specific protease activity)	GO:1990167(protein K27-linked deubiquitination)//GO:1990168(protein K33-linked deubiquitination)//GO:0035523(protein K29-linked deubiquitination)//GO:0035871(protein K11-linked deubiquitination)
MAGT1	ENSSSCG00000012435	protein_coding	-	chrX:61894240-61958576	3.5747	0.776556	4.60327	2.20266	0.37815	0.676886	up	100517568	-	Ensembl:ENSSSCG00000012435|Vega:OTTSUSG00000004650	X	-	magnesium transporter 1		GO:0005623(cell)//GO:0016021(integral component of membrane)		GO:0045454(cell redox homeostasis)
SRPX2	ENSSSCG00000012482	protein_coding	+	chrX:82336743-82363867	2.61509	0.66746	3.91798	1.97011	1	1	up	100153130	-	Ensembl:ENSSSCG00000012482|Vega:OTTSUSG00000004710	X	X|X	sushi-repeat containing protein, X-linked 2		GO:0005615(extracellular space)//GO:0005737(cytoplasm)	GO:0005102(receptor binding)//GO:0042802(identical protein binding)//GO:0036458(hepatocyte growth factor binding)	GO:0048870(cell motility)//GO:0042325(regulation of phosphorylation)//GO:0071625(vocalization behavior)//GO:0051965(positive regulation of synapse assembly)//GO:0016337(single organismal cell-cell adhesion)//GO:0090050(positive regulation of cell migration involved in sprouting angiogenesis)
TRMT2B	ENSSSCG00000012489	protein_coding	-	chrX:82698684-82741662	3.40745	1.04268	3.26796	1.70839	0.4444	0.718367	up
ARMCX2	ENSSSCG00000012510	protein_coding	-	chrX:83213946-83223849	3.08757	0.875632	3.52612	1.81808	0.44545	0.719054	up	100521941	-	Ensembl:ENSSSCG00000012510|Vega:OTTSUSG00000004735	X	-	armadillo repeat containing, X-linked 2		GO:0016021(integral component of membrane)//GO:0005575(cellular_component)	GO:0003674(molecular_function)	GO:0008150(biological_process)
FAM199X	ENSSSCG00000012542	protein_coding	+	chrX:84871963-84969106	7.50716	0.991205	7.57376	2.92101	0.4008	0.692529	up	100510996	-	-	X	-	family with sequence similarity 199, X-linked
FRMPD3	ENSSSCG00000012561	protein_coding	+	chrX:87960667-88053273	2.01742	0.830693	2.42859	1.28012	1	1	up	100620237	-	-	X	-	FERM and PDZ domain containing 3
NXT2	ENSSSCG00000012581	protein_coding	+	chrX:89685468-89694685	1.74518	0.249724	6.98844	2.80497	1	1	up	100521422	-	Ensembl:ENSSSCG00000012581|Vega:OTTSUSG00000004782	X	-	nuclear transport factor 2-like export factor 2	ssc03008(Ribosome biogenesis in eukaryotes)//ssc03013(RNA transport)//ssc03015(mRNA surveillance pathway)//ssc05164(Influenza A)	GO:0005622(intracellular)		GO:0006810(transport)
CAPN6	ENSSSCG00000012584	protein_coding	-	chrX:91258384-91288143	1.45733	0.366659	3.97463	1.99082	1	1	up	100522971	-	Ensembl:ENSSSCG00000012584|Vega:OTTSUSG00000004787	X	-	calpain 6		GO:0005622(intracellular)//GO:0048471(perinuclear region of cytoplasm)//GO:0005876(spindle microtubule)	GO:0004198(calcium-dependent cysteine-type endopeptidase activity)//GO:0008017(microtubule binding)	GO:0006508(proteolysis)//GO:0051493(regulation of cytoskeleton organization)//GO:0001578(microtubule bundle formation)
UPF3B	ENSSSCG00000012617	protein_coding	-	chrX:98185093-98206093	4.66439	1.65858	2.81228	1.49174	0.4818	0.732432	up	414433	-	Ensembl:ENSSSCG00000012617|Vega:OTTSUSG00000004824	X	X|X	UPF3 regulator of nonsense transcripts homolog B (yeast)	ssc03013(RNA transport)//ssc03015(mRNA surveillance pathway)	GO:0035145(exon-exon junction complex)	GO:0000166(nucleotide binding)//GO:0003729(mRNA binding)	GO:0045727(positive regulation of translation)
PGRMC1	ENSSSCG00000012625	protein_coding	+	chrX:97735306-97771182	2.36991	0.629803	3.76294	1.91186	1	1	up	396946	-	Ensembl:ENSSSCG00000012625|Vega:OTTSUSG00000004978	X	-	progesterone receptor membrane component 1		GO:0016021(integral component of membrane)//GO:0070062(extracellular exosome)//GO:0016020(membrane)//GO:0012505(endomembrane system)//GO:0005789(endoplasmic reticulum membrane)//GO:0005730(nucleolus)	GO:0020037(heme binding)//GO:0005496(steroid binding)
PRR32	ENSSSCG00000012647	protein_coding	+	chrX:103813051-103815431	10.0845	1.50447	6.70301	2.74481	0.3741	0.673408	up	100737612	CXHXorf64	Ensembl:ENSSSCG00000012647|Vega:OTTSUSG00000004851	X	-	proline rich 32
ENOX2	ENSSSCG00000012663	protein_coding	-	chrX:107085499-107368450	8.56547	3.19423	2.68154	1.42306	0.45435	0.723673	up	100525626	-	Ensembl:ENSSSCG00000012663|Vega:OTTSUSG00000004871	X	-	ecto-NOX disulfide-thiol exchanger 2		GO:0009897(external side of plasma membrane)	GO:0000166(nucleotide binding)//GO:0003676(nucleic acid binding)//GO:0015035(protein disulfide oxidoreductase activity)	GO:0055114(oxidation-reduction process)//GO:0007624(ultradian rhythm)
FAM122B	ENSSSCG00000012685	protein_coding	-	chrX:110593935-110617784	12.1203	4.89221	2.47747	1.30887	0.5038	0.738179	up	100517991	-	-	X	X|X	family with sequence similarity 122B
SLC9A6	ENSSSCG00000012698	protein_coding	+	chrX:111176546-111233097	3.06527	0.702675	4.3623	2.12509	0.42275	0.706597	up	100621561	-	Ensembl:ENSSSCG00000012698|Vega:OTTSUSG00000004893	X	-	solute carrier family 9, subfamily A (NHE6, cation proton antiporter 6), member 6		GO:0043679(axon terminus)//GO:0045202(synapse)//GO:0005886(plasma membrane)//GO:0055038(recycling endosome membrane)//GO:0030425(dendrite)//GO:0005789(endoplasmic reticulum membrane)//GO:0005770(late endosome)//GO:0044308(axonal spine)//GO:0005739(mitochondrion)//GO:0016021(integral component of membrane)//GO:0031410(cytoplasmic vesicle)//GO:0005769(early endosome)	GO:0015385(sodium:proton antiporter activity)	GO:0035725(sodium ion transmembrane transport)//GO:0097484(dendrite extension)//GO:0050808(synapse organization)//GO:0006885(regulation of pH)//GO:0060996(dendritic spine development)//GO:0048675(axon extension)//GO:1902600(hydrogen ion transmembrane transport)//GO:0031547(brain-derived neurotrophic factor receptor signaling pathway)//GO:0051386(regulation of neurotrophin TRK receptor signaling p…
FHL1	ENSSSCG00000012699	protein_coding	+	chrX:111310176-111368070	7.56023	3.49162	2.16524	1.11453	0.5811	0.77878	up	397667	FHL1C	Ensembl:ENSSSCG00000012699|Vega:OTTSUSG00000004894	X	X|Xq23-q24	four and a half LIM domains 1	ssc04630(Jak-STAT signaling pathway)		GO:0008270(zinc ion binding)
-	ENSSSCG00000012733	protein_coding	-	chrX:121763475-121776808	0.968421	0.216204	4.4792	2.16324	1	1	up
-	ENSSSCG00000012740	protein_coding	-	chrX:121689592-121691526	16.7422	1.61397	10.3734	3.37481	0.3137	0.614268	up
NAA10	ENSSSCG00000012791	protein_coding	-	chrX:124657670-124662669	18.3438	0.704765	26.0283	4.70201	0.1553	0.431144	up	106507058	-	Ensembl:ENSSSCG00000012791|Vega:OTTSUSG00000004945	X	-	N(alpha)-acetyltransferase 10, NatA catalytic subunit		GO:0022626(cytosolic ribosome)//GO:0031415(NatA complex)//GO:0016020(membrane)//GO:0005730(nucleolus)	GO:0008080(N-acetyltransferase activity)//GO:0043022(ribosome binding)//GO:1990189(peptide-serine-N-acetyltransferase activity)//GO:1990190(peptide-glutamate-N-acetyltransferase activity)	GO:0006475(internal protein amino acid acetylation)//GO:0008152(metabolic process)//GO:0018002(N-terminal peptidyl-glutamic acid acetylation)//GO:0017198(N-terminal peptidyl-serine acetylation)
CHID1	ENSSSCG00000012837	protein_coding	-	chr2:491290-570867	23.566	8.49126	2.77533	1.47266	0.36345	0.664051	up	100511064	-	Ensembl:ENSSSCG00000012837	2	-	chitinase domain containing 1		GO:0005764(lysosome)//GO:0070062(extracellular exosome)//GO:0005576(extracellular region)//GO:0005802(trans-Golgi network)//GO:0016020(membrane)//GO:0005770(late endosome)//GO:0005634(nucleus)//GO:0005615(extracellular space)	GO:0008061(chitin binding)//GO:0004568(chitinase activity)//GO:0070492(oligosaccharide binding)	GO:0006032(chitin catabolic process)//GO:0005975(carbohydrate metabolic process)//GO:1900016(negative regulation of cytokine production involved in inflammatory response)
GATD1	ENSSSCG00000012846	protein_coding	-	chr2:464004-480736	7.65395	1.86684	4.09993	2.0356	0.44635	0.719054	up
TALDO1	ENSSSCG00000012847	protein_coding	+	chr2:464004-480736	5.2514	1.95089	2.6918	1.42857	0.35325	0.653787	up	100514210	-	Ensembl:ENSSSCG00000012847	2	-	transaldolase 1	ssc00030(Pentose phosphate pathway)//	GO:0005575(cellular_component)//GO:0005634(nucleus)//GO:0005737(cytoplasm)//GO:0070062(extracellular exosome)	GO:0004801(sedoheptulose-7-phosphate:D-glyceraldehyde-3-phosphate glyceronetransferase activity)	GO:0005975(carbohydrate metabolic process)//GO:0006098(pentose-phosphate shunt)
IRF7	ENSSSCG00000012853	protein_coding	-	chr2:341216-375429	10.1465	3.64675	2.78232	1.47629	0.6057	0.792801	up	100037289	-	Ensembl:ENSSSCG00000012853|Vega:OTTSUSG00000002856	2	-	interferon regulatory factor 7	ssc04620(Toll-like receptor signaling pathway)//ssc04622(RIG-I-like receptor signaling pathway)//ssc04623(Cytosolic DNA-sensing pathway)//ssc05160(Hepatitis C)//ssc05161(Hepatitis B)//ssc05162(Measles)//ssc05164(Influenza A)//ssc05168(Herpes simplex infection)//ssc05203(Viral carcinogenesis)		GO:0000975(regulatory region DNA binding)
LTO1	ENSSSCG00000012874	protein_coding	+	chr2:2503192-3840396	22.6546	7.6621	2.95672	1.564	0.539	0.752982	up
NDUFV1	ENSSSCG00000012896	protein_coding	-	chr2:4953623-4964429	5.9369	2.60877	2.27575	1.18634	0.4785	0.732432	up	100522783	-	Ensembl:ENSSSCG00000012896	2	-	NADH dehydrogenase (ubiquinone) flavoprotein 1, 51kDa	ssc00190(Oxidative phosphorylation)//	GO:0005743(mitochondrial inner membrane)	GO:0008137(NADH dehydrogenase (ubiquinone) activity)//GO:0010181(FMN binding)//GO:0051539(4 iron, 4 sulfur cluster binding)//GO:0051287(NAD binding)//GO:0003954(NADH dehydrogenase activity)	GO:0009060(aerobic respiration)
PITPNM1	ENSSSCG00000012903	protein_coding	+	chr2:5030066-5042073	175.762	74.2555	2.367	1.24306	0.16265	0.447019	up	100510888	-	Ensembl:ENSSSCG00000012903	2	-	phosphatidylinositol transfer protein, membrane-associated 1		GO:0005737(cytoplasm)	GO:0046872(metal ion binding)	GO:0006810(transport)
AIP	ENSSSCG00000012904	protein_coding	-	chr2:5042124-5048963	6.06108	1.74273	3.47791	1.79822	0.4561	0.724097	up	100511065	-	Ensembl:ENSSSCG00000012904	2	-	aryl hydrocarbon receptor interacting protein		GO:0005654(nucleoplasm)//GO:0005886(plasma membrane)//GO:0034751(aryl hydrocarbon receptor complex)//GO:0005737(cytoplasm)	GO:0036004(GAF domain binding)//GO:0003712(transcription cofactor activity)//GO:0051082(unfolded protein binding)//GO:0017162(aryl hydrocarbon receptor binding)	GO:0022417(protein maturation by protein folding)//GO:0006805(xenobiotic metabolic process)//GO:0006626(protein targeting to mitochondrion)//GO:1903506(regulation of nucleic acid-templated transcription)
CABP4	ENSSSCG00000012906	protein_coding	-	chr2:5068036-5080404	27.7038	1.99185	13.9085	3.7979	0.27735	0.57715	up	100512702	-	-	2	-	calcium binding protein 4		GO:0005829(cytosol)	GO:0005509(calcium ion binding)	GO:0046549(retinal cone cell development)//GO:0007602(phototransduction)//GO:0008594(photoreceptor cell morphogenesis)//GO:0007601(visual perception)//GO:0060040(retinal bipolar neuron differentiation)
PPP1CA	ENSSSCG00000012913	protein_coding	+	chr2:5120065-5129906	4.49745	1.6423	2.73851	1.45339	0.3218	0.621095	up	733611	-	-	2	-	protein phosphatase 1, catalytic subunit, alpha isozyme	ssc03015(mRNA surveillance pathway)//ssc04022(cGMP-PKG signaling pathway)//ssc04024(cAMP signaling pathway)//ssc04114(Oocyte meiosis)//ssc04261(Adrenergic signaling in cardiomyocytes)//ssc04270(Vascular smooth muscle contraction)//ssc04390(Hippo signaling pathway)//ssc04510(Focal adhesion)//ssc04611(Platelet activation)//ssc04720(Long-term potentiation)//ssc04728(Dopaminergic synapse)//ssc04750(I…	GO:0070688(MLL5-L complex)//GO:0005886(plasma membrane)//GO:0070062(extracellular exosome)//GO:0072357(PTW/PP1 phosphatase complex)//GO:0005737(cytoplasm)	GO:0046872(metal ion binding)//GO:0004721(phosphoprotein phosphatase activity)	GO:0032922(circadian regulation of gene expression)//GO:2001241(positive regulation of extrinsic apoptotic signaling pathway in absence of ligand)//GO:0048754(branching morphogenesis of an epithelial tube)//GO:0043153(entrainment of circadian clock by photoperiod)//GO:0006470(protein dephosphorylation)//GO:0030324(lung development)
CORO1B	ENSSSCG00000012920	protein_coding	+	chr2:5081415-5096320	4.17347	1.82404	2.28804	1.19411	0.58885	0.783363	up	100511677	-	Ensembl:ENSSSCG00000012920	2	-	coronin, actin binding protein, 1B		GO:0005886(plasma membrane)//GO:0048471(perinuclear region of cytoplasm)//GO:0030027(lamellipodium)//GO:0015629(actin cytoskeleton)//GO:0001725(stress fiber)//GO:0005884(actin filament)//GO:0070062(extracellular exosome)//GO:0005829(cytosol)//GO:0005925(focal adhesion)	GO:0071933(Arp2/3 complex binding)//GO:0042802(identical protein binding)//GO:0051015(actin filament binding)	GO:0036120(cellular response to platelet-derived growth factor stimulus)//GO:2000394(positive regulation of lamellipodium morphogenesis)//GO:0031529(ruffle organization)//GO:0090135(actin filament branching)//GO:0035767(endothelial cell chemotaxis)//GO:0034316(negative regulation of Arp2/3 complex-mediated actin nucleation)//GO:0051017(actin filament bundle assembly)//GO:0030036(actin cytoskeleto…
RCE1	ENSSSCG00000012927	protein_coding	-	chr2:5588537-5593131	4.82984	1.43101	3.37512	1.75494	0.4672	0.728515	up	100514389	-	Ensembl:ENSSSCG00000012927	2	-	Ras converting CAAX endopeptidase 1	ssc00900(Terpenoid backbone biosynthesis)	GO:0030176(integral component of endoplasmic reticulum membrane)	GO:0004222(metalloendopeptidase activity)//GO:0004197(cysteine-type endopeptidase activity)	GO:0071586(CAAX-box protein processing)
CCDC87	ENSSSCG00000012933	protein_coding	+	chr2:5833452-5836686	8.72849	4.26203	2.04796	1.03419	0.54505	0.756584	up	100737994	-	Ensembl:ENSSSCG00000012933	2	-	coiled-coil domain containing 87			GO:0008017(microtubule binding)	GO:0000910(cytokinesis)//GO:0000226(microtubule cytoskeleton organization)
TMEM151A	ENSSSCG00000012952	protein_coding	-	chr2:6088921-6095631	25.5344	12.1389	2.10353	1.07281	0.24195	0.542323	up	100520884	-	Ensembl:ENSSSCG00000012952	2	-	transmembrane protein 151A
PACS1	ENSSSCG00000012956	protein_coding	-	chr2:6139710-6175421	10.1759	3.13721	3.24361	1.6976	0.29325	0.594498	up	100521836	-	Ensembl:ENSSSCG00000012956	2	-	phosphofurin acidic cluster sorting protein 1		GO:0030137(COPI-coated vesicle)	GO:0044325(ion channel binding)	GO:0072661(protein targeting to plasma membrane)//GO:0000042(protein targeting to Golgi)
DRAP1	ENSSSCG00000012965	protein_coding	-	chr2:6409489-6415529	50.4979	22.4297	2.2514	1.17082	0.31605	0.61545	up	100525028	-	Ensembl:ENSSSCG00000012965	2	-	DR1-associated protein 1 (negative cofactor 2 alpha)		GO:0005634(nucleus)	GO:0003714(transcription corepressor activity)//GO:0008134(transcription factor binding)//GO:0046982(protein heterodimerization activity)	GO:0000122(negative regulation of transcription from RNA polymerase II promoter)
FIBP	ENSSSCG00000012969	protein_coding	+	chr2:6440501-6450567	9.41931	3.8906	2.42105	1.27563	0.55585	0.763507	up	100525557	-	-	2	-	fibroblast growth factor (acidic) intracellular binding protein		GO:0005654(nucleoplasm)//GO:0070062(extracellular exosome)//GO:0016020(membrane)	GO:0017134(fibroblast growth factor binding)	GO:0070527(platelet aggregation)
DPF2	ENSSSCG00000012995	protein_coding	-	chr2:6867961-6886499	48.9811	14.5677	3.36233	1.74946	0.13945	0.397145	up	100513580	-	Ensembl:ENSSSCG00000012995	2	-	D4, zinc and double PHD fingers family 2		GO:0005654(nucleoplasm)//GO:0090544(BAF-type complex)//GO:0005813(centrosome)//GO:0005737(cytoplasm)//GO:0000790(nuclear chromatin)	GO:0008270(zinc ion binding)//GO:0000978(RNA polymerase II core promoter proximal region sequence-specific DNA binding)
EHD1	ENSSSCG00000013017	protein_coding	+	chr2:7298671-7323016	297.49	113.392	2.62355	1.39152	0.17305	0.468221	up	100516416	-	-	2	-	EH-domain containing 1	ssc04144(Endocytosis)	GO:0030139(endocytic vesicle)//GO:0005886(plasma membrane)//GO:0043209(myelin sheath)//GO:0005811(lipid particle)//GO:0048471(perinuclear region of cytoplasm)//GO:0031095(platelet dense tubular network membrane)//GO:0005769(early endosome)	GO:0005525(GTP binding)//GO:0005509(calcium ion binding)	GO:0032456(endocytic recycling)//GO:0034383(low-density lipoprotein particle clearance)//GO:1901741(positive regulation of myoblast fusion)//GO:0042632(cholesterol homeostasis)//GO:2001137(positive regulation of endocytic recycling)//GO:0010886(positive regulation of cholesterol storage)
GPR137	ENSSSCG00000013032	protein_coding	-	chr2:7824443-7842862	281.757	119.02	2.3673	1.24324	0.19385	0.500879	up	100524971	-	Ensembl:ENSSSCG00000013032	2	-	G protein-coupled receptor 137		GO:0016021(integral component of membrane)
MACROD1	ENSSSCG00000013043	protein_coding	+	chr2:7939150-8095534	254.138	81.541	3.1167	1.64002	0.0743	0.36992	up	100522538	-	Ensembl:ENSSSCG00000013043	2	-	MACRO domain containing 1		GO:0005739(mitochondrion)//GO:0005634(nucleus)	GO:0016798(hydrolase activity, acting on glycosyl bonds)//GO:0019213(deacetylase activity)	GO:0042278(purine nucleoside metabolic process)//GO:0051725(protein de-ADP-ribosylation)//GO:0006974(cellular response to DNA damage stimulus)
-	ENSSSCG00000013064	protein_coding	+	chr2:9163337-9173321	761.523	320.82	2.37367	1.24712	0.18115	0.480511	up
CYB561A3	ENSSSCG00000013086	protein_coding	+	chr2:10134985-10156998	6.74865	2.12658	3.17347	1.66606	0.5068	0.73917	up
DDB1	ENSSSCG00000013094	protein_coding	+	chr2:10171697-10200920	17.326	5.17666	3.34693	1.74284	0.26335	0.562025	up	100522239	-	Ensembl:ENSSSCG00000013094	2	-	damage-specific DNA binding protein 1, 127kDa	ssc03420(Nucleotide excision repair)//ssc04120(Ubiquitin mediated proteolysis)//ssc05161(Hepatitis B)//ssc05203(Viral carcinogenesis)	GO:0031465(Cul4B-RING E3 ubiquitin ligase complex)//GO:0070062(extracellular exosome)//GO:0031461(cullin-RING ubiquitin ligase complex)//GO:0000784(nuclear chromosome, telomeric region)//GO:0031464(Cul4A-RING E3 ubiquitin ligase complex)//GO:0005615(extracellular space)//GO:0005737(cytoplasm)	GO:0003684(damaged DNA binding)	GO:0051702(interaction with symbiont)//GO:0070914(UV-damage excision repair)//GO:1901990(regulation of mitotic cell cycle phase transition)//GO:0016055(Wnt signaling pathway)//GO:1902188(positive regulation of viral release from host cell)//GO:0035518(histone H2A monoubiquitination)//GO:0006289(nucleotide-excision repair)//GO:0042787(protein ubiquitination involved in ubiquitin-dependent protein …
-	ENSSSCG00000013101	protein_coding	+	chr2:11293373-11367868	12.2712	3.35338	3.65936	1.87159	0.4876	0.733991	up
MRPL16	ENSSSCG00000013118	protein_coding	+	chr2:11681360-11740744	12.2903	1.62067	7.58348	2.92286	0.35345	0.653787	up	100514446	-	Ensembl:ENSSSCG00000013118	2	-	mitochondrial ribosomal protein L16	ssc03010(Ribosome)	GO:0005762(mitochondrial large ribosomal subunit)	GO:0019843(rRNA binding)//GO:0003735(structural constituent of ribosome)	GO:0032543(mitochondrial translation)
PATL1	ENSSSCG00000013124	protein_coding	+	chr2:11828000-11860905	10.4543	4.44295	2.35301	1.23451	0.29225	0.592822	up	100514819	-	Ensembl:ENSSSCG00000013124	2	-	protein associated with topoisomerase II homolog 1 (yeast)	ssc03018(RNA degradation)	GO:0000932(cytoplasmic mRNA processing body)//GO:0030014(CCR4-NOT complex)//GO:0043231(intracellular membrane-bounded organelle)	GO:0044822(poly(A) RNA binding)//GO:0003723(RNA binding)//GO:0008266(poly(U) RNA binding)//GO:0034046(poly(G) binding)	GO:0033962(cytoplasmic mRNA processing body assembly)//GO:0000290(deadenylation-dependent decapping of nuclear-transcribed mRNA)
TMX2	ENSSSCG00000013176	protein_coding	-	chr2:13228314-13276703	87.4648	35.6409	2.45406	1.29517	0.22585	0.531286	up	100520175	-	Ensembl:ENSSSCG00000013176	2	-	thioredoxin-related transmembrane protein 2
SLC39A13	ENSSSCG00000013238	protein_coding	-	chr2:15167008-15202897	89.4667	41.879	2.13631	1.09512	0.29625	0.597348	up	100512266	-	Ensembl:ENSSSCG00000013238	2	-	solute carrier family 39 (zinc transporter), member 13		GO:0016021(integral component of membrane)//GO:0048471(perinuclear region of cytoplasm)	GO:0005385(zinc ion transmembrane transporter activity)//GO:0042803(protein homodimerization activity)	GO:0071577(zinc II ion transmembrane transport)//GO:0006882(cellular zinc ion homeostasis)//GO:0061448(connective tissue development)
ACP2	ENSSSCG00000013242	protein_coding	+	chr2:15270785-15389881	39.0257	16.7784	2.32595	1.21782	0.44635	0.719054	up	100513002	-	Ensembl:ENSSSCG00000013242|Vega:OTTSUSG00000001574	2	-	acid phosphatase 2, lysosomal	ssc04142(Lysosome)	GO:0016021(integral component of membrane)	GO:0003993(acid phosphatase activity)	GO:0016311(dephosphorylation)
DDB2	ENSSSCG00000013243	protein_coding	-	chr2:15270785-15389881	5.45896	1.42431	3.83272	1.93837	0.51355	0.741178	up	100513197	-	Ensembl:ENSSSCG00000013243	2	-	damage-specific DNA binding protein 2, 48kDa	ssc03420(Nucleotide excision repair)//ssc04115(p53 signaling pathway)//ssc04120(Ubiquitin mediated proteolysis)//ssc05161(Hepatitis B)
CKAP5	ENSSSCG00000013249	protein_coding	+	chr2:15680786-15792633	7.79825	2.56603	3.03905	1.60362	0.2652	0.56409	up
DGKZ	ENSSSCG00000013259	protein_coding	-	chr2:16134047-16176238	31.891	15.1721	2.10195	1.07173	0.27055	0.570222	up	100519533	-	-	2	-	diacylglycerol kinase, zeta	ssc00561(Glycerolipid metabolism)//ssc00564(Glycerophospholipid metabolism)//	GO:0005654(nucleoplasm)//GO:0030027(lamellipodium)	GO:0005524(ATP binding)//GO:0001727(lipid kinase activity)//GO:0008022(protein C-terminus binding)//GO:0004143(diacylglycerol kinase activity)//GO:0004857(enzyme inhibitor activity)	GO:0043086(negative regulation of catalytic activity)//GO:0046580(negative regulation of Ras protein signal transduction)//GO:0046834(lipid phosphorylation)//GO:0035556(intracellular signal transduction)//GO:0031571(mitotic G1 DNA damage checkpoint)//GO:0007205(protein kinase C-activating G-protein coupled receptor signaling pathway)
PEX16	ENSSSCG00000013267	protein_coding	+	chr2:16555136-16560684	7.64657	3.63006	2.10646	1.07482	0.6253	0.805154	up	100517211	-	Ensembl:ENSSSCG00000013267	2	-	peroxisomal biogenesis factor 16	ssc04146(Peroxisome)	GO:0005778(peroxisomal membrane)//GO:0005789(endoplasmic reticulum membrane)//GO:0005779(integral component of peroxisomal membrane)	GO:0008022(protein C-terminus binding)	GO:0007031(peroxisome organization)//GO:0016557(peroxisome membrane biogenesis)//GO:0045046(protein import into peroxisome membrane)//GO:0070972(protein localization to endoplasmic reticulum)//GO:0022615(protein to membrane docking)//GO:0032581(ER-dependent peroxisome organization)//GO:0016558(protein import into peroxisome matrix)
-	ENSSSCG00000013324	protein_coding	+	chr2:29365194-29792981	15.314	0.00537395	2849.71	11.4766	0.02375	0.197347	up
CCDC34	ENSSSCG00000013336	protein_coding	+	chr2:32984199-33020934	4.68148	2.00729	2.33223	1.22171	0.5364	0.751979	up	100518823	-	-	2	-	coiled-coil domain containing 34
RPS13	ENSSSCG00000013381	protein_coding	+	chr2:42030565-42033378	10.5875	4.43263	2.38853	1.25612	0.4903	0.734298	up	100513520	-	Ensembl:ENSSSCG00000013381	2	-	ribosomal protein S13	ssc03010(Ribosome)	GO:0005730(nucleolus)//GO:0070062(extracellular exosome)//GO:0022627(cytosolic small ribosomal subunit)//GO:0005925(focal adhesion)//GO:0016020(membrane)	GO:0003735(structural constituent of ribosome)//GO:0070181(small ribosomal subunit rRNA binding)//GO:0003729(mRNA binding)	GO:0006412(translation)//GO:0033119(negative regulation of RNA splicing)
COPB1	ENSSSCG00000013392	protein_coding	+	chr2:44761012-44799099	5.12941	2.41651	2.12264	1.08586	0.3816	0.678606	up	100337660	Beta-COP	-	2	-	coatomer protein complex, subunit beta 1		GO:0005793(endoplasmic reticulum-Golgi intermediate compartment)//GO:0005886(plasma membrane)//GO:0030126(COPI vesicle coat)	GO:0005198(structural molecule activity)	GO:0016192(vesicle-mediated transport)//GO:0006886(intracellular protein transport)
DKK3	ENSSSCG00000013401	protein_coding	+	chr2:47385238-47444661	6.87451	2.40896	2.85373	1.51285	0.5623	0.766834	up	664653	-	Ensembl:ENSSSCG00000013401	2	-	dickkopf WNT signaling pathway inhibitor 3		GO:0005576(extracellular region)		GO:0090090(negative regulation of canonical Wnt signaling pathway)//GO:0032348(negative regulation of aldosterone biosynthetic process)//GO:0030325(adrenal gland development)//GO:0045892(negative regulation of transcription, DNA-templated)//GO:2000065(negative regulation of cortisol biosynthetic process)
ATP8B3	ENSSSCG00000013440	protein_coding	+	chr2:76722253-76746255	243.5	86.9583	2.8002	1.48553	0.11695	0.36992	up
BTBD2	ENSSSCG00000013444	protein_coding	+	chr2:76538438-76559919	7.48506	3.54955	2.10874	1.07638	0.6352	0.811367	up	100513521	-	Ensembl:ENSSSCG00000013444	2	-	BTB (POZ) domain containing 2		GO:0000932(cytoplasmic mRNA processing body)
SCAMP4	ENSSSCG00000013446	protein_coding	-	chr2:76614983-76634274	3.27141	0.775106	4.22061	2.07745	0.40965	0.698992	up	100738966	-	Ensembl:ENSSSCG00000013446	2	-	secretory carrier membrane protein 4		GO:0016021(integral component of membrane)		GO:0015031(protein transport)
OAZ1	ENSSSCG00000013460	protein_coding	-	chr2:76293145-76296625	15.6836	7.4823	2.0961	1.06771	0.38745	0.68421	up	397034	AZ1	Ensembl:ENSSSCG00000013460	2	-	ornithine decarboxylase antizyme 1		GO:0005829(cytosol)	GO:0008073(ornithine decarboxylase inhibitor activity)	GO:0006595(polyamine metabolic process)//GO:0043086(negative regulation of catalytic activity)//GO:1902268(negative regulation of polyamine transmembrane transport)//GO:0090316(positive regulation of intracellular protein transport)
SGTA	ENSSSCG00000013467	protein_coding	+	chr2:75879057-75896277	5.85494	1.57728	3.71203	1.89221	0.4878	0.733991	up	100515997	-	Ensembl:ENSSSCG00000013467	2	-	small glutamine-rich tetratricopeptide repeat (TPR)-containing, alpha		GO:0016020(membrane)//GO:0005829(cytosol)	GO:1904288(BAT3 complex binding)	GO:1903071(positive regulation of ER-associated ubiquitin-dependent protein catabolic process)
THOP1	ENSSSCG00000013468	protein_coding	-	chr2:75853849-75877681	8.76239	1.74147	5.03161	2.33102	0.3001	0.601266	up	397442	-	Ensembl:ENSSSCG00000013468	2	-	thimet oligopeptidase 1	ssc04614(Renin-angiotensin system)//ssc05143(African trypanosomiasis)	GO:0005758(mitochondrial intermembrane space)	GO:0046872(metal ion binding)//GO:0004222(metalloendopeptidase activity)	GO:0006508(proteolysis)//GO:0006518(peptide metabolic process)
NCLN	ENSSSCG00000013475	protein_coding	-	chr2:75372605-75390545	29.8368	12.6519	2.35829	1.23774	0.18355	0.484598	up	100518176	-	Ensembl:ENSSSCG00000013475	2	-	nicalin		GO:0016021(integral component of membrane)//GO:0005789(endoplasmic reticulum membrane)		GO:0009966(regulation of signal transduction)//GO:0031648(protein destabilization)//GO:0043254(regulation of protein complex assembly)
CELF5	ENSSSCG00000013476	protein_coding	-	chr2:75314833-75364165	12.4107	2.04808	6.05972	2.59925	0.16215	0.446157	up	100518716	-	-	2	-	CUGBP, Elav-like family member 5			GO:0000166(nucleotide binding)//GO:0003676(nucleic acid binding)
FZR1	ENSSSCG00000013481	protein_coding	-	chr2:75122594-75185862	15.9039	6.37474	2.49483	1.31894	0.23725	0.539979	up	497234	CDH1|FYR|FZR	-	2	2|2	fizzy/cell division cycle 20 related 1	ssc04110(Cell cycle)//ssc04120(Ubiquitin mediated proteolysis)//ssc04914(Progesterone-mediated oocyte maturation)	GO:0031965(nuclear membrane)//GO:0005680(anaphase-promoting complex)		GO:1904145(negative regulation of meiotic cell cycle process involved in oocyte maturation)//GO:0031572(G2 DNA damage checkpoint)//GO:0008054(negative regulation of cyclin-dependent protein serine/threonine kinase by cyclin degradation)//GO:0045732(positive regulation of protein catabolic process)//GO:0040020(regulation of meiotic nuclear division)//GO:0051488(activation of anaphase-promoting com…
PIP5K1C	ENSSSCG00000013490	protein_coding	+	chr2:74977265-75046895	4.79042	2.3041	2.07909	1.05595	0.6446	0.817494	up	100521362	-	-	2	-	phosphatidylinositol-4-phosphate 5-kinase, type I, gamma	ssc00562(Inositol phosphate metabolism)//
FSD1	ENSSSCG00000013505	protein_coding	-	chr2:74462278-74485807	4.05505	1.43177	2.83219	1.50192	0.4153	0.702652	up	100523485	-	Ensembl:ENSSSCG00000013505	2	-	fibronectin type III and SPRY domain containing 1		GO:0005622(intracellular)
SH3GL1	ENSSSCG00000013508	protein_coding	+	chr2:74414447-74455920	3.90162	1.74908	2.23067	1.15748	0.66165	0.82607	up	100523947	-	Ensembl:ENSSSCG00000013508	2	-	SH3-domain GRB2-like 1	ssc04144(Endocytosis)	GO:0005737(cytoplasm)	GO:0042802(identical protein binding)
CATSPERD	ENSSSCG00000013527	protein_coding	-	chr2:73207918-73261536	5.72739	2.10066	2.72648	1.44704	0.47845	0.732432	up	100516061	-	Ensembl:ENSSSCG00000013527	2	-	catsper channel auxiliary subunit delta		GO:0036128(CatSper complex)//GO:0097228(sperm principal piece)		GO:0030317(sperm motility)//GO:0048240(sperm capacitation)
CAPS	ENSSSCG00000013532	protein_coding	-	chr2:73062895-73130027	6.66492	0.981767	6.78872	2.76314	0.4784	0.732432	up	100514564	-	-	2	-	calcyphosine			GO:0005509(calcium ion binding)
MLLT1	ENSSSCG00000013534	protein_coding	+	chr2:72780917-72847691	43.5209	18.5699	2.34362	1.22874	0.32235	0.621934	up	100517879	-	Ensembl:ENSSSCG00000013534	2	-	myeloid/lymphoid or mixed-lineage leukemia; translocated to, 1	ssc05202(Transcriptional misregulation in cancer)	GO:0005730(nucleolus)//GO:0008023(transcription elongation factor complex)//GO:0005737(cytoplasm)		GO:0006469(negative regulation of protein kinase activity)//GO:0006355(regulation of transcription, DNA-templated)
-	ENSSSCG00000013536	protein_coding	-	chr2:72879280-72910283	941.939	410.07	2.29701	1.19976	0.33995	0.641309	up
SLC25A23	ENSSSCG00000013550	protein_coding	+	chr2:72625549-72653117	8.08465	2.24948	3.594	1.84559	0.3789	0.677754	up	100518769	SCAMC-3	Ensembl:ENSSSCG00000013550	2	-	solute carrier family 25 (mitochondrial carrier; phosphate carrier), member 23		GO:0016021(integral component of membrane)//GO:0005739(mitochondrion)	GO:0003735(structural constituent of ribosome)//GO:0005509(calcium ion binding)	GO:0043457(regulation of cellular respiration)//GO:0051282(regulation of sequestering of calcium ion)//GO:0006412(translation)//GO:0002082(regulation of oxidative phosphorylation)//GO:0055085(transmembrane transport)//GO:0051503(adenine nucleotide transport)//GO:0097274(urea homeostasis)//GO:0071277(cellular response to calcium ion)
C3	ENSSSCG00000013551	protein_coding	+	chr2:72431162-72471564	34.0352	13.4257	2.53508	1.34203	0.1793	0.478916	up	397072	C3d	-	2	2|2q	complement component 3	ssc04145(Phagosome)//ssc04610(Complement and coagulation cascades)//ssc05133(Pertussis)//ssc05134(Legionellosis)//ssc05140(Leishmaniasis)//ssc05142(Chagas disease (American trypanosomiasis))//ssc05150(Staphylococcus aureus infection)//ssc05152(Tuberculosis)//ssc05168(Herpes simplex infection)//ssc05203(Viral carcinogenesis)//ssc05322(Systemic lupus erythematosus)	GO:0005615(extracellular space)	GO:0031715(C5L2 anaphylatoxin chemotactic receptor binding)//GO:0004866(endopeptidase inhibitor activity)	GO:0006957(complement activation, alternative pathway)//GO:0045087(innate immune response)//GO:0006958(complement activation, classical pathway)//GO:0010866(regulation of triglyceride biosynthetic process)//GO:0010828(positive regulation of glucose transport)//GO:0006954(inflammatory response)//GO:0006631(fatty acid metabolic process)//GO:0010884(positive regulation of lipid storage)//GO:0001934(…
ADGRE1	ENSSSCG00000013556	protein_coding	-	chr2:72217038-72306013	4.50347	1.02456	4.39551	2.13603	0.3008	0.601637	up	100521889	EMR1	Ensembl:ENSSSCG00000013556	2	-	adhesion G protein-coupled receptor E1		GO:0009897(external side of plasma membrane)//GO:0016021(integral component of membrane)	GO:0004930(G-protein coupled receptor activity)//GO:0005509(calcium ion binding)	GO:0007186(G-protein coupled receptor signaling pathway)//GO:0007166(cell surface receptor signaling pathway)
PEX11G	ENSSSCG00000013569	protein_coding	+	chr2:71635486-71747518	24.4341	1.88512	12.9616	3.69617	0.1452	0.409386	up	100511182	-	Ensembl:ENSSSCG00000013569	2	-	peroxisomal biogenesis factor 11 gamma	ssc04146(Peroxisome)	GO:0043234(protein complex)//GO:0005779(integral component of peroxisomal membrane)		GO:0016559(peroxisome fission)//GO:0044375(regulation of peroxisome size)
PNPLA6	ENSSSCG00000013572	protein_coding	-	chr2:71574516-71613319	8.60506	2.07427	4.14847	2.05258	0.33225	0.632508	up	100524423	-	Ensembl:ENSSSCG00000013572	2	-	patatin-like phospholipase domain containing 6	ssc00564(Glycerophospholipid metabolism)	GO:0005783(endoplasmic reticulum)//GO:0016021(integral component of membrane)	GO:0004622(lysophospholipase activity)	GO:0009887(organ morphogenesis)//GO:0046470(phosphatidylcholine metabolic process)//GO:0001525(angiogenesis)//GO:0032502(developmental process)
TRAPPC5	ENSSSCG00000013573	protein_coding	-	chr2:71470442-71472549	15.7814	0.431209	36.5979	5.19369	0.04555	0.334551	up	100524729	-	Ensembl:ENSSSCG00000013573	2	-	trafficking protein particle complex 5		GO:0030008(TRAPP complex)
CD209	ENSSSCG00000013579	protein_coding	+	chr2:71394240-71398103	26.7662	5.11543	5.23246	2.38749	0.19035	0.495718	up	100170134	DC-SIGN	Ensembl:ENSSSCG00000013579|Vega:OTTSUSG00000003513	2	-	CD209 molecule	ssc04145(Phagosome)//ssc05152(Tuberculosis)//ssc05162(Measles)	GO:0016021(integral component of membrane)
FBN3	ENSSSCG00000013594	protein_coding	+	chr2:71102053-71174357	1.68462	0.598469	2.81489	1.49308	1	1	up
RAB11B	ENSSSCG00000013600	protein_coding	-	chr2:70884459-70896175	120.741	37.478	3.22165	1.6878	0.0794	0.36992	up	100513782	-	Ensembl:ENSSSCG00000013600	2	-	RAB11B, member RAS oncogene family	ssc04144(Endocytosis)//ssc04152(AMPK signaling pathway)//ssc04962(Vasopressin-regulated water reabsorption)	GO:0070062(extracellular exosome)//GO:0005739(mitochondrion)//GO:0045335(phagocytic vesicle)//GO:0055038(recycling endosome membrane)//GO:0055037(recycling endosome)	GO:0019003(GDP binding)//GO:0031489(myosin V binding)//GO:0005525(GTP binding)	GO:0071468(cellular response to acidic pH)//GO:0033572(transferrin transport)//GO:0044070(regulation of anion transport)//GO:0035773(insulin secretion involved in cellular response to glucose stimulus)//GO:0045054(constitutive secretory pathway)//GO:0001881(receptor recycling)//GO:0007264(small GTPase mediated signal transduction)//GO:2000008(regulation of protein localization to cell surface)//G…
ELOF1	ENSSSCG00000013613	protein_coding	-	chr2:70175403-70209899	413.626	177.307	2.33283	1.22208	0.1743	0.470277	up	100519241	-	Ensembl:ENSSSCG00000013613	2	-	ELF1 homolog, elongation factor 1
ECSIT	ENSSSCG00000013615	protein_coding	-	chr2:70134514-70170705	24.4127	11.4145	2.13875	1.09677	0.447	0.719255	up	100519412	-	Ensembl:ENSSSCG00000013615	2	-	ECSIT signalling integrator	ssc04010(MAPK signaling pathway)	GO:0005654(nucleoplasm)//GO:0005739(mitochondrion)	GO:0016651(oxidoreductase activity, acting on NAD(P)H)	GO:0055114(oxidation-reduction process)//GO:0051341(regulation of oxidoreductase activity)
SMARCA4	ENSSSCG00000013629	protein_coding	+	chr2:69717312-69810295	17.7063	5.66211	3.12718	1.64486	0.1085	0.36992	up	100126854	BRG1	Ensembl:ENSSSCG00000013629|Vega:OTTSUSG00000003518	2	2|2	SWI/SNF related, matrix associated, actin dependent regulator of chromatin, subfamily a, member 4		GO:0005730(nucleolus)//GO:0016020(membrane)//GO:0005615(extracellular space)//GO:0016514(SWI/SNF complex)//GO:0000790(nuclear chromatin)	GO:0047485(protein N-terminus binding)//GO:0001105(RNA polymerase II transcription coactivator activity)//GO:0030957(Tat protein binding)//GO:0005524(ATP binding)//GO:0000978(RNA polymerase II core promoter proximal region sequence-specific DNA binding)//GO:0042393(histone binding)//GO:0008094(DNA-dependent ATPase activity)//GO:0070182(DNA polymerase binding)//GO:0016887(ATPase activity)//GO:0070…	GO:0006337(nucleosome disassembly)//GO:0008152(metabolic process)//GO:0030177(positive regulation of Wnt signaling pathway)//GO:0003407(neural retina development)//GO:0043923(positive regulation by host of viral transcription)//GO:0060766(negative regulation of androgen receptor signaling pathway)//GO:1902895(positive regulation of pri-miRNA transcription from RNA polymerase II promoter)//GO:0045…
CARM1	ENSSSCG00000013633	protein_coding	+	chr2:69602156-69652354	267.304	120.111	2.22547	1.15411	0.2624	0.56114	up	100294705	-	-	2	-	coactivator-associated arginine methyltransferase 1		GO:0090575(RNA polymerase II transcription factor complex)//GO:0005829(cytosol)	GO:0042803(protein homodimerization activity)//GO:0035242(protein-arginine omega-N asymmetric methyltransferase activity)//GO:0030374(ligand-dependent nuclear receptor transcription coactivator activity)//GO:0008469(histone-arginine N-methyltransferase activity)//GO:0044212(transcription regulatory region DNA binding)//GO:0035642(histone methyltransferase activity (H3-R17 specific))//GO:0070577(l…	GO:0030520(intracellular estrogen receptor signaling pathway)//GO:0008284(positive regulation of cell proliferation)//GO:0034970(histone H3-R2 methylation)//GO:0003420(regulation of growth plate cartilage chondrocyte proliferation)//GO:0045600(positive regulation of fat cell differentiation)//GO:0060350(endochondral bone morphogenesis)//GO:0019919(peptidyl-arginine methylation, to asymmetrical-di…
ATG4D	ENSSSCG00000013645	protein_coding	+	chr2:69320330-69339936	4.83197	1.5452	3.12709	1.64482	0.51995	0.745143	up	100141400	APG4D	-	2	-	autophagy related 4D, cysteine peptidase	ssc04140(Regulation of autophagy)	GO:0005759(mitochondrial matrix)//GO:0005737(cytoplasm)//GO:0005829(cytosol)	GO:0008234(cysteine-type peptidase activity)//GO:0004197(cysteine-type endopeptidase activity)	GO:0044804(nucleophagy)//GO:0000045(autophagosome assembly)//GO:0006914(autophagy)//GO:0051697(protein delipidation)//GO:0006501(C-terminal protein lipidation)//GO:0016485(protein processing)//GO:0006508(proteolysis)//GO:0000422(mitophagy)//GO:0006915(apoptotic process)//GO:0015031(protein transport)//GO:0006612(protein targeting to membrane)
-	ENSSSCG00000013650	protein_coding	-	chr2:69111308-69150225	12.4065	4.53567	2.73532	1.45171	0.34325	0.643263	up
MRPL4	ENSSSCG00000013656	protein_coding	+	chr2:69063673-69086335	11.9347	3.34836	3.56433	1.83363	0.18635	0.489967	up	100511369	-	Ensembl:ENSSSCG00000013656	2	-	mitochondrial ribosomal protein L4	ssc03010(Ribosome)	GO:0005739(mitochondrion)//GO:0005840(ribosome)	GO:0044822(poly(A) RNA binding)//GO:0003723(RNA binding)//GO:0003735(structural constituent of ribosome)	GO:0006412(translation)
C19orf66	ENSSSCG00000013664	protein_coding	+	chr2:68941673-68950506	3.01106	1.38184	2.17902	1.12368	0.63215	0.809692	up
TNPO2	ENSSSCG00000013726	protein_coding	+	chr2:66270122-66297213	5.39587	1.15846	4.6578	2.21965	0.3114	0.61136	up	100519078	-	Ensembl:ENSSSCG00000013726	2	-	transportin 2		GO:0031965(nuclear membrane)//GO:0034399(nuclear periphery)//GO:0005737(cytoplasm)	GO:0008139(nuclear localization sequence binding)//GO:0008565(protein transporter activity)//GO:0008536(Ran GTPase binding)	GO:0006607(NLS-bearing protein import into nucleus)//GO:0000060(protein import into nucleus, translocation)//GO:0051148(negative regulation of muscle cell differentiation)//GO:0006610(ribosomal protein import into nucleus)//GO:0000059(protein import into nucleus, docking)
CACNA1A	ENSSSCG00000013754	protein_coding	+	chr2:65593910-65870456	2.31386	0.981414	2.35768	1.23737	1	1	up	100525387	-	Ensembl:ENSSSCG00000013754	2	-	calcium channel, voltage-dependent, P/Q type, alpha 1A subunit	ssc04010(MAPK signaling pathway)//ssc04020(Calcium signaling pathway)//ssc04721(Synaptic vesicle cycle)//ssc04723(Retrograde endocannabinoid signaling)//ssc04724(Glutamatergic synapse)//ssc04725(Cholinergic synapse)//ssc04726(Serotonergic synapse)//ssc04727(GABAergic synapse)//ssc04728(Dopaminergic synapse)//ssc04730(Long-term depression)//ssc04742(Taste transduction)//ssc04930(Type II diabetes m…	GO:0005891(voltage-gated calcium channel complex)//GO:0005886(plasma membrane)	GO:0008331(high voltage-gated calcium channel activity)	GO:0070588(calcium ion transmembrane transport)//GO:0034765(regulation of ion transmembrane transport)//GO:0086010(membrane depolarization during action potential)
DCAF15	ENSSSCG00000013763	protein_coding	-	chr2:65173561-65213822	5.57685	1.3677	4.07754	2.0277	0.53975	0.753481	up	100511246	-	Ensembl:ENSSSCG00000013763	2	-	DDB1 and CUL4 associated factor 15
SYDE1	ENSSSCG00000013829	protein_coding	-	chr2:62434684-62453908	12.8136	2.90591	4.40952	2.14062	0.33535	0.636357	up	100517807	-	Ensembl:ENSSSCG00000013829	2	-	synapse defective 1, Rho GTPase, homolog 1 (C. elegans)		GO:0005737(cytoplasm)		GO:0043087(regulation of GTPase activity)//GO:0007165(signal transduction)
FKBP8	ENSSSCG00000013905	protein_coding	+	chr2:59256261-59267165	476.081	228.924	2.07965	1.05634	0.2614	0.560126	up	100521950	-	Ensembl:ENSSSCG00000013905	2	-	FK506 binding protein 8, 38kDa		GO:0005740(mitochondrial envelope)//GO:0005789(endoplasmic reticulum membrane)//GO:0030176(integral component of endoplasmic reticulum membrane)	GO:0005528(FK506 binding)//GO:0003755(peptidyl-prolyl cis-trans isomerase activity)//GO:0042802(identical protein binding)	GO:0000413(protein peptidyl-prolyl isomerization)//GO:0035264(multicellular organism growth)//GO:0001708(cell fate specification)//GO:0021904(dorsal/ventral neural tube patterning)//GO:0061077(chaperone-mediated protein folding)//GO:0030513(positive regulation of BMP signaling pathway)//GO:0043066(negative regulation of apoptotic process)//GO:0043010(camera-type eye development)//GO:0007224(smoot…
KXD1	ENSSSCG00000013906	protein_coding	-	chr2:59238812-59250849	405.221	176.327	2.29811	1.20045	0.2035	0.512437	up	100522304	-	Ensembl:ENSSSCG00000013906	2	-	KxDL motif containing 1		GO:0031083(BLOC-1 complex)		GO:0016192(vesicle-mediated transport)
COMP	ENSSSCG00000013916	protein_coding	+	chr2:58951788-59068846	74.1407	36.0962	2.05398	1.03842	0.30955	0.610379	up	396554	-	Ensembl:ENSSSCG00000013916	2	-	cartilage oligomeric matrix protein	ssc04145(Phagosome)//ssc04151(PI3K-Akt signaling pathway)//ssc04510(Focal adhesion)//ssc04512(ECM-receptor interaction)//ssc05144(Malaria)	GO:0031012(extracellular matrix)//GO:0070062(extracellular exosome)//GO:0005615(extracellular space)	GO:0005518(collagen binding)//GO:0008201(heparin binding)//GO:0002020(protease binding)//GO:0043395(heparan sulfate proteoglycan binding)//GO:0005509(calcium ion binding)	GO:0060173(limb development)//GO:0003417(growth plate cartilage development)//GO:0007155(cell adhesion)//GO:0043066(negative regulation of apoptotic process)
-	ENSSSCG00000013976	protein_coding	+	chr2:52241639-52257131	8.13199	2.61614	3.1084	1.63617	0.25815	0.557114	up
-	ENSSSCG00000013992	protein_coding	+	chr2:51219666-51257615	22.532	10.0577	2.24028	1.16368	0.4788	0.732432	up
CNOT6	ENSSSCG00000014009	protein_coding	-	chr2:78040145-78202504	5.072	1.22816	4.12977	2.04606	0.3302	0.629982	up	100516183	-	Ensembl:ENSSSCG00000014009	2	-	CCR4-NOT transcription complex, subunit 6	ssc03018(RNA degradation)	GO:0016020(membrane)//GO:0030014(CCR4-NOT complex)	GO:0004532(exoribonuclease activity)	GO:0008284(positive regulation of cell proliferation)//GO:0090503(RNA phosphodiester bond hydrolysis, exonucleolytic)//GO:0070966(nuclear-transcribed mRNA catabolic process, no-go decay)//GO:2000327(positive regulation of ligand-dependent nuclear receptor transcription coactivator activity)//GO:0043928(exonucleolytic nuclear-transcribed mRNA catabolic process involved in deadenylation-dependent d…
SQSTM1	ENSSSCG00000014016	protein_coding	-	chr2:78730721-78802256	16.6506	7.90873	2.10535	1.07406	0.4163	0.702799	up	100518718	-	Ensembl:ENSSSCG00000014016	2	-	sequestosome 1	ssc04380(Osteoclast differentiation)	GO:0070062(extracellular exosome)//GO:0000932(cytoplasmic mRNA processing body)//GO:0005776(autophagosome)//GO:0016605(PML body)//GO:0000407(pre-autophagosomal structure)//GO:0016235(aggresome)	GO:0008270(zinc ion binding)//GO:0031625(ubiquitin protein ligase binding)//GO:0005080(protein kinase C binding)//GO:0042802(identical protein binding)//GO:0070530(K63-linked polyubiquitin binding)//GO:0042169(SH2 domain binding)//GO:0043130(ubiquitin binding)	GO:0044130(negative regulation of growth of symbiont in host)//GO:0061635(regulation of protein complex stability)//GO:0043122(regulation of I-kappaB kinase/NF-kappaB signaling)//GO:0006511(ubiquitin-dependent protein catabolic process)//GO:0016239(positive regulation of macroautophagy)
CBY3	ENSSSCG00000014021	protein_coding	+	chr2:78933855-78935712	22.2691	7.69268	2.89483	1.53348	0.49245	0.735142	up	100520602	-	-	2	-	chibby homolog 3 (Drosophila)
B4GALT7	ENSSSCG00000014035	protein_coding	-	chr2:80346567-80368422	55.5883	16.2137	3.42848	1.77757	0.07895	0.36992	up	100316855	-	-	2	-	xylosylprotein beta 1,4-galactosyltransferase, polypeptide 7	ssc00532(Glycosaminoglycan biosynthesis - chondroitin sulfate / dermatan sulfate)//ssc00534(Glycosaminoglycan biosynthesis - heparan sulfate / heparin)//
TSPAN17	ENSSSCG00000014051	protein_coding	-	chr2:81260280-81276626	60.8458	22.2058	2.74008	1.45422	0.18035	0.480249	up	100523050	-	Ensembl:ENSSSCG00000014051	2	-	tetraspanin 17		GO:0005887(integral component of plasma membrane)		GO:0090002(establishment of protein localization to plasma membrane)//GO:0045747(positive regulation of Notch signaling pathway)//GO:0007166(cell surface receptor signaling pathway)
CDHR2	ENSSSCG00000014055	protein_coding	-	chr2:81276786-81361657	20.6749	9.08003	2.27696	1.18711	0.2651	0.56409	up	100525685	-	Ensembl:ENSSSCG00000014055	2	-	cadherin-related family member 2		GO:0005886(plasma membrane)//GO:0070062(extracellular exosome)//GO:0016021(integral component of membrane)//GO:0005903(brush border)	GO:0005509(calcium ion binding)	GO:0007156(homophilic cell adhesion via plasma membrane adhesion molecules)//GO:0030308(negative regulation of cell growth)
RNF44	ENSSSCG00000014056	protein_coding	+	chr2:81372438-81390232	202.424	62.0917	3.26009	1.70491	0.08645	0.36992	up	100523538	-	Ensembl:ENSSSCG00000014056	2	-	ring finger protein 44			GO:0008270(zinc ion binding)
-	ENSSSCG00000014060	protein_coding	+	chr2:81464884-81613702	20.8794	3.28211	6.36156	2.66938	0.1873	0.490981	up
HMGCR	ENSSSCG00000014080	protein_coding	+	chr2:84380211-84402956	5.76041	2.59774	2.21748	1.14892	0.47975	0.732432	up	100144446	HMGR	Ensembl:ENSSSCG00000014080	2	2|2q22	3-hydroxy-3-methylglutaryl-CoA reductase	ssc00900(Terpenoid backbone biosynthesis)//	GO:0005778(peroxisomal membrane)//GO:0005789(endoplasmic reticulum membrane)//GO:0016021(integral component of membrane)	GO:0042282(hydroxymethylglutaryl-CoA reductase activity)//GO:0050661(NADP binding)//GO:0004420(hydroxymethylglutaryl-CoA reductase (NADPH) activity)//GO:0070402(NADPH binding)	GO:0055114(oxidation-reduction process)//GO:0015936(coenzyme A metabolic process)//GO:0051262(protein tetramerization)//GO:0008542(visual learning)//GO:0008299(isoprenoid biosynthetic process)//GO:0006695(cholesterol biosynthetic process)//GO:0016126(sterol biosynthetic process)//GO:0043407(negative regulation of MAP kinase activity)
-	ENSSSCG00000014096	protein_coding	-	chr2:86045530-86380571	7.93584	2.88871	2.7472	1.45796	0.62975	0.808174	up
-	ENSSSCG00000014097	protein_coding	+	chr2:86045530-86380571	4.39049	1.24109	3.53762	1.82278	0.47545	0.731561	up
BHMT	ENSSSCG00000014108	protein_coding	+	chr2:87910621-87935392	16.7952	6.97821	2.40681	1.26712	0.64995	0.820886	up	397371	-	-	2	2|2	betaine--homocysteine S-methyltransferase	ssc00260(Glycine, serine and threonine metabolism)//ssc00270(Cysteine and methionine metabolism)//	GO:0005737(cytoplasm)	GO:0008270(zinc ion binding)//GO:0008898(S-adenosylmethionine-homocysteine S-methyltransferase activity)//GO:0047150(betaine-homocysteine S-methyltransferase activity)	GO:0009086(methionine biosynthetic process)//GO:0032259(methylation)//GO:0006579(amino-acid betaine catabolic process)
MSH3	ENSSSCG00000014126	protein_coding	+	chr2:89208792-89452223	3.18903	1.42829	2.23276	1.15883	0.5955	0.78624	up	100512158	-	Ensembl:ENSSSCG00000014126	2	-	mutS homolog 3	ssc03430(Mismatch repair)//ssc05200(Pathways in cancer)//ssc05210(Colorectal cancer)	GO:0016020(membrane)//GO:0032302(MutSbeta complex)	GO:0032181(dinucleotide repeat insertion binding)//GO:0032357(oxidized purine DNA binding)//GO:0005524(ATP binding)//GO:0019899(enzyme binding)//GO:0003684(damaged DNA binding)//GO:0032142(single guanine insertion binding)//GO:0019237(centromeric DNA binding)//GO:0000403(Y-form DNA binding)//GO:0003697(single-stranded DNA binding)//GO:0000406(double-strand/single-strand DNA junction binding)//GO:…	GO:0016447(somatic recombination of immunoglobulin gene segments)//GO:0006298(mismatch repair)//GO:0045910(negative regulation of DNA recombination)//GO:0051096(positive regulation of helicase activity)//GO:0043570(maintenance of DNA repeat elements)
CCNH	ENSSSCG00000014147	protein_coding	-	chr2:94879209-95018726	2.96025	1.28117	2.31059	1.20826	0.69365	0.846451	up	100310796	-	Ensembl:ENSSSCG00000014147	2	2|2	cyclin H	ssc03022(Basal transcription factors)//ssc03420(Nucleotide excision repair)//ssc04110(Cell cycle)	GO:0000307(cyclin-dependent protein kinase holoenzyme complex)//GO:0019907(cyclin-dependent protein kinase activating kinase holoenzyme complex)//GO:0070985(TFIIK complex)//GO:0042585(germinal vesicle)//GO:0005634(nucleus)//GO:0005737(cytoplasm)	GO:0016538(cyclin-dependent protein serine/threonine kinase regulator activity)//GO:0008094(DNA-dependent ATPase activity)//GO:0008353(RNA polymerase II carboxy-terminal domain kinase activity)	GO:1904146(positive regulation of meiotic cell cycle process involved in oocyte maturation)//GO:0006468(protein phosphorylation)//GO:0006351(transcription, DNA-templated)//GO:0045737(positive regulation of cyclin-dependent protein serine/threonine kinase activity)//GO:0000079(regulation of cyclin-dependent protein serine/threonine kinase activity)//GO:0045944(positive regulation of transcription …
FAM174A	ENSSSCG00000014179	protein_coding	+	chr2:106555487-106584584	1.71633	0.703198	2.44074	1.28732	1	1	up	100525564	-	Ensembl:ENSSSCG00000014179	2	-	family with sequence similarity 174, member A		GO:0016021(integral component of membrane)
SLC25A46	ENSSSCG00000014197	protein_coding	+	chr2:115529495-115555452	7.67031	3.7084	2.06836	1.04849	0.5033	0.737942	up	100516066	-	Ensembl:ENSSSCG00000014197	2	-	solute carrier family 25, member 46		GO:0016021(integral component of membrane)//GO:0005739(mitochondrion)		GO:0006810(transport)
-	ENSSSCG00000014251	protein_coding	+	chr2:130227034-130338852	11.092	0.777017	14.275	3.83542	0.2051	0.514877	up
SLC12A2	ENSSSCG00000014255	protein_coding	+	chr2:131016429-131109303	3.79305	0.671467	5.6489	2.49797	0.31395	0.614451	up	100516960	-	Ensembl:ENSSSCG00000014255	2	-	solute carrier family 12 (sodium/potassium/chloride transporter), member 2	ssc04970(Salivary secretion)//ssc04972(Pancreatic secretion)	GO:0016323(basolateral plasma membrane)//GO:0016021(integral component of membrane)//GO:0070062(extracellular exosome)//GO:0016324(apical plasma membrane)	GO:0008519(ammonium transmembrane transporter activity)//GO:0015377(cation:chloride symporter activity)	GO:1902476(chloride transmembrane transport)//GO:0060444(branching involved in mammary gland duct morphogenesis)//GO:0030321(transepithelial chloride transport)//GO:0050910(detection of mechanical stimulus involved in sensory perception of sound)//GO:0035264(multicellular organism growth)//GO:0060763(mammary duct terminal end bud growth)//GO:0072488(ammonium transmembrane transport)//GO:0070634(t…
ACSL6	ENSSSCG00000014272	protein_coding	-	chr2:134210918-134278243	7.26873	2.74366	2.64928	1.4056	0.5032	0.737909	up	100522126	-	Ensembl:ENSSSCG00000014272	2	-	acyl-CoA synthetase long-chain family member 6	ssc00061(Fatty acid biosynthesis)//ssc00071(Fatty acid degradation)//	GO:0005739(mitochondrion)	GO:0003824(catalytic activity)	GO:0008152(metabolic process)//GO:0007405(neuroblast proliferation)
KIF3A	ENSSSCG00000014283	protein_coding	-	chr2:134660734-135069395	4.85817	1.6312	2.97828	1.57448	0.42585	0.708611	up	100525739	-	Ensembl:ENSSSCG00000014283	2	-	kinesin family member 3A		GO:0005871(kinesin complex)//GO:0005874(microtubule)//GO:0043005(neuron projection)//GO:0030990(intraciliary transport particle)//GO:0031512(motile primary cilium)//GO:0032391(photoreceptor connecting cilium)	GO:0005524(ATP binding)//GO:0008017(microtubule binding)//GO:0016887(ATPase activity)//GO:0003777(microtubule motor activity)	GO:0036334(epidermal stem cell homeostasis)//GO:0021542(dentate gyrus development)//GO:0008152(metabolic process)//GO:0007018(microtubule-based movement)//GO:0061351(neural precursor cell proliferation)//GO:0021904(dorsal/ventral neural tube patterning)//GO:0001701(in utero embryonic development)//GO:0001947(heart looping)//GO:0060271(cilium morphogenesis)//GO:0009952(anterior/posterior pattern s…
-	ENSSSCG00000014296	protein_coding	-	chr2:136301847-136362925	12.6076	1.35807	9.28351	3.21467	0.16355	0.448978	up
CDKL3	ENSSSCG00000014302	protein_coding	-	chr2:136591010-136648808	22.8956	6.9426	3.29784	1.72152	0.2863	0.586985	up
MYOT	ENSSSCG00000014324	protein_coding	+	chr2:139632861-139956421	5.46554	0.656215	8.32887	3.05812	0.34825	0.648673	up	100101550	TTID	Ensembl:ENSSSCG00000014324	2	-	myotilin
CDC23	ENSSSCG00000014325	protein_coding	-	chr2:140182192-140230805	3.74044	0.604433	6.18833	2.62955	0.5131	0.741178	up	100515014	-	Ensembl:ENSSSCG00000014325	2	-	cell division cycle 23	ssc04110(Cell cycle)//ssc04114(Oocyte meiosis)//ssc04120(Ubiquitin mediated proteolysis)//ssc04914(Progesterone-mediated oocyte maturation)//ssc05166(HTLV-I infection)	GO:0005680(anaphase-promoting complex)		GO:0007080(mitotic metaphase plate congression)//GO:0030071(regulation of mitotic metaphase/anaphase transition)//GO:0070979(protein K11-linked ubiquitination)
DNAJC18	ENSSSCG00000014356	protein_coding	-	chr2:141297917-141337438	12.0167	2.5333	4.74353	2.24596	0.31405	0.614451	up
-	ENSSSCG00000014387	protein_coding	-	chr2:143224083-143270994	7.26665	2.34364	3.10058	1.63254	0.468	0.728515	up
SPINK5	ENSSSCG00000014422	protein_coding	+	chr2:149311083-149409847	1.82849	0.387745	4.71569	2.23747	1	1	up	100739252	-	Ensembl:ENSSSCG00000014422	2	-	serine peptidase inhibitor, Kazal type 5		GO:0070062(extracellular exosome)//GO:0005938(cell cortex)//GO:0048471(perinuclear region of cytoplasm)//GO:0005789(endoplasmic reticulum membrane)//GO:0005829(cytosol)//GO:0097209(epidermal lamellar body)	GO:0004867(serine-type endopeptidase inhibitor activity)	GO:1900004(negative regulation of serine-type endopeptidase activity)//GO:0030155(regulation of cell adhesion)//GO:0002787(negative regulation of antibacterial peptide production)//GO:0009913(epidermal cell differentiation)
SLC6A7	ENSSSCG00000014447	protein_coding	+	chr2:151223224-151240956	7.08073	0.640151	11.061	3.46741	0.2811	0.581296	up	100516251	-	Ensembl:ENSSSCG00000014447	2	-	solute carrier family 6 (neurotransmitter transporter), member 7		GO:0005887(integral component of plasma membrane)	GO:0005328(neurotransmitter:sodium symporter activity)//GO:0015193(L-proline transmembrane transporter activity)	GO:0035524(proline transmembrane transport)//GO:0006836(neurotransmitter transport)
TMEM41B	ENSSSCG00000014579	protein_coding	+	chr9:223967-250285	4.52354	1.37168	3.29781	1.72151	0.52795	0.748702	up	100519436	-	Ensembl:ENSSSCG00000014579	9	-	transmembrane protein 41B		GO:0016021(integral component of membrane)
APBB1	ENSSSCG00000014628	protein_coding	+	chr9:3302457-3328335	12.8037	4.64706	2.75524	1.46218	0.2859	0.586793	up	100519163	-	Ensembl:ENSSSCG00000014628	9	-	amyloid beta (A4) precursor protein-binding, family B, member 1 (Fe65)	ssc05010(Alzheimer's disease)	GO:0005886(plasma membrane)//GO:0030027(lamellipodium)//GO:0045202(synapse)//GO:0030426(growth cone)//GO:0005634(nucleus)//GO:0005737(cytoplasm)	GO:0008134(transcription factor binding)//GO:0042393(histone binding)//GO:0070064(proline-rich region binding)//GO:0003682(chromatin binding)//GO:0001540(beta-amyloid binding)	GO:0043065(positive regulation of apoptotic process)//GO:0045893(positive regulation of transcription, DNA-templated)//GO:0006355(regulation of transcription, DNA-templated)//GO:0006974(cellular response to DNA damage stimulus)
-	ENSSSCG00000014723	protein_coding	-	chr9:4780893-4781847	20.1088	3.04438	6.60524	2.72361	0.4009	0.692529	up
LRRC51	ENSSSCG00000014803	protein_coding	+	chr9:6666612-6673781	872.81	344.094	2.53654	1.34286	0.1487	0.417413	up	100520208	-	Ensembl:ENSSSCG00000014803	9	-	leucine-rich repeat-containing protein 51
ANAPC15	ENSSSCG00000014806	protein_coding	-	chr9:6674044-6689348	39.3553	5.9633	6.59961	2.72238	0.1674	0.455893	up	100520682	-	-	9	-	anaphase promoting complex subunit 15		GO:0005680(anaphase-promoting complex)		GO:0090266(regulation of mitotic cell cycle spindle assembly checkpoint)
STARD10	ENSSSCG00000014818	protein_coding	-	chr9:7301153-7337358	371.97	179.045	2.07752	1.05486	0.2468	0.547056	up	100511029	-	Ensembl:ENSSSCG00000014818	9	-	StAR-related lipid transfer (START) domain containing 10		GO:0016020(membrane)//GO:0005902(microvillus)//GO:0046581(intercellular canaliculus)//GO:0005829(cytosol)	GO:0008289(lipid binding)	GO:0035360(positive regulation of peroxisome proliferator activated receptor signaling pathway)//GO:0032782(bile acid secretion)
PLEKHB1	ENSSSCG00000014827	protein_coding	+	chr9:8103557-8117815	25.4654	7.69895	3.30766	1.72581	0.27555	0.575904	up	100513608	-	Ensembl:ENSSSCG00000014827	9	-	pleckstrin homology domain containing, family B (evectins) member 1		GO:0016021(integral component of membrane)	GO:0008022(protein C-terminus binding)//GO:0042803(protein homodimerization activity)
CHRDL2	ENSSSCG00000014843	protein_coding	-	chr9:9017412-9053160	11.2981	2.88232	3.9198	1.97078	0.31035	0.61105	up	100739055	-	Ensembl:ENSSSCG00000014843	9	-	chordin-like 2		GO:0005615(extracellular space)		GO:0030514(negative regulation of BMP signaling pathway)//GO:0030154(cell differentiation)
-	ENSSSCG00000014877	protein_coding	-	chr9:11681642-11803749	360.039	98.846	3.64243	1.8649	0.05655	0.36992	up
CCDC81	ENSSSCG00000014917	protein_coding	+	chr9:20224738-20280278	28.2961	6.34498	4.45962	2.15692	0.34005	0.641309	up	100521208	-	Ensembl:ENSSSCG00000014917	9	-	coiled-coil domain containing 81		GO:0005813(centrosome)
-	ENSSSCG00000014918	protein_coding	+	chr9:20289688-20290210	1.65022	0.700772	2.35486	1.23564	1	1	up
C11orf54	ENSSSCG00000014948	protein_coding	+	chr9:26167400-26215092	3.10987	1.11122	2.79861	1.48471	0.3983	0.691151	up
MMP12	ENSSSCG00000014987	protein_coding	-	chr9:33472988-33483778	11.8002	0.136711	86.3144	6.43153	0.25215	0.552243	up	100101475	-	Ensembl:ENSSSCG00000014987	9	-	matrix metallopeptidase 12		GO:0031012(extracellular matrix)	GO:0008270(zinc ion binding)//GO:0004222(metalloendopeptidase activity)//GO:0005509(calcium ion binding)	GO:0006508(proteolysis)//GO:0060054(positive regulation of epithelial cell proliferation involved in wound healing)//GO:0035313(wound healing, spreading of epidermal cells)
-	ENSSSCG00000014993	protein_coding	+	chr9:33917369-34033888	8.31508	2.22094	3.74395	1.90456	0.44245	0.717717	up
ARHGAP20	ENSSSCG00000015015	protein_coding	-	chr9:38473327-38583148	15.9512	5.67943	2.8086	1.48985	0.26995	0.569914	up	102168176	-	-	9	-	Rho GTPase activating protein 20			GO:0005096(GTPase activator activity)	GO:0043547(positive regulation of GTPase activity)//GO:0007165(signal transduction)
BTG4	ENSSSCG00000015020	protein_coding	-	chr9:39236412-39304804	6.82022	2.13043	3.20133	1.67867	0.5915	0.784217	up	100514308	-	Ensembl:ENSSSCG00000015020	9	-	B-cell translocation gene 4	ssc03018(RNA degradation)			GO:0045930(negative regulation of mitotic cell cycle)
C11orf88	ENSSSCG00000015021	protein_coding	+	chr9:39236412-39304804	22.6539	4.06217	5.57677	2.47943	0.44545	0.719054	up
USP28	ENSSSCG00000015052	protein_coding	-	chr9:41417561-41480991	120.954	44.4842	2.71904	1.4431	0.09355	0.36992	up	100626053	-	Ensembl:ENSSSCG00000015052	9	-	ubiquitin specific peptidase 28		GO:0005654(nucleoplasm)//GO:0043234(protein complex)//GO:0005730(nucleolus)	GO:0004843(thiol-dependent ubiquitin-specific protease activity)	GO:0016579(protein deubiquitination)//GO:0008283(cell proliferation)//GO:0010212(response to ionizing radiation)//GO:0042771(intrinsic apoptotic signaling pathway in response to DNA damage by p53 class mediator)//GO:0006511(ubiquitin-dependent protein catabolic process)//GO:0034644(cellular response to UV)//GO:0000077(DNA damage checkpoint)
REXO2	ENSSSCG00000015056	protein_coding	+	chr9:41977970-41988697	9.69556	1.85194	5.23536	2.38829	0.35815	0.659255	up	100522629	-	-	9	-	RNA exonuclease 2	ssc03008(Ribosome biogenesis in eukaryotes)	GO:0005730(nucleolus)//GO:0005739(mitochondrion)//GO:0005925(focal adhesion)	GO:0003676(nucleic acid binding)//GO:0008408(3'-5' exonuclease activity)	GO:0090305(nucleic acid phosphodiester bond hydrolysis)
SIK3	ENSSSCG00000015071	protein_coding	-	chr9:44223231-44471717	28.4998	13.5685	2.10044	1.07069	0.303	0.604047	up	100522265	-	Ensembl:ENSSSCG00000015071	9	-	SIK family kinase 3		GO:0016021(integral component of membrane)//GO:0005737(cytoplasm)	GO:0004672(protein kinase activity)//GO:0005524(ATP binding)	GO:0032880(regulation of protein localization)//GO:0001958(endochondral ossification)//GO:0035264(multicellular organism growth)//GO:0006468(protein phosphorylation)//GO:0060351(cartilage development involved in endochondral bone morphogenesis)//GO:0035108(limb morphogenesis)
RNF214	ENSSSCG00000015077	protein_coding	+	chr9:44596982-44666114	12.206	2.8256	4.31982	2.11097	0.31625	0.61545	up	100510972	-	Ensembl:ENSSSCG00000015077	9	-	ring finger protein 214			GO:0008270(zinc ion binding)
DSCAML1	ENSSSCG00000015082	protein_coding	-	chr9:44785768-44882021	1.83392	0.903839	2.02903	1.02079	1	1	up	100511146	-	-	9	-	Down syndrome cell adhesion molecule like 1		GO:0016021(integral component of membrane)
HINFP	ENSSSCG00000015112	protein_coding	+	chr9:46336169-46347921	5.05743	2.5198	2.00708	1.0051	0.51925	0.744807	up	100518324	-	Ensembl:ENSSSCG00000015112	9	-	histone H4 transcription factor		GO:0015030(Cajal body)	GO:0000978(RNA polymerase II core promoter proximal region sequence-specific DNA binding)//GO:0019899(enzyme binding)//GO:0003682(chromatin binding)//GO:0042393(histone binding)//GO:0001078(transcriptional repressor activity, RNA polymerase II core promoter proximal region sequence-specific binding)//GO:0046872(metal ion binding)//GO:0003713(transcription coactivator activity)	GO:0000083(regulation of transcription involved in G1/S transition of mitotic cell cycle)//GO:0045184(establishment of protein localization)//GO:0006351(transcription, DNA-templated)//GO:0001701(in utero embryonic development)//GO:0000122(negative regulation of transcription from RNA polymerase II promoter)//GO:0000077(DNA damage checkpoint)//GO:0045893(positive regulation of transcription, DNA-t…
MCAM	ENSSSCG00000015116	protein_coding	-	chr9:46417125-46528482	3.64776	0.940603	3.8781	1.95535	0.55095	0.7607	up	733617	-	Ensembl:ENSSSCG00000015116|Vega:OTTSUSG00000002238	9	-	melanoma cell adhesion molecule		GO:0009897(external side of plasma membrane)//GO:0016021(integral component of membrane)//GO:0005925(focal adhesion)		GO:0061042(vascular wound healing)//GO:0003094(glomerular filtration)
USP2	ENSSSCG00000015120	protein_coding	-	chr9:46563481-46590392	86.1796	41.9103	2.05628	1.04004	0.2691	0.568997	up	100520041	-	Ensembl:ENSSSCG00000015120	9	-	ubiquitin specific peptidase 2		GO:0005634(nucleus)//GO:0005938(cell cortex)//GO:0048471(perinuclear region of cytoplasm)	GO:0031625(ubiquitin protein ligase binding)//GO:0030332(cyclin binding)//GO:0036459(thiol-dependent ubiquitinyl hydrolase activity)//GO:0042802(identical protein binding)//GO:0004843(thiol-dependent ubiquitin-specific protease activity)	GO:0016579(protein deubiquitination)//GO:0043153(entrainment of circadian clock by photoperiod)//GO:0050821(protein stabilization)//GO:0045475(locomotor rhythm)//GO:0006511(ubiquitin-dependent protein catabolic process)//GO:0000122(negative regulation of transcription from RNA polymerase II promoter)//GO:0032922(circadian regulation of gene expression)//GO:0045931(positive regulation of mitotic c…
CRTAM	ENSSSCG00000015137	protein_coding	+	chr9:49783438-49813649	2.84914	0.514093	5.54209	2.47043	0.38935	0.685645	up	100521388	-	Ensembl:ENSSSCG00000015137	9	-	cytotoxic and regulatory T cell molecule		GO:0005887(integral component of plasma membrane)//GO:0005913(cell-cell adherens junction)	GO:0004872(receptor activity)//GO:0005102(receptor binding)//GO:0050839(cell adhesion molecule binding)//GO:0042803(protein homodimerization activity)	GO:0050715(positive regulation of cytokine secretion)//GO:0007157(heterophilic cell-cell adhesion via plasma membrane cell adhesion molecules)//GO:0002860(positive regulation of natural killer cell mediated cytotoxicity directed against tumor cell target)//GO:0007156(homophilic cell adhesion via plasma membrane adhesion molecules)//GO:0002355(detection of tumor cell)//GO:0008037(cell recognition)
-	ENSSSCG00000015249	protein_coding	-	chr9:57091221-57110149	9.07305	4.25343	2.13311	1.09296	0.49005	0.734298	up
JAM3	ENSSSCG00000015256	protein_coding	+	chr9:60629264-60889011	5.22725	1.98358	2.63525	1.39794	0.69225	0.84528	up	100520043	-	-	9	-	junctional adhesion molecule 3	ssc04514(Cell adhesion molecules (CAMs))//ssc04530(Tight junction)//ssc04670(Leukocyte transendothelial migration)	GO:0005923(bicellular tight junction)//GO:0033010(paranodal junction)//GO:0016021(integral component of membrane)//GO:0043220(Schmidt-Lanterman incisure)//GO:0005794(Golgi apparatus)//GO:0030057(desmosome)//GO:0044291(cell-cell contact zone)//GO:0005615(extracellular space)	GO:0046982(protein heterodimerization activity)//GO:0005178(integrin binding)//GO:0042803(protein homodimerization activity)	GO:0090138(regulation of actin cytoskeleton organization by cell-cell adhesion)//GO:0007286(spermatid development)//GO:0019226(transmission of nerve impulse)//GO:0030010(establishment of cell polarity)//GO:0042552(myelination)//GO:0002523(leukocyte migration involved in inflammatory response)//GO:0001780(neutrophil homeostasis)//GO:0090022(regulation of neutrophil chemotaxis)//GO:0002250(adaptive…
PLEKHA6	ENSSSCG00000015281	protein_coding	-	chr9:64869926-64912581	3.03831	0.970348	3.13114	1.64669	0.4882	0.733991	up	100512182	-	Ensembl:ENSSSCG00000015281	9	-	pleckstrin homology domain containing, family A member 6
LEMD1	ENSSSCG00000015291	protein_coding	-	chr9:66057418-66089012	119.473	47.4311	2.51888	1.33278	0.16535	0.452753	up	100625888	-	Ensembl:ENSSSCG00000015291	9	-	LEM domain containing 1		GO:0016021(integral component of membrane)
CFAP69	ENSSSCG00000015303	protein_coding	+	chr9:70373746-70430273	8.95274	0.757557	11.8179	3.5629	0.2373	0.539979	up	100622715	-	-	9	-	cilia and flagella associated protein 69
-	ENSSSCG00000015308	protein_coding	-	chr9:70678581-71310252	14.5351	0.954182	15.2331	3.92914	0.46385	0.727131	up
CYP51A1	ENSSSCG00000015311	protein_coding	-	chr9:72054941-72329544	9.46609	3.97896	2.37904	1.25038	0.50765	0.73917	up
-	ENSSSCG00000015390	protein_coding	+	chr9:93050110-93146460	4.39093	1.08474	4.04792	2.01718	0.41645	0.702856	up
-	ENSSSCG00000015408	protein_coding	+	chr9:100890538-100895402	21.4744	6.70961	3.20055	1.67832	0.456	0.724096	up
DNAJC2	ENSSSCG00000015423	protein_coding	-	chr9:103329874-103359519	17.9196	3.83832	4.6686	2.22299	0.4015	0.692529	up	100514533	-	Ensembl:ENSSSCG00000015423	9	-	DnaJ (Hsp40) homolog, subfamily C, member 2		GO:0031965(nuclear membrane)//GO:0005737(cytoplasm)	GO:0003682(chromatin binding)//GO:0042393(histone binding)//GO:0030544(Hsp70 protein binding)//GO:0044822(poly(A) RNA binding)//GO:0043130(ubiquitin binding)//GO:0003677(DNA binding)	GO:2000279(negative regulation of DNA biosynthetic process)//GO:0045893(positive regulation of transcription, DNA-templated)//GO:0006260(DNA replication)
ATXN7L1	ENSSSCG00000015432	protein_coding	-	chr9:105464483-105733419	14.9556	4.31949	3.46235	1.79175	0.2026	0.511615	up	100517110	-	-	9	-	ataxin 7-like 1
LAMB1	ENSSSCG00000015444	protein_coding	-	chr9:107671319-107746867	4.37792	2.08348	2.10125	1.07125	0.48315	0.73271	up	396707	-	Ensembl:ENSSSCG00000015444	9	-	laminin, beta 1	ssc04151(PI3K-Akt signaling pathway)//ssc04510(Focal adhesion)//ssc04512(ECM-receptor interaction)//ssc05145(Toxoplasmosis)//ssc05146(Amoebiasis)//ssc05200(Pathways in cancer)//ssc05222(Small cell lung cancer)	GO:0070062(extracellular exosome)//GO:0005615(extracellular space)//GO:0043259(laminin-10 complex)	GO:0005201(extracellular matrix structural constituent)//GO:0043208(glycosphingolipid binding)//GO:0019899(enzyme binding)//GO:0005178(integrin binding)	GO:0031175(neuron projection development)//GO:0042476(odontogenesis)//GO:0035987(endodermal cell differentiation)//GO:0007566(embryo implantation)//GO:0030335(positive regulation of cell migration)//GO:0034446(substrate adhesion-dependent cell spreading)//GO:0021812(neuronal-glial interaction involved in cerebral cortex radial glia guided migration)
-	ENSSSCG00000015447	protein_coding	+	chr9:108342235-108346490	2.86308	0.153849	18.6097	4.21798	0.23935	0.540863	up
DARS2	ENSSSCG00000015492	protein_coding	+	chr9:116110588-116141290	5.79626	0.798196	7.26171	2.86031	0.28395	0.585102	up	100624574	-	Ensembl:ENSSSCG00000015492	9	-	aspartyl-tRNA synthetase 2, mitochondrial	ssc00970(Aminoacyl-tRNA biosynthesis)	GO:0005654(nucleoplasm)//GO:0005737(cytoplasm)	GO:0005524(ATP binding)//GO:0003676(nucleic acid binding)//GO:0050560(aspartate-tRNA(Asn) ligase activity)//GO:0042803(protein homodimerization activity)	GO:0006418(tRNA aminoacylation for protein translation)
SERPINC1	ENSSSCG00000015493	protein_coding	-	chr9:116181974-116193193	2.72131	1.35613	2.00667	1.0048	0.5683	0.769788	up	100125972	AT3	Ensembl:ENSSSCG00000015493	9	-	serpin peptidase inhibitor, clade C (antithrombin), member 1	ssc04610(Complement and coagulation cascades)	GO:0070062(extracellular exosome)//GO:0072562(blood microparticle)//GO:0005615(extracellular space)	GO:0008201(heparin binding)//GO:0002020(protease binding)//GO:0004867(serine-type endopeptidase inhibitor activity)	GO:2000266(regulation of blood coagulation, intrinsic pathway)//GO:0010951(negative regulation of endopeptidase activity)
QSOX1	ENSSSCG00000015535	protein_coding	+	chr9:121779791-121822826	3.96719	1.38213	2.87034	1.52122	0.47385	0.73124	up	100620285	-	Ensembl:ENSSSCG00000015535	9	-	quiescin Q6 sulfhydryl oxidase 1		GO:0030173(integral component of Golgi membrane)//GO:0070062(extracellular exosome)//GO:0005615(extracellular space)//GO:0045171(intercellular bridge)	GO:0016971(flavin-linked sulfhydryl oxidase activity)//GO:0003756(protein disulfide isomerase activity)	GO:0045454(cell redox homeostasis)//GO:0016242(negative regulation of macroautophagy)//GO:0006457(protein folding)//GO:0055114(oxidation-reduction process)
LHX4	ENSSSCG00000015536	protein_coding	+	chr9:121851231-121896210	8.21298	2.71197	3.02841	1.59856	0.48275	0.732683	up	100620544	-	-	9	-	LIM homeobox 4		GO:0005634(nucleus)	GO:0043565(sequence-specific DNA binding)//GO:0008270(zinc ion binding)	GO:0021526(medial motor column neuron differentiation)//GO:0009887(organ morphogenesis)//GO:0043066(negative regulation of apoptotic process)//GO:0008045(motor neuron axon guidance)//GO:0001890(placenta development)//GO:0006355(regulation of transcription, DNA-templated)
RGSL1	ENSSSCG00000015548	protein_coding	+	chr9:123820710-123878495	6.18217	2.98384	2.07188	1.05094	0.4804	0.732432	up	100513105	-	Ensembl:ENSSSCG00000015548	9	-	regulator of G-protein signaling like 1		GO:0005886(plasma membrane)//GO:0016021(integral component of membrane)//GO:0005737(cytoplasm)	GO:0005096(GTPase activator activity)	GO:0043547(positive regulation of GTPase activity)
LPGAT1	ENSSSCG00000015603	protein_coding	+	chr9:131385805-131504473	4.29976	1.69252	2.54046	1.34509	0.67675	0.835288	up	100622761	-	-	9	-	lysophosphatidylglycerol acyltransferase 1	ssc00564(Glycerophospholipid metabolism)	GO:0016021(integral component of membrane)//GO:0005737(cytoplasm)	GO:0016746(transferase activity, transferring acyl groups)	GO:0008152(metabolic process)
HHAT	ENSSSCG00000015607	protein_coding	-	chr9:132347458-132667343	50.9139	24.4659	2.08102	1.05729	0.3304	0.630238	up	100512733	-	Ensembl:ENSSSCG00000015607	9	-	hedgehog acyltransferase		GO:0016021(integral component of membrane)	GO:0016409(palmitoyltransferase activity)	GO:1903955(positive regulation of protein targeting to mitochondrion)//GO:0018345(protein palmitoylation)//GO:0007224(smoothened signaling pathway)
SPATA48	ENSSSCG00000015628	protein_coding	+	chr9:136189854-136235908	7.54847	1.40761	5.36263	2.42294	0.34255	0.642895	up
-	ENSSSCG00000015632	protein_coding	-	chr9:136893355-137056101	20.2944	6.74776	3.00757	1.5886	0.17295	0.468083	up
PFKFB2	ENSSSCG00000015660	protein_coding	+	chr9:67672646-67707442	16.7279	4.98678	3.35446	1.74608	0.32395	0.624142	up	100523270	-	Ensembl:ENSSSCG00000015660	9	-	6-phosphofructo-2-kinase/fructose-2,6-biphosphatase 2	ssc00051(Fructose and mannose metabolism)//ssc04152(AMPK signaling pathway)//ssc04919(Thyroid hormone signaling pathway)		GO:0003873(6-phosphofructo-2-kinase activity)//GO:0005524(ATP binding)//GO:0019901(protein kinase binding)	GO:0006096(glycolytic process)//GO:0006003(fructose 2,6-bisphosphate metabolic process)//GO:0006000(fructose metabolic process)//GO:0046835(carbohydrate phosphorylation)
-	ENSSSCG00000015664	protein_coding	+	chr9:67933080-67959721	16.7062	0.751188	22.2396	4.47506	0.03535	0.272266	up
KYNU	ENSSSCG00000015673	protein_coding	-	chr15:8853968-8983053	6.14603	1.15025	5.34322	2.41771	0.33655	0.637656	up	100520985	-	-	15	-	kynureninase	ssc00380(Tryptophan metabolism)//	GO:0005654(nucleoplasm)//GO:0005739(mitochondrion)	GO:0030170(pyridoxal phosphate binding)//GO:0030429(kynureninase activity)//GO:0042803(protein homodimerization activity)	GO:0034516(response to vitamin B6)//GO:0043420(anthranilate metabolic process)//GO:0097053(L-kynurenine catabolic process)//GO:0034341(response to interferon-gamma)//GO:0034354('de novo' NAD biosynthetic process from tryptophan)//GO:0019805(quinolinate biosynthetic process)//GO:0006569(tryptophan catabolic process)
R3HDM1	ENSSSCG00000015692	protein_coding	-	chr15:16230921-16727660	19.0882	7.3865	2.5842	1.36972	0.2017	0.510586	up	100525081	-	Ensembl:ENSSSCG00000015692	15	-	R3H domain containing 1			GO:0044822(poly(A) RNA binding)
SLC35F5	ENSSSCG00000015709	protein_coding	-	chr15:19924304-19971733	10.9508	3.65355	2.99731	1.58367	0.34215	0.642895	up	100157997	-	Ensembl:ENSSSCG00000015709	15	15|15	solute carrier family 35, member F5		GO:0016021(integral component of membrane)
C1QL2	ENSSSCG00000015717	protein_coding	-	chr15:24673228-24677469	3.04463	1.36655	2.22797	1.15573	0.5212	0.745938	up	100738874	-	Ensembl:ENSSSCG00000015717	15	-	complement component 1, q subcomponent-like 2		GO:0005576(extracellular region)	GO:0042802(identical protein binding)	GO:0051259(protein oligomerization)
CNTNAP5	ENSSSCG00000015726	protein_coding	-	chr15:26882561-27362814	2.28151	0.948429	2.40557	1.26638	1	1	up
MCPH1	ENSSSCG00000015754	protein_coding	+	chr15:37455185-37672996	10.3458	3.77617	2.73976	1.45405	0.44115	0.716738	up
-	ENSSSCG00000015806	protein_coding	-	chr15:47298197-47376269	19.0196	7.93689	2.39635	1.26084	0.4107	0.699237	up
-	ENSSSCG00000015823	protein_coding	+	chr15:48527120-48561403	6.94782	2.08367	3.33443	1.73744	0.3249	0.625094	up
OCA2	ENSSSCG00000015854	protein_coding	+	chr15:56657597-56869920	4.86038	1.61303	3.01321	1.5913	0.56845	0.769788	up	397171	-	Ensembl:ENSSSCG00000015854	15	15|15	oculocutaneous albinism II		GO:0005765(lysosomal membrane)//GO:0010008(endosome membrane)//GO:0016021(integral component of membrane)//GO:0005789(endoplasmic reticulum membrane)//GO:0033162(melanosome membrane)	GO:0005215(transporter activity)	GO:0030318(melanocyte differentiation)//GO:0042438(melanin biosynthetic process)//GO:0098656(anion transmembrane transport)//GO:0008283(cell proliferation)//GO:0007286(spermatid development)
TANK	ENSSSCG00000015889	protein_coding	+	chr15:67994691-68048011	9.0595	2.48862	3.64036	1.86408	0.42675	0.709327	up	100156366	-	Ensembl:ENSSSCG00000015889|Vega:OTTSUSG00000001602	15	15|15	TRAF family member-associated NFKB activator	ssc04622(RIG-I-like receptor signaling pathway)	GO:0005737(cytoplasm)	GO:0031625(ubiquitin protein ligase binding)	GO:0007249(I-kappaB kinase/NF-kappaB signaling)
TBR1	ENSSSCG00000015891	protein_coding	+	chr15:68213678-68224281	94.4556	43.582	2.1673	1.1159	0.20875	0.517504	up	100154282	-	Ensembl:ENSSSCG00000015891	15	15|15	T-box, brain, 1		GO:0005634(nucleus)	GO:0000979(RNA polymerase II core promoter sequence-specific DNA binding)//GO:0003700(transcription factor activity, sequence-specific DNA binding)	GO:0001661(conditioned taste aversion)//GO:0030902(hindbrain development)//GO:0021902(commitment of neuronal cell to specific neuron type in forebrain)//GO:0006351(transcription, DNA-templated)//GO:0010092(specification of organ identity)//GO:1902667(regulation of axon guidance)//GO:0045944(positive regulation of transcription from RNA polymerase II promoter)//GO:0021764(amygdala development)
SLC4A10	ENSSSCG00000015893	protein_coding	+	chr15:68342615-68656296	11.5084	5.07146	2.26924	1.18221	0.2543	0.553949	up	100512016	-	Ensembl:ENSSSCG00000015893	15	-	solute carrier family 4, sodium bicarbonate transporter, member 10		GO:0016021(integral component of membrane)//GO:0016323(basolateral plasma membrane)//GO:0097442(CA3 pyramidal cell dendrite)//GO:0097440(apical dendrite)//GO:0097441(basilar dendrite)//GO:0043025(neuronal cell body)	GO:0008509(anion transmembrane transporter activity)//GO:0005452(inorganic anion exchanger activity)	GO:0098656(anion transmembrane transport)//GO:0015701(bicarbonate transport)//GO:0035641(locomotory exploration behavior)//GO:0030641(regulation of cellular pH)//GO:0035264(multicellular organism growth)//GO:0009791(post-embryonic development)//GO:0009416(response to light stimulus)//GO:0048854(brain morphogenesis)//GO:1902600(hydrogen ion transmembrane transport)//GO:0021860(pyramidal neuron dev…
CCDC173	ENSSSCG00000015935	protein_coding	-	chr15:75980209-76007188	6.45916	2.55239	2.53064	1.3395	0.57535	0.774973	up	100520768	-	Ensembl:ENSSSCG00000015935	15	15|15	coiled-coil domain containing 173
TLK1	ENSSSCG00000015944	protein_coding	-	chr15:77171691-77328950	63.5958	26.8492	2.36863	1.24405	0.2123	0.521184	up	100157412	-	Ensembl:ENSSSCG00000015944	15	15|15	tousled-like kinase 1		GO:0005622(intracellular)	GO:0004672(protein kinase activity)//GO:0005524(ATP binding)	GO:0035556(intracellular signal transduction)//GO:0006468(protein phosphorylation)//GO:0001672(regulation of chromatin assembly or disassembly)//GO:0006886(intracellular protein transport)
DYNC1I2	ENSSSCG00000015948	protein_coding	+	chr15:77803333-77859701	9.30623	2.48629	3.74301	1.9042	0.3378	0.638888	up	100154566	-	Ensembl:ENSSSCG00000015948	15	15|15	dynein, cytoplasmic 1, intermediate chain 2	ssc04145(Phagosome)//ssc04962(Vasopressin-regulated water reabsorption)//ssc05132(Salmonella infection)	GO:0005813(centrosome)//GO:0005874(microtubule)//GO:0031982(vesicle)//GO:0005868(cytoplasmic dynein complex)		GO:0007018(microtubule-based movement)
NFE2L2	ENSSSCG00000015987	protein_coding	-	chr15:82973654-83009164	4.47258	1.93519	2.31118	1.20863	0.57715	0.776291	up	100516343	-	-	15	-	nuclear factor, erythroid 2-like 2	ssc04141(Protein processing in endoplasmic reticulum)	GO:0005886(plasma membrane)//GO:0032993(protein-DNA complex)//GO:0005829(cytosol)//GO:0005813(centrosome)//GO:0000785(chromatin)//GO:0005654(nucleoplasm)//GO:0005634(nucleus)//GO:0005737(cytoplasm)	GO:0019904(protein domain specific binding)//GO:0001102(RNA polymerase II activating transcription factor binding)//GO:0003700(transcription factor activity, sequence-specific DNA binding)//GO:0001205(transcriptional activator activity, RNA polymerase II distal enhancer sequence-specific binding)//GO:0000976(transcription regulatory region sequence-specific DNA binding)//GO:0000980(RNA polymerase…	GO:0042149(cellular response to glucose starvation)//GO:0070301(cellular response to hydrogen peroxide)//GO:0030194(positive regulation of blood coagulation)//GO:0043161(proteasome-mediated ubiquitin-dependent protein catabolic process)//GO:0045454(cell redox homeostasis)//GO:2000352(negative regulation of endothelial cell apoptotic process)//GO:0045893(positive regulation of transcription, DNA-t…
PLEKHA3	ENSSSCG00000016000	protein_coding	+	chr15:84168653-84222174	33.997	6.72501	5.05531	2.3378	0.2211	0.528578	up	100154010	-	Ensembl:ENSSSCG00000016000	15	15|15	pleckstrin homology domain containing, family A (phosphoinositide binding specific) member 3		GO:0005794(Golgi apparatus)	GO:0005545(1-phosphatidylinositol binding)
COQ10B	ENSSSCG00000016076	protein_coding	+	chr15:100868474-101373878	3.25408	1.48953	2.18463	1.12739	0.57765	0.776502	up	100152647	-	Ensembl:ENSSSCG00000016076	15	15|15	coenzyme Q10B
ALS2CR12	ENSSSCG00000016105	protein_coding	-	chr15:104923428-104979254	16.64	3.19018	5.21602	2.38295	0.29905	0.600241	up	100625172	-	Ensembl:ENSSSCG00000016105	15	-	amyotrophic lateral sclerosis 2 (juvenile) chromosome region, candidate 12		GO:0035686(sperm fibrous sheath)//GO:0036126(sperm flagellum)//GO:0001520(outer dense fiber)
-	ENSSSCG00000016107	protein_coding	-	chr15:104991259-105276629	24.5108	9.87571	2.48193	1.31146	0.5677	0.769775	up
ZDBF2	ENSSSCG00000016130	protein_coding	+	chr15:109563344-109589700	3.70135	1.31783	2.80868	1.48989	0.36385	0.66431	up	100157334	-	-	15	15|15	zinc finger, DBF-type containing 2			GO:0003676(nucleic acid binding)//GO:0008270(zinc ion binding)
ATF1	ENSSSCG00000016138	protein_coding	+	chr5:16628237-16680025	26.4906	12.1166	2.1863	1.12849	0.2407	0.541645	up
ACADL	ENSSSCG00000016156	protein_coding	-	chr15:112933499-112969577	3.81348	1.72871	2.20598	1.14142	0.5243	0.747265	up	396931	-	Ensembl:ENSSSCG00000016156	15	-	acyl-CoA dehydrogenase, long chain	ssc00071(Fatty acid degradation)//	GO:0005739(mitochondrion)//GO:0005759(mitochondrial matrix)	GO:0052890(oxidoreductase activity, acting on the CH-CH group of donors, with a flavin as acceptor)//GO:0016401(palmitoyl-CoA oxidase activity)//GO:0009055(electron carrier activity)//GO:0000062(fatty-acyl-CoA binding)//GO:0004466(long-chain-acyl-CoA dehydrogenase activity)//GO:0050660(flavin adenine dinucleotide binding)	GO:0019254(carnitine metabolic process, CoA-linked)//GO:0033539(fatty acid beta-oxidation using acyl-CoA dehydrogenase)//GO:0055088(lipid homeostasis)//GO:0042758(long-chain fatty acid catabolic process)
[truncated: 925 more rows]

## Sheet: dn.Fts1.Input_vs_Fs1.Input
Fts1.Input vs Fs1.Input.down Fold Change cutoff: 2.0 p-value cutoff: 1.0 FPKM >= 0.1 in at least one sample Column A: gene, the gene name. Column B: gene_id, the Ensembl gene identifier. Column C: biotype, protein_coding. Column D: strand, transcription direction. Column E: locus, genomic locus. chromosome: start-end. Column F ~ G, FPKM value of each sample. Column H: fold change, fold change bet…
Fts1.Input vs Fs1.Input down-regulated genes
gene	gene_id	biotype	strand	locus	Fts1.Input_FPKM	Fs1.Input_FPKM	Fold change	log2(fold change)	p_value	FDR	Regulation	GeneID	Synonyms	dbXrefs	chromosome	map_location	description	pathway	GO-CC	GO-MF	GO-BP
-	ENSSSCG00000000002	protein_coding	-	chr5:3227813-3270814	0	0.907901	-inf	-inf	1	1	down
[truncated: 14,199 more rows]

## Sheet: up.Fts2.Input_vs_Fs2.Input
Fts2.Input vs Fs2.Input.up Fold Change cutoff: 2.0 p-value cutoff: 1.0 FPKM >= 0.1 in at least one sample Column A: gene, the gene name. Column B: gene_id, the Ensembl gene identifier. Column C: biotype, protein_coding. Column D: strand, transcription direction. Column E: locus, genomic locus. chromosome: start-end. Column F ~ G, FPKM value of each sample. Column H: fold change, fold change betwe…
[truncated: 1,114 more rows]

[truncated: 5 more sheets: dn.Fts2.Input_vs_Fs2.Input, up.Fts3.Input_vs_Fs3.Input, dn.Fts3.Input_vs_Fs3.Input, up.Fts_vs_Fs, dn.Fts_vs_Fs]
