# Supplementary material for: Transcriptome-wide m6A profiling reveals mRNA post-transcriptional modification of boar sperm during cryopreservation
Source: BMC Genomics. 2021 Aug 3;22:588. doi: 10.1186/s12864-021-07904-8 (PMC8335898; doi:10.1186/s12864-021-07904-8)
Supplement: Supplementary file 12 — Additional file 12: Table S8. Joint analysis of differentially methylated sites and differentially expressed mRNAs [file 12864_2021_7904_MOESM12_ESM.xlsx]

## Sheet: up.Fts_vs_Fs
Differentially methylated RNA sites for: up.Fts_vs_Fs Fold change cut-off: 2 P-value cut-off: 0.00001 Column A ~ E: the coordinates of the differentially methylated RNA sites in bed format, please ref http://genome.ucsc.edu/FAQ/FAQformat.html#format1. Column F: the length of the methylated RNA sites Column G ~ H: the transcript id and gene symbol of differentially methylated RNA. Column I ~ L: th…
	up.Fts_vs_Fs differentially methylated RNA sites
bed format information of differentially methylated RNA sites					differentially methylated RNA			comparison information				Annotations
chrom	txStart	txEnd	PeakID	score	Peak_length	transcript_id	GeneName	Foldchange	P_value	FDR	Regulation	GeneID	Synonyms	dbXrefs	description	Pathway	GO_CC	GO_MF	GO_BP	gene	gene_id	biotype	strand	locus	Fts_FPKM	Fs_FPKM	Fold change	log2(fold change)	p_value	FDR	Regulation	GeneID	Synonyms	dbXrefs	chromosome	map_location	description	pathway	GO-CC	GO-MF	GO-BP
chr5	22770129	22770333	diffreps_peak_267862	11.8483	204	ENSSSCT00000028772	MARS	7.69981	1.4182e-07	0.000193862	up	100516610	-	-	methionyl-tRNA synthetase	ssc00450(Selenocompound metabolism)//ssc00970(Aminoacyl-tRNA biosynthesis)				MARS	ENSSSCG00000023318	protein_coding	+	chr5:22732515-22789825		2.87922	-inf	-inf	0.03755	0.151519	down	100516610	-	-	5	-	methionyl-tRNA synthetase	ssc00450(Selenocompound metabolism)//ssc00970(Aminoacyl-tRNA biosynthesis)
chr13	198302801	198305465	diffreps_peak_112629	11.3868	2664	ENSSSCT00000045144	CLIC6	3.86946	4.10426e-07	0.000321335	up	100622868	-	Ensembl:ENSSSCG00000028112	chloride intracellular channel 6		GO:0034707(chloride channel complex)//GO:0070062(extracellular exosome)//GO:0005737(cytoplasm)//GO:0005634(nucleus)	GO:0050780(dopamine receptor binding)//GO:0005244(voltage-gated ion channel activity)//GO:0005254(chloride channel activity)//GO:0004364(glutathione transferase activity)	GO:1902476(chloride transmembrane transport)//GO:0034765(regulation of ion transmembrane transport)//GO:0006749(glutathione metabolic process)	CLIC6	ENSSSCG00000028112	protein_coding	+	chr13:198250699-198305465		3.77364	-inf	-inf	5e-05	0.00041296	down	100622868	-	Ensembl:ENSSSCG00000028112	13	-	chloride intracellular channel 6	GO:0034707(chloride channel complex)//GO:0070062(extracellular exosome)//GO:0005737(cytoplasm)//GO:0005634(nucleus)	GO:0050780(dopamine receptor binding)//GO:0005244(voltage-gated ion channel activity)//GO:0005254(chloride channel activity)//GO:0004364(glutathione transferase activity)	GO:1902476(chloride transmembrane transport)//GO:0034765(regulation of ion transmembrane transport)//GO:0006749(glutathione metabolic process)
chr12	55430701	55431324	diffreps_peak_79349	11.8012	623	ENSSSCT00000019603	ADPRM	2.68058	1.5807e-07	0.000201911	up	100519388	-	-	ADP-ribose/CDP-alcohol diphosphatase, manganese-dependent	ssc00230(Purine metabolism)//ssc00564(Glycerophospholipid metabolism)		GO:0016787(hydrolase activity)	GO:0008152(metabolic process)	ADPRM	ENSSSCG00000018009	protein_coding	+	chr12:55430701-55436067		11.5961	-inf	-inf	5e-05	0.00041296	down	100519388	-	-	12	-	ADP-ribose/CDP-alcohol diphosphatase, manganese-dependent	ssc00230(Purine metabolism)//ssc00564(Glycerophospholipid metabolism)	GO:0016787(hydrolase activity)	GO:0008152(metabolic process)
chr2	69266161	69266920	diffreps_peak_205524	10.3311	759	ENSSSCT00000014898	PDE4A	2.82856	4.66527e-06	0.00161728	up	396825	-	Ensembl:ENSSSCG00000013641	phosphodiesterase 4A, cAMP-specific	ssc00230(Purine metabolism)//ssc04024(cAMP signaling pathway)//ssc05032(Morphine addiction)	GO:0016020(membrane)//GO:0005829(cytosol)	GO:0046872(metal ion binding)//GO:0004114(3',5'-cyclic-nucleotide phosphodiesterase activity)	GO:0010738(regulation of protein kinase A signaling)//GO:0008152(metabolic process)//GO:0035690(cellular response to drug)//GO:0043949(regulation of cAMP-mediated signaling)//GO:0007608(sensory perception of smell)//GO:0007165(signal transduction)	PDE4A	ENSSSCG00000013642	protein_coding	+	chr2:69202334-69267971	222.205	97.4545	2.28009	1.18909	0.03135	0.129139	up	396825	-	Ensembl:ENSSSCG00000013641	2	-	phosphodiesterase 4A, cAMP-specific	ssc00230(Purine metabolism)//ssc04024(cAMP signaling pathway)//ssc05032(Morphine addiction)	GO:0016020(membrane)//GO:0005829(cytosol)	GO:0046872(metal ion binding)//GO:0004114(3',5'-cyclic-nucleotide phosphodiesterase activity)	GO:0010738(regulation of protein kinase A signaling)//GO:0008152(metabolic process)//GO:0035690(cellular response to drug)//GO:0043949(regulation of cAMP-mediated signaling)//GO:0007608(sensory perception of smell)//GO:0007165(signal transduction)
chr15	48423001	48423274	diffreps_peak_146185	11.168	273	ENSSSCT00000030660	EIF4EBP1	4.80704	6.79258e-07	0.000436222	up	100627508	-	Ensembl:ENSSSCG00000022301	eukaryotic translation initiation factor 4E binding protein 1	ssc03013(RNA transport)//ssc04012(ErbB signaling pathway)//ssc04066(HIF-1 signaling pathway)//ssc04150(mTOR signaling pathway)//ssc04151(PI3K-Akt signaling pathway)//ssc04152(AMPK signaling pathway)//	GO:0005654(nucleoplasm)//GO:0005737(cytoplasm)	GO:0030371(translation repressor activity)//GO:0008190(eukaryotic initiation factor 4E binding)	GO:0008286(insulin receptor signaling pathway)//GO:0031929(TOR signaling)//GO:0000082(G1/S transition of mitotic cell cycle)//GO:0045931(positive regulation of mitotic cell cycle)//GO:0002192(IRES-dependent translational initiation)//GO:0045947(negative regulation of translational initiation)	EIF4EBP1	ENSSSCG00000022301	protein_coding	-	chr15:48421840-48443429		4.02621	-inf	-inf	5e-05	0.00041296	down	100627508	-	Ensembl:ENSSSCG00000022301	15	-	eukaryotic translation initiation factor 4E binding protein 1	ssc03013(RNA transport)//ssc04012(ErbB signaling pathway)//ssc04066(HIF-1 signaling pathway)//ssc04150(mTOR signaling pathway)//ssc04151(PI3K-Akt signaling pathway)//ssc04152(AMPK signaling pathway)//	GO:0005654(nucleoplasm)//GO:0005737(cytoplasm)	GO:0030371(translation repressor activity)//GO:0008190(eukaryotic initiation factor 4E binding)	GO:0008286(insulin receptor signaling pathway)//GO:0031929(TOR signaling)//GO:0000082(G1/S transition of mitotic cell cycle)//GO:0045931(positive regulation of mitotic cell cycle)//GO:0002192(IRES-dependent translational initiation)//GO:0045947(negative regulation of translational initiation)
chr12	20840326	20841180	diffreps_peak_73199	10.5642	854	ENSSSCT00000018965	ACLY	2.65615	2.72764e-06	0.00109556	up	100125957	ACL	Ensembl:ENSSSCG00000017421	ATP citrate lyase	ssc00020(Citrate cycle (TCA cycle))//	GO:0005654(nucleoplasm)//GO:0005886(plasma membrane)//GO:0005739(mitochondrion)//GO:0070062(extracellular exosome)	GO:0005524(ATP binding)	GO:0008610(lipid biosynthetic process)	ACLY	ENSSSCG00000017421	protein_coding	+	chr12:20796740-20841298		4.43015	-inf	-inf	0.0272	0.113607	down	100125957	ACL	Ensembl:ENSSSCG00000017421	12	-	ATP citrate lyase	ssc00020(Citrate cycle (TCA cycle))//	GO:0005654(nucleoplasm)//GO:0005886(plasma membrane)//GO:0005739(mitochondrion)//GO:0070062(extracellular exosome)	GO:0005524(ATP binding)	GO:0008610(lipid biosynthetic process)
chr3	86595861	86596299	diffreps_peak_234455	12.1682	438	ENSSSCT00000051006	SPTBN1	4.41699	6.78916e-08	0.00015405	up	100516258	-	-	spectrin, beta, non-erythrocytic 1					SPTBN1	ENSSSCG00000040786	protein_coding	-	chr3:86585015-86784412	2.68924	13.3202	-4.95313	-2.30834	0.04005	0.160103	down	100516258	-	-	3	-	spectrin, beta, non-erythrocytic 1
chr11	71155356	71155564	diffreps_peak_68118	11.0391	208	ENSSSCT00000029959	ERCC5	14.672	9.13849e-07	0.00052456	up	100622935	-	-	excision repair cross-complementing rodent repair deficiency, complementation group 5					ERCC5	ENSSSCG00000032046	protein_coding	+	chr11:71141822-71197623		3.25788	-inf	-inf	5e-05	0.00041296	down	100622935	-	-	-	-	excision repair cross-complementing rodent repair deficiency, complementation group 5
chr2	89062913	89065183	diffreps_peak_209121	10.1341	2270	ENSSSCT00000015425	ZFYVE16	6.61006	7.34396e-06	0.00227506	up	100511806	-	Ensembl:ENSSSCG00000014121	zinc finger, FYVE domain containing 16	ssc04144(Endocytosis)//ssc04350(TGF-beta signaling pathway)		GO:0046872(metal ion binding)		ZFYVE16	ENSSSCG00000014121	protein_coding	+	chr2:89045084-89107255		3.79184	-inf	-inf	0.00765	0.0372433	down	100511806	-	Ensembl:ENSSSCG00000014121	2	-	zinc finger, FYVE domain containing 16	ssc04144(Endocytosis)//ssc04350(TGF-beta signaling pathway)	GO:0046872(metal ion binding)
chr7	78340229	78340860	diffreps_peak_323695	10.2702	631	ENSSSCT00000002384	RNASE12	2.89929	5.36728e-06	0.0017963	up	100153086	-	-	ribonuclease, RNase A family, 12 (non-active)					RNASE12	ENSSSCG00000002131	protein_coding	+	chr7:78339373-78368517		6.55824	-inf	-inf	5e-05	0.00041296	down	100153086	-	-	7	7|7	ribonuclease, RNase A family, 12 (non-active)
chr1	183416581	183417115	diffreps_peak_29665	10.4067	534	ENSSSCT00000005561	BMP4	4.26259	3.92036e-06	0.00142372	up	100113425	-	-	bone morphogenetic protein 4	ssc04340(Hedgehog signaling pathway)//ssc04350(TGF-beta signaling pathway)//ssc04390(Hippo signaling pathway)//ssc04550(Signaling pathways regulating pluripotency of stem cells)//ssc05200(Pathways in cancer)//ssc05217(Basal cell carcinoma)				BMP4	ENSSSCG00000005045	protein_coding	-	chr1:183413652-183422839		4.0966	-inf	-inf	5e-05	0.00041296	down	100113425	-	-	1	-	bone morphogenetic protein 4	ssc04340(Hedgehog signaling pathway)//ssc04350(TGF-beta signaling pathway)//ssc04390(Hippo signaling pathway)//ssc04550(Signaling pathways regulating pluripotency of stem cells)//ssc05200(Pathways in cancer)//ssc05217(Basal cell carcinoma)
chr1	50736122	50736380	diffreps_peak_8110	12.573	258	ENSSSCT00000057791	SMAP1	5.46368	2.67316e-08	0.000142255	up	100513326	-	-	small ArfGAP 1	ssc04144(Endocytosis)	GO:0005737(cytoplasm)	GO:0005096(GTPase activator activity)//GO:0030276(clathrin binding)	GO:2000369(regulation of clathrin-mediated endocytosis)//GO:0045648(positive regulation of erythrocyte differentiation)//GO:0043547(positive regulation of GTPase activity)	SMAP1	ENSSSCG00000004276	protein_coding	+	chr1:50721700-51041583	182.908	15.6993	11.6507	3.54235	5e-05	0.00041296	up	100513326	-	-	1	-	small ArfGAP 1	ssc04144(Endocytosis)	GO:0005737(cytoplasm)	GO:0005096(GTPase activator activity)//GO:0030276(clathrin binding)	GO:2000369(regulation of clathrin-mediated endocytosis)//GO:0045648(positive regulation of erythrocyte differentiation)//GO:0043547(positive regulation of GTPase activity)
chr16	33797928	33798440	diffreps_peak_166550	10.8421	512	ENSSSCT00000045402	SNX18	3.02324	1.43855e-06	0.000703818	up									SNX18	ENSSSCG00000031337	protein_coding	+	chr16:33776745-33863054		5.73681	-inf	-inf	0.0021	0.0115887	down
chr9	130766238	130766640	diffreps_peak_374729	10.4867	402	ENSSSCT00000016989	FAM71A	3.2841	3.26031e-06	0.00124506	up	100524701	-	Ensembl:ENSSSCG00000015596	family with sequence similarity 71, member A		GO:0005634(nucleus)			FAM71A	ENSSSCG00000015596	protein_coding	-	chr9:130766238-130768026	187.781	33.5944	5.58966	2.48276	0.0003	0.00199287	up	100524701	-	Ensembl:ENSSSCG00000015596	9	-	family with sequence similarity 71, member A	GO:0005634(nucleus)
chr12	24851672	24852087	diffreps_peak_73963	11.7813	415	ENSSSCT00000019093	HOXB6	4.49925	1.65473e-07	0.000204065	up	100627849	-	Ensembl:ENSSSCG00000017539	homeobox B6		GO:0005634(nucleus)	GO:0044822(poly(A) RNA binding)//GO:0043565(sequence-specific DNA binding)//GO:0003700(transcription factor activity, sequence-specific DNA binding)	GO:0034101(erythrocyte homeostasis)//GO:0009952(anterior/posterior pattern specification)//GO:0048704(embryonic skeletal system morphogenesis)//GO:0006355(regulation of transcription, DNA-templated)	HOXB6	ENSSSCG00000017539	protein_coding	-	chr12:24850259-24852087		6.559	-inf	-inf	0.0001	0.000755199	down	100627849	-	Ensembl:ENSSSCG00000017539	12	-	homeobox B6	GO:0005634(nucleus)	GO:0044822(poly(A) RNA binding)//GO:0043565(sequence-specific DNA binding)//GO:0003700(transcription factor activity, sequence-specific DNA binding)	GO:0034101(erythrocyte homeostasis)//GO:0009952(anterior/posterior pattern specification)//GO:0048704(embryonic skeletal system morphogenesis)//GO:0006355(regulation of transcription, DNA-templated)
chr9	114025965	114027000	diffreps_peak_371881	10.9974	1035	ENSSSCT00000016863	PRRC2C	2.28735	1.00606e-06	0.000556308	up	100157197	BAT2L2	Ensembl:ENSSSCG00000015480	proline-rich coiled-coil 2C		GO:0016020(membrane)	GO:0044822(poly(A) RNA binding)//GO:0008022(protein C-terminus binding)	GO:0002244(hematopoietic progenitor cell differentiation)	PRRC2C	ENSSSCG00000015480	protein_coding	+	chr9:113973267-114067553	1.27128	5.25027	-4.12991	-2.04611	0.0256	0.107745	down	100157197	BAT2L2	Ensembl:ENSSSCG00000015480	9	9|9	proline-rich coiled-coil 2C	GO:0016020(membrane)	GO:0044822(poly(A) RNA binding)//GO:0008022(protein C-terminus binding)	GO:0002244(hematopoietic progenitor cell differentiation)
chr4	1585041	1585534	diffreps_peak_242327	10.2298	493	ENSSSCT00000039458	ADGRB1	43.6923	5.89175e-06	0.001924	up									ADGRB1	ENSSSCG00000035891	protein_coding	-	chr4:1582917-1646582	12.7453	0.557458	22.8633	4.51496	0.00235	0.0127827	up
chr3	102849437	102850220	diffreps_peak_237114	12.5642	783	ENSSSCT00000009297	PRKD3	6.51656	2.72789e-08	0.000142255	up	100523181	-	Ensembl:ENSSSCG00000008495	protein kinase D3	ssc04015(Rap1 signaling pathway)//	GO:0005654(nucleoplasm)//GO:0005737(cytoplasm)	GO:0005524(ATP binding)//GO:0046872(metal ion binding)//GO:0004697(protein kinase C activity)	GO:0006468(protein phosphorylation)//GO:0035556(intracellular signal transduction)	PRKD3	ENSSSCG00000008495	protein_coding	+	chr3:102842182-102994528		3.26405	-inf	-inf	0.03485	0.141724	down	100523181	-	Ensembl:ENSSSCG00000008495	3	-	protein kinase D3	ssc04015(Rap1 signaling pathway)//	GO:0005654(nucleoplasm)//GO:0005737(cytoplasm)	GO:0005524(ATP binding)//GO:0046872(metal ion binding)//GO:0004697(protein kinase C activity)	GO:0006468(protein phosphorylation)//GO:0035556(intracellular signal transduction)
chr7	9974947	9975860	diffreps_peak_312175	10.4576	913	ENSSSCT00000055142	NOL7	3.37146	3.48626e-06	0.00130631	up									NOL7	ENSSSCG00000040816	protein_coding	+	chr7:9935141-9976269		3.86652	-inf	-inf	0.00875	0.0418357	down
chr9	117058321	117059520	diffreps_peak_372368	10.7957	1199	ENSSSCT00000060873	RABGAP1L	3.39299	1.60081e-06	0.000756716	up									RABGAP1L	ENSSSCG00000015499	protein_coding	+	chr9:116402335-117060053	0.366586	14.2065	-38.7536	-5.27626	0.0495	0.190331	down
chr18	25609699	25610620	diffreps_peak_189149	11.9055	921	ENSSSCT00000018090	FAM3C	5.95377	1.24302e-07	0.000183308	up	100511668	-	Ensembl:ENSSSCG00000016616	family with sequence similarity 3, member C		GO:0070062(extracellular exosome)//GO:0005794(Golgi apparatus)			FAM3C	ENSSSCG00000016616	protein_coding	+	chr18:25569382-25612740		2.87247	-inf	-inf	5e-05	0.00041296	down	100511668	-	Ensembl:ENSSSCG00000016616	18	-	family with sequence similarity 3, member C	GO:0070062(extracellular exosome)//GO:0005794(Golgi apparatus)
chr6	170656031	170656365	diffreps_peak_310367	11.5563	334	ENSSSCT00000004402	EXO5	4.1509	2.77809e-07	0.000262939	up	100511388	-	Ensembl:ENSSSCG00000003980	exonuclease 5					EXO5	ENSSSCG00000003980	protein_coding	-	chr6:170622179-170657054		3.12185	-inf	-inf	0.00425	0.0217633	down	100511388	-	Ensembl:ENSSSCG00000003980	6	-	exonuclease 5
chr12	39000841	39001140	diffreps_peak_76483	10.981	299	ENSSSCT00000028499	SYNRG	3.4265	1.04477e-06	0.000570491	up	100624012	-	Ensembl:ENSSSCG00000026596	synergin, gamma					SYNRG	ENSSSCG00000026596	protein_coding	-	chr12:38976022-39069868	10.522	32.0256	-3.04367	-1.60581	0.0274	0.11425	down	100624012	-	Ensembl:ENSSSCG00000026596	12	-	synergin, gamma
chr15	95874461	95874803	diffreps_peak_153849	11.1751	342	ENSSSCT00000054157	MYO1B	5.28645	6.68147e-07	0.00043175	up	100517198	-	-	myosin IB		GO:0070062(extracellular exosome)//GO:0010008(endosome membrane)//GO:0032588(trans-Golgi network membrane)//GO:0048471(perinuclear region of cytoplasm)//GO:0005884(actin filament)//GO:0005769(early endosome)//GO:0016459(myosin complex)	GO:0005524(ATP binding)//GO:0003774(motor activity)//GO:0051015(actin filament binding)	GO:0007015(actin filament organization)//GO:0008152(metabolic process)//GO:0006892(post-Golgi vesicle-mediated transport)	MYO1B	ENSSSCG00000016061	protein_coding	+	chr15:95874397-96066990		9.36902	-inf	-inf	5e-05	0.00041296	down	100517198	-	-	15	-	myosin IB	GO:0070062(extracellular exosome)//GO:0010008(endosome membrane)//GO:0032588(trans-Golgi network membrane)//GO:0048471(perinuclear region of cytoplasm)//GO:0005884(actin filament)//GO:0005769(early endosome)//GO:0016459(myosin complex)	GO:0005524(ATP binding)//GO:0003774(motor activity)//GO:0051015(actin filament binding)	GO:0007015(actin filament organization)//GO:0008152(metabolic process)//GO:0006892(post-Golgi vesicle-mediated transport)
chr1	203773191	203774133	diffreps_peak_33073	11.4082	942	ENSSSCT00000005704	RRAGA	3.59457	3.90675e-07	0.00031279	up	100153321	-	Ensembl:ENSSSCG00000005174	Ras-related GTP binding A	ssc04150(mTOR signaling pathway)	GO:0005765(lysosomal membrane)//GO:1990131(Gtr1-Gtr2 GTPase complex)//GO:0005634(nucleus)//GO:0005794(Golgi apparatus)//GO:1990130(Iml1 complex)	GO:0031625(ubiquitin protein ligase binding)//GO:0042803(protein homodimerization activity)//GO:0003924(GTPase activity)//GO:0046982(protein heterodimerization activity)//GO:0051219(phosphoprotein binding)//GO:0005525(GTP binding)	GO:0008219(cell death)//GO:0010507(negative regulation of autophagy)//GO:0071230(cellular response to amino acid stimulus)//GO:0034198(cellular response to amino acid starvation)//GO:0034613(cellular protein localization)//GO:1904263(positive regulation of TORC1 signaling)//GO:0019048(modulation by virus of host morphology or physiology)//GO:0009267(cellular response to starvation)//GO:0045919(po…	RRAGA	ENSSSCG00000005174	protein_coding	-	chr1:203773191-203774133		4.69634	-inf	-inf	5e-05	0.00041296	down	100153321	-	Ensembl:ENSSSCG00000005174	1	1|1	Ras-related GTP binding A	ssc04150(mTOR signaling pathway)	GO:0005765(lysosomal membrane)//GO:1990131(Gtr1-Gtr2 GTPase complex)//GO:0005634(nucleus)//GO:0005794(Golgi apparatus)//GO:1990130(Iml1 complex)	GO:0031625(ubiquitin protein ligase binding)//GO:0042803(protein homodimerization activity)//GO:0003924(GTPase activity)//GO:0046982(protein heterodimerization activity)//GO:0051219(phosphoprotein binding)//GO:0005525(GTP binding)	GO:0008219(cell death)//GO:0010507(negative regulation of autophagy)//GO:0071230(cellular response to amino acid stimulus)//GO:0034198(cellular response to amino acid starvation)//GO:0034613(cellular protein localization)//GO:1904263(positive regulation of TORC1 signaling)//GO:0019048(modulation by virus of host morphology or physiology)//GO:0009267(cellular response to starvation)//GO:0045919(po…
chr17	30414013	30414233	diffreps_peak_179097	10.9945	220	ENSSSCT00000007794	CST11	3.55642	1.01284e-06	0.000558955	up	100302695	-	Ensembl:ENSSSCG00000007122	cystatin 11			GO:0004869(cysteine-type endopeptidase inhibitor activity)	GO:0010951(negative regulation of endopeptidase activity)	CST11	ENSSSCG00000007122	protein_coding	-	chr17:30414013-30417054		6.03904	-inf	-inf	0.0001	0.000755199	down	100302695	-	Ensembl:ENSSSCG00000007122	17	-	cystatin 11	GO:0004869(cysteine-type endopeptidase inhibitor activity)	GO:0010951(negative regulation of endopeptidase activity)
chr12	7657561	7659180	diffreps_peak_70805	11.4856	1619	ENSSSCT00000018774	CDC42EP4	3.37606	3.26895e-07	0.000284998	up	100517117	-	Ensembl:ENSSSCG00000017245	CDC42 effector protein (Rho GTPase binding) 4		GO:0005886(plasma membrane)//GO:0015629(actin cytoskeleton)//GO:0015630(microtubule cytoskeleton)//GO:0005737(cytoplasm)	GO:0044822(poly(A) RNA binding)//GO:0005096(GTPase activator activity)//GO:0017049(GTP-Rho binding)	GO:0008360(regulation of cell shape)//GO:0007266(Rho protein signal transduction)//GO:0031274(positive regulation of pseudopodium assembly)//GO:0030838(positive regulation of actin filament polymerization)//GO:0043547(positive regulation of GTPase activity)	CDC42EP4	ENSSSCG00000017245	protein_coding	+	chr12:7638084-7660172		2.90524	-inf	-inf	5e-05	0.00041296	down	100517117	-	Ensembl:ENSSSCG00000017245	12	-	CDC42 effector protein (Rho GTPase binding) 4	GO:0005886(plasma membrane)//GO:0015629(actin cytoskeleton)//GO:0015630(microtubule cytoskeleton)//GO:0005737(cytoplasm)	GO:0044822(poly(A) RNA binding)//GO:0005096(GTPase activator activity)//GO:0017049(GTP-Rho binding)	GO:0008360(regulation of cell shape)//GO:0007266(Rho protein signal transduction)//GO:0031274(positive regulation of pseudopodium assembly)//GO:0030838(positive regulation of actin filament polymerization)//GO:0043547(positive regulation of GTPase activity)
chr2	119927723	119928505	diffreps_peak_213894	10.8664	782	ENSSSCT00000015537	CDO1	11.1931	1.36004e-06	0.00067843	up	100312964	-	-	cysteine dioxygenase type 1	ssc00270(Cysteine and methionine metabolism)//ssc00430(Taurine and hypotaurine metabolism)//	GO:0005829(cytosol)	GO:0005506(iron ion binding)//GO:0017172(cysteine dioxygenase activity)	GO:0055114(oxidation-reduction process)//GO:0046439(L-cysteine metabolic process)	CDO1	ENSSSCG00000014219	protein_coding	-	chr2:119927723-119940951		13.0506	-inf	-inf	5e-05	0.00041296	down	100312964	-	-	2	-	cysteine dioxygenase type 1	ssc00270(Cysteine and methionine metabolism)//ssc00430(Taurine and hypotaurine metabolism)//	GO:0005829(cytosol)	GO:0005506(iron ion binding)//GO:0017172(cysteine dioxygenase activity)	GO:0055114(oxidation-reduction process)//GO:0046439(L-cysteine metabolic process)
chrX	90285641	90286620	diffreps_peak_398717	10.4453	979	ENSSSCT00000053851	TMEM164	7.74444	3.58656e-06	0.00133434	up	100520165	-	-	transmembrane protein 164					TMEM164	ENSSSCG00000037670	protein_coding	+	chrX:90105187-90289670	11.2697	2.65378	4.24663	2.08632	0.0342	0.13931	up	100520165	-	-	X	-	transmembrane protein 164
chr14	135131141	135131515	diffreps_peak_137531	11.0354	374	ENSSSCT00000054388	BCCIP	6.58662	9.21762e-07	0.0005274	up	100157478	-	Ensembl:ENSSSCG00000010743	BRCA2 and CDKN1A interacting protein		GO:0019908(nuclear cyclin-dependent protein kinase holoenzyme complex)	GO:0044822(poly(A) RNA binding)//GO:0019207(kinase regulator activity)	GO:0000079(regulation of cyclin-dependent protein serine/threonine kinase activity)//GO:0061101(neuroendocrine cell differentiation)//GO:0006974(cellular response to DNA damage stimulus)	BCCIP	ENSSSCG00000010743	protein_coding	+	chr14:135131114-135197344		5.97233	-inf	-inf	0.00785	0.0381043	down	100157478	-	Ensembl:ENSSSCG00000010743	14	14|14	BRCA2 and CDKN1A interacting protein	GO:0019908(nuclear cyclin-dependent protein kinase holoenzyme complex)	GO:0044822(poly(A) RNA binding)//GO:0019207(kinase regulator activity)	GO:0000079(regulation of cyclin-dependent protein serine/threonine kinase activity)//GO:0061101(neuroendocrine cell differentiation)//GO:0006974(cellular response to DNA damage stimulus)
chr4	118196298	118196510	diffreps_peak_261662	10.0888	212	ENSSSCT00000007525	AGL	19.0735	8.15039e-06	0.00246023	up									AGL	ENSSSCG00000006872	protein_coding	-	chr4:118177956-118428410		3.10211	-inf	-inf	0.0003	0.00199287	down
chr7	91413357	91413720	diffreps_peak_325824	10.9506	363	ENSSSCT00000002556	VTI1B	3.61357	1.12055e-06	0.000596948	up	404692	NFS	Ensembl:ENSSSCG00000002295	vesicle transport through interaction with t-SNAREs 1B	ssc04130(SNARE interactions in vesicular transport)	GO:0016021(integral component of membrane)//GO:0055037(recycling endosome)//GO:0048471(perinuclear region of cytoplasm)//GO:0005794(Golgi apparatus)//GO:0005765(lysosomal membrane)//GO:0031902(late endosome membrane)//GO:0031982(vesicle)	GO:0000149(SNARE binding)//GO:0005484(SNAP receptor activity)//GO:0019869(chloride channel inhibitor activity)	GO:0061025(membrane fusion)//GO:0016192(vesicle-mediated transport)//GO:0006886(intracellular protein transport)//GO:1903076(regulation of protein localization to plasma membrane)	VTI1B	ENSSSCG00000002295	protein_coding	-	chr7:91343987-91413884		5.69599	-inf	-inf	5e-05	0.00041296	down	404692	NFS	Ensembl:ENSSSCG00000002295	7	7|7	vesicle transport through interaction with t-SNAREs 1B	ssc04130(SNARE interactions in vesicular transport)	GO:0016021(integral component of membrane)//GO:0055037(recycling endosome)//GO:0048471(perinuclear region of cytoplasm)//GO:0005794(Golgi apparatus)//GO:0005765(lysosomal membrane)//GO:0031902(late endosome membrane)//GO:0031982(vesicle)	GO:0000149(SNARE binding)//GO:0005484(SNAP receptor activity)//GO:0019869(chloride channel inhibitor activity)	GO:0061025(membrane fusion)//GO:0016192(vesicle-mediated transport)//GO:0006886(intracellular protein transport)//GO:1903076(regulation of protein localization to plasma membrane)
chr4	18288886	18289839	diffreps_peak_245152	10.0075	953	ENSSSCT00000006577	SNTB1	11.8966	9.82862e-06	0.00284975	up	100154009	-	Ensembl:ENSSSCG00000005994	syntrophin, beta 1 (dystrophin-associated protein A1, 59kDa, basic component 1)		GO:0045202(synapse)//GO:0043234(protein complex)//GO:0005925(focal adhesion)	GO:0005198(structural molecule activity)		SNTB1	ENSSSCG00000005994	protein_coding	+	chr4:18288755-18524583		6.21499	-inf	-inf	0.0001	0.000755199	down	100154009	-	Ensembl:ENSSSCG00000005994	4	4|4	syntrophin, beta 1 (dystrophin-associated protein A1, 59kDa, basic component 1)	GO:0045202(synapse)//GO:0043234(protein complex)//GO:0005925(focal adhesion)	GO:0005198(structural molecule activity)
chr7	114590543	114590804	diffreps_peak_329798	12.112	261	ENSSSCT00000002730	GON7	4.50534	7.72682e-08	0.0001573	up									GON7	ENSSSCG00000002459	protein_coding	-	chr7:114586305-114590804		8.21885	-inf	-inf	5e-05	0.00041296	down
chr6	27840505	27841160	diffreps_peak_286129	11.1613	655	ENSSSCT00000044024	E2F4	5.56038	6.89822e-07	0.000440083	up	100522677	-	Ensembl:ENSSSCG00000002787	E2F transcription factor 4, p107/p130-binding	ssc04110(Cell cycle)//ssc04350(TGF-beta signaling pathway)	GO:0005667(transcription factor complex)//GO:0000790(nuclear chromatin)	GO:0008134(transcription factor binding)//GO:0000978(RNA polymerase II core promoter proximal region sequence-specific DNA binding)//GO:0019904(protein domain specific binding)//GO:0001228(transcriptional activator activity, RNA polymerase II transcription regulatory region sequence-specific binding)	GO:0042384(cilium assembly)//GO:0000083(regulation of transcription involved in G1/S transition of mitotic cell cycle)//GO:0009887(organ morphogenesis)//GO:0042127(regulation of cell proliferation)//GO:0008015(blood circulation)//GO:0006366(transcription from RNA polymerase II promoter)//GO:0045944(positive regulation of transcription from RNA polymerase II promoter)//GO:0002064(epithelial cell d…	E2F4	ENSSSCG00000002787	protein_coding	+	chr6:27832629-27841417		3.35247	-inf	-inf	5e-05	0.00041296	down	100522677	-	Ensembl:ENSSSCG00000002787	6	-	E2F transcription factor 4, p107/p130-binding	ssc04110(Cell cycle)//ssc04350(TGF-beta signaling pathway)	GO:0005667(transcription factor complex)//GO:0000790(nuclear chromatin)	GO:0008134(transcription factor binding)//GO:0000978(RNA polymerase II core promoter proximal region sequence-specific DNA binding)//GO:0019904(protein domain specific binding)//GO:0001228(transcriptional activator activity, RNA polymerase II transcription regulatory region sequence-specific binding)	GO:0042384(cilium assembly)//GO:0000083(regulation of transcription involved in G1/S transition of mitotic cell cycle)//GO:0009887(organ morphogenesis)//GO:0042127(regulation of cell proliferation)//GO:0008015(blood circulation)//GO:0006366(transcription from RNA polymerase II promoter)//GO:0045944(positive regulation of transcription from RNA polymerase II promoter)//GO:0002064(epithelial cell d…
chr13	26163496	26164820	diffreps_peak_84627	10.6171	1324	ENSSSCT00000012354	NKTR	2.79643	2.415e-06	0.00100574	up	100523331	-	Ensembl:ENSSSCG00000011284	natural killer cell triggering receptor			GO:0003755(peptidyl-prolyl cis-trans isomerase activity)	GO:0000413(protein peptidyl-prolyl isomerization)//GO:0006457(protein folding)	NKTR	ENSSSCG00000011284	protein_coding	+	chr13:26125109-26176400	2.58352	10.9188	-4.22631	-2.0794	0.02605	0.109313	down	100523331	-	Ensembl:ENSSSCG00000011284	13	13|13	natural killer cell triggering receptor	GO:0003755(peptidyl-prolyl cis-trans isomerase activity)	GO:0000413(protein peptidyl-prolyl isomerization)//GO:0006457(protein folding)
chr1	116577141	116577421	diffreps_peak_18749	11.4784	280	ENSSSCT00000041011	RAB27A	5.24502	3.3233e-07	0.000287464	up	606749	-	Ensembl:ENSSSCG00000004612	RAB27A, member RAS oncogene family		GO:0005764(lysosome)//GO:0070062(extracellular exosome)//GO:0030425(dendrite)//GO:0005794(Golgi apparatus)//GO:0001750(photoreceptor outer segment)//GO:0032585(multivesicular body membrane)//GO:0042470(melanosome)//GO:0070382(exocytic vesicle)//GO:0030141(secretory granule)	GO:0003924(GTPase activity)//GO:0031489(myosin V binding)//GO:0005525(GTP binding)//GO:0019003(GDP binding)	GO:1903435(positive regulation of constitutive secretory pathway)//GO:1903307(positive regulation of regulated secretory pathway)//GO:0043320(natural killer cell degranulation)//GO:0007596(blood coagulation)//GO:0010628(positive regulation of gene expression)//GO:1903428(positive regulation of reactive oxygen species biosynthetic process)//GO:0097278(complement-dependent cytotoxicity)//GO:0007264…	RAB27A	ENSSSCG00000004612	protein_coding	+	chr1:116532974-116606474		4.59968	-inf	-inf	0.0001	0.000755199	down	606749	-	Ensembl:ENSSSCG00000004612	1	1|1	RAB27A, member RAS oncogene family	GO:0005764(lysosome)//GO:0070062(extracellular exosome)//GO:0030425(dendrite)//GO:0005794(Golgi apparatus)//GO:0001750(photoreceptor outer segment)//GO:0032585(multivesicular body membrane)//GO:0042470(melanosome)//GO:0070382(exocytic vesicle)//GO:0030141(secretory granule)	GO:0003924(GTPase activity)//GO:0031489(myosin V binding)//GO:0005525(GTP binding)//GO:0019003(GDP binding)	GO:1903435(positive regulation of constitutive secretory pathway)//GO:1903307(positive regulation of regulated secretory pathway)//GO:0043320(natural killer cell degranulation)//GO:0007596(blood coagulation)//GO:0010628(positive regulation of gene expression)//GO:1903428(positive regulation of reactive oxygen species biosynthetic process)//GO:0097278(complement-dependent cytotoxicity)//GO:0007264…
chr1	250420341	250421280	diffreps_peak_40583	12.3291	939	ENSSSCT00000037525	PTPN3	6.22064	4.68704e-08	0.000146387	up									PTPN3	ENSSSCG00000005449	protein_coding	-	chr1:250418138-250583281		2.62735	-inf	-inf	5e-05	0.00041296	down
chr5	7200836	7201060	diffreps_peak_265148	12.1951	224	ENSSSCT00000065322	ZC3H7B	5.19946	6.38171e-08	0.000151928	up									ZC3H7B	ENSSSCG00000033036	protein_coding	-	chr5:7148626-7201116		2.58235	-inf	-inf	0.0048	0.0243525	down
chr17	5269901	5271840	diffreps_peak_174974	10.3865	1939	ENSSSCT00000046861	SLC7A2	2.64459	4.10669e-06	0.00147247	up	100037298	ATRC2|CAT-2|CAT2	Ensembl:ENSSSCG00000006987	solute carrier family 7 (cationic amino acid transporter, y+ system), member 2		GO:0005886(plasma membrane)//GO:0016021(integral component of membrane)	GO:0015171(amino acid transmembrane transporter activity)//GO:0097627(high-affinity L-ornithine transmembrane transporter activity)//GO:0097626(low-affinity L-arginine transmembrane transporter activity)//GO:0015297(antiporter activity)//GO:0005292(high-affinity lysine transmembrane transporter activity)//GO:0005289(high-affinity arginine transmembrane transporter activity)	GO:0097639(L-lysine import across plasma membrane)//GO:0006809(nitric oxide biosynthetic process)//GO:0097640(L-ornithine import across plasma membrane)//GO:0097638(L-arginine import across plasma membrane)//GO:0050727(regulation of inflammatory response)//GO:0042116(macrophage activation)//GO:0002537(nitric oxide production involved in inflammatory response)//GO:0003333(amino acid transmembrane …	SLC7A2	ENSSSCG00000006987	protein_coding	+	chr17:5122264-5271849		3.22483	-inf	-inf	5e-05	0.00041296	down	100037298	ATRC2|CAT-2|CAT2	Ensembl:ENSSSCG00000006987	17	-	solute carrier family 7 (cationic amino acid transporter, y+ system), member 2	GO:0005886(plasma membrane)//GO:0016021(integral component of membrane)	GO:0015171(amino acid transmembrane transporter activity)//GO:0097627(high-affinity L-ornithine transmembrane transporter activity)//GO:0097626(low-affinity L-arginine transmembrane transporter activity)//GO:0015297(antiporter activity)//GO:0005292(high-affinity lysine transmembrane transporter activity)//GO:0005289(high-affinity arginine transmembrane transporter activity)	GO:0097639(L-lysine import across plasma membrane)//GO:0006809(nitric oxide biosynthetic process)//GO:0097640(L-ornithine import across plasma membrane)//GO:0097638(L-arginine import across plasma membrane)//GO:0050727(regulation of inflammatory response)//GO:0042116(macrophage activation)//GO:0002537(nitric oxide production involved in inflammatory response)//GO:0003333(amino acid transmembrane …
chr8	104500361	104501960	diffreps_peak_347851	10.3566	1599	ENSSSCT00000024667	USP53	3.07994	4.39949e-06	0.00154796	up	100626376	-	Ensembl:ENSSSCG00000023174	ubiquitin specific peptidase 53			GO:0036459(thiol-dependent ubiquitinyl hydrolase activity)	GO:0016579(protein deubiquitination)	USP53	ENSSSCG00000023174	protein_coding	-	chr8:104498712-104560640		3.62152	-inf	-inf	0.00105	0.00618848	down	100626376	-	Ensembl:ENSSSCG00000023174	8	-	ubiquitin specific peptidase 53	GO:0036459(thiol-dependent ubiquitinyl hydrolase activity)	GO:0016579(protein deubiquitination)
chr10	30976714	30977006	diffreps_peak_49942	11.2841	292	ENSSSCT00000048080	HNRNPK	4.69038	5.19898e-07	0.000370287	up	100622191	-	Ensembl:ENSSSCG00000022760	heterogeneous nuclear ribonucleoprotein K	ssc03040(Spliceosome)//ssc05168(Herpes simplex infection)//ssc05203(Viral carcinogenesis)//ssc05206(MicroRNAs in cancer)	GO:0071013(catalytic step 2 spliceosome)//GO:0016020(membrane)//GO:0070062(extracellular exosome)//GO:0005925(focal adhesion)//GO:0000790(nuclear chromatin)	GO:0001077(transcriptional activator activity, RNA polymerase II core promoter proximal region sequence-specific binding)//GO:0044822(poly(A) RNA binding)//GO:0000978(RNA polymerase II core promoter proximal region sequence-specific DNA binding)	GO:0072369(regulation of lipid transport by positive regulation of transcription from RNA polymerase II promoter)//GO:0048260(positive regulation of receptor-mediated endocytosis)//GO:0006366(transcription from RNA polymerase II promoter)//GO:0043066(negative regulation of apoptotic process)//GO:0010988(regulation of low-density lipoprotein particle clearance)//GO:0045716(positive regulation of l…	HNRNPK	ENSSSCG00000022760	protein_coding	+	chr10:30975670-30987956	0.914423	5.57691	-6.09882	-2.60853	0.00885	0.0422524	down	100622191	-	Ensembl:ENSSSCG00000022760	10	-	heterogeneous nuclear ribonucleoprotein K	ssc03040(Spliceosome)//ssc05168(Herpes simplex infection)//ssc05203(Viral carcinogenesis)//ssc05206(MicroRNAs in cancer)	GO:0071013(catalytic step 2 spliceosome)//GO:0016020(membrane)//GO:0070062(extracellular exosome)//GO:0005925(focal adhesion)//GO:0000790(nuclear chromatin)	GO:0001077(transcriptional activator activity, RNA polymerase II core promoter proximal region sequence-specific binding)//GO:0044822(poly(A) RNA binding)//GO:0000978(RNA polymerase II core promoter proximal region sequence-specific DNA binding)	GO:0072369(regulation of lipid transport by positive regulation of transcription from RNA polymerase II promoter)//GO:0048260(positive regulation of receptor-mediated endocytosis)//GO:0006366(transcription from RNA polymerase II promoter)//GO:0043066(negative regulation of apoptotic process)//GO:0010988(regulation of low-density lipoprotein particle clearance)//GO:0045716(positive regulation of l…
chr1	116603625	116606220	diffreps_peak_18758	11.2503	2595	ENSSSCT00000005093	RAB27A	3.55695	5.61978e-07	0.000389612	up	606749	-	Ensembl:ENSSSCG00000004612	RAB27A, member RAS oncogene family		GO:0005764(lysosome)//GO:0070062(extracellular exosome)//GO:0030425(dendrite)//GO:0005794(Golgi apparatus)//GO:0001750(photoreceptor outer segment)//GO:0032585(multivesicular body membrane)//GO:0042470(melanosome)//GO:0070382(exocytic vesicle)//GO:0030141(secretory granule)	GO:0003924(GTPase activity)//GO:0031489(myosin V binding)//GO:0005525(GTP binding)//GO:0019003(GDP binding)	GO:1903435(positive regulation of constitutive secretory pathway)//GO:1903307(positive regulation of regulated secretory pathway)//GO:0043320(natural killer cell degranulation)//GO:0007596(blood coagulation)//GO:0010628(positive regulation of gene expression)//GO:1903428(positive regulation of reactive oxygen species biosynthetic process)//GO:0097278(complement-dependent cytotoxicity)//GO:0007264…	RAB27A	ENSSSCG00000004612	protein_coding	+	chr1:116532974-116606474		4.59968	-inf	-inf	0.0001	0.000755199	down	606749	-	Ensembl:ENSSSCG00000004612	1	1|1	RAB27A, member RAS oncogene family	GO:0005764(lysosome)//GO:0070062(extracellular exosome)//GO:0030425(dendrite)//GO:0005794(Golgi apparatus)//GO:0001750(photoreceptor outer segment)//GO:0032585(multivesicular body membrane)//GO:0042470(melanosome)//GO:0070382(exocytic vesicle)//GO:0030141(secretory granule)	GO:0003924(GTPase activity)//GO:0031489(myosin V binding)//GO:0005525(GTP binding)//GO:0019003(GDP binding)	GO:1903435(positive regulation of constitutive secretory pathway)//GO:1903307(positive regulation of regulated secretory pathway)//GO:0043320(natural killer cell degranulation)//GO:0007596(blood coagulation)//GO:0010628(positive regulation of gene expression)//GO:1903428(positive regulation of reactive oxygen species biosynthetic process)//GO:0097278(complement-dependent cytotoxicity)//GO:0007264…
chr8	77892317	77892957	diffreps_peak_343635	10.4339	640	ENSSSCT00000046910	RPS3A	4.13825	3.68209e-06	0.00136046	up	414390	-	Ensembl:ENSSSCG00000009019	ribosomal protein S3A	ssc03010(Ribosome)	GO:0022627(cytosolic small ribosomal subunit)//GO:0005634(nucleus)//GO:0005829(cytosol)	GO:0003735(structural constituent of ribosome)	GO:0006412(translation)//GO:0030154(cell differentiation)	RPS3A	ENSSSCG00000009019	protein_coding	-	chr8:77889656-77893937		26.3737	-inf	-inf	0.0032	0.0169126	down	414390	-	Ensembl:ENSSSCG00000009019	8	-	ribosomal protein S3A	ssc03010(Ribosome)	GO:0022627(cytosolic small ribosomal subunit)//GO:0005634(nucleus)//GO:0005829(cytosol)	GO:0003735(structural constituent of ribosome)	GO:0006412(translation)//GO:0030154(cell differentiation)
chr12	59748170	59748725	diffreps_peak_80044	11.8904	555	ENSSSCT00000026010	AKAP10	4.19537	1.2871e-07	0.000186516	up	397262	D-AKAP2	Ensembl:ENSSSCG00000024030	A kinase (PRKA) anchor protein 10		GO:0016020(membrane)//GO:0005886(plasma membrane)//GO:0005739(mitochondrion)		GO:0008104(protein localization)	AKAP10	ENSSSCG00000024030	protein_coding	+	chr12:59731775-59789131		8.40349	-inf	-inf	0.0001	0.000755199	down	397262	D-AKAP2	Ensembl:ENSSSCG00000024030	Un	-	A kinase (PRKA) anchor protein 10	GO:0016020(membrane)//GO:0005886(plasma membrane)//GO:0005739(mitochondrion)	GO:0008104(protein localization)
chr6	55927307	55928960	diffreps_peak_291072	10.5383	1653	ENSSSCT00000062063	TSEN34	5.24885	2.89525e-06	0.00114457	up	100518973	-	-	TSEN34 tRNA splicing endonuclease subunit		GO:0000214(tRNA-intron endonuclease complex)//GO:0005654(nucleoplasm)	GO:0016829(lyase activity)//GO:0003676(nucleic acid binding)//GO:0000213(tRNA-intron endonuclease activity)	GO:0000379(tRNA-type intron splice site recognition and cleavage)//GO:0090501(RNA phosphodiester bond hydrolysis)//GO:0090502(RNA phosphodiester bond hydrolysis, endonucleolytic)	TSEN34	ENSSSCG00000003268	protein_coding	-	chr6:55927307-55939493		2.72841	-inf	-inf	5e-05	0.00041296	down	100518973	-	-	6	-	TSEN34 tRNA splicing endonuclease subunit	GO:0000214(tRNA-intron endonuclease complex)//GO:0005654(nucleoplasm)	GO:0016829(lyase activity)//GO:0003676(nucleic acid binding)//GO:0000213(tRNA-intron endonuclease activity)	GO:0000379(tRNA-type intron splice site recognition and cleavage)//GO:0090501(RNA phosphodiester bond hydrolysis)//GO:0090502(RNA phosphodiester bond hydrolysis, endonucleolytic)
chr10	30984022	30984330	diffreps_peak_49946	10.144	308	ENSSSCT00000025854	HNRNPK	3.88362	7.17773e-06	0.0022341	up	100622191	-	Ensembl:ENSSSCG00000022760	heterogeneous nuclear ribonucleoprotein K	ssc03040(Spliceosome)//ssc05168(Herpes simplex infection)//ssc05203(Viral carcinogenesis)//ssc05206(MicroRNAs in cancer)	GO:0071013(catalytic step 2 spliceosome)//GO:0016020(membrane)//GO:0070062(extracellular exosome)//GO:0005925(focal adhesion)//GO:0000790(nuclear chromatin)	GO:0001077(transcriptional activator activity, RNA polymerase II core promoter proximal region sequence-specific binding)//GO:0044822(poly(A) RNA binding)//GO:0000978(RNA polymerase II core promoter proximal region sequence-specific DNA binding)	GO:0072369(regulation of lipid transport by positive regulation of transcription from RNA polymerase II promoter)//GO:0048260(positive regulation of receptor-mediated endocytosis)//GO:0006366(transcription from RNA polymerase II promoter)//GO:0043066(negative regulation of apoptotic process)//GO:0010988(regulation of low-density lipoprotein particle clearance)//GO:0045716(positive regulation of l…	HNRNPK	ENSSSCG00000022760	protein_coding	+	chr10:30975670-30987956	0.914423	5.57691	-6.09882	-2.60853	0.00885	0.0422524	down	100622191	-	Ensembl:ENSSSCG00000022760	10	-	heterogeneous nuclear ribonucleoprotein K	ssc03040(Spliceosome)//ssc05168(Herpes simplex infection)//ssc05203(Viral carcinogenesis)//ssc05206(MicroRNAs in cancer)	GO:0071013(catalytic step 2 spliceosome)//GO:0016020(membrane)//GO:0070062(extracellular exosome)//GO:0005925(focal adhesion)//GO:0000790(nuclear chromatin)	GO:0001077(transcriptional activator activity, RNA polymerase II core promoter proximal region sequence-specific binding)//GO:0044822(poly(A) RNA binding)//GO:0000978(RNA polymerase II core promoter proximal region sequence-specific DNA binding)	GO:0072369(regulation of lipid transport by positive regulation of transcription from RNA polymerase II promoter)//GO:0048260(positive regulation of receptor-mediated endocytosis)//GO:0006366(transcription from RNA polymerase II promoter)//GO:0043066(negative regulation of apoptotic process)//GO:0010988(regulation of low-density lipoprotein particle clearance)//GO:0045716(positive regulation of l…
chr16	46446239	46446956	diffreps_peak_168614	10.5918	717	ENSSSCT00000030461	PIK3R1	3.17296	2.55984e-06	0.00104659	up	100286865	-	-	phosphoinositide-3-kinase, regulatory subunit 1 (alpha)		GO:0005942(phosphatidylinositol 3-kinase complex)//GO:0005634(nucleus)//GO:0005911(cell-cell junction)//GO:0005801(cis-Golgi network)//GO:1990578(perinuclear endoplasmic reticulum membrane)	GO:0019903(protein phosphatase binding)//GO:0046982(protein heterodimerization activity)//GO:0046935(1-phosphatidylinositol-3-kinase regulator activity)//GO:0005168(neurotrophin TRKA receptor binding)//GO:0043559(insulin binding)//GO:0043125(ErbB-3 class receptor binding)//GO:0043560(insulin receptor substrate binding)//GO:0008134(transcription factor binding)//GO:0036312(phosphatidylinositol 3-k…	GO:0001678(cellular glucose homeostasis)//GO:0046854(phosphatidylinositol phosphorylation)//GO:0043066(negative regulation of apoptotic process)//GO:0034644(cellular response to UV)//GO:0048009(insulin-like growth factor receptor signaling pathway)//GO:0032760(positive regulation of tumor necrosis factor production)//GO:0008630(intrinsic apoptotic signaling pathway in response to DNA damage)//GO:…	PIK3R1	ENSSSCG00000016958	protein_coding	+	chr16:46434813-46523623		8.20355	-inf	-inf	5e-05	0.00041296	down	100286865	-	-	16	16|16	phosphoinositide-3-kinase, regulatory subunit 1 (alpha)	GO:0005942(phosphatidylinositol 3-kinase complex)//GO:0005634(nucleus)//GO:0005911(cell-cell junction)//GO:0005801(cis-Golgi network)//GO:1990578(perinuclear endoplasmic reticulum membrane)	GO:0019903(protein phosphatase binding)//GO:0046982(protein heterodimerization activity)//GO:0046935(1-phosphatidylinositol-3-kinase regulator activity)//GO:0005168(neurotrophin TRKA receptor binding)//GO:0043559(insulin binding)//GO:0043125(ErbB-3 class receptor binding)//GO:0043560(insulin receptor substrate binding)//GO:0008134(transcription factor binding)//GO:0036312(phosphatidylinositol 3-k…	GO:0001678(cellular glucose homeostasis)//GO:0046854(phosphatidylinositol phosphorylation)//GO:0043066(negative regulation of apoptotic process)//GO:0034644(cellular response to UV)//GO:0048009(insulin-like growth factor receptor signaling pathway)//GO:0032760(positive regulation of tumor necrosis factor production)//GO:0008630(intrinsic apoptotic signaling pathway in response to DNA damage)//GO:…
chr9	44567841	44568560	diffreps_peak_360744	10.5642	719	ENSSSCT00000041820	PCSK7	4.45377	2.72792e-06	0.00109556	up	100523009	-	Ensembl:ENSSSCG00000015072	proprotein convertase subtilisin/kexin type 7		GO:0030173(integral component of Golgi membrane)	GO:0004252(serine-type endopeptidase activity)	GO:0016485(protein processing)	PCSK7	ENSSSCG00000015072	protein_coding	-	chr9:44560784-44596975		2.94873	-inf	-inf	5e-05	0.00041296	down	100523009	-	Ensembl:ENSSSCG00000015072	9	-	proprotein convertase subtilisin/kexin type 7	GO:0030173(integral component of Golgi membrane)	GO:0004252(serine-type endopeptidase activity)	GO:0016485(protein processing)
chr9	114979603	114980760	diffreps_peak_372043	11.1069	1157	ENSSSCT00000016869	SUCO	2.70742	7.81729e-07	0.0004756	up	100622624	-	Ensembl:ENSSSCG00000015485	SUN domain containing ossification factor					SUCO	ENSSSCG00000015485	protein_coding	+	chr9:114917313-115006352	0.962983	6.46262	-6.71106	-2.74654	0.0163	0.0726258	down	100622624	-	Ensembl:ENSSSCG00000015485	9	-	SUN domain containing ossification factor
chr16	35935981	35936960	diffreps_peak_166884	11.25	979	ENSSSCT00000018424	MAP3K1	2.24473	5.62376e-07	0.000389624	up	396617	-	Ensembl:ENSSSCG00000016918|Vega:OTTSUSG00000001671	mitogen-activated protein kinase kinase kinase 1, E3 ubiquitin protein ligase	ssc04010(MAPK signaling pathway)//ssc04120(Ubiquitin mediated proteolysis)//ssc04622(RIG-I-like receptor signaling pathway)//ssc04722(Neurotrophin signaling pathway)//ssc04912(GnRH signaling pathway)//ssc05161(Hepatitis B)//ssc05166(HTLV-I infection)	GO:0031941(filamentous actin)//GO:0005737(cytoplasm)	GO:0008270(zinc ion binding)//GO:0004674(protein serine/threonine kinase activity)//GO:0005524(ATP binding)//GO:0004706(JUN kinase kinase kinase activity)//GO:0019901(protein kinase binding)//GO:0008092(cytoskeletal protein binding)	GO:0003382(epithelial cell morphogenesis)//GO:0002011(morphogenesis of an epithelial sheet)//GO:0030334(regulation of cell migration)//GO:0032147(activation of protein kinase activity)//GO:0007257(activation of JUN kinase activity)//GO:0023014(signal transduction by protein phosphorylation)//GO:0007346(regulation of mitotic cell cycle)//GO:0007256(activation of JNKK activity)//GO:0042060(wound he…	MAP3K1	ENSSSCG00000016918	protein_coding	+	chr16:35872329-35947096		3.12564	-inf	-inf	0.00285	0.0152175	down	396617	-	Ensembl:ENSSSCG00000016918|Vega:OTTSUSG00000001671	16	-	mitogen-activated protein kinase kinase kinase 1, E3 ubiquitin protein ligase	ssc04010(MAPK signaling pathway)//ssc04120(Ubiquitin mediated proteolysis)//ssc04622(RIG-I-like receptor signaling pathway)//ssc04722(Neurotrophin signaling pathway)//ssc04912(GnRH signaling pathway)//ssc05161(Hepatitis B)//ssc05166(HTLV-I infection)	GO:0031941(filamentous actin)//GO:0005737(cytoplasm)	GO:0008270(zinc ion binding)//GO:0004674(protein serine/threonine kinase activity)//GO:0005524(ATP binding)//GO:0004706(JUN kinase kinase kinase activity)//GO:0019901(protein kinase binding)//GO:0008092(cytoskeletal protein binding)	GO:0003382(epithelial cell morphogenesis)//GO:0002011(morphogenesis of an epithelial sheet)//GO:0030334(regulation of cell migration)//GO:0032147(activation of protein kinase activity)//GO:0007257(activation of JUN kinase activity)//GO:0023014(signal transduction by protein phosphorylation)//GO:0007346(regulation of mitotic cell cycle)//GO:0007256(activation of JNKK activity)//GO:0042060(wound he…
chr15	45294981	45296740	diffreps_peak_145675	11.8184	1759	ENSSSCT00000017181	STOX2	3.49099	1.51906e-07	0.000199184	up	100156897	-	Ensembl:ENSSSCG00000015780	storkhead box 2				GO:0001893(maternal placenta development)//GO:0009790(embryo development)	STOX2	ENSSSCG00000015780	protein_coding	+	chr15:45084681-45299061		2.87209	-inf	-inf	0.0002	0.00140014	down	100156897	-	Ensembl:ENSSSCG00000015780	15	15|15	storkhead box 2	GO:0001893(maternal placenta development)//GO:0009790(embryo development)
chr1	236998761	236999460	diffreps_peak_38357	10.7427	699	ENSSSCT00000055202	GNE	8.58962	1.80836e-06	0.000822367	up	641344	DMRV|GLCNE|IBM2|UAE1	-	glucosamine (UDP-N-acetyl)-2-epimerase/N-acetylmannosamine kinase	ssc00520(Amino sugar and nucleotide sugar metabolism)//				GNE	ENSSSCG00000037468	protein_coding	-	chr1:236998756-237065767		2.9869	-inf	-inf	5e-05	0.00041296	down	641344	DMRV|GLCNE|IBM2|UAE1	-	1	-	glucosamine (UDP-N-acetyl)-2-epimerase/N-acetylmannosamine kinase	ssc00520(Amino sugar and nucleotide sugar metabolism)//
chr5	37978961	37979940	diffreps_peak_270337	11.5655	979	ENSSSCT00000045604	ATXN7L3B	2.51365	2.71937e-07	0.000260123	up									ATXN7L3B	ENSSSCG00000040327	protein_coding	+	chr5:37978738-37982422		3.32082	-inf	-inf	5e-05	0.00041296	down
chr6	37974481	37975235	diffreps_peak_287904	11.7892	754	ENSSSCT00000040826	VPS35	4.85283	1.62486e-07	0.000203362	up	100623578	-	Ensembl:ENSSSCG00000026239	VPS35 retromer complex component	ssc04144(Endocytosis)	GO:0070062(extracellular exosome)//GO:0030904(retromer complex)//GO:0005770(late endosome)//GO:0005765(lysosomal membrane)//GO:0097481(neuronal postsynaptic density)//GO:0097422(tubular endosome)//GO:0005769(early endosome)	GO:0008565(protein transporter activity)	GO:0042147(retrograde transport, endosome to Golgi)//GO:0045056(transcytosis)//GO:0090263(positive regulation of canonical Wnt signaling pathway)//GO:1902823(negative regulation of late endosome to lysosome transport)//GO:0031647(regulation of protein stability)//GO:0006886(intracellular protein transport)//GO:1990126(retrograde transport, endosome to plasma membrane)	VPS35	ENSSSCG00000026239	protein_coding	+	chr6:37944099-37977092		3.55879	-inf	-inf	5e-05	0.00041296	down	100623578	-	Ensembl:ENSSSCG00000026239	Un	-	VPS35 retromer complex component	ssc04144(Endocytosis)	GO:0070062(extracellular exosome)//GO:0030904(retromer complex)//GO:0005770(late endosome)//GO:0005765(lysosomal membrane)//GO:0097481(neuronal postsynaptic density)//GO:0097422(tubular endosome)//GO:0005769(early endosome)	GO:0008565(protein transporter activity)	GO:0042147(retrograde transport, endosome to Golgi)//GO:0045056(transcytosis)//GO:0090263(positive regulation of canonical Wnt signaling pathway)//GO:1902823(negative regulation of late endosome to lysosome transport)//GO:0031647(regulation of protein stability)//GO:0006886(intracellular protein transport)//GO:1990126(retrograde transport, endosome to plasma membrane)
chr13	206706061	206706407	diffreps_peak_114066	10.6807	346	ENSSSCT00000023178	CSTB	3.60975	2.08607e-06	0.000906888	up	100038020	-	Ensembl:ENSSSCG00000027357	cystatin B (stefin B)		GO:0005730(nucleolus)//GO:0070062(extracellular exosome)//GO:0005615(extracellular space)//GO:0005737(cytoplasm)	GO:0044822(poly(A) RNA binding)//GO:0002020(protease binding)//GO:0004869(cysteine-type endopeptidase inhibitor activity)	GO:0008344(adult locomotory behavior)//GO:0010951(negative regulation of endopeptidase activity)	CSTB	ENSSSCG00000027357	protein_coding	-	chr13:206706061-206710646		4.79606	-inf	-inf	0.00025	0.00170546	down	100038020	-	Ensembl:ENSSSCG00000027357	Un	-	cystatin B (stefin B)	GO:0005730(nucleolus)//GO:0070062(extracellular exosome)//GO:0005615(extracellular space)//GO:0005737(cytoplasm)	GO:0044822(poly(A) RNA binding)//GO:0002020(protease binding)//GO:0004869(cysteine-type endopeptidase inhibitor activity)	GO:0008344(adult locomotory behavior)//GO:0010951(negative regulation of endopeptidase activity)
chr5	9108163	9108600	diffreps_peak_265500	10.2082	437	ENSSSCT00000052388	APOBEC3B	3.71636	6.19196e-06	0.00199888	up									APOBEC3B	ENSSSCG00000000091	protein_coding	-	chr5:9094802-9131991		9.85775	-inf	-inf	5e-05	0.00041296	down
chr6	106750397	106751820	diffreps_peak_299913	12.0528	1423	ENSSSCT00000004099	ESCO1	10.8294	8.85453e-08	0.000161986	up	100524501	-	Ensembl:ENSSSCG00000003700	establishment of sister chromatid cohesion N-acetyltransferase 1		GO:0000785(chromatin)		GO:0006275(regulation of DNA replication)//GO:0034421(post-translational protein acetylation)//GO:0007062(sister chromatid cohesion)	ESCO1	ENSSSCG00000003700	protein_coding	-	chr6:106695846-106789243		2.88149	-inf	-inf	5e-05	0.00041296	down	100524501	-	Ensembl:ENSSSCG00000003700	6	-	establishment of sister chromatid cohesion N-acetyltransferase 1	GO:0000785(chromatin)	GO:0006275(regulation of DNA replication)//GO:0034421(post-translational protein acetylation)//GO:0007062(sister chromatid cohesion)
chr13	26074981	26075840	diffreps_peak_84607	10.6705	859	ENSSSCT00000048329	VIPR1	3.63609	2.13547e-06	0.000921701	up	100155402	PACAP-R-2|PACAP-R2|VIP-R-1|VPAC1	Ensembl:ENSSSCG00000011280	vasoactive intestinal peptide receptor 1	ssc04080(Neuroactive ligand-receptor interaction)	GO:0005886(plasma membrane)//GO:0016021(integral component of membrane)	GO:0004999(vasoactive intestinal polypeptide receptor activity)	GO:0007186(G-protein coupled receptor signaling pathway)//GO:0007166(cell surface receptor signaling pathway)	VIPR1	ENSSSCG00000011280	protein_coding	+	chr13:26036600-26076585		3.68702	-inf	-inf	5e-05	0.00041296	down	100155402	PACAP-R-2|PACAP-R2|VIP-R-1|VPAC1	Ensembl:ENSSSCG00000011280	13	13|13	vasoactive intestinal peptide receptor 1	ssc04080(Neuroactive ligand-receptor interaction)	GO:0005886(plasma membrane)//GO:0016021(integral component of membrane)	GO:0004999(vasoactive intestinal polypeptide receptor activity)	GO:0007186(G-protein coupled receptor signaling pathway)//GO:0007166(cell surface receptor signaling pathway)
chr11	12405090	12405320	diffreps_peak_58784	10.3943	230	ENSSSCT00000010251	CCNA1	5.8699	4.0341e-06	0.00145369	up	100156017	-	Ensembl:ENSSSCG00000009354	cyclin A1	ssc04110(Cell cycle)//ssc04152(AMPK signaling pathway)//ssc04914(Progesterone-mediated oocyte maturation)//ssc05161(Hepatitis B)//ssc05169(Epstein-Barr virus infection)//ssc05203(Viral carcinogenesis)	GO:0005634(nucleus)//GO:0015630(microtubule cytoskeleton)			CCNA1	ENSSSCG00000009354	protein_coding	+	chr11:12395871-12405399		3.85605	-inf	-inf	5e-05	0.00041296	down	100156017	-	Ensembl:ENSSSCG00000009354	11	11|11	cyclin A1	ssc04110(Cell cycle)//ssc04152(AMPK signaling pathway)//ssc04914(Progesterone-mediated oocyte maturation)//ssc05161(Hepatitis B)//ssc05169(Epstein-Barr virus infection)//ssc05203(Viral carcinogenesis)	GO:0005634(nucleus)//GO:0015630(microtubule cytoskeleton)
chr1	185882650	185883340	diffreps_peak_30083	11.8759	690	ENSSSCT00000005579	TMEM260	8.85912	1.33089e-07	0.000188993	up	100512450	C14orf101|C1H14orf101	-	transmembrane protein 260		GO:0016021(integral component of membrane)			TMEM260	ENSSSCG00000005062	protein_coding	+	chr1:185821241-185886556	0.806636	29.2242	-36.2297	-5.1791	0.0014	0.00801228	down	100512450	C14orf101|C1H14orf101	-	1	1|1	transmembrane protein 260	GO:0016021(integral component of membrane)
chr9	41358800	41359373	diffreps_peak_360224	10.0205	573	ENSSSCT00000056103	ZW10	2.86883	9.53885e-06	0.00278409	up	100516096	-	-	ZW10, kinetochore associated, homolog (Drosophila)		GO:0005828(kinetochore microtubule)//GO:0070939(Dsl1p complex)//GO:0016020(membrane)//GO:0005783(endoplasmic reticulum)//GO:1990423(RZZ complex)//GO:0005634(nucleus)//GO:0000922(spindle pole)		GO:0007080(mitotic metaphase plate congression)//GO:0000132(establishment of mitotic spindle orientation)//GO:0007094(mitotic spindle assembly checkpoint)//GO:0007096(regulation of exit from mitosis)//GO:0034501(protein localization to kinetochore)//GO:0006461(protein complex assembly)//GO:0007030(Golgi organization)//GO:0006888(ER to Golgi vesicle-mediated transport)	ZW10	ENSSSCG00000015050	protein_coding	-	chr9:41358800-41400411		4.02522	-inf	-inf	0.00195	0.0108214	down	100519614	USP28	-	9	-	zw10 kinetochore protein	GO:0005828(kinetochore microtubule)//GO:0070939(Dsl1p complex)//GO:0016020(membrane)//GO:0005783(endoplasmic reticulum)//GO:1990423(RZZ complex)//GO:0005634(nucleus)//GO:0000922(spindle pole)	GO:0007080(mitotic metaphase plate congression)//GO:0000132(establishment of mitotic spindle orientation)//GO:0007094(mitotic spindle assembly checkpoint)//GO:0007096(regulation of exit from mitosis)//GO:0034501(protein localization to kinetochore)//GO:0006461(protein complex assembly)//GO:0007030(Golgi organization)//GO:0006888(ER to Golgi vesicle-mediated transport)
chrX	45322450	45322670	diffreps_peak_392113	10.3907	220	ENSSSCT00000013469	MAGED1	2.41422	4.0676e-06	0.00146307	up	414852	-	Ensembl:ENSSSCG00000012318|Vega:OTTSUSG00000004566	melanoma antigen family D, 1	ssc04722(Neurotrophin signaling pathway)	GO:0043234(protein complex)//GO:0005886(plasma membrane)//GO:0005634(nucleus)//GO:0005737(cytoplasm)//GO:0000785(chromatin)	GO:0003713(transcription coactivator activity)	GO:0032922(circadian regulation of gene expression)//GO:0090190(positive regulation of branching involved in ureteric bud morphogenesis)//GO:0043406(positive regulation of MAP kinase activity)//GO:0050680(negative regulation of epithelial cell proliferation)//GO:0045892(negative regulation of transcription, DNA-templated)//GO:0042752(regulation of circadian rhythm)//GO:0006357(regulation of trans…	MAGED1	ENSSSCG00000012318	protein_coding	+	chrX:45258780-45330462		3.60894	-inf	-inf	0.0043	0.0219738	down	414852	-	Ensembl:ENSSSCG00000012318|Vega:OTTSUSG00000004566	X	-	melanoma antigen family D, 1	ssc04722(Neurotrophin signaling pathway)	GO:0043234(protein complex)//GO:0005886(plasma membrane)//GO:0005634(nucleus)//GO:0005737(cytoplasm)//GO:0000785(chromatin)	GO:0003713(transcription coactivator activity)	GO:0032922(circadian regulation of gene expression)//GO:0090190(positive regulation of branching involved in ureteric bud morphogenesis)//GO:0043406(positive regulation of MAP kinase activity)//GO:0050680(negative regulation of epithelial cell proliferation)//GO:0045892(negative regulation of transcription, DNA-templated)//GO:0042752(regulation of circadian rhythm)//GO:0006357(regulation of trans…
chr17	40120021	40120623	diffreps_peak_180795	10.4776	602	ENSSSCT00000028674	SAMHD1	2.95025	3.32979e-06	0.0012639	up									SAMHD1	ENSSSCG00000027806	protein_coding	-	chr17:40109162-40171904		7.25125	-inf	-inf	0.0038	0.0197249	down
chr7	12320894	12321700	diffreps_peak_312606	11.3058	806	ENSSSCT00000001160	ATXN1	3.95427	4.94539e-07	0.000359527	up	100154571	-	-	ataxin 1		GO:0042405(nuclear inclusion body)//GO:0016363(nuclear matrix)//GO:0098794(postsynapse)//GO:0005737(cytoplasm)//GO:0042272(nuclear RNA export factor complex)	GO:0003682(chromatin binding)//GO:0042802(identical protein binding)//GO:0008266(poly(U) RNA binding)//GO:0034046(poly(G) binding)//GO:0043621(protein self-association)//GO:0008022(protein C-terminus binding)	GO:0051168(nuclear export)//GO:0043569(negative regulation of insulin-like growth factor receptor signaling pathway)//GO:0042326(negative regulation of phosphorylation)//GO:0008542(visual learning)//GO:0060252(positive regulation of glial cell proliferation)//GO:0045944(positive regulation of transcription from RNA polymerase II promoter)//GO:0000122(negative regulation of transcription from RNA …	ATXN1	ENSSSCG00000001065	protein_coding	-	chr7:12304035-12721993		3.78046	-inf	-inf	5e-05	0.00041296	down	100623695	SCA1	-	7	-	ataxin 1	GO:0042405(nuclear inclusion body)//GO:0016363(nuclear matrix)//GO:0098794(postsynapse)//GO:0005737(cytoplasm)//GO:0042272(nuclear RNA export factor complex)	GO:0003682(chromatin binding)//GO:0042802(identical protein binding)//GO:0008266(poly(U) RNA binding)//GO:0034046(poly(G) binding)//GO:0043621(protein self-association)//GO:0008022(protein C-terminus binding)	GO:0051168(nuclear export)//GO:0043569(negative regulation of insulin-like growth factor receptor signaling pathway)//GO:0042326(negative regulation of phosphorylation)//GO:0008542(visual learning)//GO:0060252(positive regulation of glial cell proliferation)//GO:0045944(positive regulation of transcription from RNA polymerase II promoter)//GO:0000122(negative regulation of transcription from RNA …
chr17	62803660	62804319	diffreps_peak_184674	13.5535	659	ENSSSCT00000049102	ZNF512B	48.1765	2.7957e-09	0.000142255	up									ZNF512B	ENSSSCG00000035939	protein_coding	-	chr17:62782773-62861864		5.29369	-inf	-inf	0.0014	0.00801228	down
chrX	15047069	15048036	diffreps_peak_387375	10.6911	967	ENSSSCT00000013297	CDKL5	4.17215	2.03665e-06	0.000891985	up	100623797	-	Ensembl:ENSSSCG00000012156|Vega:OTTSUSG00000004402	cyclin-dependent kinase-like 5		GO:0005654(nucleoplasm)//GO:0005737(cytoplasm)	GO:0004672(protein kinase activity)//GO:0005524(ATP binding)	GO:0006468(protein phosphorylation)//GO:0046777(protein autophosphorylation)	CDKL5	ENSSSCG00000012156	protein_coding	+	chrX:15009951-15076476		2.62181	-inf	-inf	5e-05	0.00041296	down	100623797	-	Ensembl:ENSSSCG00000012156|Vega:OTTSUSG00000004402	X	-	cyclin-dependent kinase-like 5	GO:0005654(nucleoplasm)//GO:0005737(cytoplasm)	GO:0004672(protein kinase activity)//GO:0005524(ATP binding)	GO:0006468(protein phosphorylation)//GO:0046777(protein autophosphorylation)
chr14	99184245	99185093	diffreps_peak_131393	10.4591	848	ENSSSCT00000011418	SGMS1	3.15548	3.47483e-06	0.00130347	up	100037303	SMS1	-	sphingomyelin synthase 1	ssc00600(Sphingolipid metabolism)//	GO:0016021(integral component of membrane)//GO:0000139(Golgi membrane)	GO:0033188(sphingomyelin synthase activity)//GO:0016301(kinase activity)	GO:0016310(phosphorylation)//GO:0006915(apoptotic process)//GO:0006665(sphingolipid metabolic process)//GO:2001237(negative regulation of extrinsic apoptotic signaling pathway)	SGMS1	ENSSSCG00000010433	protein_coding	-	chr14:99147184-99296128		6.19941	-inf	-inf	5e-05	0.00041296	down	100037303	SMS1	-	14	14|14	sphingomyelin synthase 1	ssc00600(Sphingolipid metabolism)//	GO:0016021(integral component of membrane)//GO:0000139(Golgi membrane)	GO:0033188(sphingomyelin synthase activity)//GO:0016301(kinase activity)	GO:0016310(phosphorylation)//GO:0006915(apoptotic process)//GO:0006665(sphingolipid metabolic process)//GO:2001237(negative regulation of extrinsic apoptotic signaling pathway)
chr16	60273915	60274826	diffreps_peak_170930	12.8255	911	ENSSSCT00000055544	MAT2B	6.90085	1.4944e-08	0.000142255	up	100217381	MAT2beta	-	methionine adenosyltransferase II, beta	ssc00270(Cysteine and methionine metabolism)//	GO:0005739(mitochondrion)//GO:0005634(nucleus)//GO:0070062(extracellular exosome)//GO:0048269(methionine adenosyltransferase complex)	GO:0019899(enzyme binding)//GO:0048270(methionine adenosyltransferase regulator activity)	GO:0050790(regulation of catalytic activity)	MAT2B	ENSSSCG00000021229	protein_coding	-	chr16:60255357-60274826		4.1576	-inf	-inf	0.0091	0.0432578	down	100217381	MAT2beta	-	16	-	methionine adenosyltransferase II, beta	ssc00270(Cysteine and methionine metabolism)//	GO:0005739(mitochondrion)//GO:0005634(nucleus)//GO:0070062(extracellular exosome)//GO:0048269(methionine adenosyltransferase complex)	GO:0019899(enzyme binding)//GO:0048270(methionine adenosyltransferase regulator activity)	GO:0050790(regulation of catalytic activity)
chr1	201342787	201343342	diffreps_peak_32682	11.1001	555	ENSSSCT00000028072	IFN-DELTA-6	4.15556	7.94227e-07	0.000479815	up	100158139	-	Ensembl:ENSSSCG00000026337|Vega:OTTSUSG00000001478	interferon-delta-6					IFN-DELTA-6	ENSSSCG00000036510	protein_coding	-	chr1:201342787-201343342		2.71815	-inf	-inf	0.0023	0.0125591	down	100158139	-	Ensembl:ENSSSCG00000026337|Vega:OTTSUSG00000001478	1	1|1	interferon-delta-6
chrUn_NW_018085039v1	10919	11154	diffreps_peak_379977	10.1898	235	ENSSSCT00000031972	DEFB1	5.12304	6.45974e-06	0.00206252	up	396819	PBD-1|PBD1	Ensembl:ENSSSCG00000020997	defensin, beta 1		GO:0070062(extracellular exosome)//GO:0005576(extracellular region)//GO:0005615(extracellular space)		GO:0002227(innate immune response in mucosa)//GO:0019731(antibacterial humoral response)//GO:0050830(defense response to Gram-positive bacterium)//GO:0042742(defense response to bacterium)	DEFB1	ENSSSCG00000029990	protein_coding	+	chrUn_NW_018085039v1:557-11154		17.6648	-inf	-inf	5e-05	0.00041296	down	404699	PBD-2	Ensembl:ENSSSCG00000029990	15	-	defensin, beta 1	GO:0070062(extracellular exosome)//GO:0005576(extracellular region)//GO:0005615(extracellular space)	GO:0002227(innate immune response in mucosa)//GO:0019731(antibacterial humoral response)//GO:0050830(defense response to Gram-positive bacterium)//GO:0042742(defense response to bacterium)
chr3	86590838	86591077	diffreps_peak_234454	11.6843	239	ENSSSCT00000040176	SPTBN1	2.71996	2.06869e-07	0.000226135	up	100516258	-	-	spectrin, beta, non-erythrocytic 1					SPTBN1	ENSSSCG00000040786	protein_coding	-	chr3:86585015-86784412	2.68924	13.3202	-4.95313	-2.30834	0.04005	0.160103	down	100516258	-	-	3	-	spectrin, beta, non-erythrocytic 1
chr6	28736918	28737118	diffreps_peak_286292	10.4949	200	ENSSSCT00000025781	NFATC3	11.2663	3.19969e-06	0.00122988	up	100739450	-	Ensembl:ENSSSCG00000029578	nuclear factor of activated T-cells, cytoplasmic, calcineurin-dependent 3	ssc04010(MAPK signaling pathway)//ssc04022(cGMP-PKG signaling pathway)//ssc04310(Wnt signaling pathway)//ssc04360(Axon guidance)//ssc04660(T cell receptor signaling pathway)//ssc04662(B cell receptor signaling pathway)//ssc04921(Oxytocin signaling pathway)//ssc05161(Hepatitis B)//ssc05166(HTLV-I infection)	GO:0005730(nucleolus)//GO:0005829(cytosol)	GO:0001077(transcriptional activator activity, RNA polymerase II core promoter proximal region sequence-specific binding)//GO:0003682(chromatin binding)//GO:0000978(RNA polymerase II core promoter proximal region sequence-specific DNA binding)//GO:0008134(transcription factor binding)	GO:0045333(cellular respiration)//GO:0007507(heart development)//GO:0006366(transcription from RNA polymerase II promoter)//GO:0001569(patterning of blood vessels)//GO:0014898(cardiac muscle hypertrophy in response to stress)//GO:0048741(skeletal muscle fiber development)//GO:0071285(cellular response to lithium ion)//GO:0030217(T cell differentiation)//GO:0048538(thymus development)//GO:0033173(…	NFATC3	ENSSSCG00000029578	protein_coding	+	chr6:28666452-29025391		3.64361	-inf	-inf	0.0072	0.0352786	down	100739450	-	Ensembl:ENSSSCG00000029578	6	-	nuclear factor of activated T-cells, cytoplasmic, calcineurin-dependent 3	ssc04010(MAPK signaling pathway)//ssc04022(cGMP-PKG signaling pathway)//ssc04310(Wnt signaling pathway)//ssc04360(Axon guidance)//ssc04660(T cell receptor signaling pathway)//ssc04662(B cell receptor signaling pathway)//ssc04921(Oxytocin signaling pathway)//ssc05161(Hepatitis B)//ssc05166(HTLV-I infection)	GO:0005730(nucleolus)//GO:0005829(cytosol)	GO:0001077(transcriptional activator activity, RNA polymerase II core promoter proximal region sequence-specific binding)//GO:0003682(chromatin binding)//GO:0000978(RNA polymerase II core promoter proximal region sequence-specific DNA binding)//GO:0008134(transcription factor binding)	GO:0045333(cellular respiration)//GO:0007507(heart development)//GO:0006366(transcription from RNA polymerase II promoter)//GO:0001569(patterning of blood vessels)//GO:0014898(cardiac muscle hypertrophy in response to stress)//GO:0048741(skeletal muscle fiber development)//GO:0071285(cellular response to lithium ion)//GO:0030217(T cell differentiation)//GO:0048538(thymus development)//GO:0033173(…
chr4	123395796	123397220	diffreps_peak_262510	10.4267	1424	ENSSSCT00000007547	DNTTIP2	2.33813	3.74358e-06	0.00137697	up	100157622	-	Ensembl:ENSSSCG00000006892	deoxynucleotidyltransferase, terminal, interacting protein 2		GO:0005730(nucleolus)	GO:0044822(poly(A) RNA binding)		DNTTIP2	ENSSSCG00000006892	protein_coding	+	chr4:123394756-123410082		4.71868	-inf	-inf	5e-05	0.00041296	down	100157622	-	Ensembl:ENSSSCG00000006892	4	4|4	deoxynucleotidyltransferase, terminal, interacting protein 2	GO:0005730(nucleolus)	GO:0044822(poly(A) RNA binding)
chr3	114783338	114783650	diffreps_peak_239057	10.1825	312	ENSSSCT00000009401	ATAD2B	2.8665	6.56892e-06	0.00208899	up	100518905	-	-	ATPase family, AAA domain containing 2B					ATAD2B	ENSSSCG00000008591	protein_coding	+	chr3:114722149-114846644		5.425	-inf	-inf	5e-05	0.00041296	down	100518905	-	-	3	-	ATPase family, AAA domain containing 2B
chr12	24865941	24867148	diffreps_peak_73968	11.1651	1207	ENSSSCT00000019091	HOXB8	2.56639	6.83824e-07	0.000437603	up	100627661	-	-	homeobox B8		GO:0005634(nucleus)	GO:0043565(sequence-specific DNA binding)//GO:0003700(transcription factor activity, sequence-specific DNA binding)	GO:0007625(grooming behavior)//GO:0021516(dorsal spinal cord development)//GO:0019233(sensory perception of pain)//GO:0006351(transcription, DNA-templated)//GO:0045638(negative regulation of myeloid cell differentiation)//GO:0009952(anterior/posterior pattern specification)//GO:0007275(multicellular organism development)//GO:0008344(adult locomotory behavior)//GO:0048704(embryonic skeletal system…	HOXB8	ENSSSCG00000017537	protein_coding	-	chr12:24865838-24872518		3.48358	-inf	-inf	5e-05	0.00041296	down	100627661	-	-	12	-	homeobox B8	GO:0005634(nucleus)	GO:0043565(sequence-specific DNA binding)//GO:0003700(transcription factor activity, sequence-specific DNA binding)	GO:0007625(grooming behavior)//GO:0021516(dorsal spinal cord development)//GO:0019233(sensory perception of pain)//GO:0006351(transcription, DNA-templated)//GO:0045638(negative regulation of myeloid cell differentiation)//GO:0009952(anterior/posterior pattern specification)//GO:0007275(multicellular organism development)//GO:0008344(adult locomotory behavior)//GO:0048704(embryonic skeletal system…
chr2	59242321	59243308	diffreps_peak_203851	10.2212	987	ENSSSCT00000015192	KXD1	2.98727	6.00863e-06	0.00195238	up	100522304	-	Ensembl:ENSSSCG00000013906	KxDL motif containing 1		GO:0031083(BLOC-1 complex)		GO:0016192(vesicle-mediated transport)	KXD1	ENSSSCG00000013906	protein_coding	-	chr2:59238812-59250849	493.913	146.446	3.37264	1.75388	0.0001	0.000755199	up	100522304	-	Ensembl:ENSSSCG00000013906	2	-	KxDL motif containing 1	GO:0031083(BLOC-1 complex)	GO:0016192(vesicle-mediated transport)
chr1	185885901	185886556	diffreps_peak_30084	10.8914	655	ENSSSCT00000005579	TMEM260	39.1282	1.2842e-06	0.000653523	up	100512450	C14orf101|C1H14orf101	-	transmembrane protein 260		GO:0016021(integral component of membrane)			TMEM260	ENSSSCG00000005062	protein_coding	+	chr1:185821241-185886556	0.806636	29.2242	-36.2297	-5.1791	0.0014	0.00801228	down	100512450	C14orf101|C1H14orf101	-	1	1|1	transmembrane protein 260	GO:0016021(integral component of membrane)
chr17	35413561	35414170	diffreps_peak_179977	10.0931	609	ENSSSCT00000040690	BCL2L1	3.06391	8.06994e-06	0.00244054	up	397536	-	Ensembl:ENSSSCG00000007229	BCL2-like 1	ssc04014(Ras signaling pathway)//ssc04064(NF-kappa B signaling pathway)//ssc04151(PI3K-Akt signaling pathway)//ssc04210(Apoptosis)//ssc04630(Jak-STAT signaling pathway)//ssc05014(Amyotrophic lateral sclerosis (ALS))//ssc05145(Toxoplasmosis)//ssc05166(HTLV-I infection)//ssc05200(Pathways in cancer)//ssc05202(Transcriptional misregulation in cancer)//ssc05212(Pancreatic cancer)//ssc05220(Chronic my…	GO:0016021(integral component of membrane)//GO:0031965(nuclear membrane)//GO:0005829(cytosol)//GO:0005813(centrosome)//GO:0005759(mitochondrial matrix)//GO:0030054(cell junction)//GO:0005741(mitochondrial outer membrane)//GO:0005730(nucleolus)//GO:0031966(mitochondrial membrane)//GO:0030672(synaptic vesicle membrane)//GO:0097136(Bcl-2 family protein complex)	GO:0019901(protein kinase binding)//GO:0051434(BH3 domain binding)//GO:0046982(protein heterodimerization activity)//GO:0042802(identical protein binding)//GO:0042803(protein homodimerization activity)	GO:0071839(apoptotic process in bone marrow)//GO:0071230(cellular response to amino acid stimulus)//GO:0008584(male gonad development)//GO:0070584(mitochondrion morphogenesis)//GO:0007283(spermatogenesis)//GO:0097192(extrinsic apoptotic signaling pathway in absence of ligand)//GO:0097284(hepatocyte apoptotic process)//GO:0007093(mitotic cell cycle checkpoint)//GO:0000910(cytokinesis)//GO:0060154(…	BCL2L1	ENSSSCG00000035357	protein_coding	-	chr17:35315474-35485071		5.66566	-inf	-inf	0.0028	0.0149829	down	397536	-	Ensembl:ENSSSCG00000007229	17	-	BCL2-like 1	ssc04014(Ras signaling pathway)//ssc04064(NF-kappa B signaling pathway)//ssc04151(PI3K-Akt signaling pathway)//ssc04210(Apoptosis)//ssc04630(Jak-STAT signaling pathway)//ssc05014(Amyotrophic lateral sclerosis (ALS))//ssc05145(Toxoplasmosis)//ssc05166(HTLV-I infection)//ssc05200(Pathways in cancer)//ssc05202(Transcriptional misregulation in cancer)//ssc05212(Pancreatic cancer)//ssc05220(Chronic my…	GO:0016021(integral component of membrane)//GO:0031965(nuclear membrane)//GO:0005829(cytosol)//GO:0005813(centrosome)//GO:0005759(mitochondrial matrix)//GO:0030054(cell junction)//GO:0005741(mitochondrial outer membrane)//GO:0005730(nucleolus)//GO:0031966(mitochondrial membrane)//GO:0030672(synaptic vesicle membrane)//GO:0097136(Bcl-2 family protein complex)	GO:0019901(protein kinase binding)//GO:0051434(BH3 domain binding)//GO:0046982(protein heterodimerization activity)//GO:0042802(identical protein binding)//GO:0042803(protein homodimerization activity)	GO:0071839(apoptotic process in bone marrow)//GO:0071230(cellular response to amino acid stimulus)//GO:0008584(male gonad development)//GO:0070584(mitochondrion morphogenesis)//GO:0007283(spermatogenesis)//GO:0097192(extrinsic apoptotic signaling pathway in absence of ligand)//GO:0097284(hepatocyte apoptotic process)//GO:0007093(mitotic cell cycle checkpoint)//GO:0000910(cytokinesis)//GO:0060154(…
chrUn_NW_018084901v1	897756	898534	diffreps_peak_377657	11.0251	778	ENSSSCT00000043093	AKAP17A	5.26981	9.43764e-07	0.000535134	up									AKAP17A	ENSSSCG00000032986	protein_coding	+	chrUn_NW_018084901v1:896260-904353		6.12866	-inf	-inf	5e-05	0.00041296	down
chr2	119940255	119940760	diffreps_peak_213898	10.0178	505	ENSSSCT00000015537	CDO1	6.77422	9.59872e-06	0.00279626	up	100312964	-	-	cysteine dioxygenase type 1	ssc00270(Cysteine and methionine metabolism)//ssc00430(Taurine and hypotaurine metabolism)//	GO:0005829(cytosol)	GO:0005506(iron ion binding)//GO:0017172(cysteine dioxygenase activity)	GO:0055114(oxidation-reduction process)//GO:0046439(L-cysteine metabolic process)	CDO1	ENSSSCG00000014219	protein_coding	-	chr2:119927723-119940951		13.0506	-inf	-inf	5e-05	0.00041296	down	100312964	-	-	2	-	cysteine dioxygenase type 1	ssc00270(Cysteine and methionine metabolism)//ssc00430(Taurine and hypotaurine metabolism)//	GO:0005829(cytosol)	GO:0005506(iron ion binding)//GO:0017172(cysteine dioxygenase activity)	GO:0055114(oxidation-reduction process)//GO:0046439(L-cysteine metabolic process)
chr2	66262377	66262803	diffreps_peak_205047	11.2164	426	ENSSSCT00000015001	TRIR	3.27911	6.07585e-07	0.000408337	up									TRIR	ENSSSCG00000013727	protein_coding	+	chr2:66262377-66266064		7.20429	-inf	-inf	5e-05	0.00041296	down
chr6	55245021	55246540	diffreps_peak_290973	10.4389	1519	ENSSSCT00000051306	NR1H2	3.24686	3.63986e-06	0.00134939	up	100127462	LXRB	-	nuclear receptor subfamily 1, group H, member 2		GO:0005634(nucleus)//GO:0005737(cytoplasm)	GO:0034191(apolipoprotein A-I receptor binding)//GO:0000978(RNA polymerase II core promoter proximal region sequence-specific DNA binding)//GO:0003707(steroid hormone receptor activity)//GO:0004879(RNA polymerase II transcription factor activity, ligand-activated sequence-specific DNA binding)//GO:0046965(retinoid X receptor binding)//GO:0008270(zinc ion binding)//GO:0001077(transcriptional activ…	GO:0044255(cellular lipid metabolic process)//GO:0045861(negative regulation of proteolysis)//GO:0045723(positive regulation of fatty acid biosynthetic process)//GO:0043401(steroid hormone mediated signaling pathway)//GO:0010867(positive regulation of triglyceride biosynthetic process)//GO:0030522(intracellular receptor signaling pathway)//GO:0090187(positive regulation of pancreatic juice secret…	NR1H2	ENSSSCG00000003211	protein_coding	+	chr6:55238578-55246688		4.1341	-inf	-inf	0.0014	0.00801228	down	100525290	-	Ensembl:ENSSSCG00000003211	6	-	nuclear receptor subfamily 1, group H, member 2	GO:0005634(nucleus)//GO:0005737(cytoplasm)	GO:0034191(apolipoprotein A-I receptor binding)//GO:0000978(RNA polymerase II core promoter proximal region sequence-specific DNA binding)//GO:0003707(steroid hormone receptor activity)//GO:0004879(RNA polymerase II transcription factor activity, ligand-activated sequence-specific DNA binding)//GO:0046965(retinoid X receptor binding)//GO:0008270(zinc ion binding)//GO:0001077(transcriptional activ…	GO:0044255(cellular lipid metabolic process)//GO:0045861(negative regulation of proteolysis)//GO:0045723(positive regulation of fatty acid biosynthetic process)//GO:0043401(steroid hormone mediated signaling pathway)//GO:0010867(positive regulation of triglyceride biosynthetic process)//GO:0030522(intracellular receptor signaling pathway)//GO:0090187(positive regulation of pancreatic juice secret…
chr10	2986328	2986614	diffreps_peak_45079	11.8277	286	ENSSSCT00000011825	BRINP3	4.57728	1.48711e-07	0.000197835	up	100512672	-	Ensembl:ENSSSCG00000010809	bone morphogenetic protein/retinoic acid inducible neural-specific 3				GO:0045666(positive regulation of neuron differentiation)//GO:0071300(cellular response to retinoic acid)//GO:0045930(negative regulation of mitotic cell cycle)	BRINP3	ENSSSCG00000010809	protein_coding	+	chr10:2963526-3367623		3.89513	-inf	-inf	0.00625	0.0310864	down	100512672	-	Ensembl:ENSSSCG00000010809	10	-	bone morphogenetic protein/retinoic acid inducible neural-specific 3	GO:0045666(positive regulation of neuron differentiation)//GO:0071300(cellular response to retinoic acid)//GO:0045930(negative regulation of mitotic cell cycle)
chr13	160405601	160406300	diffreps_peak_106759	11.4125	699	ENSSSCT00000013109	CLDND1	4.3913	3.86855e-07	0.000311131	up	100154619	-	Ensembl:ENSSSCG00000011980	claudin domain containing 1		GO:0016021(integral component of membrane)//GO:0016324(apical plasma membrane)			CLDND1	ENSSSCG00000011980	protein_coding	+	chr13:160384988-160407992		2.94008	-inf	-inf	5e-05	0.00041296	down	100154619	-	Ensembl:ENSSSCG00000011980	13	13|13	claudin domain containing 1	GO:0016021(integral component of membrane)//GO:0016324(apical plasma membrane)
chr6	19833670	19833895	diffreps_peak_284811	11.8482	225	ENSSSCT00000003109	TEPP	4.45643	1.41828e-07	0.000193862	up	100170116	-	Ensembl:ENSSSCG00000002809	testis, prostate and placenta expressed					TEPP	ENSSSCG00000002809	protein_coding	+	chr6:19832472-19838181		2.70463	-inf	-inf	0.0007	0.00430012	down	100170116	-	Ensembl:ENSSSCG00000002809	6	-	testis, prostate and placenta expressed
chr9	115005908	115006352	diffreps_peak_372049	11.1512	444	ENSSSCT00000016869	SUCO	2.94873	7.05964e-07	0.00044637	up	100622624	-	Ensembl:ENSSSCG00000015485	SUN domain containing ossification factor					SUCO	ENSSSCG00000015485	protein_coding	+	chr9:114917313-115006352	0.962983	6.46262	-6.71106	-2.74654	0.0163	0.0726258	down	100622624	-	Ensembl:ENSSSCG00000015485	9	-	SUN domain containing ossification factor
chr10	30979163	30981020	diffreps_peak_49944	10.4385	1857	ENSSSCT00000037014	HNRNPK	2.5273	3.64337e-06	0.00135039	up	100622191	-	Ensembl:ENSSSCG00000022760	heterogeneous nuclear ribonucleoprotein K	ssc03040(Spliceosome)//ssc05168(Herpes simplex infection)//ssc05203(Viral carcinogenesis)//ssc05206(MicroRNAs in cancer)	GO:0071013(catalytic step 2 spliceosome)//GO:0016020(membrane)//GO:0070062(extracellular exosome)//GO:0005925(focal adhesion)//GO:0000790(nuclear chromatin)	GO:0001077(transcriptional activator activity, RNA polymerase II core promoter proximal region sequence-specific binding)//GO:0044822(poly(A) RNA binding)//GO:0000978(RNA polymerase II core promoter proximal region sequence-specific DNA binding)	GO:0072369(regulation of lipid transport by positive regulation of transcription from RNA polymerase II promoter)//GO:0048260(positive regulation of receptor-mediated endocytosis)//GO:0006366(transcription from RNA polymerase II promoter)//GO:0043066(negative regulation of apoptotic process)//GO:0010988(regulation of low-density lipoprotein particle clearance)//GO:0045716(positive regulation of l…	HNRNPK	ENSSSCG00000022760	protein_coding	+	chr10:30975670-30987956	0.914423	5.57691	-6.09882	-2.60853	0.00885	0.0422524	down	100622191	-	Ensembl:ENSSSCG00000022760	10	-	heterogeneous nuclear ribonucleoprotein K	ssc03040(Spliceosome)//ssc05168(Herpes simplex infection)//ssc05203(Viral carcinogenesis)//ssc05206(MicroRNAs in cancer)	GO:0071013(catalytic step 2 spliceosome)//GO:0016020(membrane)//GO:0070062(extracellular exosome)//GO:0005925(focal adhesion)//GO:0000790(nuclear chromatin)	GO:0001077(transcriptional activator activity, RNA polymerase II core promoter proximal region sequence-specific binding)//GO:0044822(poly(A) RNA binding)//GO:0000978(RNA polymerase II core promoter proximal region sequence-specific DNA binding)	GO:0072369(regulation of lipid transport by positive regulation of transcription from RNA polymerase II promoter)//GO:0048260(positive regulation of receptor-mediated endocytosis)//GO:0006366(transcription from RNA polymerase II promoter)//GO:0043066(negative regulation of apoptotic process)//GO:0010988(regulation of low-density lipoprotein particle clearance)//GO:0045716(positive regulation of l…
chr2	76896223	76896760	diffreps_peak_206919	12.2156	537	ENSSSCT00000036977	TCF3	6.36649	6.08709e-08	0.000150138	up	100524070	-	-	transcription factor 3	ssc04550(Signaling pathways regulating pluripotency of stem cells)//ssc05166(HTLV-I infection)//ssc05202(Transcriptional misregulation in cancer)	GO:0005667(transcription factor complex)//GO:0005634(nucleus)//GO:0000788(nuclear nucleosome)//GO:0090575(RNA polymerase II transcription factor complex)//GO:0005737(cytoplasm)	GO:0000978(RNA polymerase II core promoter proximal region sequence-specific DNA binding)//GO:0003700(transcription factor activity, sequence-specific DNA binding)//GO:0003682(chromatin binding)//GO:0031435(mitogen-activated protein kinase kinase kinase binding)//GO:0070491(repressing transcription factor binding)//GO:0043425(bHLH transcription factor binding)//GO:0046982(protein heterodimerizati…	GO:0030890(positive regulation of B cell proliferation)//GO:0033152(immunoglobulin V(D)J recombination)//GO:0042493(response to drug)//GO:0048541(Peyer's patch development)//GO:0033077(T cell differentiation in thymus)//GO:0006351(transcription, DNA-templated)//GO:0048468(cell development)//GO:0043967(histone H4 acetylation)//GO:0050821(protein stabilization)//GO:0045666(positive regulation of ne…	TCF3	ENSSSCG00000013437	protein_coding	+	chr2:76859073-76923431		2.69348	-inf	-inf	0.03975	0.159161	down	100524070	-	-	2	-	transcription factor 3	ssc04550(Signaling pathways regulating pluripotency of stem cells)//ssc05166(HTLV-I infection)//ssc05202(Transcriptional misregulation in cancer)	GO:0005667(transcription factor complex)//GO:0005634(nucleus)//GO:0000788(nuclear nucleosome)//GO:0090575(RNA polymerase II transcription factor complex)//GO:0005737(cytoplasm)	GO:0000978(RNA polymerase II core promoter proximal region sequence-specific DNA binding)//GO:0003700(transcription factor activity, sequence-specific DNA binding)//GO:0003682(chromatin binding)//GO:0031435(mitogen-activated protein kinase kinase kinase binding)//GO:0070491(repressing transcription factor binding)//GO:0043425(bHLH transcription factor binding)//GO:0046982(protein heterodimerizati…	GO:0030890(positive regulation of B cell proliferation)//GO:0033152(immunoglobulin V(D)J recombination)//GO:0042493(response to drug)//GO:0048541(Peyer's patch development)//GO:0033077(T cell differentiation in thymus)//GO:0006351(transcription, DNA-templated)//GO:0048468(cell development)//GO:0043967(histone H4 acetylation)//GO:0050821(protein stabilization)//GO:0045666(positive regulation of ne…
chr9	45878735	45878941	diffreps_peak_360972	10.9969	206	ENSSSCT00000028599	ARCN1	5.94035	1.00719e-06	0.000556838	up	100622860	-	Ensembl:ENSSSCG00000030053	archain 1		GO:0005783(endoplasmic reticulum)//GO:0030126(COPI vesicle coat)	GO:0044822(poly(A) RNA binding)	GO:0021691(cerebellar Purkinje cell layer maturation)//GO:0008344(adult locomotory behavior)//GO:0043473(pigmentation)//GO:0015031(protein transport)//GO:0006890(retrograde vesicle-mediated transport, Golgi to ER)	ARCN1	ENSSSCG00000030053	protein_coding	+	chr9:45862079-45898254		6.70492	-inf	-inf	0.0003	0.00199287	down	100622860	-	Ensembl:ENSSSCG00000030053	9	-	archain 1	GO:0005783(endoplasmic reticulum)//GO:0030126(COPI vesicle coat)	GO:0044822(poly(A) RNA binding)	GO:0021691(cerebellar Purkinje cell layer maturation)//GO:0008344(adult locomotory behavior)//GO:0043473(pigmentation)//GO:0015031(protein transport)//GO:0006890(retrograde vesicle-mediated transport, Golgi to ER)
chr14	115254741	115255300	diffreps_peak_134117	10.7607	559	ENSSSCT00000011609	ITPRIP	5.63288	1.73491e-06	0.000799822	up	100156217	-	-	inositol 1,4,5-trisphosphate receptor interacting protein		GO:0016020(membrane)			ITPRIP	ENSSSCG00000010613	protein_coding	-	chr14:115252790-115277650		5.0119	-inf	-inf	5e-05	0.00041296	down	100156217	-	-	14	14|14	inositol 1,4,5-trisphosphate receptor interacting protein	GO:0016020(membrane)
chr9	126275210	126275426	diffreps_peak_373948	11.8219	216	ENSSSCT00000016959	RNF2	4.21238	1.5068e-07	0.000198744	up	100517846	-	Ensembl:ENSSSCG00000015568	ring finger protein 2		GO:0071339(MLL1 complex)//GO:0000791(euchromatin)//GO:0035102(PRC1 complex)//GO:0001739(sex chromatin)//GO:0016604(nuclear body)	GO:0008270(zinc ion binding)//GO:0003682(chromatin binding)//GO:0071535(RING-like zinc finger domain binding)//GO:0061630(ubiquitin protein ligase activity)	GO:0000122(negative regulation of transcription from RNA polymerase II promoter)//GO:0007281(germ cell development)//GO:0001702(gastrulation with mouth forming second)//GO:0009948(anterior/posterior axis specification)//GO:0000278(mitotic cell cycle)//GO:0036353(histone H2A-K119 monoubiquitination)//GO:0043433(negative regulation of sequence-specific DNA binding transcription factor activity)	RNF2	ENSSSCG00000015568	protein_coding	+	chr9:126224250-126285201		3.31354	-inf	-inf	0.00025	0.00170546	down	100517846	-	Ensembl:ENSSSCG00000015568	9	-	ring finger protein 2	GO:0071339(MLL1 complex)//GO:0000791(euchromatin)//GO:0035102(PRC1 complex)//GO:0001739(sex chromatin)//GO:0016604(nuclear body)	GO:0008270(zinc ion binding)//GO:0003682(chromatin binding)//GO:0071535(RING-like zinc finger domain binding)//GO:0061630(ubiquitin protein ligase activity)	GO:0000122(negative regulation of transcription from RNA polymerase II promoter)//GO:0007281(germ cell development)//GO:0001702(gastrulation with mouth forming second)//GO:0009948(anterior/posterior axis specification)//GO:0000278(mitotic cell cycle)//GO:0036353(histone H2A-K119 monoubiquitination)//GO:0043433(negative regulation of sequence-specific DNA binding transcription factor activity)
chr4	80569859	80570316	diffreps_peak_255365	12.1768	457	ENSSSCT00000006880	GORAB	3.86728	6.65644e-08	0.000153484	up	100738993	-	-	golgin, RAB6-interacting	ssc04115(p53 signaling pathway)	GO:0005654(nucleoplasm)//GO:0005794(Golgi apparatus)//GO:0005730(nucleolus)			GORAB	ENSSSCG00000006280	protein_coding	-	chr4:80569859-80590960		2.59593	-inf	-inf	0.0001	0.000755199	down	100738993	-	-	4	-	golgin, RAB6-interacting	ssc04115(p53 signaling pathway)	GO:0005654(nucleoplasm)//GO:0005794(Golgi apparatus)//GO:0005730(nucleolus)
chr17	39521501	39522518	diffreps_peak_180705	11.963	1017	ENSSSCT00000008004	AAR2	4.28946	1.08886e-07	0.000173532	up	100152525	-	Ensembl:ENSSSCG00000007315	AAR2 splicing factor homolog				GO:0000244(spliceosomal tri-snRNP complex assembly)	AAR2	ENSSSCG00000007315	protein_coding	+	chr17:39498709-39522518	0.413123	3.32247	-8.04231	-3.00761	0.0131	0.0594677	down	100152525	-	Ensembl:ENSSSCG00000007315	17	17|17	AAR2 splicing factor homolog	GO:0000244(spliceosomal tri-snRNP complex assembly)
chr15	131582372	131583140	diffreps_peak_159667	11.1924	768	ENSSSCT00000017712	CAB39	3.15889	6.42134e-07	0.00042168	up	100157453	-	Ensembl:ENSSSCG00000016266	calcium binding protein 39	ssc04150(mTOR signaling pathway)//ssc04152(AMPK signaling pathway)				CAB39	ENSSSCG00000016266	protein_coding	+	chr15:131492569-131585105		3.79023	-inf	-inf	5e-05	0.00041296	down	100157453	-	Ensembl:ENSSSCG00000016266	15	15|15	calcium binding protein 39	ssc04150(mTOR signaling pathway)//ssc04152(AMPK signaling pathway)
chr9	115972048	115972557	diffreps_peak_372186	10.1085	509	ENSSSCT00000064568	TEX50	2.85094	7.78936e-06	0.00237929	up									TEX50	ENSSSCG00000035315	protein_coding	+	chr9:115952422-115987704	122.591	27.0852	4.5261	2.17827	0.02455	0.103768	up
chr16	25815255	25816155	diffreps_peak_165285	10.3906	900	ENSSSCT00000024821	CARD6	2.88202	4.06855e-06	0.00146336	up	100627238	-	-	caspase recruitment domain family, member 6	ssc04621(NOD-like receptor signaling pathway)				CARD6	ENSSSCG00000029367	protein_coding	+	chr16:25810434-25816947		4.7106	-inf	-inf	5e-05	0.00041296	down	100627238	-	-	Un	-	caspase recruitment domain family, member 6	ssc04621(NOD-like receptor signaling pathway)
chr9	82226701	82227640	diffreps_peak_366767	11.0663	939	ENSSSCT00000056123	ARL4A	3.84707	8.58347e-07	0.000504359	up	595121	-	-	ADP-ribosylation factor-like 4A		GO:0005730(nucleolus)//GO:0005886(plasma membrane)	GO:0005525(GTP binding)	GO:0050873(brown fat cell differentiation)//GO:0007264(small GTPase mediated signal transduction)	ARL4A	ENSSSCG00000032709	protein_coding	+	chr9:82102673-82363745		8.68023	-inf	-inf	5e-05	0.00041296	down	595121	-	-	9	-	ADP-ribosylation factor-like 4A	GO:0005730(nucleolus)//GO:0005886(plasma membrane)	GO:0005525(GTP binding)	GO:0050873(brown fat cell differentiation)//GO:0007264(small GTPase mediated signal transduction)
chr14	111651041	111651860	diffreps_peak_133505	12.4948	819	ENSSSCT00000011547	HIF1AN	5.72552	3.20028e-08	0.000142255	up									HIF1AN	ENSSSCG00000010555	protein_coding	+	chr14:111636371-111652523		2.69323	-inf	-inf	5e-05	0.00041296	down
chr1	184495849	184496155	diffreps_peak_29842	10.7494	306	ENSSSCT00000005572	LGALS3	10.1	1.78062e-06	0.000814188	up	100038033	-	Ensembl:ENSSSCG00000005055|Vega:OTTSUSG00000000925	lectin, galactoside-binding, soluble, 3		GO:0001772(immunological synapse)//GO:0005743(mitochondrial inner membrane)//GO:0070062(extracellular exosome)//GO:0009897(external side of plasma membrane)//GO:0005578(proteinaceous extracellular matrix)//GO:0005634(nucleus)//GO:0005615(extracellular space)	GO:0044822(poly(A) RNA binding)//GO:0043236(laminin binding)//GO:0030246(carbohydrate binding)//GO:0019863(IgE binding)//GO:0042056(chemoattractant activity)	GO:0071674(mononuclear cell migration)//GO:0048245(eosinophil chemotaxis)//GO:0030198(extracellular matrix organization)//GO:1902041(regulation of extrinsic apoptotic signaling pathway via death domain receptors)//GO:2001237(negative regulation of extrinsic apoptotic signaling pathway)//GO:0042129(regulation of T cell proliferation)//GO:0070232(regulation of T cell apoptotic process)//GO:0050918(…	LGALS3	ENSSSCG00000005055	protein_coding	+	chr1:184478642-184496155		3.50995	-inf	-inf	5e-05	0.00041296	down	100038033	-	Ensembl:ENSSSCG00000005055|Vega:OTTSUSG00000000925	1	-	lectin, galactoside-binding, soluble, 3	GO:0001772(immunological synapse)//GO:0005743(mitochondrial inner membrane)//GO:0070062(extracellular exosome)//GO:0009897(external side of plasma membrane)//GO:0005578(proteinaceous extracellular matrix)//GO:0005634(nucleus)//GO:0005615(extracellular space)	GO:0044822(poly(A) RNA binding)//GO:0043236(laminin binding)//GO:0030246(carbohydrate binding)//GO:0019863(IgE binding)//GO:0042056(chemoattractant activity)	GO:0071674(mononuclear cell migration)//GO:0048245(eosinophil chemotaxis)//GO:0030198(extracellular matrix organization)//GO:1902041(regulation of extrinsic apoptotic signaling pathway via death domain receptors)//GO:2001237(negative regulation of extrinsic apoptotic signaling pathway)//GO:0042129(regulation of T cell proliferation)//GO:0070232(regulation of T cell apoptotic process)//GO:0050918(…
chr2	41105824	41106060	diffreps_peak_200870	10.1013	236	ENSSSCT00000014606	SAAL1	3.80287	7.92025e-06	0.00240889	up	100526207	-	-	serum amyloid A-like 1		GO:0005615(extracellular space)			SAAL1	ENSSSCG00000035393	protein_coding	+	chr2:41028614-41356463	0.584042	6.05656	-10.3701	-3.37436	0.04905	0.189116	down	100526207	-	-	2	-	serum amyloid A-like 1	GO:0005615(extracellular space)
chr6	135217481	135217787	diffreps_peak_304505	10.4157	306	ENSSSCT00000051502	GIPC2	6.08635	3.83929e-06	0.00140307	up	100625104	-	-	GIPC PDZ domain containing family, member 2		GO:0070062(extracellular exosome)			GIPC2	ENSSSCG00000035582	protein_coding	-	chr6:135133304-135217787		5.18758	-inf	-inf	5e-05	0.00041296	down	100625104	-	-	6	-	GIPC PDZ domain containing family, member 2	GO:0070062(extracellular exosome)
chr2	75438341	75439595	diffreps_peak_206632	11.8135	1254	ENSSSCT00000027155	GNA11	3.0176	1.53629e-07	0.000199952	up	733588	-	-	guanine nucleotide binding protein (G protein), alpha 11 (Gq class)	ssc04020(Calcium signaling pathway)//ssc04022(cGMP-PKG signaling pathway)//ssc04270(Vascular smooth muscle contraction)//ssc04540(Gap junction)//ssc04725(Cholinergic synapse)//ssc04730(Long-term depression)//ssc04911(Insulin secretion)//ssc04912(GnRH signaling pathway)//	GO:0005886(plasma membrane)//GO:0070062(extracellular exosome)//GO:0016020(membrane)//GO:0001750(photoreceptor outer segment)//GO:0005765(lysosomal membrane)//GO:0005737(cytoplasm)	GO:0031826(type 2A serotonin receptor binding)//GO:0003924(GTPase activity)//GO:0031683(G-protein beta/gamma-subunit complex binding)//GO:0005525(GTP binding)//GO:0004871(signal transducer activity)//GO:0001664(G-protein coupled receptor binding)//GO:0046872(metal ion binding)	GO:0045634(regulation of melanocyte differentiation)//GO:0008152(metabolic process)//GO:0007507(heart development)//GO:0009649(entrainment of circadian clock)//GO:0007213(G-protein coupled acetylcholine receptor signaling pathway)//GO:0001501(skeletal system development)//GO:0001508(action potential)//GO:0007603(phototransduction, visible light)//GO:0060158(phospholipase C-activating dopamine rec…	GNA11	ENSSSCG00000029279	protein_coding	-	chr2:75437200-75457061		3.3688	-inf	-inf	5e-05	0.00041296	down	733588	-	-	2	2|2q21-q24	guanine nucleotide binding protein (G protein), alpha 11 (Gq class)	ssc04020(Calcium signaling pathway)//ssc04022(cGMP-PKG signaling pathway)//ssc04270(Vascular smooth muscle contraction)//ssc04540(Gap junction)//ssc04725(Cholinergic synapse)//ssc04730(Long-term depression)//ssc04911(Insulin secretion)//ssc04912(GnRH signaling pathway)//	GO:0005886(plasma membrane)//GO:0070062(extracellular exosome)//GO:0016020(membrane)//GO:0001750(photoreceptor outer segment)//GO:0005765(lysosomal membrane)//GO:0005737(cytoplasm)	GO:0031826(type 2A serotonin receptor binding)//GO:0003924(GTPase activity)//GO:0031683(G-protein beta/gamma-subunit complex binding)//GO:0005525(GTP binding)//GO:0004871(signal transducer activity)//GO:0001664(G-protein coupled receptor binding)//GO:0046872(metal ion binding)	GO:0045634(regulation of melanocyte differentiation)//GO:0008152(metabolic process)//GO:0007507(heart development)//GO:0009649(entrainment of circadian clock)//GO:0007213(G-protein coupled acetylcholine receptor signaling pathway)//GO:0001501(skeletal system development)//GO:0001508(action potential)//GO:0007603(phototransduction, visible light)//GO:0060158(phospholipase C-activating dopamine rec…
chr7	37804721	37805142	diffreps_peak_316809	11.7927	421	ENSSSCT00000037803	PRPH2	4.413	1.61183e-07	0.000203184	up									PRPH2	ENSSSCG00000031628	protein_coding	-	chr7:37790177-37805142		3.71984	-inf	-inf	0.0002	0.00140014	down
chr16	27946681	27947141	diffreps_peak_165633	10.1893	460	ENSSSCT00000018376	HMGCS1	5.66483	6.46672e-06	0.00206416	up	100524223	-	Ensembl:ENSSSCG00000016872	3-hydroxy-3-methylglutaryl-CoA synthase 1 (soluble)	ssc00072(Synthesis and degradation of ketone bodies)//ssc00280(Valine, leucine and isoleucine degradation)//ssc00650(Butanoate metabolism)//ssc00900(Terpenoid backbone biosynthesis)//	GO:0005654(nucleoplasm)//GO:0005886(plasma membrane)//GO:0005737(cytoplasm)	GO:0004421(hydroxymethylglutaryl-CoA synthase activity)	GO:0008299(isoprenoid biosynthetic process)	HMGCS1	ENSSSCG00000016872	protein_coding	-	chr16:27936228-27957227		6.01954	-inf	-inf	5e-05	0.00041296	down	100524223	-	Ensembl:ENSSSCG00000016872	16	-	3-hydroxy-3-methylglutaryl-CoA synthase 1 (soluble)	ssc00072(Synthesis and degradation of ketone bodies)//ssc00280(Valine, leucine and isoleucine degradation)//ssc00650(Butanoate metabolism)//ssc00900(Terpenoid backbone biosynthesis)//	GO:0005654(nucleoplasm)//GO:0005886(plasma membrane)//GO:0005737(cytoplasm)	GO:0004421(hydroxymethylglutaryl-CoA synthase activity)	GO:0008299(isoprenoid biosynthetic process)
chr5	19586681	19588260	diffreps_peak_267340	10.0197	1579	ENSSSCT00000000314	ITGA5	4.04768	9.55621e-06	0.00278774	up	100155091	-	Ensembl:ENSSSCG00000000293|Vega:OTTSUSG00000002027	integrin, alpha 5 (fibronectin receptor, alpha polypeptide)	ssc04145(Phagosome)//ssc04151(PI3K-Akt signaling pathway)//ssc04510(Focal adhesion)//ssc04512(ECM-receptor interaction)//ssc04640(Hematopoietic cell lineage)//ssc04810(Regulation of actin cytoskeleton)//ssc05100(Bacterial invasion of epithelial cells)//ssc05133(Pertussis)//ssc05205(Proteoglycans in cancer)//ssc05206(MicroRNAs in cancer)//ssc05410(Hypertrophic cardiomyopathy (HCM))//ssc05412(Arrhy…	GO:0009897(external side of plasma membrane)//GO:0005794(Golgi apparatus)//GO:0045202(synapse)//GO:0005911(cell-cell junction)//GO:0031410(cytoplasmic vesicle)//GO:0005783(endoplasmic reticulum)//GO:0032587(ruffle membrane)//GO:0005925(focal adhesion)//GO:0008305(integrin complex)	GO:0005178(integrin binding)	GO:0007159(leukocyte cell-cell adhesion)//GO:0035987(endodermal cell differentiation)//GO:0035313(wound healing, spreading of epidermal cells)//GO:0007157(heterophilic cell-cell adhesion via plasma membrane cell adhesion molecules)//GO:0033631(cell-cell adhesion mediated by integrin)//GO:0007044(cell-substrate junction assembly)//GO:0034113(heterotypic cell-cell adhesion)//GO:0050731(positive reg…	ITGA5	ENSSSCG00000000293	protein_coding	-	chr5:19583450-19611209	12.7556	1.60376	7.95356	2.9916	0.00805	0.0390176	up	100155091	-	Ensembl:ENSSSCG00000000293|Vega:OTTSUSG00000002027	5	5|5	integrin, alpha 5 (fibronectin receptor, alpha polypeptide)	ssc04145(Phagosome)//ssc04151(PI3K-Akt signaling pathway)//ssc04510(Focal adhesion)//ssc04512(ECM-receptor interaction)//ssc04640(Hematopoietic cell lineage)//ssc04810(Regulation of actin cytoskeleton)//ssc05100(Bacterial invasion of epithelial cells)//ssc05133(Pertussis)//ssc05205(Proteoglycans in cancer)//ssc05206(MicroRNAs in cancer)//ssc05410(Hypertrophic cardiomyopathy (HCM))//ssc05412(Arrhy…	GO:0009897(external side of plasma membrane)//GO:0005794(Golgi apparatus)//GO:0045202(synapse)//GO:0005911(cell-cell junction)//GO:0031410(cytoplasmic vesicle)//GO:0005783(endoplasmic reticulum)//GO:0032587(ruffle membrane)//GO:0005925(focal adhesion)//GO:0008305(integrin complex)	GO:0005178(integrin binding)	GO:0007159(leukocyte cell-cell adhesion)//GO:0035987(endodermal cell differentiation)//GO:0035313(wound healing, spreading of epidermal cells)//GO:0007157(heterophilic cell-cell adhesion via plasma membrane cell adhesion molecules)//GO:0033631(cell-cell adhesion mediated by integrin)//GO:0007044(cell-substrate junction assembly)//GO:0034113(heterotypic cell-cell adhesion)//GO:0050731(positive reg…
chr6	120911106	120911780	diffreps_peak_302237	11.1464	674	ENSSSCT00000004149	KIAA1328	3.87607	7.13858e-07	0.000449416	up									KIAA1328	ENSSSCG00000003747	protein_coding	+	chr6:120794840-121036285		13.0322	-inf	-inf	5e-05	0.00041296	down
chr2	116922123	116922338	diffreps_peak_213439	12.807	215	ENSSSCT00000015525	APC	9.875	1.55973e-08	0.000142255	up	100517932	APC1	Ensembl:ENSSSCG00000014207	adenomatous polyposis coli	ssc04310(Wnt signaling pathway)//ssc04390(Hippo signaling pathway)//ssc04550(Signaling pathways regulating pluripotency of stem cells)//ssc04810(Regulation of actin cytoskeleton)//ssc05166(HTLV-I infection)//ssc05200(Pathways in cancer)//ssc05206(MicroRNAs in cancer)//ssc05210(Colorectal cancer)//ssc05213(Endometrial cancer)//ssc05217(Basal cell carcinoma)	GO:0005923(bicellular tight junction)//GO:0016328(lateral plasma membrane)//GO:0005881(cytoplasmic microtubule)//GO:0030027(lamellipodium)//GO:0030877(beta-catenin destruction complex)//GO:0000776(kinetochore)//GO:0016342(catenin complex)//GO:0005813(centrosome)//GO:0035371(microtubule plus-end)//GO:0005913(cell-cell adherens junction)//GO:0044295(axonal growth cone)//GO:0005634(nucleus)//GO:0032…	GO:0019901(protein kinase binding)//GO:0045295(gamma-catenin binding)//GO:0051010(microtubule plus-end binding)//GO:0019887(protein kinase regulator activity)//GO:0008013(beta-catenin binding)	GO:0044336(canonical Wnt signaling pathway involved in negative regulation of apoptotic process)//GO:0033077(T cell differentiation in thymus)//GO:0051781(positive regulation of cell division)//GO:0007026(negative regulation of microtubule depolymerization)//GO:0007091(metaphase/anaphase transition of mitotic cell cycle)//GO:0045670(regulation of osteoclast differentiation)//GO:0045736(negative r…	APC	ENSSSCG00000014207	protein_coding	-	chr2:116912625-117097925	0.690094	3.27887	-4.75133	-2.24833	0.03555	0.144333	down	100517932	APC1	Ensembl:ENSSSCG00000014207	2	-	adenomatous polyposis coli	ssc04310(Wnt signaling pathway)//ssc04390(Hippo signaling pathway)//ssc04550(Signaling pathways regulating pluripotency of stem cells)//ssc04810(Regulation of actin cytoskeleton)//ssc05166(HTLV-I infection)//ssc05200(Pathways in cancer)//ssc05206(MicroRNAs in cancer)//ssc05210(Colorectal cancer)//ssc05213(Endometrial cancer)//ssc05217(Basal cell carcinoma)	GO:0005923(bicellular tight junction)//GO:0016328(lateral plasma membrane)//GO:0005881(cytoplasmic microtubule)//GO:0030027(lamellipodium)//GO:0030877(beta-catenin destruction complex)//GO:0000776(kinetochore)//GO:0016342(catenin complex)//GO:0005813(centrosome)//GO:0035371(microtubule plus-end)//GO:0005913(cell-cell adherens junction)//GO:0044295(axonal growth cone)//GO:0005634(nucleus)//GO:0032…	GO:0019901(protein kinase binding)//GO:0045295(gamma-catenin binding)//GO:0051010(microtubule plus-end binding)//GO:0019887(protein kinase regulator activity)//GO:0008013(beta-catenin binding)	GO:0044336(canonical Wnt signaling pathway involved in negative regulation of apoptotic process)//GO:0033077(T cell differentiation in thymus)//GO:0051781(positive regulation of cell division)//GO:0007026(negative regulation of microtubule depolymerization)//GO:0007091(metaphase/anaphase transition of mitotic cell cycle)//GO:0045670(regulation of osteoclast differentiation)//GO:0045736(negative r…
chr5	21431658	21432120	diffreps_peak_267596	10.9952	462	ENSSSCT00000000399	RPS26	2.08141	1.01111e-06	0.000558281	up	100037997	-	Ensembl:ENSSSCG00000000374	ribosomal protein S26	ssc03010(Ribosome)	GO:0022627(cytosolic small ribosomal subunit)//GO:0005840(ribosome)	GO:0003735(structural constituent of ribosome)//GO:0003729(mRNA binding)	GO:0006412(translation)	RPS26	ENSSSCG00000000374	protein_coding	+	chr5:21431658-21434295		14.4907	-inf	-inf	5e-05	0.00041296	down	100037997	-	Ensembl:ENSSSCG00000000374	5	5|5	ribosomal protein S26	ssc03010(Ribosome)	GO:0022627(cytosolic small ribosomal subunit)//GO:0005840(ribosome)	GO:0003735(structural constituent of ribosome)//GO:0003729(mRNA binding)	GO:0006412(translation)
chr14	111315021	111316247	diffreps_peak_133442	10.7001	1226	ENSSSCT00000011540	CHUK	3.12235	1.99467e-06	0.000880191	up	100135662	IKK-alpha	Ensembl:ENSSSCG00000010548|Vega:OTTSUSG00000001827	conserved helix-loop-helix ubiquitous kinase	ssc04010(MAPK signaling pathway)//ssc04014(Ras signaling pathway)//ssc04062(Chemokine signaling pathway)//ssc04064(NF-kappa B signaling pathway)//ssc04068(FoxO signaling pathway)//ssc04151(PI3K-Akt signaling pathway)//ssc04210(Apoptosis)//ssc04380(Osteoclast differentiation)//ssc04620(Toll-like receptor signaling pathway)//ssc04621(NOD-like receptor signaling pathway)//ssc04622(RIG-I-like recepto…	GO:0005622(intracellular)//GO:0005737(cytoplasm)//GO:0005654(nucleoplasm)	GO:0005524(ATP binding)//GO:0008384(IkappaB kinase activity)//GO:0046982(protein heterodimerization activity)//GO:0097110(scaffold protein binding)//GO:0042803(protein homodimerization activity)	GO:0002011(morphogenesis of an epithelial sheet)//GO:0007595(lactation)//GO:0043123(positive regulation of I-kappaB kinase/NF-kappaB signaling)//GO:0071356(cellular response to tumor necrosis factor)//GO:0042475(odontogenesis of dentin-containing tooth)//GO:0007252(I-kappaB phosphorylation)//GO:0045944(positive regulation of transcription from RNA polymerase II promoter)//GO:0060749(mammary gland…	CHUK	ENSSSCG00000010548	protein_coding	-	chr14:111312021-111351669		3.24838	-inf	-inf	5e-05	0.00041296	down	100135662	IKK-alpha	Ensembl:ENSSSCG00000010548|Vega:OTTSUSG00000001827	14	14|14	conserved helix-loop-helix ubiquitous kinase	ssc04010(MAPK signaling pathway)//ssc04014(Ras signaling pathway)//ssc04062(Chemokine signaling pathway)//ssc04064(NF-kappa B signaling pathway)//ssc04068(FoxO signaling pathway)//ssc04151(PI3K-Akt signaling pathway)//ssc04210(Apoptosis)//ssc04380(Osteoclast differentiation)//ssc04620(Toll-like receptor signaling pathway)//ssc04621(NOD-like receptor signaling pathway)//ssc04622(RIG-I-like recepto…	GO:0005622(intracellular)//GO:0005737(cytoplasm)//GO:0005654(nucleoplasm)	GO:0005524(ATP binding)//GO:0008384(IkappaB kinase activity)//GO:0046982(protein heterodimerization activity)//GO:0097110(scaffold protein binding)//GO:0042803(protein homodimerization activity)	GO:0002011(morphogenesis of an epithelial sheet)//GO:0007595(lactation)//GO:0043123(positive regulation of I-kappaB kinase/NF-kappaB signaling)//GO:0071356(cellular response to tumor necrosis factor)//GO:0042475(odontogenesis of dentin-containing tooth)//GO:0007252(I-kappaB phosphorylation)//GO:0045944(positive regulation of transcription from RNA polymerase II promoter)//GO:0060749(mammary gland…
chrX	84175841	84176224	diffreps_peak_397774	11.5767	383	ENSSSCT00000013692	TCEAL8	2.48152	2.65012e-07	0.000256406	up	100523765	-	-	transcription elongation factor A (SII)-like 8		GO:0005634(nucleus)	GO:0050699(WW domain binding)	GO:0006357(regulation of transcription from RNA polymerase II promoter)	TCEAL8	ENSSSCG00000012523	protein_coding	-	chrX:84175199-84177427		2.79679	-inf	-inf	5e-05	0.00041296	down	100523765	-	-	X	-	transcription elongation factor A (SII)-like 8	GO:0005634(nucleus)	GO:0050699(WW domain binding)	GO:0006357(regulation of transcription from RNA polymerase II promoter)
chrX	53802681	53802951	diffreps_peak_393373	10.3523	270	ENSSSCT00000064060	AR	9.68817	4.44311e-06	0.00155933	up	397582	NR3C4|SBMA	Ensembl:ENSSSCG00000012371|Vega:OTTSUSG00000004607	androgen receptor	ssc04114(Oocyte meiosis)//ssc05200(Pathways in cancer)//ssc05215(Prostate cancer)	GO:0005886(plasma membrane)//GO:0005634(nucleus)//GO:0005737(cytoplasm)//GO:0000790(nuclear chromatin)	GO:0008013(beta-catenin binding)//GO:0008270(zinc ion binding)//GO:0003700(transcription factor activity, sequence-specific DNA binding)//GO:0004882(androgen receptor activity)//GO:0043565(sequence-specific DNA binding)//GO:0004879(RNA polymerase II transcription factor activity, ligand-activated sequence-specific DNA binding)//GO:0044212(transcription regulatory region DNA binding)//GO:0005496(s…	GO:0045893(positive regulation of transcription, DNA-templated)//GO:0007283(spermatogenesis)//GO:0060740(prostate gland epithelium morphogenesis)//GO:2001237(negative regulation of extrinsic apoptotic signaling pathway)//GO:0060599(lateral sprouting involved in mammary gland duct morphogenesis)//GO:0072520(seminiferous tubule development)//GO:0060748(tertiary branching involved in mammary gland d…	AR	ENSSSCG00000012371	protein_coding	+	chrX:53609175-53802951		3.64275	-inf	-inf	5e-05	0.00041296	down	397582	NR3C4|SBMA	Ensembl:ENSSSCG00000012371|Vega:OTTSUSG00000004607	X	X|Xq11-q13	androgen receptor	ssc04114(Oocyte meiosis)//ssc05200(Pathways in cancer)//ssc05215(Prostate cancer)	GO:0005886(plasma membrane)//GO:0005634(nucleus)//GO:0005737(cytoplasm)//GO:0000790(nuclear chromatin)	GO:0008013(beta-catenin binding)//GO:0008270(zinc ion binding)//GO:0003700(transcription factor activity, sequence-specific DNA binding)//GO:0004882(androgen receptor activity)//GO:0043565(sequence-specific DNA binding)//GO:0004879(RNA polymerase II transcription factor activity, ligand-activated sequence-specific DNA binding)//GO:0044212(transcription regulatory region DNA binding)//GO:0005496(s…	GO:0045893(positive regulation of transcription, DNA-templated)//GO:0007283(spermatogenesis)//GO:0060740(prostate gland epithelium morphogenesis)//GO:2001237(negative regulation of extrinsic apoptotic signaling pathway)//GO:0060599(lateral sprouting involved in mammary gland duct morphogenesis)//GO:0072520(seminiferous tubule development)//GO:0060748(tertiary branching involved in mammary gland d…
chr1	123607337	123607546	diffreps_peak_19921	11.7639	209	ENSSSCT00000005147	MYEF2	3.47754	1.72236e-07	0.000207034	up	100153072	-	Ensembl:ENSSSCG00000004661	myelin expression factor 2			GO:0000166(nucleotide binding)//GO:0003676(nucleic acid binding)		MYEF2	ENSSSCG00000004661	protein_coding	+	chr1:123574702-123656714		8.11774	-inf	-inf	5e-05	0.00041296	down	100153072	-	Ensembl:ENSSSCG00000004661	1	1|1	myelin expression factor 2	GO:0000166(nucleotide binding)//GO:0003676(nucleic acid binding)
chr12	44810011	44810222	diffreps_peak_77447	11.7927	211	ENSSSCT00000022855	PIGS	3.86615	1.61169e-07	0.000203184	up	100625362	-	Ensembl:ENSSSCG00000027524	phosphatidylinositol glycan anchor biosynthesis, class S	ssc00563(Glycosylphosphatidylinositol(GPI)-anchor biosynthesis)//	GO:0042765(GPI-anchor transamidase complex)		GO:0016255(attachment of GPI anchor to protein)	PIGS	ENSSSCG00000026706	protein_coding	-	chr12:44801266-44821055		4.98347	-inf	-inf	5e-05	0.00041296	down	100625362	-	Ensembl:ENSSSCG00000027524	12	-	phosphatidylinositol glycan anchor biosynthesis, class S	ssc00563(Glycosylphosphatidylinositol(GPI)-anchor biosynthesis)//	GO:0042765(GPI-anchor transamidase complex)	GO:0016255(attachment of GPI anchor to protein)
chr12	45506203	45506880	diffreps_peak_77564	10.8995	677	ENSSSCT00000019357	NUFIP2	3.62522	1.2604e-06	0.000645914	up	100519109	-	Ensembl:ENSSSCG00000017785	nuclear fragile X mental retardation protein interacting protein 2		GO:0016020(membrane)//GO:0005634(nucleus)//GO:0042788(polysomal ribosome)	GO:0044822(poly(A) RNA binding)		NUFIP2	ENSSSCG00000017785	protein_coding	-	chr12:45479108-45507024		6.43654	-inf	-inf	0.0002	0.00140014	down	100519109	-	Ensembl:ENSSSCG00000017785	12	-	nuclear fragile X mental retardation protein interacting protein 2	GO:0016020(membrane)//GO:0005634(nucleus)//GO:0042788(polysomal ribosome)	GO:0044822(poly(A) RNA binding)
chr2	89076481	89076809	diffreps_peak_209125	11.6478	328	ENSSSCT00000015425	ZFYVE16	3.48296	2.25031e-07	0.000235692	up	100511806	-	Ensembl:ENSSSCG00000014121	zinc finger, FYVE domain containing 16	ssc04144(Endocytosis)//ssc04350(TGF-beta signaling pathway)		GO:0046872(metal ion binding)		ZFYVE16	ENSSSCG00000014121	protein_coding	+	chr2:89045084-89107255		3.79184	-inf	-inf	0.00765	0.0372433	down	100511806	-	Ensembl:ENSSSCG00000014121	2	-	zinc finger, FYVE domain containing 16	ssc04144(Endocytosis)//ssc04350(TGF-beta signaling pathway)	GO:0046872(metal ion binding)
chr3	94862808	94863580	diffreps_peak_235782	11.5535	772	ENSSSCT00000009246	PRKCE	3.9434	2.79551e-07	0.000263719	up	449005	-	-	protein kinase C, epsilon		GO:0016020(membrane)//GO:0071944(cell periphery)//GO:0048471(perinuclear region of cytoplasm)//GO:0005794(Golgi apparatus)//GO:0005739(mitochondrion)//GO:0005783(endoplasmic reticulum)//GO:0005622(intracellular)//GO:0005634(nucleus)	GO:0003785(actin monomer binding)//GO:0046872(metal ion binding)//GO:0004697(protein kinase C activity)//GO:0005524(ATP binding)//GO:0019899(enzyme binding)//GO:0008047(enzyme activator activity)//GO:0071889(14-3-3 protein binding)//GO:0004674(protein serine/threonine kinase activity)//GO:0035276(ethanol binding)//GO:0030546(receptor activator activity)	GO:0002281(macrophage activation involved in immune response)//GO:0043123(positive regulation of I-kappaB kinase/NF-kappaB signaling)//GO:0032024(positive regulation of insulin secretion)//GO:0031663(lipopolysaccharide-mediated signaling pathway)//GO:0043278(response to morphine)//GO:0035641(locomotory exploration behavior)//GO:0071380(cellular response to prostaglandin E stimulus)//GO:0050996(po…	PRKCE	ENSSSCG00000008444	protein_coding	-	chr3:94351278-94864954		5.23819	-inf	-inf	5e-05	0.00041296	down	100524932	-	Ensembl:ENSSSCG00000008444	3	-	protein kinase C, epsilon	ssc04022(cGMP-PKG signaling pathway)//ssc04071(Sphingolipid signaling pathway)//ssc04270(Vascular smooth muscle contraction)//ssc04530(Tight junction)//ssc04666(Fc gamma R-mediated phagocytosis)//ssc04750(Inflammatory mediator regulation of TRP channels)//	GO:0016020(membrane)//GO:0071944(cell periphery)//GO:0048471(perinuclear region of cytoplasm)//GO:0005794(Golgi apparatus)//GO:0005739(mitochondrion)//GO:0005783(endoplasmic reticulum)//GO:0005622(intracellular)//GO:0005634(nucleus)	GO:0003785(actin monomer binding)//GO:0046872(metal ion binding)//GO:0004697(protein kinase C activity)//GO:0005524(ATP binding)//GO:0019899(enzyme binding)//GO:0008047(enzyme activator activity)//GO:0071889(14-3-3 protein binding)//GO:0004674(protein serine/threonine kinase activity)//GO:0035276(ethanol binding)//GO:0030546(receptor activator activity)	GO:0002281(macrophage activation involved in immune response)//GO:0043123(positive regulation of I-kappaB kinase/NF-kappaB signaling)//GO:0032024(positive regulation of insulin secretion)//GO:0031663(lipopolysaccharide-mediated signaling pathway)//GO:0043278(response to morphine)//GO:0035641(locomotory exploration behavior)//GO:0071380(cellular response to prostaglandin E stimulus)//GO:0050996(po…
chr5	41901201	41902480	diffreps_peak_270944	10.7237	1279	ENSSSCT00000045345	BICD1	4.14866	1.88914e-06	0.000846788	up	100511132	-	Ensembl:ENSSSCG00000000531	bicaudal D homolog 1 (Drosophila)					BICD1	ENSSSCG00000000531	protein_coding	-	chr5:41897409-42143695		3.33341	-inf	-inf	0.01095	0.0509967	down	100511132	-	Ensembl:ENSSSCG00000000531	5	-	bicaudal D homolog 1 (Drosophila)
chr8	72442437	72443180	diffreps_peak_342702	10.9767	743	ENSSSCT00000009841	SHROOM3	3.01693	1.05517e-06	0.000573597	up	100512481	-	-	shroom family member 3	ssc04530(Tight junction)	GO:0005912(adherens junction)//GO:0043296(apical junction complex)//GO:0005856(cytoskeleton)//GO:0016324(apical plasma membrane)	GO:0051015(actin filament binding)	GO:0008360(regulation of cell shape)//GO:0000902(cell morphogenesis)//GO:0030036(actin cytoskeleton organization)//GO:0001843(neural tube closure)//GO:0002066(columnar/cuboidal epithelial cell development)//GO:0007389(pattern specification process)	SHROOM3	ENSSSCG00000008984	protein_coding	+	chr8:72379053-72443865	0.552058	9.94419	-18.0129	-4.17096	0.0003	0.00199287	down	100512481	-	-	8	-	shroom family member 3	ssc04530(Tight junction)	GO:0005912(adherens junction)//GO:0043296(apical junction complex)//GO:0005856(cytoskeleton)//GO:0016324(apical plasma membrane)	GO:0051015(actin filament binding)	GO:0008360(regulation of cell shape)//GO:0000902(cell morphogenesis)//GO:0030036(actin cytoskeleton organization)//GO:0001843(neural tube closure)//GO:0002066(columnar/cuboidal epithelial cell development)//GO:0007389(pattern specification process)
chr6	98715021	98716620	diffreps_peak_298574	11.1397	1599	ENSSSCT00000004080	ANKRD12	2.42732	7.24889e-07	0.000454029	up	100519490	-	Ensembl:ENSSSCG00000003682	ankyrin repeat domain 12		GO:0005654(nucleoplasm)//GO:0005737(cytoplasm)			ANKRD12	ENSSSCG00000003682	protein_coding	-	chr6:98696615-98814747	1.76746	5.62567	-3.18292	-1.67035	0.0473	0.183515	down	100519490	-	Ensembl:ENSSSCG00000003682	6	-	ankyrin repeat domain 12	GO:0005654(nucleoplasm)//GO:0005737(cytoplasm)
chr7	67576363	67578460	diffreps_peak_321936	10.5191	2097	ENSSSCT00000002199	ARHGAP5	4.45858	3.02616e-06	0.00118056	up	100736576	-	-	Rho GTPase activating protein 5				GO:0007165(signal transduction)	ARHGAP5	ENSSSCG00000001966	protein_coding	-	chr7:67493996-67631449		3.81071	-inf	-inf	5e-05	0.00041296	down	100736576	-	-	7	-	Rho GTPase activating protein 5	GO:0007165(signal transduction)
chr17	17743021	17744460	diffreps_peak_177070	10.2483	1439	ENSSSCT00000057334	PLCB1	7.68776	5.64527e-06	0.00186434	up	100152679	-	-	phospholipase C, beta 1 (phosphoinositide-specific)	ssc00562(Inositol phosphate metabolism)//	GO:0070062(extracellular exosome)//GO:0043209(myelin sheath)//GO:0016607(nuclear speck)//GO:0005737(cytoplasm)//GO:0000790(nuclear chromatin)	GO:0005546(phosphatidylinositol-4,5-bisphosphate binding)//GO:0004871(signal transducer activity)//GO:0019899(enzyme binding)//GO:0005516(calmodulin binding)//GO:0005096(GTPase activator activity)//GO:0004435(phosphatidylinositol phospholipase C activity)//GO:0005509(calcium ion binding)//GO:0005521(lamin binding)	GO:0060466(activation of meiosis involved in egg activation)//GO:0021987(cerebral cortex development)//GO:0016042(lipid catabolic process)//GO:0007213(G-protein coupled acetylcholine receptor signaling pathway)//GO:2000344(positive regulation of acrosome reaction)//GO:0035722(interleukin-12-mediated signaling pathway)//GO:0048639(positive regulation of developmental growth)//GO:0032735(positive r…	PLCB1	ENSSSCG00000007056	protein_coding	+	chr17:17289981-17745321		2.71775	-inf	-inf	0.00095	0.00567358	down	100152679	-	-	17	17|17	phospholipase C, beta 1 (phosphoinositide-specific)	ssc00562(Inositol phosphate metabolism)//	GO:0070062(extracellular exosome)//GO:0043209(myelin sheath)//GO:0016607(nuclear speck)//GO:0005737(cytoplasm)//GO:0000790(nuclear chromatin)	GO:0005546(phosphatidylinositol-4,5-bisphosphate binding)//GO:0004871(signal transducer activity)//GO:0019899(enzyme binding)//GO:0005516(calmodulin binding)//GO:0005096(GTPase activator activity)//GO:0004435(phosphatidylinositol phospholipase C activity)//GO:0005509(calcium ion binding)//GO:0005521(lamin binding)	GO:0060466(activation of meiosis involved in egg activation)//GO:0021987(cerebral cortex development)//GO:0016042(lipid catabolic process)//GO:0007213(G-protein coupled acetylcholine receptor signaling pathway)//GO:2000344(positive regulation of acrosome reaction)//GO:0035722(interleukin-12-mediated signaling pathway)//GO:0048639(positive regulation of developmental growth)//GO:0032735(positive r…
chr12	20838994	20839880	diffreps_peak_73198	10.2855	886	ENSSSCT00000052649	ACLY	2.82981	5.1815e-06	0.00175005	up	100125957	ACL	Ensembl:ENSSSCG00000017421	ATP citrate lyase	ssc00020(Citrate cycle (TCA cycle))//	GO:0005654(nucleoplasm)//GO:0005886(plasma membrane)//GO:0005739(mitochondrion)//GO:0070062(extracellular exosome)	GO:0005524(ATP binding)	GO:0008610(lipid biosynthetic process)	ACLY	ENSSSCG00000017421	protein_coding	+	chr12:20796740-20841298		4.43015	-inf	-inf	0.0272	0.113607	down	100125957	ACL	Ensembl:ENSSSCG00000017421	12	-	ATP citrate lyase	ssc00020(Citrate cycle (TCA cycle))//	GO:0005654(nucleoplasm)//GO:0005886(plasma membrane)//GO:0005739(mitochondrion)//GO:0070062(extracellular exosome)	GO:0005524(ATP binding)	GO:0008610(lipid biosynthetic process)
chr9	113973267	113973547	diffreps_peak_371869	10.9948	280	ENSSSCT00000054927	PRRC2C	2.292	1.01195e-06	0.000558595	up	100157197	BAT2L2	Ensembl:ENSSSCG00000015480	proline-rich coiled-coil 2C		GO:0016020(membrane)	GO:0044822(poly(A) RNA binding)//GO:0008022(protein C-terminus binding)	GO:0002244(hematopoietic progenitor cell differentiation)	PRRC2C	ENSSSCG00000015480	protein_coding	+	chr9:113973267-114067553	1.27128	5.25027	-4.12991	-2.04611	0.0256	0.107745	down	100157197	BAT2L2	Ensembl:ENSSSCG00000015480	9	9|9	proline-rich coiled-coil 2C	GO:0016020(membrane)	GO:0044822(poly(A) RNA binding)//GO:0008022(protein C-terminus binding)	GO:0002244(hematopoietic progenitor cell differentiation)
chr18	9309028	9309660	diffreps_peak_186367	12.372	632	ENSSSCT00000017961	DENND2A	4.34686	4.24624e-08	0.000144683	up	100514997	-	Ensembl:ENSSSCG00000016497	DENN/MADD domain containing 2A		GO:0015629(actin cytoskeleton)	GO:0017112(Rab guanyl-nucleotide exchange factor activity)	GO:0042147(retrograde transport, endosome to Golgi)//GO:0043547(positive regulation of GTPase activity)	DENND2A	ENSSSCG00000016497	protein_coding	+	chr18:9186903-9310664		3.52915	-inf	-inf	0.0001	0.000755199	down	100514997	-	Ensembl:ENSSSCG00000016497	18	-	DENN/MADD domain containing 2A	GO:0015629(actin cytoskeleton)	GO:0017112(Rab guanyl-nucleotide exchange factor activity)	GO:0042147(retrograde transport, endosome to Golgi)//GO:0043547(positive regulation of GTPase activity)
chr18	12310901	12311922	diffreps_peak_186919	11.1702	1021	ENSSSCT00000045414	PTN	3.61795	6.75754e-07	0.000434856	up	397609	PTF-BETA	Ensembl:ENSSSCG00000016522|Vega:OTTSUSG00000001760	pleiotrophin		GO:0005783(endoplasmic reticulum)//GO:0005576(extracellular region)	GO:0008201(heparin binding)//GO:0008083(growth factor activity)	GO:0030282(bone mineralization)//GO:0051781(positive regulation of cell division)//GO:0007612(learning)	PTN	ENSSSCG00000016522	protein_coding	+	chr18:12219743-12311922		3.0354	-inf	-inf	5e-05	0.00041296	down	397609	PTF-BETA	Ensembl:ENSSSCG00000016522|Vega:OTTSUSG00000001760	18	-	pleiotrophin	GO:0005783(endoplasmic reticulum)//GO:0005576(extracellular region)	GO:0008201(heparin binding)//GO:0008083(growth factor activity)	GO:0030282(bone mineralization)//GO:0051781(positive regulation of cell division)//GO:0007612(learning)
chr12	45499421	45500300	diffreps_peak_77562	11.5581	879	ENSSSCT00000019357	NUFIP2	2.90378	2.7663e-07	0.000262381	up	100519109	-	Ensembl:ENSSSCG00000017785	nuclear fragile X mental retardation protein interacting protein 2		GO:0016020(membrane)//GO:0005634(nucleus)//GO:0042788(polysomal ribosome)	GO:0044822(poly(A) RNA binding)		NUFIP2	ENSSSCG00000017785	protein_coding	-	chr12:45479108-45507024		6.43654	-inf	-inf	0.0002	0.00140014	down	100519109	-	Ensembl:ENSSSCG00000017785	12	-	nuclear fragile X mental retardation protein interacting protein 2	GO:0016020(membrane)//GO:0005634(nucleus)//GO:0042788(polysomal ribosome)	GO:0044822(poly(A) RNA binding)
chr14	98105771	98106400	diffreps_peak_131222	10.092	629	ENSSSCT00000011415	CSTF2T	2.26157	8.09004e-06	0.00244578	up	100157243	-	-	cleavage stimulation factor, 3' pre-RNA, subunit 2, 64kDa, tau variant	ssc03015(mRNA surveillance pathway)	GO:0005847(mRNA cleavage and polyadenylation specificity factor complex)	GO:0000166(nucleotide binding)//GO:0003729(mRNA binding)	GO:0098789(pre-mRNA cleavage required for polyadenylation)	CSTF2T	ENSSSCG00000010430	protein_coding	+	chr14:97558534-98793356		5.89987	-inf	-inf	5e-05	0.00041296	down	100157243	-	-	14	14|14	cleavage stimulation factor, 3' pre-RNA, subunit 2, 64kDa, tau variant	ssc03015(mRNA surveillance pathway)	GO:0005847(mRNA cleavage and polyadenylation specificity factor complex)	GO:0000166(nucleotide binding)//GO:0003729(mRNA binding)	GO:0098789(pre-mRNA cleavage required for polyadenylation)
chr12	19894119	19894481	diffreps_peak_73006	11.6138	362	ENSSSCT00000053752	RPL27	5.15133	2.43346e-07	0.000245671	up	100037995	-	Ensembl:ENSSSCG00000025507	ribosomal protein L27	ssc03010(Ribosome)	GO:0016020(membrane)//GO:0070062(extracellular exosome)//GO:0005634(nucleus)//GO:0005925(focal adhesion)//GO:0022625(cytosolic large ribosomal subunit)	GO:0044822(poly(A) RNA binding)//GO:0003735(structural constituent of ribosome)	GO:0006412(translation)	RPL27	ENSSSCG00000025507	protein_coding	-	chr12:19891917-19894481		14.5992	-inf	-inf	5e-05	0.00041296	down	100037995	-	Ensembl:ENSSSCG00000025507	12	-	ribosomal protein L27	ssc03010(Ribosome)	GO:0016020(membrane)//GO:0070062(extracellular exosome)//GO:0005634(nucleus)//GO:0005925(focal adhesion)//GO:0022625(cytosolic large ribosomal subunit)	GO:0044822(poly(A) RNA binding)//GO:0003735(structural constituent of ribosome)	GO:0006412(translation)
chr12	22200201	22200952	diffreps_peak_73450	10.2536	751	ENSSSCT00000019028	CASC3	2.78527	5.57752e-06	0.00184681	up									CASC3	ENSSSCG00000017477	protein_coding	-	chr12:22196147-22220914		2.63358	-inf	-inf	0.0087	0.0416975	down
chr14	49208761	49210020	diffreps_peak_122848	12.2246	1259	ENSSSCT00000040754	BCR	6.12197	5.96235e-08	0.000149244	up	100157974	-	Ensembl:ENSSSCG00000010052	breakpoint cluster region	ssc05200(Pathways in cancer)//ssc05220(Chronic myeloid leukemia)	GO:0005886(plasma membrane)//GO:0070062(extracellular exosome)//GO:0016020(membrane)//GO:0043234(protein complex)//GO:0005829(cytosol)//GO:0014069(postsynaptic density)	GO:0005089(Rho guanyl-nucleotide exchange factor activity)//GO:0005096(GTPase activator activity)	GO:0043114(regulation of vascular permeability)//GO:0042472(inner ear morphogenesis)//GO:0050728(negative regulation of inflammatory response)//GO:0007420(brain development)//GO:0051726(regulation of cell cycle)//GO:0043547(positive regulation of GTPase activity)//GO:0043314(negative regulation of neutrophil degranulation)//GO:0060313(negative regulation of blood vessel remodeling)//GO:0032496(re…	BCR	ENSSSCG00000010052	protein_coding	+	chr14:49208761-49322107		3.20229	-inf	-inf	5e-05	0.00041296	down	100157974	-	Ensembl:ENSSSCG00000010052	14	14|14	breakpoint cluster region	ssc05200(Pathways in cancer)//ssc05220(Chronic myeloid leukemia)	GO:0005886(plasma membrane)//GO:0070062(extracellular exosome)//GO:0016020(membrane)//GO:0043234(protein complex)//GO:0005829(cytosol)//GO:0014069(postsynaptic density)	GO:0005089(Rho guanyl-nucleotide exchange factor activity)//GO:0005096(GTPase activator activity)	GO:0043114(regulation of vascular permeability)//GO:0042472(inner ear morphogenesis)//GO:0050728(negative regulation of inflammatory response)//GO:0007420(brain development)//GO:0051726(regulation of cell cycle)//GO:0043547(positive regulation of GTPase activity)//GO:0043314(negative regulation of neutrophil degranulation)//GO:0060313(negative regulation of blood vessel remodeling)//GO:0032496(re…
chr13	31426541	31427948	diffreps_peak_85548	10.0043	1407	ENSSSCT00000049478	PRKAR2A	2.58319	9.90143e-06	0.00286519	up	397493	-	Ensembl:ENSSSCG00000011363	protein kinase, cAMP-dependent, regulatory, type II, alpha	ssc04910(Insulin signaling pathway)	GO:0031588(nucleotide-activated protein kinase complex)//GO:0005886(plasma membrane)//GO:0044853(plasma membrane raft)//GO:0005737(cytoplasm)//GO:0005952(cAMP-dependent protein kinase complex)//GO:0005813(centrosome)//GO:0070062(extracellular exosome)//GO:0042585(germinal vesicle)//GO:0005925(focal adhesion)	GO:0004862(cAMP-dependent protein kinase inhibitor activity)//GO:0034236(protein kinase A catalytic subunit binding)//GO:0031625(ubiquitin protein ligase binding)//GO:0008603(cAMP-dependent protein kinase regulator activity)//GO:0030552(cAMP binding)//GO:0016301(kinase activity)//GO:0005515(protein binding)	GO:0016310(phosphorylation)//GO:1904146(positive regulation of meiotic cell cycle process involved in oocyte maturation)//GO:2000480(negative regulation of cAMP-dependent protein kinase activity)//GO:1903538(regulation of meiotic cell cycle process involved in oocyte maturation)	PRKAR2A	ENSSSCG00000011363	protein_coding	-	chr13:31426039-31517273	7.08774	38.6761	-5.45678	-2.44805	0.00645	0.0320006	down	397493	-	Ensembl:ENSSSCG00000011363	13	-	protein kinase, cAMP-dependent, regulatory, type II, alpha	ssc04910(Insulin signaling pathway)	GO:0031588(nucleotide-activated protein kinase complex)//GO:0005886(plasma membrane)//GO:0044853(plasma membrane raft)//GO:0005737(cytoplasm)//GO:0005952(cAMP-dependent protein kinase complex)//GO:0005813(centrosome)//GO:0070062(extracellular exosome)//GO:0042585(germinal vesicle)//GO:0005925(focal adhesion)	GO:0004862(cAMP-dependent protein kinase inhibitor activity)//GO:0034236(protein kinase A catalytic subunit binding)//GO:0031625(ubiquitin protein ligase binding)//GO:0008603(cAMP-dependent protein kinase regulator activity)//GO:0030552(cAMP binding)//GO:0016301(kinase activity)//GO:0005515(protein binding)	GO:0016310(phosphorylation)//GO:1904146(positive regulation of meiotic cell cycle process involved in oocyte maturation)//GO:2000480(negative regulation of cAMP-dependent protein kinase activity)//GO:1903538(regulation of meiotic cell cycle process involved in oocyte maturation)
chr3	55233681	55234960	diffreps_peak_229197	13.081	1279	ENSSSCT00000050133	TSGA10	10.376	8.2982e-09	0.000142255	up	100523898	-	-	testis specific, 10		GO:0043005(neuron projection)//GO:0031514(motile cilium)		GO:0030031(cell projection assembly)	TSGA10	ENSSSCG00000008186	protein_coding	+	chr3:55180730-55323490		9.06894	-inf	-inf	5e-05	0.00041296	down	100523898	-	-	3	-	testis specific, 10	GO:0043005(neuron projection)//GO:0031514(motile cilium)	GO:0030031(cell projection assembly)
chr15	96029536	96029737	diffreps_peak_153880	10.1102	201	ENSSSCT00000017486	MYO1B	7.23317	7.75818e-06	0.0023714	up	100517198	-	-	myosin IB		GO:0070062(extracellular exosome)//GO:0010008(endosome membrane)//GO:0032588(trans-Golgi network membrane)//GO:0048471(perinuclear region of cytoplasm)//GO:0005884(actin filament)//GO:0005769(early endosome)//GO:0016459(myosin complex)	GO:0005524(ATP binding)//GO:0003774(motor activity)//GO:0051015(actin filament binding)	GO:0007015(actin filament organization)//GO:0008152(metabolic process)//GO:0006892(post-Golgi vesicle-mediated transport)	MYO1B	ENSSSCG00000016061	protein_coding	+	chr15:95874397-96066990		9.36902	-inf	-inf	5e-05	0.00041296	down	100517198	-	-	15	-	myosin IB	GO:0070062(extracellular exosome)//GO:0010008(endosome membrane)//GO:0032588(trans-Golgi network membrane)//GO:0048471(perinuclear region of cytoplasm)//GO:0005884(actin filament)//GO:0005769(early endosome)//GO:0016459(myosin complex)	GO:0005524(ATP binding)//GO:0003774(motor activity)//GO:0051015(actin filament binding)	GO:0007015(actin filament organization)//GO:0008152(metabolic process)//GO:0006892(post-Golgi vesicle-mediated transport)
chr7	32023102	32023440	diffreps_peak_315833	11.531	338	ENSSSCT00000001738	PNPLA1	2.71139	2.94442e-07	0.000269882	up	100154642	-	-	patatin-like phospholipase domain containing 1		GO:0005737(cytoplasm)		GO:0006629(lipid metabolic process)	PNPLA1	ENSSSCG00000001559	protein_coding	+	chr7:31988395-32025245		2.61302	-inf	-inf	5e-05	0.00041296	down	100154642	-	-	7	7|7	patatin-like phospholipase domain containing 1	GO:0005737(cytoplasm)	GO:0006629(lipid metabolic process)
chr2	40673141	40673369	diffreps_peak_200785	11.8463	228	ENSSSCT00000046159	UEVLD	3.00825	1.42447e-07	0.000194256	up	100524069	-	Ensembl:ENSSSCG00000013362	UEV and lactate/malate dehyrogenase domains		GO:0070062(extracellular exosome)	GO:0016616(oxidoreductase activity, acting on the CH-OH group of donors, NAD or NADP as acceptor)	GO:0055114(oxidation-reduction process)//GO:0019752(carboxylic acid metabolic process)//GO:0005975(carbohydrate metabolic process)//GO:0015031(protein transport)//GO:0006464(cellular protein modification process)	UEVLD	ENSSSCG00000013362	protein_coding	+	chr2:40617171-40673369		11.4287	-inf	-inf	0.02785	0.115881	down	100524069	-	Ensembl:ENSSSCG00000013362	2	-	UEV and lactate/malate dehyrogenase domains	GO:0070062(extracellular exosome)	GO:0016616(oxidoreductase activity, acting on the CH-OH group of donors, NAD or NADP as acceptor)	GO:0055114(oxidation-reduction process)//GO:0019752(carboxylic acid metabolic process)//GO:0005975(carbohydrate metabolic process)//GO:0015031(protein transport)//GO:0006464(cellular protein modification process)
chrX	53609175	53610640	diffreps_peak_393339	10.7031	1465	ENSSSCT00000064060	AR	3.32084	1.98104e-06	0.000875718	up	397582	NR3C4|SBMA	Ensembl:ENSSSCG00000012371|Vega:OTTSUSG00000004607	androgen receptor	ssc04114(Oocyte meiosis)//ssc05200(Pathways in cancer)//ssc05215(Prostate cancer)	GO:0005886(plasma membrane)//GO:0005634(nucleus)//GO:0005737(cytoplasm)//GO:0000790(nuclear chromatin)	GO:0008013(beta-catenin binding)//GO:0008270(zinc ion binding)//GO:0003700(transcription factor activity, sequence-specific DNA binding)//GO:0004882(androgen receptor activity)//GO:0043565(sequence-specific DNA binding)//GO:0004879(RNA polymerase II transcription factor activity, ligand-activated sequence-specific DNA binding)//GO:0044212(transcription regulatory region DNA binding)//GO:0005496(s…	GO:0045893(positive regulation of transcription, DNA-templated)//GO:0007283(spermatogenesis)//GO:0060740(prostate gland epithelium morphogenesis)//GO:2001237(negative regulation of extrinsic apoptotic signaling pathway)//GO:0060599(lateral sprouting involved in mammary gland duct morphogenesis)//GO:0072520(seminiferous tubule development)//GO:0060748(tertiary branching involved in mammary gland d…	AR	ENSSSCG00000012371	protein_coding	+	chrX:53609175-53802951		3.64275	-inf	-inf	5e-05	0.00041296	down	397582	NR3C4|SBMA	Ensembl:ENSSSCG00000012371|Vega:OTTSUSG00000004607	X	X|Xq11-q13	androgen receptor	ssc04114(Oocyte meiosis)//ssc05200(Pathways in cancer)//ssc05215(Prostate cancer)	GO:0005886(plasma membrane)//GO:0005634(nucleus)//GO:0005737(cytoplasm)//GO:0000790(nuclear chromatin)	GO:0008013(beta-catenin binding)//GO:0008270(zinc ion binding)//GO:0003700(transcription factor activity, sequence-specific DNA binding)//GO:0004882(androgen receptor activity)//GO:0043565(sequence-specific DNA binding)//GO:0004879(RNA polymerase II transcription factor activity, ligand-activated sequence-specific DNA binding)//GO:0044212(transcription regulatory region DNA binding)//GO:0005496(s…	GO:0045893(positive regulation of transcription, DNA-templated)//GO:0007283(spermatogenesis)//GO:0060740(prostate gland epithelium morphogenesis)//GO:2001237(negative regulation of extrinsic apoptotic signaling pathway)//GO:0060599(lateral sprouting involved in mammary gland duct morphogenesis)//GO:0072520(seminiferous tubule development)//GO:0060748(tertiary branching involved in mammary gland d…
chr2	125955799	125956560	diffreps_peak_214859	10.3776	761	ENSSSCT00000047980	SNCAIP	6.09295	4.19169e-06	0.00149506	up	100049698	-	Ensembl:ENSSSCG00000014235	synuclein, alpha interacting protein	ssc05012(Parkinson's disease)	GO:0005737(cytoplasm)	GO:0031625(ubiquitin protein ligase binding)//GO:0042802(identical protein binding)	GO:0008219(cell death)//GO:0042417(dopamine metabolic process)//GO:0090083(regulation of inclusion body assembly)//GO:0046928(regulation of neurotransmitter secretion)	SNCAIP	ENSSSCG00000014235	protein_coding	+	chr2:125889164-125956865		2.89343	-inf	-inf	5e-05	0.00041296	down	100049698	-	Ensembl:ENSSSCG00000014235	2	-	synuclein, alpha interacting protein	ssc05012(Parkinson's disease)	GO:0005737(cytoplasm)	GO:0031625(ubiquitin protein ligase binding)//GO:0042802(identical protein binding)	GO:0008219(cell death)//GO:0042417(dopamine metabolic process)//GO:0090083(regulation of inclusion body assembly)//GO:0046928(regulation of neurotransmitter secretion)
chr3	86610169	86610433	diffreps_peak_234462	10.7766	264	ENSSSCT00000040176	SPTBN1	3.3262	1.67257e-06	0.000779528	up	100516258	-	-	spectrin, beta, non-erythrocytic 1					SPTBN1	ENSSSCG00000040786	protein_coding	-	chr3:86585015-86784412	2.68924	13.3202	-4.95313	-2.30834	0.04005	0.160103	down	100516258	-	-	3	-	spectrin, beta, non-erythrocytic 1
chr17	30800521	30802189	diffreps_peak_179171	10.1995	1668	ENSSSCT00000044534	ACSS1	5.76707	6.31633e-06	0.00202712	up	100154828	-	Ensembl:ENSSSCG00000007133	acyl-CoA synthetase short-chain family member 1	ssc00010(Glycolysis / Gluconeogenesis)//ssc00620(Pyruvate metabolism)//ssc00640(Propanoate metabolism)//	GO:0005739(mitochondrion)	GO:0003987(acetate-CoA ligase activity)//GO:0005524(ATP binding)//GO:0016208(AMP binding)	GO:0019427(acetyl-CoA biosynthetic process from acetate)	ACSS1	ENSSSCG00000007133	protein_coding	-	chr17:30800434-30839808		2.6966	-inf	-inf	5e-05	0.00041296	down	100154828	-	Ensembl:ENSSSCG00000007133	17	17|17	acyl-CoA synthetase short-chain family member 1	ssc00010(Glycolysis / Gluconeogenesis)//ssc00620(Pyruvate metabolism)//ssc00640(Propanoate metabolism)//	GO:0005739(mitochondrion)	GO:0003987(acetate-CoA ligase activity)//GO:0005524(ATP binding)//GO:0016208(AMP binding)	GO:0019427(acetyl-CoA biosynthetic process from acetate)
chr10	63387589	63388196	diffreps_peak_55524	11.5698	607	ENSSSCT00000012175	GATA3	3.49138	2.69278e-07	0.000258983	up	733631	-	-	GATA binding protein 3		GO:0005730(nucleolus)//GO:0005667(transcription factor complex)//GO:0005634(nucleus)//GO:0000790(nuclear chromatin)	GO:0008270(zinc ion binding)//GO:0000987(core promoter proximal region sequence-specific DNA binding)//GO:0000979(RNA polymerase II core promoter sequence-specific DNA binding)//GO:0003682(chromatin binding)//GO:0000977(RNA polymerase II regulatory region sequence-specific DNA binding)//GO:0001078(transcriptional repressor activity, RNA polymerase II core promoter proximal region sequence-specifi…	GO:0060017(parathyroid gland development)//GO:2000146(negative regulation of cell motility)//GO:0010975(regulation of neuron projection development)//GO:0045064(T-helper 2 cell differentiation)//GO:0060676(ureteric bud formation)//GO:0008584(male gonad development)//GO:0072182(regulation of nephron tubule epithelial cell differentiation)//GO:0030218(erythrocyte differentiation)//GO:0048485(sympat…	GATA3	ENSSSCG00000011125	protein_coding	-	chr10:63367662-63390560		5.98599	-inf	-inf	0.0041	0.0210498	down	733631	-	-	10	10|10	GATA binding protein 3	GO:0005730(nucleolus)//GO:0005667(transcription factor complex)//GO:0005634(nucleus)//GO:0000790(nuclear chromatin)	GO:0008270(zinc ion binding)//GO:0000987(core promoter proximal region sequence-specific DNA binding)//GO:0000979(RNA polymerase II core promoter sequence-specific DNA binding)//GO:0003682(chromatin binding)//GO:0000977(RNA polymerase II regulatory region sequence-specific DNA binding)//GO:0001078(transcriptional repressor activity, RNA polymerase II core promoter proximal region sequence-specifi…	GO:0060017(parathyroid gland development)//GO:2000146(negative regulation of cell motility)//GO:0010975(regulation of neuron projection development)//GO:0045064(T-helper 2 cell differentiation)//GO:0060676(ureteric bud formation)//GO:0008584(male gonad development)//GO:0072182(regulation of nephron tubule epithelial cell differentiation)//GO:0030218(erythrocyte differentiation)//GO:0048485(sympat…
chrX	110704396	110704651	diffreps_peak_401907	12.7657	255	ENSSSCT00000013868	MOSPD1	6.97167	1.71524e-08	0.000142255	up	100359355	-	Ensembl:ENSSSCG00000012686|Vega:OTTSUSG00000004887	motile sperm domain containing 1		GO:0016021(integral component of membrane)//GO:0005634(nucleus)//GO:0048471(perinuclear region of cytoplasm)		GO:0045944(positive regulation of transcription from RNA polymerase II promoter)//GO:0000122(negative regulation of transcription from RNA polymerase II promoter)	MOSPD1	ENSSSCG00000012686	protein_coding	-	chrX:110622131-110785622		3.67536	-inf	-inf	0.0437	0.17198	down	100359355	-	Ensembl:ENSSSCG00000012686|Vega:OTTSUSG00000004887	X	X|X	motile sperm domain containing 1	GO:0016021(integral component of membrane)//GO:0005634(nucleus)//GO:0048471(perinuclear region of cytoplasm)	GO:0045944(positive regulation of transcription from RNA polymerase II promoter)//GO:0000122(negative regulation of transcription from RNA polymerase II promoter)
chr7	97076641	97077034	diffreps_peak_326791	12.3376	393	ENSSSCT00000002614	ELMSAN1	4.95934	4.59658e-08	0.000146387	up									ELMSAN1	ENSSSCG00000002350	protein_coding	-	chr7:97055797-97077034	34.1298	6.58005	5.18685	2.37486	0.021	0.0905052	up
chrX	42980819	42981104	diffreps_peak_391757	12.762	285	ENSSSCT00000030898	PQBP1	6.80501	1.72984e-08	0.000142255	up	100620849	-	Ensembl:ENSSSCG00000025264	polyglutamine binding protein 1	ssc03040(Spliceosome)	GO:0016607(nuclear speck)//GO:0071598(neuronal ribonucleoprotein granule)//GO:0010494(cytoplasmic stress granule)	GO:0043021(ribonucleoprotein complex binding)	GO:0048814(regulation of dendrite morphogenesis)//GO:0031175(neuron projection development)//GO:0000380(alternative mRNA splicing, via spliceosome)//GO:0043484(regulation of RNA splicing)	PQBP1	ENSSSCG00000025264	protein_coding	+	chrX:42970114-42981734		4.14501	-inf	-inf	0.01275	0.0580925	down	100620849	-	Ensembl:ENSSSCG00000025264	X	-	polyglutamine binding protein 1	ssc03040(Spliceosome)	GO:0016607(nuclear speck)//GO:0071598(neuronal ribonucleoprotein granule)//GO:0010494(cytoplasmic stress granule)	GO:0043021(ribonucleoprotein complex binding)	GO:0048814(regulation of dendrite morphogenesis)//GO:0031175(neuron projection development)//GO:0000380(alternative mRNA splicing, via spliceosome)//GO:0043484(regulation of RNA splicing)
chr12	7746461	7747640	diffreps_peak_70818	10.6131	1179	ENSSSCT00000060838	FAM104A	4.07084	2.43738e-06	0.00101281	up	100518034	-	-	family with sequence similarity 104, member A					FAM104A	ENSSSCG00000031686	protein_coding	+	chr12:7727730-8204762	189.649	52.7508	3.59519	1.84607	0.00225	0.012327	up	100518034	-	-	12	-	family with sequence similarity 104, member A
chr4	123665310	123665680	diffreps_peak_262561	10.8609	370	ENSSSCT00000007548	BCAR3	5.43158	1.37739e-06	0.000684329	up	100153143	-	Ensembl:ENSSSCG00000006893	breast cancer anti-estrogen resistance 3		GO:0005622(intracellular)	GO:0005085(guanyl-nucleotide exchange factor activity)	GO:0002089(lens morphogenesis in camera-type eye)//GO:0007264(small GTPase mediated signal transduction)//GO:0033138(positive regulation of peptidyl-serine phosphorylation)//GO:0043547(positive regulation of GTPase activity)	BCAR3	ENSSSCG00000006893	protein_coding	+	chr4:123440570-123666600		3.38767	-inf	-inf	5e-05	0.00041296	down	100155981	-	-	4	4|4	breast cancer anti-estrogen resistance 3	GO:0005622(intracellular)	GO:0005085(guanyl-nucleotide exchange factor activity)	GO:0002089(lens morphogenesis in camera-type eye)//GO:0007264(small GTPase mediated signal transduction)//GO:0033138(positive regulation of peptidyl-serine phosphorylation)//GO:0043547(positive regulation of GTPase activity)
chr3	126867941	126868780	diffreps_peak_241000	11.3483	839	ENSSSCT00000027309	CPSF3	5.6318	4.48398e-07	0.000339322	up	100622181	-	Ensembl:ENSSSCG00000020799	cleavage and polyadenylation specific factor 3, 73kDa	ssc03015(mRNA surveillance pathway)	GO:0005847(mRNA cleavage and polyadenylation specificity factor complex)	GO:0003723(RNA binding)//GO:0008409(5'-3' exonuclease activity)//GO:0004521(endoribonuclease activity)	GO:0090502(RNA phosphodiester bond hydrolysis, endonucleolytic)//GO:0006398(mRNA 3'-end processing by stem-loop binding and cleavage)	CPSF3	ENSSSCG00000020799	protein_coding	-	chr3:126865900-126905776	12.1695	1.9832	6.1363	2.61737	0.0235	0.0999281	up	100622181	-	Ensembl:ENSSSCG00000020799	3	-	cleavage and polyadenylation specific factor 3, 73kDa	ssc03015(mRNA surveillance pathway)	GO:0005847(mRNA cleavage and polyadenylation specificity factor complex)	GO:0003723(RNA binding)//GO:0008409(5'-3' exonuclease activity)//GO:0004521(endoribonuclease activity)	GO:0090502(RNA phosphodiester bond hydrolysis, endonucleolytic)//GO:0006398(mRNA 3'-end processing by stem-loop binding and cleavage)
chr18	37420521	37421140	diffreps_peak_190984	10.2239	619	ENSSSCT00000039575	AOAH	42.5	5.97121e-06	0.00194319	up	100522290	-	Ensembl:ENSSSCG00000016657|Vega:OTTSUSG00000002662	acyloxyacyl hydrolase (neutrophil)		GO:0016021(integral component of membrane)	GO:0016788(hydrolase activity, acting on ester bonds)//GO:0050528(acyloxyacyl hydrolase activity)	GO:0008653(lipopolysaccharide metabolic process)//GO:0008152(metabolic process)//GO:0050728(negative regulation of inflammatory response)	AOAH	ENSSSCG00000016657	protein_coding	+	chr18:37377923-37599931		2.62283	-inf	-inf	5e-05	0.00041296	down	100522290	-	Ensembl:ENSSSCG00000016657|Vega:OTTSUSG00000002662	18	-	acyloxyacyl hydrolase (neutrophil)	GO:0016021(integral component of membrane)	GO:0016788(hydrolase activity, acting on ester bonds)//GO:0050528(acyloxyacyl hydrolase activity)	GO:0008653(lipopolysaccharide metabolic process)//GO:0008152(metabolic process)//GO:0050728(negative regulation of inflammatory response)
chr9	531361	531943	diffreps_peak_353580	10.6073	582	ENSSSCT00000038117	AKIP1	5.62381	2.46996e-06	0.00102145	up	100517841	-	Ensembl:ENSSSCG00000014574	A kinase (PRKA) interacting protein 1		GO:0005654(nucleoplasm)		GO:0034446(substrate adhesion-dependent cell spreading)	AKIP1	ENSSSCG00000033335	protein_coding	-	chr9:526892-537790		2.83522	-inf	-inf	5e-05	0.00041296	down	100517841	-	Ensembl:ENSSSCG00000014574	9	-	A kinase (PRKA) interacting protein 1	GO:0005654(nucleoplasm)	GO:0034446(substrate adhesion-dependent cell spreading)
chr4	130811010	130811210	diffreps_peak_263848	10.6153	200	ENSSSCT00000007615	WDR63	2.98816	2.42488e-06	0.00100887	up	100157444	-	Ensembl:ENSSSCG00000006950	WD repeat domain 63					WDR63	ENSSSCG00000006950	protein_coding	-	chr4:130761435-130826718		2.86062	-inf	-inf	5e-05	0.00041296	down	100157444	-	Ensembl:ENSSSCG00000006950	4	4|4	WD repeat domain 63
chr12	8643581	8645104	diffreps_peak_70978	11.0589	1523	ENSSSCT00000018780	SOX9	11.0287	8.73106e-07	0.000510426	up	396840	SOX-9	-	SRY (sex determining region Y)-box 9	ssc04024(cAMP signaling pathway)	GO:0044798(nuclear transcription factor complex)//GO:0043234(protein complex)//GO:0005634(nucleus)	GO:0034236(protein kinase A catalytic subunit binding)//GO:0097157(pre-mRNA intronic binding)//GO:0008013(beta-catenin binding)//GO:0004672(protein kinase activity)//GO:0003682(chromatin binding)//GO:0035326(enhancer binding)//GO:0003700(transcription factor activity, sequence-specific DNA binding)//GO:0046982(protein heterodimerization activity)//GO:0003705(transcription factor activity, RNA pol…	GO:0002683(negative regulation of immune system process)//GO:0048709(oligodendrocyte differentiation)//GO:0072197(ureter morphogenesis)//GO:0032332(positive regulation of chondrocyte differentiation)//GO:0090103(cochlea morphogenesis)//GO:0030155(regulation of cell adhesion)//GO:2000138(positive regulation of cell proliferation involved in heart morphogenesis)//GO:0008584(male gonad development)/…	SOX9	ENSSSCG00000017251	protein_coding	-	chr12:8641628-8647764		3.23416	-inf	-inf	5e-05	0.00041296	down	396840	SOX-9	-	12	12|12p13-p11	SRY (sex determining region Y)-box 9	ssc04024(cAMP signaling pathway)	GO:0044798(nuclear transcription factor complex)//GO:0043234(protein complex)//GO:0005634(nucleus)	GO:0034236(protein kinase A catalytic subunit binding)//GO:0097157(pre-mRNA intronic binding)//GO:0008013(beta-catenin binding)//GO:0004672(protein kinase activity)//GO:0003682(chromatin binding)//GO:0035326(enhancer binding)//GO:0003700(transcription factor activity, sequence-specific DNA binding)//GO:0046982(protein heterodimerization activity)//GO:0003705(transcription factor activity, RNA pol…	GO:0002683(negative regulation of immune system process)//GO:0048709(oligodendrocyte differentiation)//GO:0072197(ureter morphogenesis)//GO:0032332(positive regulation of chondrocyte differentiation)//GO:0090103(cochlea morphogenesis)//GO:0030155(regulation of cell adhesion)//GO:2000138(positive regulation of cell proliferation involved in heart morphogenesis)//GO:0008584(male gonad development)/…
chr13	134121921	134122548	diffreps_peak_102520	10.9487	627	ENSSSCT00000012961	TNK2	3.7547	1.12527e-06	0.00059858	up	100513310	ACK1	Ensembl:ENSSSCG00000011849	tyrosine kinase, non-receptor, 2		GO:0030136(clathrin-coated vesicle)//GO:0043025(neuronal cell body)//GO:0070436(Grb2-EGFR complex)//GO:0030425(dendrite)//GO:0030424(axon)//GO:0030426(growth cone)//GO:0005634(nucleus)//GO:0031234(extrinsic component of cytoplasmic side of plasma membrane)//GO:0005905(coated pit)	GO:0004713(protein tyrosine kinase activity)//GO:0005102(receptor binding)//GO:0004712(protein serine/threonine/tyrosine kinase activity)//GO:0042802(identical protein binding)//GO:0004715(non-membrane spanning protein tyrosine kinase activity)//GO:0005524(ATP binding)//GO:0005154(epidermal growth factor receptor binding)	GO:0007169(transmembrane receptor protein tyrosine kinase signaling pathway)//GO:0045087(innate immune response)//GO:0018108(peptidyl-tyrosine phosphorylation)//GO:0038083(peptidyl-tyrosine autophosphorylation)//GO:2000369(regulation of clathrin-mediated endocytosis)//GO:0030154(cell differentiation)//GO:0042127(regulation of cell proliferation)//GO:0016477(cell migration)//GO:0050731(positive re…	TNK2	ENSSSCG00000011849	protein_coding	+	chr13:134082454-134124826	0.0427983	4.16017	-97.2044	-6.60295	0.0372	0.150353	down	100513310	ACK1	Ensembl:ENSSSCG00000011849	13	-	tyrosine kinase, non-receptor, 2	GO:0030136(clathrin-coated vesicle)//GO:0043025(neuronal cell body)//GO:0070436(Grb2-EGFR complex)//GO:0030425(dendrite)//GO:0030424(axon)//GO:0030426(growth cone)//GO:0005634(nucleus)//GO:0031234(extrinsic component of cytoplasmic side of plasma membrane)//GO:0005905(coated pit)	GO:0004713(protein tyrosine kinase activity)//GO:0005102(receptor binding)//GO:0004712(protein serine/threonine/tyrosine kinase activity)//GO:0042802(identical protein binding)//GO:0004715(non-membrane spanning protein tyrosine kinase activity)//GO:0005524(ATP binding)//GO:0005154(epidermal growth factor receptor binding)	GO:0007169(transmembrane receptor protein tyrosine kinase signaling pathway)//GO:0045087(innate immune response)//GO:0018108(peptidyl-tyrosine phosphorylation)//GO:0038083(peptidyl-tyrosine autophosphorylation)//GO:2000369(regulation of clathrin-mediated endocytosis)//GO:0030154(cell differentiation)//GO:0042127(regulation of cell proliferation)//GO:0016477(cell migration)//GO:0050731(positive re…
chr7	13546941	13547155	diffreps_peak_312835	11.7408	214	ENSSSCT00000001166	KIF13A	10.0747	1.81653e-07	0.000212663	up	100625286	-	Ensembl:ENSSSCG00000020858	kinesin family member 13A		GO:0005871(kinesin complex)//GO:0005874(microtubule)	GO:0005524(ATP binding)//GO:0008017(microtubule binding)//GO:0016887(ATPase activity)//GO:0003777(microtubule motor activity)	GO:0030705(cytoskeleton-dependent intracellular transport)//GO:0008152(metabolic process)//GO:0007018(microtubule-based movement)//GO:0006886(intracellular protein transport)	KIF13A	ENSSSCG00000020858	protein_coding	-	chr7:13498221-13717603		2.78718	-inf	-inf	5e-05	0.00041296	down	100625286	-	Ensembl:ENSSSCG00000020858	7	-	kinesin family member 13A	GO:0005871(kinesin complex)//GO:0005874(microtubule)	GO:0005524(ATP binding)//GO:0008017(microtubule binding)//GO:0016887(ATPase activity)//GO:0003777(microtubule motor activity)	GO:0030705(cytoskeleton-dependent intracellular transport)//GO:0008152(metabolic process)//GO:0007018(microtubule-based movement)//GO:0006886(intracellular protein transport)
chr6	106698881	106699179	diffreps_peak_299900	10.5779	298	ENSSSCT00000042993	ESCO1	4.88988	2.64289e-06	0.00107128	up	100524501	-	Ensembl:ENSSSCG00000003700	establishment of sister chromatid cohesion N-acetyltransferase 1		GO:0000785(chromatin)		GO:0006275(regulation of DNA replication)//GO:0034421(post-translational protein acetylation)//GO:0007062(sister chromatid cohesion)	ESCO1	ENSSSCG00000003700	protein_coding	-	chr6:106695846-106789243		2.88149	-inf	-inf	5e-05	0.00041296	down	100524501	-	Ensembl:ENSSSCG00000003700	6	-	establishment of sister chromatid cohesion N-acetyltransferase 1	GO:0000785(chromatin)	GO:0006275(regulation of DNA replication)//GO:0034421(post-translational protein acetylation)//GO:0007062(sister chromatid cohesion)
chr12	23873975	23874195	diffreps_peak_73780	13.1976	220	ENSSSCT00000019067	NPEPPS	26.8108	6.34443e-09	0.000142255	up	414413	-	Ensembl:ENSSSCG00000017513	aminopeptidase puromycin sensitive		GO:0005886(plasma membrane)//GO:0070062(extracellular exosome)//GO:0005737(cytoplasm)	GO:0070006(metalloaminopeptidase activity)//GO:0008270(zinc ion binding)//GO:0042277(peptide binding)	GO:0006508(proteolysis)//GO:0043171(peptide catabolic process)//GO:0071456(cellular response to hypoxia)//GO:1903955(positive regulation of protein targeting to mitochondrion)	NPEPPS	ENSSSCG00000017513	protein_coding	+	chr12:23804871-23892031	1.48776	7.17217	-4.82079	-2.26927	0.04405	0.173081	down	414413	-	Ensembl:ENSSSCG00000017513	12	-	aminopeptidase puromycin sensitive	GO:0005886(plasma membrane)//GO:0070062(extracellular exosome)//GO:0005737(cytoplasm)	GO:0070006(metalloaminopeptidase activity)//GO:0008270(zinc ion binding)//GO:0042277(peptide binding)	GO:0006508(proteolysis)//GO:0043171(peptide catabolic process)//GO:0071456(cellular response to hypoxia)//GO:1903955(positive regulation of protein targeting to mitochondrion)
chrUn_NW_018084804v1	142847	143078	diffreps_peak_376273	10.2802	231	ENSSSCT00000001317	TRIM27	2.72775	5.2457e-06	0.00176509	up	100523617	-	Ensembl:ENSSSCG00000001219|Vega:OTTSUSG00000002144	tripartite motif containing 27		GO:0031965(nuclear membrane)//GO:0005654(nucleoplasm)//GO:0030904(retromer complex)//GO:0005622(intracellular)//GO:0005768(endosome)	GO:0004842(ubiquitin-protein transferase activity)//GO:0008270(zinc ion binding)	GO:0042147(retrograde transport, endosome to Golgi)//GO:1900041(negative regulation of interleukin-2 secretion)//GO:0070534(protein K63-linked ubiquitination)//GO:0045087(innate immune response)//GO:0070206(protein trimerization)//GO:0051127(positive regulation of actin nucleation)//GO:0090281(negative regulation of calcium ion import)//GO:0072643(interferon-gamma secretion)//GO:0002820(negative …	TRIM27	ENSSSCG00000001219	protein_coding	+	chrUn_NW_018084804v1:139242-157845		6.47152	-inf	-inf	0.0001	0.000755199	down	100523617	-	Ensembl:ENSSSCG00000001219|Vega:OTTSUSG00000002144	7	-	tripartite motif containing 27	GO:0031965(nuclear membrane)//GO:0005654(nucleoplasm)//GO:0030904(retromer complex)//GO:0005622(intracellular)//GO:0005768(endosome)	GO:0004842(ubiquitin-protein transferase activity)//GO:0008270(zinc ion binding)	GO:0042147(retrograde transport, endosome to Golgi)//GO:1900041(negative regulation of interleukin-2 secretion)//GO:0070534(protein K63-linked ubiquitination)//GO:0045087(innate immune response)//GO:0070206(protein trimerization)//GO:0051127(positive regulation of actin nucleation)//GO:0090281(negative regulation of calcium ion import)//GO:0072643(interferon-gamma secretion)//GO:0002820(negative …
chr16	47870289	47870677	diffreps_peak_168852	12.1175	388	ENSSSCT00000018477	BDP1	9.55482	7.62926e-08	0.000157047	up	100517687	-	Ensembl:ENSSSCG00000016968	B double prime 1, subunit of RNA polymerase III transcription initiation factor IIIB		GO:0000126(transcription factor TFIIIB complex)//GO:0005737(cytoplasm)	GO:0003677(DNA binding)//GO:0001026(TFIIIB-type transcription factor activity)	GO:0006359(regulation of transcription from RNA polymerase III promoter)	BDP1	ENSSSCG00000016968	protein_coding	+	chr16:47801292-47907221	0.258536	5.19924	-20.1104	-4.32987	0.0121	0.0555925	down	100517687	-	Ensembl:ENSSSCG00000016968	16	-	B double prime 1, subunit of RNA polymerase III transcription initiation factor IIIB	GO:0000126(transcription factor TFIIIB complex)//GO:0005737(cytoplasm)	GO:0003677(DNA binding)//GO:0001026(TFIIIB-type transcription factor activity)	GO:0006359(regulation of transcription from RNA polymerase III promoter)
chr2	65925093	65925940	diffreps_peak_204984	12.1554	847	ENSSSCT00000015025	NACC1	5.89198	6.99133e-08	0.00015462	up	100524850	-	Ensembl:ENSSSCG00000013751	nucleus accumbens associated 1, BEN and BTB (POZ) domain containing		GO:0030054(cell junction)//GO:0016604(nuclear body)		GO:0051260(protein homooligomerization)//GO:0008284(positive regulation of cell proliferation)//GO:0045892(negative regulation of transcription, DNA-templated)	NACC1	ENSSSCG00000013751	protein_coding	-	chr2:65920112-65949296		5.1337	-inf	-inf	0.00185	0.010307	down	100524850	-	Ensembl:ENSSSCG00000013751	2	-	nucleus accumbens associated 1, BEN and BTB (POZ) domain containing	GO:0030054(cell junction)//GO:0016604(nuclear body)	GO:0051260(protein homooligomerization)//GO:0008284(positive regulation of cell proliferation)//GO:0045892(negative regulation of transcription, DNA-templated)
chr4	18521167	18521920	diffreps_peak_245196	11.1339	753	ENSSSCT00000006577	SNTB1	2.90029	7.3471e-07	0.000458151	up	100154009	-	Ensembl:ENSSSCG00000005994	syntrophin, beta 1 (dystrophin-associated protein A1, 59kDa, basic component 1)		GO:0045202(synapse)//GO:0043234(protein complex)//GO:0005925(focal adhesion)	GO:0005198(structural molecule activity)		SNTB1	ENSSSCG00000005994	protein_coding	+	chr4:18288755-18524583		6.21499	-inf	-inf	0.0001	0.000755199	down	100154009	-	Ensembl:ENSSSCG00000005994	4	4|4	syntrophin, beta 1 (dystrophin-associated protein A1, 59kDa, basic component 1)	GO:0045202(synapse)//GO:0043234(protein complex)//GO:0005925(focal adhesion)	GO:0005198(structural molecule activity)
chr14	39435908	39436141	diffreps_peak_120990	11.0685	233	ENSSSCT00000010835	HECTD4	3.22504	8.53998e-07	0.000502498	up	100151787	-	-	HECT domain containing E3 ubiquitin protein ligase 4					HECTD4	ENSSSCG00000009885	protein_coding	+	chr14:39326629-39535692	64.8039	28.6409	2.26264	1.17801	0.0104	0.0486647	up	100151787	-	-	14	14|14	HECT domain containing E3 ubiquitin protein ligase 4
chr9	109249181	109249960	diffreps_peak_371147	10.1034	779	ENSSSCT00000052150	ZNF786	176.7	7.88122e-06	0.00240005	up	100624957	-	-	zinc finger protein 786		GO:0005634(nucleus)	GO:0003676(nucleic acid binding)//GO:0046872(metal ion binding)	GO:0006355(regulation of transcription, DNA-templated)	ZNF786	ENSSSCG00000015450	protein_coding	+	chr9:109221771-109250628		2.95739	-inf	-inf	5e-05	0.00041296	down	100624957	-	-	9	-	zinc finger protein 786	GO:0005634(nucleus)	GO:0003676(nucleic acid binding)//GO:0046872(metal ion binding)	GO:0006355(regulation of transcription, DNA-templated)
chr8	101219894	101220150	diffreps_peak_347302	12.0669	256	ENSSSCT00000009950	SPATA5	3.95635	8.57193e-08	0.000160397	up	100415805	-	Ensembl:ENSSSCG00000009084	spermatogenesis associated 5	ssc03008(Ribosome biogenesis in eukaryotes)	GO:0005737(cytoplasm)	GO:0005524(ATP binding)		SPATA5	ENSSSCG00000009084	protein_coding	-	chr8:101138022-101241099	2.70373	11.8866	-4.39636	-2.13631	0.04595	0.179263	down	100415805	-	Ensembl:ENSSSCG00000009084	8	-	spermatogenesis associated 5	ssc03008(Ribosome biogenesis in eukaryotes)	GO:0005737(cytoplasm)	GO:0005524(ATP binding)
chr12	8642961	8643460	diffreps_peak_70977	10.4628	499	ENSSSCT00000018780	SOX9	17.7959	3.4449e-06	0.00129533	up	396840	SOX-9	-	SRY (sex determining region Y)-box 9	ssc04024(cAMP signaling pathway)	GO:0044798(nuclear transcription factor complex)//GO:0043234(protein complex)//GO:0005634(nucleus)	GO:0034236(protein kinase A catalytic subunit binding)//GO:0097157(pre-mRNA intronic binding)//GO:0008013(beta-catenin binding)//GO:0004672(protein kinase activity)//GO:0003682(chromatin binding)//GO:0035326(enhancer binding)//GO:0003700(transcription factor activity, sequence-specific DNA binding)//GO:0046982(protein heterodimerization activity)//GO:0003705(transcription factor activity, RNA pol…	GO:0002683(negative regulation of immune system process)//GO:0048709(oligodendrocyte differentiation)//GO:0072197(ureter morphogenesis)//GO:0032332(positive regulation of chondrocyte differentiation)//GO:0090103(cochlea morphogenesis)//GO:0030155(regulation of cell adhesion)//GO:2000138(positive regulation of cell proliferation involved in heart morphogenesis)//GO:0008584(male gonad development)/…	SOX9	ENSSSCG00000017251	protein_coding	-	chr12:8641628-8647764		3.23416	-inf	-inf	5e-05	0.00041296	down	396840	SOX-9	-	12	12|12p13-p11	SRY (sex determining region Y)-box 9	ssc04024(cAMP signaling pathway)	GO:0044798(nuclear transcription factor complex)//GO:0043234(protein complex)//GO:0005634(nucleus)	GO:0034236(protein kinase A catalytic subunit binding)//GO:0097157(pre-mRNA intronic binding)//GO:0008013(beta-catenin binding)//GO:0004672(protein kinase activity)//GO:0003682(chromatin binding)//GO:0035326(enhancer binding)//GO:0003700(transcription factor activity, sequence-specific DNA binding)//GO:0046982(protein heterodimerization activity)//GO:0003705(transcription factor activity, RNA pol…	GO:0002683(negative regulation of immune system process)//GO:0048709(oligodendrocyte differentiation)//GO:0072197(ureter morphogenesis)//GO:0032332(positive regulation of chondrocyte differentiation)//GO:0090103(cochlea morphogenesis)//GO:0030155(regulation of cell adhesion)//GO:2000138(positive regulation of cell proliferation involved in heart morphogenesis)//GO:0008584(male gonad development)/…
chr15	59848501	59849042	diffreps_peak_148093	11.9734	541	ENSSSCT00000057384	IWS1	3.48236	1.06311e-07	0.000172424	up									IWS1	ENSSSCG00000035410	protein_coding	+	chr15:59822778-59875906		3.9281	-inf	-inf	0.0073	0.0357154	down
chr5	9485486	9486078	diffreps_peak_265570	11.4898	592	ENSSSCT00000059784	DDX17	2.65971	3.23712e-07	0.000283817	up	100514347	-	Ensembl:ENSSSCG00000000104	DEAD (Asp-Glu-Ala-Asp) box helicase 17		GO:0005654(nucleoplasm)	GO:0005524(ATP binding)//GO:0003676(nucleic acid binding)//GO:0004004(ATP-dependent RNA helicase activity)	GO:0010501(RNA secondary structure unwinding)//GO:0072358(cardiovascular system development)//GO:0009791(post-embryonic development)//GO:0045893(positive regulation of transcription, DNA-templated)	DDX17	ENSSSCG00000000104	protein_coding	+	chr5:9485486-9515734	40.1668	7.06618	5.68437	2.507	0.04755	0.184196	up	100514347	-	Ensembl:ENSSSCG00000000104	5	-	DEAD (Asp-Glu-Ala-Asp) box helicase 17	GO:0005654(nucleoplasm)	GO:0005524(ATP binding)//GO:0003676(nucleic acid binding)//GO:0004004(ATP-dependent RNA helicase activity)	GO:0010501(RNA secondary structure unwinding)//GO:0072358(cardiovascular system development)//GO:0009791(post-embryonic development)//GO:0045893(positive regulation of transcription, DNA-templated)
chr4	35345534	35345931	diffreps_peak_247917	10.9454	397	ENSSSCT00000033597	NCALD	2.3081	1.13402e-06	0.000601733	up	100156785	-	Ensembl:ENSSSCG00000006059|Vega:OTTSUSG00000001923	neurocalcin delta	ssc04740(Olfactory transduction)	GO:0005622(intracellular)//GO:0070062(extracellular exosome)	GO:0015631(tubulin binding)//GO:0003779(actin binding)//GO:0030276(clathrin binding)//GO:0005509(calcium ion binding)	GO:0003073(regulation of systemic arterial blood pressure)//GO:0019722(calcium-mediated signaling)	NCALD	ENSSSCG00000006059	protein_coding	+	chr4:34924370-35369392		7.7704	-inf	-inf	5e-05	0.00041296	down	100156785	-	Ensembl:ENSSSCG00000006059|Vega:OTTSUSG00000001923	4	4|4	neurocalcin delta	ssc04740(Olfactory transduction)	GO:0005622(intracellular)//GO:0070062(extracellular exosome)	GO:0015631(tubulin binding)//GO:0003779(actin binding)//GO:0030276(clathrin binding)//GO:0005509(calcium ion binding)	GO:0003073(regulation of systemic arterial blood pressure)//GO:0019722(calcium-mediated signaling)
chr11	463384	463642	diffreps_peak_56640	11.6878	258	ENSSSCT00000010491	MPHOSPH8	21.2803	2.05206e-07	0.000225236	up	100519866	-	Ensembl:ENSSSCG00000009570	M-phase phosphoprotein 8		GO:0005886(plasma membrane)//GO:0070062(extracellular exosome)//GO:0005720(nuclear heterochromatin)//GO:0005730(nucleolus)//GO:0005654(nucleoplasm)//GO:0000788(nuclear nucleosome)//GO:0005737(cytoplasm)	GO:0035064(methylated histone binding)	GO:0045892(negative regulation of transcription, DNA-templated)//GO:0044030(regulation of DNA methylation)	MPHOSPH8	ENSSSCG00000009570	protein_coding	+	chr11:447018-480121		8.50791	-inf	-inf	0.00135	0.00776211	down	100519866	-	Ensembl:ENSSSCG00000009570	11	-	M-phase phosphoprotein 8	GO:0005886(plasma membrane)//GO:0070062(extracellular exosome)//GO:0005720(nuclear heterochromatin)//GO:0005730(nucleolus)//GO:0005654(nucleoplasm)//GO:0000788(nuclear nucleosome)//GO:0005737(cytoplasm)	GO:0035064(methylated histone binding)	GO:0045892(negative regulation of transcription, DNA-templated)//GO:0044030(regulation of DNA methylation)
chr5	39314594	39315440	diffreps_peak_270550	10.5922	846	ENSSSCT00000000563	PHLDA1	3.03813	2.55727e-06	0.00104585	up	100523904	-	-	pleckstrin homology-like domain, family A, member 1		GO:0005654(nucleoplasm)//GO:0005886(plasma membrane)		GO:0045210(FasL biosynthetic process)	PHLDA1	ENSSSCG00000000521	protein_coding	-	chr5:39314594-39315761		4.03357	-inf	-inf	5e-05	0.00041296	down	100523904	-	-	5	-	pleckstrin homology-like domain, family A, member 1	GO:0005654(nucleoplasm)//GO:0005886(plasma membrane)	GO:0045210(FasL biosynthetic process)
chrX	110702578	110702796	diffreps_peak_401906	10.3394	218	ENSSSCT00000013868	MOSPD1	5.62702	4.57739e-06	0.00159405	up	100359355	-	Ensembl:ENSSSCG00000012686|Vega:OTTSUSG00000004887	motile sperm domain containing 1		GO:0016021(integral component of membrane)//GO:0005634(nucleus)//GO:0048471(perinuclear region of cytoplasm)		GO:0045944(positive regulation of transcription from RNA polymerase II promoter)//GO:0000122(negative regulation of transcription from RNA polymerase II promoter)	MOSPD1	ENSSSCG00000012686	protein_coding	-	chrX:110622131-110785622		3.67536	-inf	-inf	0.0437	0.17198	down	100359355	-	Ensembl:ENSSSCG00000012686|Vega:OTTSUSG00000004887	X	X|X	motile sperm domain containing 1	GO:0016021(integral component of membrane)//GO:0005634(nucleus)//GO:0048471(perinuclear region of cytoplasm)	GO:0045944(positive regulation of transcription from RNA polymerase II promoter)//GO:0000122(negative regulation of transcription from RNA polymerase II promoter)
chr4	79620921	79622235	diffreps_peak_255214	10.3462	1314	ENSSSCT00000026021	UBE2V2	3.22895	4.50656e-06	0.00157471	up	100627960	-	-	ubiquitin-conjugating enzyme E2 variant 2		GO:0070062(extracellular exosome)//GO:0005634(nucleus)//GO:0005737(cytoplasm)//GO:0031372(UBC13-MMS2 complex)	GO:0061631(ubiquitin conjugating enzyme activity)//GO:0031625(ubiquitin protein ligase binding)//GO:0061630(ubiquitin protein ligase activity)	GO:0070534(protein K63-linked ubiquitination)//GO:0006301(postreplication repair)//GO:0000729(DNA double-strand break processing)//GO:0042275(error-free postreplication DNA repair)	UBE2V2	ENSSSCG00000022190	protein_coding	-	chr4:79620917-79657130		2.69497	-inf	-inf	5e-05	0.00041296	down	100627960	-	-	Un	-	ubiquitin-conjugating enzyme E2 variant 2	GO:0070062(extracellular exosome)//GO:0005634(nucleus)//GO:0005737(cytoplasm)//GO:0031372(UBC13-MMS2 complex)	GO:0061631(ubiquitin conjugating enzyme activity)//GO:0031625(ubiquitin protein ligase binding)//GO:0061630(ubiquitin protein ligase activity)	GO:0070534(protein K63-linked ubiquitination)//GO:0006301(postreplication repair)//GO:0000729(DNA double-strand break processing)//GO:0042275(error-free postreplication DNA repair)
chr18	8167732	8168540	diffreps_peak_186173	10.5898	808	ENSSSCT00000041963	SSBP1	3.06694	2.57151e-06	0.00105004	up	100512994	-	Ensembl:ENSSSCG00000016488	single-stranded DNA binding protein 1, mitochondrial	ssc03030(DNA replication)//ssc03430(Mismatch repair)//ssc03440(Homologous recombination)	GO:0042645(mitochondrial nucleoid)//GO:0005634(nucleus)//GO:0070062(extracellular exosome)	GO:0044822(poly(A) RNA binding)//GO:0003697(single-stranded DNA binding)//GO:0003682(chromatin binding)	GO:0070584(mitochondrion morphogenesis)//GO:0051096(positive regulation of helicase activity)//GO:0006260(DNA replication)	SSBP1	ENSSSCG00000016488	protein_coding	-	chr18:8151027-8168608	0.155263	3.93944	-25.3728	-4.66521	0.00515	0.0260346	down	100512994	-	Ensembl:ENSSSCG00000016488	18	-	single-stranded DNA binding protein 1, mitochondrial	ssc03030(DNA replication)//ssc03430(Mismatch repair)//ssc03440(Homologous recombination)	GO:0042645(mitochondrial nucleoid)//GO:0005634(nucleus)//GO:0070062(extracellular exosome)	GO:0044822(poly(A) RNA binding)//GO:0003697(single-stranded DNA binding)//GO:0003682(chromatin binding)	GO:0070584(mitochondrion morphogenesis)//GO:0051096(positive regulation of helicase activity)//GO:0006260(DNA replication)
chrX	123901441	123902300	diffreps_peak_403917	10.8893	859	ENSSSCT00000013947	CETN2	6.1194	1.2904e-06	0.000655766	up	606742	-	-	centrin, EF-hand protein, 2	ssc03420(Nucleotide excision repair)	GO:0032391(photoreceptor connecting cilium)//GO:0005814(centriole)//GO:0036064(ciliary basal body)//GO:0071942(XPC complex)	GO:0031683(G-protein beta/gamma-subunit complex binding)//GO:0008017(microtubule binding)//GO:0032795(heterotrimeric G-protein binding)//GO:0005509(calcium ion binding)	GO:0007099(centriole replication)//GO:0032465(regulation of cytokinesis)//GO:0006289(nucleotide-excision repair)//GO:0007283(spermatogenesis)	CETN2	ENSSSCG00000012757	protein_coding	-	chrX:123900625-123906082		2.96582	-inf	-inf	0.00775	0.0376374	down	606742	-	-	X	X|X	centrin, EF-hand protein, 2	ssc03420(Nucleotide excision repair)	GO:0032391(photoreceptor connecting cilium)//GO:0005814(centriole)//GO:0036064(ciliary basal body)//GO:0071942(XPC complex)	GO:0031683(G-protein beta/gamma-subunit complex binding)//GO:0008017(microtubule binding)//GO:0032795(heterotrimeric G-protein binding)//GO:0005509(calcium ion binding)	GO:0007099(centriole replication)//GO:0032465(regulation of cytokinesis)//GO:0006289(nucleotide-excision repair)//GO:0007283(spermatogenesis)
chr18	9307717	9308060	diffreps_peak_186366	11.383	343	ENSSSCT00000017961	DENND2A	44.8974	4.1399e-07	0.000322947	up	100514997	-	Ensembl:ENSSSCG00000016497	DENN/MADD domain containing 2A		GO:0015629(actin cytoskeleton)	GO:0017112(Rab guanyl-nucleotide exchange factor activity)	GO:0042147(retrograde transport, endosome to Golgi)//GO:0043547(positive regulation of GTPase activity)	DENND2A	ENSSSCG00000016497	protein_coding	+	chr18:9186903-9310664		3.52915	-inf	-inf	0.0001	0.000755199	down	100514997	-	Ensembl:ENSSSCG00000016497	18	-	DENN/MADD domain containing 2A	GO:0015629(actin cytoskeleton)	GO:0017112(Rab guanyl-nucleotide exchange factor activity)	GO:0042147(retrograde transport, endosome to Golgi)//GO:0043547(positive regulation of GTPase activity)
chr16	46521921	46523320	diffreps_peak_168626	10.005	1399	ENSSSCT00000030461	PIK3R1	6.10651	9.88598e-06	0.00286227	up	100286865	-	-	phosphoinositide-3-kinase, regulatory subunit 1 (alpha)		GO:0005942(phosphatidylinositol 3-kinase complex)//GO:0005634(nucleus)//GO:0005911(cell-cell junction)//GO:0005801(cis-Golgi network)//GO:1990578(perinuclear endoplasmic reticulum membrane)	GO:0019903(protein phosphatase binding)//GO:0046982(protein heterodimerization activity)//GO:0046935(1-phosphatidylinositol-3-kinase regulator activity)//GO:0005168(neurotrophin TRKA receptor binding)//GO:0043559(insulin binding)//GO:0043125(ErbB-3 class receptor binding)//GO:0043560(insulin receptor substrate binding)//GO:0008134(transcription factor binding)//GO:0036312(phosphatidylinositol 3-k…	GO:0001678(cellular glucose homeostasis)//GO:0046854(phosphatidylinositol phosphorylation)//GO:0043066(negative regulation of apoptotic process)//GO:0034644(cellular response to UV)//GO:0048009(insulin-like growth factor receptor signaling pathway)//GO:0032760(positive regulation of tumor necrosis factor production)//GO:0008630(intrinsic apoptotic signaling pathway in response to DNA damage)//GO:…	PIK3R1	ENSSSCG00000016958	protein_coding	+	chr16:46434813-46523623		8.20355	-inf	-inf	5e-05	0.00041296	down	100286865	-	-	16	16|16	phosphoinositide-3-kinase, regulatory subunit 1 (alpha)	GO:0005942(phosphatidylinositol 3-kinase complex)//GO:0005634(nucleus)//GO:0005911(cell-cell junction)//GO:0005801(cis-Golgi network)//GO:1990578(perinuclear endoplasmic reticulum membrane)	GO:0019903(protein phosphatase binding)//GO:0046982(protein heterodimerization activity)//GO:0046935(1-phosphatidylinositol-3-kinase regulator activity)//GO:0005168(neurotrophin TRKA receptor binding)//GO:0043559(insulin binding)//GO:0043125(ErbB-3 class receptor binding)//GO:0043560(insulin receptor substrate binding)//GO:0008134(transcription factor binding)//GO:0036312(phosphatidylinositol 3-k…	GO:0001678(cellular glucose homeostasis)//GO:0046854(phosphatidylinositol phosphorylation)//GO:0043066(negative regulation of apoptotic process)//GO:0034644(cellular response to UV)//GO:0048009(insulin-like growth factor receptor signaling pathway)//GO:0032760(positive regulation of tumor necrosis factor production)//GO:0008630(intrinsic apoptotic signaling pathway in response to DNA damage)//GO:…
chr6	170414121	170414498	diffreps_peak_310313	10.0906	377	ENSSSCT00000004398	NFYC	8.10329	8.11757e-06	0.00245252	up	100525647	-	Ensembl:ENSSSCG00000003976	nuclear transcription factor Y, gamma	ssc04612(Antigen processing and presentation)//ssc05152(Tuberculosis)	GO:0032993(protein-DNA complex)//GO:0016602(CCAAT-binding factor complex)	GO:0001077(transcriptional activator activity, RNA polymerase II core promoter proximal region sequence-specific binding)//GO:0046982(protein heterodimerization activity)//GO:0000978(RNA polymerase II core promoter proximal region sequence-specific DNA binding)	GO:0006366(transcription from RNA polymerase II promoter)//GO:0045944(positive regulation of transcription from RNA polymerase II promoter)	NFYC	ENSSSCG00000003976	protein_coding	-	chr6:170413635-170486275		6.63007	-inf	-inf	0.0002	0.00140014	down	100525647	-	Ensembl:ENSSSCG00000003976	6	-	nuclear transcription factor Y, gamma	ssc04612(Antigen processing and presentation)//ssc05152(Tuberculosis)	GO:0032993(protein-DNA complex)//GO:0016602(CCAAT-binding factor complex)	GO:0001077(transcriptional activator activity, RNA polymerase II core promoter proximal region sequence-specific binding)//GO:0046982(protein heterodimerization activity)//GO:0000978(RNA polymerase II core promoter proximal region sequence-specific DNA binding)	GO:0006366(transcription from RNA polymerase II promoter)//GO:0045944(positive regulation of transcription from RNA polymerase II promoter)
chr2	136813662	136814127	diffreps_peak_216670	11.1371	465	ENSSSCT00000015626	JADE2	5.87191	7.29328e-07	0.000455986	up	100513723	PHF15	Ensembl:ENSSSCG00000014303	jade family PHD finger 2		GO:0005654(nucleoplasm)	GO:0008270(zinc ion binding)	GO:0060395(SMAD protein signal transduction)	JADE2	ENSSSCG00000014303	protein_coding	+	chr2:136778853-136832003		3.23645	-inf	-inf	0.00015	0.00108074	down	100513723	PHF15	Ensembl:ENSSSCG00000014303	2	-	jade family PHD finger 2	GO:0005654(nucleoplasm)	GO:0008270(zinc ion binding)	GO:0060395(SMAD protein signal transduction)
chr4	90564241	90565080	diffreps_peak_257090	10.5027	839	ENSSSCT00000039025	IGSF9	3.18583	3.14275e-06	0.00121352	up									IGSF9	ENSSSCG00000006396	protein_coding	+	chr4:90544237-90566185		4.00821	-inf	-inf	5e-05	0.00041296	down
chr12	24171708	24172533	diffreps_peak_73837	11.2582	825	ENSSSCT00000019070	SP2	3.39491	5.51838e-07	0.000384499	up									SP2	ENSSSCG00000017516	protein_coding	+	chr12:24170398-24184753		3.48713	-inf	-inf	5e-05	0.00041296	down
chr9	45861693	45861923	diffreps_peak_360968	11.4388	230	ENSSSCT00000027542	IFT46	3.82828	3.64078e-07	0.000300998	up	100622760	-	Ensembl:ENSSSCG00000029649	intraflagellar transport 46		GO:0030992(intraciliary transport particle B)//GO:0005813(centrosome)//GO:0005929(cilium)//GO:0005737(cytoplasm)//GO:0031512(motile primary cilium)		GO:0042073(intraciliary transport)//GO:0042384(cilium assembly)//GO:0007224(smoothened signaling pathway)	IFT46	ENSSSCG00000029649	protein_coding	-	chr9:45844618-45861923		6.11079	-inf	-inf	5e-05	0.00041296	down	100622760	-	Ensembl:ENSSSCG00000029649	9	-	intraflagellar transport 46	GO:0030992(intraciliary transport particle B)//GO:0005813(centrosome)//GO:0005929(cilium)//GO:0005737(cytoplasm)//GO:0031512(motile primary cilium)	GO:0042073(intraciliary transport)//GO:0042384(cilium assembly)//GO:0007224(smoothened signaling pathway)
chrX	53800113	53801100	diffreps_peak_393371	11.9436	987	ENSSSCT00000064060	AR	3.60821	1.13871e-07	0.000176883	up	397582	NR3C4|SBMA	Ensembl:ENSSSCG00000012371|Vega:OTTSUSG00000004607	androgen receptor	ssc04114(Oocyte meiosis)//ssc05200(Pathways in cancer)//ssc05215(Prostate cancer)	GO:0005886(plasma membrane)//GO:0005634(nucleus)//GO:0005737(cytoplasm)//GO:0000790(nuclear chromatin)	GO:0008013(beta-catenin binding)//GO:0008270(zinc ion binding)//GO:0003700(transcription factor activity, sequence-specific DNA binding)//GO:0004882(androgen receptor activity)//GO:0043565(sequence-specific DNA binding)//GO:0004879(RNA polymerase II transcription factor activity, ligand-activated sequence-specific DNA binding)//GO:0044212(transcription regulatory region DNA binding)//GO:0005496(s…	GO:0045893(positive regulation of transcription, DNA-templated)//GO:0007283(spermatogenesis)//GO:0060740(prostate gland epithelium morphogenesis)//GO:2001237(negative regulation of extrinsic apoptotic signaling pathway)//GO:0060599(lateral sprouting involved in mammary gland duct morphogenesis)//GO:0072520(seminiferous tubule development)//GO:0060748(tertiary branching involved in mammary gland d…	AR	ENSSSCG00000012371	protein_coding	+	chrX:53609175-53802951		3.64275	-inf	-inf	5e-05	0.00041296	down	397582	NR3C4|SBMA	Ensembl:ENSSSCG00000012371|Vega:OTTSUSG00000004607	X	X|Xq11-q13	androgen receptor	ssc04114(Oocyte meiosis)//ssc05200(Pathways in cancer)//ssc05215(Prostate cancer)	GO:0005886(plasma membrane)//GO:0005634(nucleus)//GO:0005737(cytoplasm)//GO:0000790(nuclear chromatin)	GO:0008013(beta-catenin binding)//GO:0008270(zinc ion binding)//GO:0003700(transcription factor activity, sequence-specific DNA binding)//GO:0004882(androgen receptor activity)//GO:0043565(sequence-specific DNA binding)//GO:0004879(RNA polymerase II transcription factor activity, ligand-activated sequence-specific DNA binding)//GO:0044212(transcription regulatory region DNA binding)//GO:0005496(s…	GO:0045893(positive regulation of transcription, DNA-templated)//GO:0007283(spermatogenesis)//GO:0060740(prostate gland epithelium morphogenesis)//GO:2001237(negative regulation of extrinsic apoptotic signaling pathway)//GO:0060599(lateral sprouting involved in mammary gland duct morphogenesis)//GO:0072520(seminiferous tubule development)//GO:0060748(tertiary branching involved in mammary gland d…
chr6	135133304	135133660	diffreps_peak_304488	11.8862	356	ENSSSCT00000051502	GIPC2	6.20449	1.29972e-07	0.00018741	up	100625104	-	-	GIPC PDZ domain containing family, member 2		GO:0070062(extracellular exosome)			GIPC2	ENSSSCG00000035582	protein_coding	-	chr6:135133304-135217787		5.18758	-inf	-inf	5e-05	0.00041296	down	100625104	-	-	6	-	GIPC PDZ domain containing family, member 2	GO:0070062(extracellular exosome)
chr1	237012075	237012297	diffreps_peak_38359	13.1673	222	ENSSSCT00000055202	GNE	69.6923	6.80245e-09	0.000142255	up	641344	DMRV|GLCNE|IBM2|UAE1	-	glucosamine (UDP-N-acetyl)-2-epimerase/N-acetylmannosamine kinase	ssc00520(Amino sugar and nucleotide sugar metabolism)//				GNE	ENSSSCG00000037468	protein_coding	-	chr1:236998756-237065767		2.9869	-inf	-inf	5e-05	0.00041296	down	641344	DMRV|GLCNE|IBM2|UAE1	-	1	-	glucosamine (UDP-N-acetyl)-2-epimerase/N-acetylmannosamine kinase	ssc00520(Amino sugar and nucleotide sugar metabolism)//
chr12	24875921	24876959	diffreps_peak_73972	11.6916	1038	ENSSSCT00000053695	HOXB9	3.59475	2.03439e-07	0.000224088	up	100523635	-	-	homeobox B9		GO:0005654(nucleoplasm)//GO:0005739(mitochondrion)	GO:0043565(sequence-specific DNA binding)	GO:0060070(canonical Wnt signaling pathway)//GO:0060326(cell chemotaxis)//GO:0006351(transcription, DNA-templated)//GO:0030879(mammary gland development)//GO:0009952(anterior/posterior pattern specification)//GO:0045944(positive regulation of transcription from RNA polymerase II promoter)//GO:0048706(embryonic skeletal system development)	HOXB9	ENSSSCG00000039193	protein_coding	-	chr12:24872661-24880134		3.38018	-inf	-inf	5e-05	0.00041296	down	100523635	-	-	12	-	homeobox B9	GO:0005654(nucleoplasm)//GO:0005739(mitochondrion)	GO:0043565(sequence-specific DNA binding)	GO:0060070(canonical Wnt signaling pathway)//GO:0060326(cell chemotaxis)//GO:0006351(transcription, DNA-templated)//GO:0030879(mammary gland development)//GO:0009952(anterior/posterior pattern specification)//GO:0045944(positive regulation of transcription from RNA polymerase II promoter)//GO:0048706(embryonic skeletal system development)
chr15	46247087	46247960	diffreps_peak_145821	11.4725	873	ENSSSCT00000017194	CFAP97	2.58373	3.36935e-07	0.000289373	up	100518043	KIAA1430	-	cilia and flagella associated protein 97					CFAP97	ENSSSCG00000015791	protein_coding	-	chr15:46210831-46248114		3.85545	-inf	-inf	5e-05	0.00041296	down	100518043	KIAA1430	-	15	-	cilia and flagella associated protein 97
chr5	21433219	21433900	diffreps_peak_267597	11.0028	681	ENSSSCT00000043831	RPS26	10.2594	9.93511e-07	0.000551678	up	100037997	-	Ensembl:ENSSSCG00000000374	ribosomal protein S26	ssc03010(Ribosome)	GO:0022627(cytosolic small ribosomal subunit)//GO:0005840(ribosome)	GO:0003735(structural constituent of ribosome)//GO:0003729(mRNA binding)	GO:0006412(translation)	RPS26	ENSSSCG00000000374	protein_coding	+	chr5:21431658-21434295		14.4907	-inf	-inf	5e-05	0.00041296	down	100037997	-	Ensembl:ENSSSCG00000000374	5	5|5	ribosomal protein S26	ssc03010(Ribosome)	GO:0022627(cytosolic small ribosomal subunit)//GO:0005840(ribosome)	GO:0003735(structural constituent of ribosome)//GO:0003729(mRNA binding)	GO:0006412(translation)
chr13	123350314	123351260	diffreps_peak_100698	11.5914	946	ENSSSCT00000038300	MAP3K13	2.7673	2.56237e-07	0.0002517	up	100153682	-	-	mitogen-activated protein kinase kinase kinase 13		GO:0008385(IkappaB kinase complex)//GO:0016020(membrane)	GO:0005524(ATP binding)//GO:0004709(MAP kinase kinase kinase activity)//GO:0042803(protein homodimerization activity)	GO:0046777(protein autophosphorylation)//GO:0000186(activation of MAPKK activity)//GO:0007254(JNK cascade)//GO:0051092(positive regulation of NF-kappaB transcription factor activity)	MAP3K13	ENSSSCG00000011791	protein_coding	+	chr13:123103810-123352777		4.52412	-inf	-inf	0.01925	0.0836566	down	100515448	-	-	13	-	mitogen-activated protein kinase kinase kinase 13	ssc04010(MAPK signaling pathway)	GO:0008385(IkappaB kinase complex)//GO:0016020(membrane)	GO:0005524(ATP binding)//GO:0004709(MAP kinase kinase kinase activity)//GO:0042803(protein homodimerization activity)	GO:0046777(protein autophosphorylation)//GO:0000186(activation of MAPKK activity)//GO:0007254(JNK cascade)//GO:0051092(positive regulation of NF-kappaB transcription factor activity)
chr1	242018655	242018942	diffreps_peak_39202	11.2757	287	ENSSSCT00000005931	INVS	2.45835	5.29978e-07	0.000374959	up									INVS	ENSSSCG00000005388	protein_coding	+	chr1:241897684-242120675		5.08082	-inf	-inf	0.0435	0.171329	down
chr4	67612141	67613620	diffreps_peak_253166	10.4548	1479	ENSSSCT00000006796	ARFGEF1	3.01253	3.50893e-06	0.00131264	up	100156861	-	Ensembl:ENSSSCG00000006201|Vega:OTTSUSG00000000749	ADP-ribosylation factor guanine nucleotide-exchange factor 1 (brefeldin A-inhibited)	ssc04144(Endocytosis)	GO:0005802(trans-Golgi network)//GO:0048471(perinuclear region of cytoplasm)//GO:0005829(cytosol)//GO:0000139(Golgi membrane)//GO:0005730(nucleolus)//GO:0005654(nucleoplasm)//GO:0030532(small nuclear ribonucleoprotein complex)	GO:0017022(myosin binding)//GO:0005086(ARF guanyl-nucleotide exchange factor activity)//GO:0034237(protein kinase A regulatory subunit binding)	GO:0090303(positive regulation of wound healing)//GO:0034260(negative regulation of GTPase activity)//GO:0030837(negative regulation of actin filament polymerization)//GO:0016192(vesicle-mediated transport)//GO:0032012(regulation of ARF protein signal transduction)//GO:0090284(positive regulation of protein glycosylation in Golgi)//GO:0007030(Golgi organization)//GO:0043547(positive regulation of…	ARFGEF1	ENSSSCG00000006201	protein_coding	+	chr4:67465516-67613622		4.31367	-inf	-inf	5e-05	0.00041296	down	100156861	-	Ensembl:ENSSSCG00000006201|Vega:OTTSUSG00000000749	4	4|4	ADP-ribosylation factor guanine nucleotide-exchange factor 1 (brefeldin A-inhibited)	ssc04144(Endocytosis)	GO:0005802(trans-Golgi network)//GO:0048471(perinuclear region of cytoplasm)//GO:0005829(cytosol)//GO:0000139(Golgi membrane)//GO:0005730(nucleolus)//GO:0005654(nucleoplasm)//GO:0030532(small nuclear ribonucleoprotein complex)	GO:0017022(myosin binding)//GO:0005086(ARF guanyl-nucleotide exchange factor activity)//GO:0034237(protein kinase A regulatory subunit binding)	GO:0090303(positive regulation of wound healing)//GO:0034260(negative regulation of GTPase activity)//GO:0030837(negative regulation of actin filament polymerization)//GO:0016192(vesicle-mediated transport)//GO:0032012(regulation of ARF protein signal transduction)//GO:0090284(positive regulation of protein glycosylation in Golgi)//GO:0007030(Golgi organization)//GO:0043547(positive regulation of…

## Sheet: down.Fts_vs_Fs
Differentially methylated RNA sites for: down.Fts_vs_Fs Fold change cut-off: 2 P-value cut-off: 0.00001 Column A ~ E: the coordinates of the differentially methylated RNA sites in bed format, please ref http://genome.ucsc.edu/FAQ/FAQformat.html#format1. Column F: the length of the methylated RNA sites Column G ~ H: the transcript id and gene symbol of differentially methylated RNA. Column I ~ L: …
	down.Fts_vs_Fs differentially methylated RNA sites
bed format information of differentially methylated RNA sites					differentially methylated RNA			comparison information				Annotations
chrom	txStart	txEnd	PeakID	score	Peak_length	transcript_id	GeneName	Foldchange	P_value	FDR	Regulation	GeneID	Synonyms	dbXrefs	description	Pathway	GO_CC	GO_MF	GO_BP	gene	gene_id	biotype	strand	locus	Fts_FPKM	Fs_FPKM	Fold change	log2(fold change)	p_value	FDR	Regulation	GeneID	Synonyms	dbXrefs	chromosome	map_location	description	pathway	GO-CC	GO-MF	GO-BP
chr4	105948807	105949120	diffreps_peak_259706	11.6689	313	ENSSSCT00000007400	DENND2C	2.87848	2.14343e-07	0.000229795	down	100155236	-	-	DENN/MADD domain containing 2C					DENND2C	ENSSSCG00000006755	protein_coding	+	chr4:105948807-105989474		4.3328	-inf	-inf	5e-05	0.00041296	down	100511611	-	-	X	-	DENN/MADD domain containing 2C
chr6	7601381	7601980	diffreps_peak_282635	12.5786	599	ENSSSCT00000044259	CDYL2	6.50347	2.63848e-08	0.000142255	down	100627470	-	-	chromodomain protein, Y-like 2		GO:0005634(nucleus)	GO:0003824(catalytic activity)//GO:0035064(methylated histone binding)	GO:0008152(metabolic process)	CDYL2	ENSSSCG00000038128	protein_coding	+	chr6:7420682-7604949	11.1725	2.12825	5.24965	2.39222	0.03975	0.159161	up	100627470	-	-	6	-	chromodomain protein, Y-like 2	GO:0005634(nucleus)	GO:0003824(catalytic activity)//GO:0035064(methylated histone binding)	GO:0008152(metabolic process)
chr3	6471961	6472240	diffreps_peak_220437	10.1868	279	ENSSSCT00000008358	ZNF789	134.8	6.50378e-06	0.00207205	down	100519827	-	-	zinc finger protein 789		GO:0005622(intracellular)	GO:0003676(nucleic acid binding)//GO:0046872(metal ion binding)//GO:0003700(transcription factor activity, sequence-specific DNA binding)	GO:0006355(regulation of transcription, DNA-templated)	ZNF789	ENSSSCG00000007618	protein_coding	-	chr3:6471470-6481566		2.84975	-inf	-inf	0.0001	0.000755199	down	100519827	-	-	3	-	zinc finger protein 789	GO:0005622(intracellular)	GO:0003676(nucleic acid binding)//GO:0046872(metal ion binding)//GO:0003700(transcription factor activity, sequence-specific DNA binding)	GO:0006355(regulation of transcription, DNA-templated)
chr12	25594987	25595340	diffreps_peak_74133	11.5162	353	ENSSSCT00000059619	PHB	4.5367	3.0465e-07	0.000274309	down	100524707	-	Ensembl:ENSSSCG00000017549	prohibitin		GO:0016020(membrane)			PHB	ENSSSCG00000017549	protein_coding	-	chr12:25588529-25609754		4.61162	-inf	-inf	5e-05	0.00041296	down	100524707	-	Ensembl:ENSSSCG00000017549	12	-	prohibitin	GO:0016020(membrane)
chr5	41902481	41903280	diffreps_peak_270945	10.0997	799	ENSSSCT00000023961	BICD1	12.7423	7.94794e-06	0.00241529	down	100511132	-	Ensembl:ENSSSCG00000000531	bicaudal D homolog 1 (Drosophila)					BICD1	ENSSSCG00000000531	protein_coding	-	chr5:41897409-42143695		3.33341	-inf	-inf	0.01095	0.0509967	down	100511132	-	Ensembl:ENSSSCG00000000531	5	-	bicaudal D homolog 1 (Drosophila)
chr14	59933192	59933440	diffreps_peak_124711	11.7625	248	ENSSSCT00000049260	PGBD5	40.1042	1.72763e-07	0.000207324	down	102161608	-	-	piggyBac transposable element derived 5					PGBD5	ENSSSCG00000021027	protein_coding	+	chr14:59842315-59935021		4.67986	-inf	-inf	5e-05	0.00041296	down	102161608	-	-	14	-	piggyBac transposable element derived 5
chr3	49625301	49626120	diffreps_peak_228182	11.6452	819	ENSSSCT00000027534	MRPS9	3.622	2.26351e-07	0.000236382	down	100624945	-	-	mitochondrial ribosomal protein S9	ssc03010(Ribosome)	GO:0005730(nucleolus)//GO:0005739(mitochondrion)//GO:0005840(ribosome)	GO:0044822(poly(A) RNA binding)//GO:0003735(structural constituent of ribosome)	GO:0006412(translation)	MRPS9	ENSSSCG00000028020	protein_coding	-	chr3:49624900-49681786		5.1349	-inf	-inf	5e-05	0.00041296	down	100624945	-	-	3	-	mitochondrial ribosomal protein S9	ssc03010(Ribosome)	GO:0005730(nucleolus)//GO:0005739(mitochondrion)//GO:0005840(ribosome)	GO:0044822(poly(A) RNA binding)//GO:0003735(structural constituent of ribosome)	GO:0006412(translation)
chr14	31865101	31865720	diffreps_peak_119681	10.6041	619	ENSSSCT00000010766	VPS29	19.6395	2.48848e-06	0.00102677	down	100737886	-	-	VPS29 retromer complex component	ssc04144(Endocytosis)	GO:0005768(endosome)//GO:0030904(retromer complex)	GO:0008565(protein transporter activity)	GO:0042147(retrograde transport, endosome to Golgi)//GO:0006886(intracellular protein transport)	VPS29	ENSSSCG00000009823	protein_coding	-	chr14:31849686-31869576		3.17124	-inf	-inf	0.007	0.0344181	down	100737886	-	-	14	-	VPS29 retromer complex component	ssc04144(Endocytosis)	GO:0005768(endosome)//GO:0030904(retromer complex)	GO:0008565(protein transporter activity)	GO:0042147(retrograde transport, endosome to Golgi)//GO:0006886(intracellular protein transport)
chr14	110599321	110600080	diffreps_peak_133335	11.0905	759	ENSSSCT00000011526	CNNM1	3.17611	8.11973e-07	0.000486339	down	100154357	-	Ensembl:ENSSSCG00000010536	cyclin and CBS domain divalent metal cation transport mediator 1		GO:0005886(plasma membrane)			CNNM1	ENSSSCG00000010536	protein_coding	+	chr14:110539337-110601741		2.89594	-inf	-inf	5e-05	0.00041296	down	100154357	-	Ensembl:ENSSSCG00000010536	14	14|14	cyclin and CBS domain divalent metal cation transport mediator 1	GO:0005886(plasma membrane)
chr13	22976021	22976720	diffreps_peak_84104	11.9753	699	ENSSSCT00000012318	MYD88	3.92086	1.0584e-07	0.000172073	down	396646	-	-	myeloid differentiation primary response 88	ssc04064(NF-kappa B signaling pathway)//ssc04620(Toll-like receptor signaling pathway)//ssc05132(Salmonella infection)//ssc05133(Pertussis)//ssc05134(Legionellosis)//ssc05140(Leishmaniasis)//ssc05142(Chagas disease (American trypanosomiasis))//ssc05143(African trypanosomiasis)//ssc05144(Malaria)//ssc05145(Toxoplasmosis)//ssc05152(Tuberculosis)//ssc05161(Hepatitis B)//ssc05162(Measles)//ssc05164(I…	GO:0005737(cytoplasm)	GO:0070976(TIR domain binding)	GO:0006954(inflammatory response)//GO:0002755(MyD88-dependent toll-like receptor signaling pathway)//GO:0043123(positive regulation of I-kappaB kinase/NF-kappaB signaling)//GO:0045087(innate immune response)//GO:0050830(defense response to Gram-positive bacterium)	MYD88	ENSSSCG00000011251	protein_coding	+	chr13:22964874-23020143		2.73064	-inf	-inf	0.0148	0.0665125	down	396646	-	-	13	-	myeloid differentiation primary response 88	ssc04064(NF-kappa B signaling pathway)//ssc04620(Toll-like receptor signaling pathway)//ssc05132(Salmonella infection)//ssc05133(Pertussis)//ssc05134(Legionellosis)//ssc05140(Leishmaniasis)//ssc05142(Chagas disease (American trypanosomiasis))//ssc05143(African trypanosomiasis)//ssc05144(Malaria)//ssc05145(Toxoplasmosis)//ssc05152(Tuberculosis)//ssc05161(Hepatitis B)//ssc05162(Measles)//ssc05164(I…	GO:0005737(cytoplasm)	GO:0070976(TIR domain binding)	GO:0006954(inflammatory response)//GO:0002755(MyD88-dependent toll-like receptor signaling pathway)//GO:0043123(positive regulation of I-kappaB kinase/NF-kappaB signaling)//GO:0045087(innate immune response)//GO:0050830(defense response to Gram-positive bacterium)
chr5	19610057	19610340	diffreps_peak_267342	10.6303	283	ENSSSCT00000000314	ITGA5	2.10953	2.34253e-06	0.000984482	down	100155091	-	Ensembl:ENSSSCG00000000293|Vega:OTTSUSG00000002027	integrin, alpha 5 (fibronectin receptor, alpha polypeptide)	ssc04145(Phagosome)//ssc04151(PI3K-Akt signaling pathway)//ssc04510(Focal adhesion)//ssc04512(ECM-receptor interaction)//ssc04640(Hematopoietic cell lineage)//ssc04810(Regulation of actin cytoskeleton)//ssc05100(Bacterial invasion of epithelial cells)//ssc05133(Pertussis)//ssc05205(Proteoglycans in cancer)//ssc05206(MicroRNAs in cancer)//ssc05410(Hypertrophic cardiomyopathy (HCM))//ssc05412(Arrhy…	GO:0009897(external side of plasma membrane)//GO:0005794(Golgi apparatus)//GO:0045202(synapse)//GO:0005911(cell-cell junction)//GO:0031410(cytoplasmic vesicle)//GO:0005783(endoplasmic reticulum)//GO:0032587(ruffle membrane)//GO:0005925(focal adhesion)//GO:0008305(integrin complex)	GO:0005178(integrin binding)	GO:0007159(leukocyte cell-cell adhesion)//GO:0035987(endodermal cell differentiation)//GO:0035313(wound healing, spreading of epidermal cells)//GO:0007157(heterophilic cell-cell adhesion via plasma membrane cell adhesion molecules)//GO:0033631(cell-cell adhesion mediated by integrin)//GO:0007044(cell-substrate junction assembly)//GO:0034113(heterotypic cell-cell adhesion)//GO:0050731(positive reg…	ITGA5	ENSSSCG00000000293	protein_coding	-	chr5:19583450-19611209	12.7556	1.60376	7.95356	2.9916	0.00805	0.0390176	up	100155091	-	Ensembl:ENSSSCG00000000293|Vega:OTTSUSG00000002027	5	5|5	integrin, alpha 5 (fibronectin receptor, alpha polypeptide)	ssc04145(Phagosome)//ssc04151(PI3K-Akt signaling pathway)//ssc04510(Focal adhesion)//ssc04512(ECM-receptor interaction)//ssc04640(Hematopoietic cell lineage)//ssc04810(Regulation of actin cytoskeleton)//ssc05100(Bacterial invasion of epithelial cells)//ssc05133(Pertussis)//ssc05205(Proteoglycans in cancer)//ssc05206(MicroRNAs in cancer)//ssc05410(Hypertrophic cardiomyopathy (HCM))//ssc05412(Arrhy…	GO:0009897(external side of plasma membrane)//GO:0005794(Golgi apparatus)//GO:0045202(synapse)//GO:0005911(cell-cell junction)//GO:0031410(cytoplasmic vesicle)//GO:0005783(endoplasmic reticulum)//GO:0032587(ruffle membrane)//GO:0005925(focal adhesion)//GO:0008305(integrin complex)	GO:0005178(integrin binding)	GO:0007159(leukocyte cell-cell adhesion)//GO:0035987(endodermal cell differentiation)//GO:0035313(wound healing, spreading of epidermal cells)//GO:0007157(heterophilic cell-cell adhesion via plasma membrane cell adhesion molecules)//GO:0033631(cell-cell adhesion mediated by integrin)//GO:0007044(cell-substrate junction assembly)//GO:0034113(heterotypic cell-cell adhesion)//GO:0050731(positive reg…
chr2	71173041	71173714	diffreps_peak_205830	11.7149	673	ENSSSCT00000032576	FBN3	3.72538	1.9281e-07	0.000218372	down									FBN3	ENSSSCG00000013594	protein_coding	+	chr2:71102053-71174357	3.88006	0.666432	5.82214	2.54155	0.01595	0.0712914	up
chr8	30361385	30361666	diffreps_peak_335904	12.6441	281	ENSSSCT00000056569	KLHL5	7.3167	2.26936e-08	0.000142255	down									KLHL5	ENSSSCG00000008787	protein_coding	+	chr8:30361385-30440991		3.24957	-inf	-inf	0.01045	0.0488755	down
chr3	94065435	94065783	diffreps_peak_235658	10.8322	348	ENSSSCT00000009243	TMEM247	3.99003	1.47172e-06	0.000714969	down	100524739	-	Ensembl:ENSSSCG00000008442	transmembrane protein 247		GO:0005783(endoplasmic reticulum)//GO:0016021(integral component of membrane)			TMEM247	ENSSSCG00000008442	protein_coding	-	chr3:94062011-94066606		5.81616	-inf	-inf	0.00015	0.00108074	down	100524739	-	Ensembl:ENSSSCG00000008442	3	-	transmembrane protein 247	GO:0005783(endoplasmic reticulum)//GO:0016021(integral component of membrane)
chr14	60255071	60255460	diffreps_peak_124769	10.5062	389	ENSSSCT00000064456	TAF5L	242.2	3.11767e-06	0.00120574	down	100155476	-	Ensembl:ENSSSCG00000010187	TAF5-like RNA polymerase II, p300/CBP-associated factor (PCAF)-associated factor, 65kDa	ssc03022(Basal transcription factors)//ssc05168(Herpes simplex infection)	GO:0030914(STAGA complex)//GO:0033276(transcription factor TFTC complex)	GO:0004402(histone acetyltransferase activity)//GO:0003713(transcription coactivator activity)	GO:0006355(regulation of transcription, DNA-templated)//GO:0043966(histone H3 acetylation)	TAF5L	ENSSSCG00000010187	protein_coding	+	chr14:59961109-60302958	0.0472844	5.46815	-115.643	-6.85354	0.01165	0.0537751	down	100155476	-	Ensembl:ENSSSCG00000010187	14	14|14	TAF5-like RNA polymerase II, p300/CBP-associated factor (PCAF)-associated factor, 65kDa	ssc03022(Basal transcription factors)//ssc05168(Herpes simplex infection)	GO:0030914(STAGA complex)//GO:0033276(transcription factor TFTC complex)	GO:0004402(histone acetyltransferase activity)//GO:0003713(transcription coactivator activity)	GO:0006355(regulation of transcription, DNA-templated)//GO:0043966(histone H3 acetylation)
chr13	69405990	69406220	diffreps_peak_91885	10.0958	230	ENSSSCT00000040216	RBSN	3.1721	8.0199e-06	0.00243059	down	100737976	-	Ensembl:ENSSSCG00000028582	rabenosyn, RAB effector		GO:0010009(cytoplasmic side of endosome membrane)	GO:0017137(Rab GTPase binding)//GO:0046872(metal ion binding)	GO:0006897(endocytosis)//GO:0006896(Golgi to vacuole transport)//GO:0000011(vacuole inheritance)//GO:0045324(late endosome to vacuole transport)//GO:0034058(endosomal vesicle fusion)//GO:0006895(Golgi to endosome transport)	RBSN	ENSSSCG00000036643	protein_coding	+	chr13:69404020-69434829	0.174648	3.21681	-18.4188	-4.20311	0.00495	0.0250492	down	100737976	-	Ensembl:ENSSSCG00000028582	13	-	rabenosyn, RAB effector	GO:0010009(cytoplasmic side of endosome membrane)	GO:0017137(Rab GTPase binding)//GO:0046872(metal ion binding)	GO:0006897(endocytosis)//GO:0006896(Golgi to vacuole transport)//GO:0000011(vacuole inheritance)//GO:0045324(late endosome to vacuole transport)//GO:0034058(endosomal vesicle fusion)//GO:0006895(Golgi to endosome transport)
chr1	252453002	252453203	diffreps_peak_40942	10.3058	201	ENSSSCT00000061832	GNG10	3.45202	4.94559e-06	0.00168832	down	100515992	-	-	guanine nucleotide binding protein (G protein), gamma 10	ssc04014(Ras signaling pathway)//ssc04062(Chemokine signaling pathway)//ssc04151(PI3K-Akt signaling pathway)//ssc04713(Circadian entrainment)//ssc04723(Retrograde endocannabinoid signaling)//ssc04724(Glutamatergic synapse)//ssc04725(Cholinergic synapse)//ssc04726(Serotonergic synapse)//ssc04727(GABAergic synapse)//ssc04728(Dopaminergic synapse)//ssc05032(Morphine addiction)//ssc05034(Alcoholism)/…	GO:0070062(extracellular exosome)//GO:0005834(heterotrimeric G-protein complex)	GO:0004871(signal transducer activity)	GO:0007186(G-protein coupled receptor signaling pathway)	GNG10	ENSSSCG00000037964	protein_coding	+	chr1:252453002-252459308		4.04303	-inf	-inf	5e-05	0.00041296	down	100515992	-	-	1	-	guanine nucleotide binding protein (G protein), gamma 10	ssc04014(Ras signaling pathway)//ssc04062(Chemokine signaling pathway)//ssc04151(PI3K-Akt signaling pathway)//ssc04713(Circadian entrainment)//ssc04723(Retrograde endocannabinoid signaling)//ssc04724(Glutamatergic synapse)//ssc04725(Cholinergic synapse)//ssc04726(Serotonergic synapse)//ssc04727(GABAergic synapse)//ssc04728(Dopaminergic synapse)//ssc05032(Morphine addiction)//ssc05034(Alcoholism)/…	GO:0070062(extracellular exosome)//GO:0005834(heterotrimeric G-protein complex)	GO:0004871(signal transducer activity)	GO:0007186(G-protein coupled receptor signaling pathway)
chr1	175317558	175317780	diffreps_peak_28379	10.1228	222	ENSSSCT00000026628	FKBP3	8.64671	7.53759e-06	0.00231853	down	100152728	-	-	FK506 binding protein 3, 25kDa					FKBP3	ENSSSCG00000021217	protein_coding	-	chr1:175317558-175332788		2.74334	-inf	-inf	0.0124	0.0568122	down	100152728	-	-	1	1|1	FK506 binding protein 3, 25kDa
chr16	28162459	28162663	diffreps_peak_165671	11.5973	204	ENSSSCT00000018381	NNT	3.52708	2.52738e-07	0.000250006	down	100526144	-	Ensembl:ENSSSCG00000016877	nicotinamide nucleotide transhydrogenase	ssc00760(Nicotinate and nicotinamide metabolism)//	GO:0005743(mitochondrial inner membrane)//GO:0016021(integral component of membrane)	GO:0050661(NADP binding)//GO:0008750(NAD(P)+ transhydrogenase (AB-specific) activity)//GO:0051287(NAD binding)	GO:0006740(NADPH regeneration)//GO:0045454(cell redox homeostasis)//GO:0015992(proton transport)//GO:0072593(reactive oxygen species metabolic process)	NNT	ENSSSCG00000016877	protein_coding	+	chr16:28157279-28249540		2.85798	-inf	-inf	5e-05	0.00041296	down	100526144	-	Ensembl:ENSSSCG00000016877	16	-	nicotinamide nucleotide transhydrogenase	ssc00760(Nicotinate and nicotinamide metabolism)//	GO:0005743(mitochondrial inner membrane)//GO:0016021(integral component of membrane)	GO:0050661(NADP binding)//GO:0008750(NAD(P)+ transhydrogenase (AB-specific) activity)//GO:0051287(NAD binding)	GO:0006740(NADPH regeneration)//GO:0045454(cell redox homeostasis)//GO:0015992(proton transport)//GO:0072593(reactive oxygen species metabolic process)
chr12	26823579	26824120	diffreps_peak_74350	10.6218	541	ENSSSCT00000031454	EPN3	4.36536	2.38897e-06	0.00099804	down									EPN3	ENSSSCG00000027226	protein_coding	+	chr12:26813825-26826742		3.47453	-inf	-inf	0.0022	0.0120731	down
chr5	41898801	41899780	diffreps_peak_270943	12.4697	979	ENSSSCT00000045345	BICD1	8.82863	3.39115e-08	0.000142255	down	100511132	-	Ensembl:ENSSSCG00000000531	bicaudal D homolog 1 (Drosophila)					BICD1	ENSSSCG00000000531	protein_coding	-	chr5:41897409-42143695		3.33341	-inf	-inf	0.01095	0.0509967	down	100511132	-	Ensembl:ENSSSCG00000000531	5	-	bicaudal D homolog 1 (Drosophila)
chr7	87103021	87103660	diffreps_peak_325098	10.1084	639	ENSSSCT00000002520	SLCO3A1	4.94542	7.79048e-06	0.00237956	down	100156054	-	Ensembl:ENSSSCG00000002263	solute carrier organic anion transporter family, member 3A1		GO:0005887(integral component of plasma membrane)	GO:0015347(sodium-independent organic anion transmembrane transporter activity)	GO:0043252(sodium-independent organic anion transport)//GO:0015732(prostaglandin transport)	SLCO3A1	ENSSSCG00000002263	protein_coding	-	chr7:86777921-87103823		3.0368	-inf	-inf	0.0042	0.0215296	down	100156054	-	Ensembl:ENSSSCG00000002263	7	7|7	solute carrier organic anion transporter family, member 3A1	GO:0005887(integral component of plasma membrane)	GO:0015347(sodium-independent organic anion transmembrane transporter activity)	GO:0043252(sodium-independent organic anion transport)//GO:0015732(prostaglandin transport)
chr5	4152071	4152320	diffreps_peak_264571	11.5725	249	ENSSSCT00000045607	KIAA0930	3.13276	2.67598e-07	0.000257964	down	100736589	-	-	KIAA0930 ortholog					KIAA0930	ENSSSCG00000000018	protein_coding	+	chr5:4152071-4195613	2247.78	816.836	2.75181	1.46038	0.0001	0.000755199	up	100736589	-	-	5	-	KIAA0930 ortholog
chr12	24871987	24872518	diffreps_peak_73971	11.6502	531	ENSSSCT00000047911	HOXB8	3.46498	2.23777e-07	0.000235271	down	100627661	-	-	homeobox B8		GO:0005634(nucleus)	GO:0043565(sequence-specific DNA binding)//GO:0003700(transcription factor activity, sequence-specific DNA binding)	GO:0007625(grooming behavior)//GO:0021516(dorsal spinal cord development)//GO:0019233(sensory perception of pain)//GO:0006351(transcription, DNA-templated)//GO:0045638(negative regulation of myeloid cell differentiation)//GO:0009952(anterior/posterior pattern specification)//GO:0007275(multicellular organism development)//GO:0008344(adult locomotory behavior)//GO:0048704(embryonic skeletal system…	HOXB8	ENSSSCG00000017537	protein_coding	-	chr12:24865838-24872518		3.48358	-inf	-inf	5e-05	0.00041296	down	100627661	-	-	12	-	homeobox B8	GO:0005634(nucleus)	GO:0043565(sequence-specific DNA binding)//GO:0003700(transcription factor activity, sequence-specific DNA binding)	GO:0007625(grooming behavior)//GO:0021516(dorsal spinal cord development)//GO:0019233(sensory perception of pain)//GO:0006351(transcription, DNA-templated)//GO:0045638(negative regulation of myeloid cell differentiation)//GO:0009952(anterior/posterior pattern specification)//GO:0007275(multicellular organism development)//GO:0008344(adult locomotory behavior)//GO:0048704(embryonic skeletal system…

## Sheet: up.Fts1_vs_Fs1
Differentially methylated RNA sites for: up.Fts1_vs_Fs1 Fold change cut-off: 2 P-value cut-off: 0.00001 Column A ~ E: the coordinates of the differentially methylated RNA sites in bed format, please ref http://genome.ucsc.edu/FAQ/FAQformat.html#format1. Column F: the length of the methylated RNA sites Column G ~ H: the transcript id and gene symbol of differentially methylated RNA. Column I ~ L: …
	up.Fts1_vs_Fs1 differentially methylated RNA sites
bed format information of differentially methylated RNA sites					differentially methylated RNA			comparison information				Annotations
chrom	txStart	txEnd	PeakID	score	Peak_length	transcript_id	GeneName	Foldchange	P_value	FDR	Regulation	GeneID	Synonyms	dbXrefs	description	Pathway	GO_CC	GO_MF	GO_BP	gene	gene_id	biotype	strand	locus	Fts1.Input_FPKM	Fs1.Input_FPKM	Fold change	log2(fold change)	p_value	FDR	Regulation	GeneID	Synonyms	dbXrefs	chromosome	map_location	description	pathway	GO-CC	GO-MF	GO-BP
chr17	12935432	12935840	diffreps_peak_45539	12.7535	408	ENSSSCT00000007703	PSD3	10.0143	1.76414e-08	6.79273e-05	up	100623956	-	-	pleckstrin and Sec7 domain containing 3	ssc04144(Endocytosis)				PSD3	ENSSSCG00000007034	protein_coding	+	chr17:12758134-13259571	5.75369	37.9531	-6.59631	-2.72166	0.0938	0.36992	down	100623956	-	-	17	-	pleckstrin and Sec7 domain containing 3	ssc04144(Endocytosis)
chr14	10344361	10345660	diffreps_peak_29864	11.2754	1299	ENSSSCT00000010590	BNIP3L	13.6082	5.30354e-07	0.00132952	up	100152675	-	Ensembl:ENSSSCG00000009658	BCL2/adenovirus E1B 19kDa interacting protein 3-like		GO:0005783(endoplasmic reticulum)//GO:0016021(integral component of membrane)//GO:0005741(mitochondrial outer membrane)//GO:0005635(nuclear envelope)	GO:0046982(protein heterodimerization activity)//GO:0042803(protein homodimerization activity)//GO:0005521(lamin binding)	GO:0035694(mitochondrial protein catabolic process)//GO:0043065(positive regulation of apoptotic process)//GO:0043069(negative regulation of programmed cell death)//GO:1903214(regulation of protein targeting to mitochondrion)//GO:0097345(mitochondrial outer membrane permeabilization)//GO:0043066(negative regulation of apoptotic process)//GO:1903146(regulation of mitophagy)//GO:0051607(defense res…	BNIP3L	ENSSSCG00000009658	protein_coding	+	chr14:10318695-10345754		3.24595	-inf	-inf	0.0759	0.36992	down	100152675	-	Ensembl:ENSSSCG00000009658	14	14|14	BCL2/adenovirus E1B 19kDa interacting protein 3-like		GO:0005783(endoplasmic reticulum)//GO:0016021(integral component of membrane)//GO:0005741(mitochondrial outer membrane)//GO:0005635(nuclear envelope)	GO:0046982(protein heterodimerization activity)//GO:0042803(protein homodimerization activity)//GO:0005521(lamin binding)	GO:0035694(mitochondrial protein catabolic process)//GO:0043065(positive regulation of apoptotic process)//GO:0043069(negative regulation of programmed cell death)//GO:1903214(regulation of protein targeting to mitochondrion)//GO:0097345(mitochondrial outer membrane permeabilization)//GO:0043066(negative regulation of apoptotic process)//GO:1903146(regulation of mitophagy)//GO:0051607(defense res…
chr13	115342797	115343020	diffreps_peak_25583	11.9697	223	ENSSSCT00000012871	TBL1XR1	3.72391	1.07214e-07	0.000332888	up	100522831	-	-	transducin (beta)-like 1 X-linked receptor 1	ssc04310(Wnt signaling pathway)	GO:0000118(histone deacetylase complex)	GO:0003714(transcription corepressor activity)//GO:0003677(DNA binding)	GO:0043161(proteasome-mediated ubiquitin-dependent protein catabolic process)//GO:0016042(lipid catabolic process)//GO:0090207(regulation of triglyceride metabolic process)//GO:0030814(regulation of cAMP metabolic process)//GO:0002021(response to dietary excess)//GO:0045892(negative regulation of transcription, DNA-templated)//GO:0016575(histone deacetylation)//GO:0006357(regulation of transcript…	TBL1XR1	ENSSSCG00000011760	protein_coding	-	chr13:115311024-115488354		2.2339	-inf	-inf	1	1	down	100522831	-	-	13	-	transducin (beta)-like 1 X-linked receptor 1	ssc04310(Wnt signaling pathway)	GO:0000118(histone deacetylase complex)	GO:0003714(transcription corepressor activity)//GO:0003677(DNA binding)	GO:0043161(proteasome-mediated ubiquitin-dependent protein catabolic process)//GO:0016042(lipid catabolic process)//GO:0090207(regulation of triglyceride metabolic process)//GO:0030814(regulation of cAMP metabolic process)//GO:0002021(response to dietary excess)//GO:0045892(negative regulation of transcription, DNA-templated)//GO:0016575(histone deacetylation)//GO:0006357(regulation of transcript…
chr14	113163491	113164133	diffreps_peak_34480	15.4775	642	ENSSSCT00000011569	NOLC1	3.8001	3.33067e-11	2.13334e-07	up	100517974	-	Ensembl:ENSSSCG00000010576	nucleolar and coiled-body phosphoprotein 1		GO:0005654(nucleoplasm)//GO:0015030(Cajal body)//GO:0005730(nucleolus)	GO:0044822(poly(A) RNA binding)	GO:0007000(nucleolus organization)	NOLC1	ENSSSCG00000010576	protein_coding	+	chr14:113154828-113168812		2.98355	-inf	-inf	0.00565	0.0614959	down	100517974	-	Ensembl:ENSSSCG00000010576	14	-	nucleolar and coiled-body phosphoprotein 1		GO:0005654(nucleoplasm)//GO:0015030(Cajal body)//GO:0005730(nucleolus)	GO:0044822(poly(A) RNA binding)	GO:0007000(nucleolus organization)
chr13	26163496	26164680	diffreps_peak_21684	13.112	1184	ENSSSCT00000012354	NKTR	2.58032	7.72715e-09	3.22823e-05	up	100523331	-	Ensembl:ENSSSCG00000011284	natural killer cell triggering receptor			GO:0003755(peptidyl-prolyl cis-trans isomerase activity)	GO:0000413(protein peptidyl-prolyl isomerization)//GO:0006457(protein folding)	NKTR	ENSSSCG00000011284	protein_coding	+	chr13:26125109-26176400	2.36123	12.3122	-5.21432	-2.38248	0.12235	0.36992	down	100523331	-	Ensembl:ENSSSCG00000011284	13	13|13	natural killer cell triggering receptor			GO:0003755(peptidyl-prolyl cis-trans isomerase activity)	GO:0000413(protein peptidyl-prolyl isomerization)//GO:0006457(protein folding)
chr3	42972952	42973840	diffreps_peak_58898	12.6268	888	ENSSSCT00000008852	FAM120A	7.78953	2.36144e-08	8.7812e-05	up	100514399	-	Ensembl:ENSSSCG00000008079	family with sequence similarity 120A		GO:0016020(membrane)//GO:0005634(nucleus)//GO:0005737(cytoplasm)	GO:0044822(poly(A) RNA binding)		FAM120A	ENSSSCG00000008079	protein_coding	+	chr3:42861402-42976714	1.00144	2.7685	-2.76452	-1.46703	0.5352	0.751756	down	100514399	-	Ensembl:ENSSSCG00000008079	3	-	family with sequence similarity 120A		GO:0016020(membrane)//GO:0005634(nucleus)//GO:0005737(cytoplasm)	GO:0044822(poly(A) RNA binding)
chr1	84551481	84552134	diffreps_peak_3362	10.3638	653	ENSSSCT00000004931	TENT5A	7.8375	4.32684e-06	0.00789042	up									TENT5A	ENSSSCG00000004464	protein_coding	+	chr1:84545027-84552134	0.0459231	3.43805	-74.8655	-6.22623	0.2489	0.548509	down
chr6	92398554	92399268	diffreps_peak_77618	20	714	ENSSSCT00000004032	THRAP3	2.95932	0	0	up	100627402	-	-	thyroid hormone receptor associated protein 3		GO:0016592(mediator complex)//GO:0016607(nuclear speck)//GO:0035145(exon-exon junction complex)//GO:0070062(extracellular exosome)	GO:0046966(thyroid hormone receptor binding)//GO:0004872(receptor activity)//GO:0001104(RNA polymerase II transcription cofactor activity)//GO:0051219(phosphoprotein binding)//GO:0044822(poly(A) RNA binding)//GO:0001046(core promoter sequence-specific DNA binding)//GO:0003713(transcription coactivator activity)	GO:0048255(mRNA stabilization)//GO:0000956(nuclear-transcribed mRNA catabolic process)//GO:0042753(positive regulation of circadian rhythm)//GO:0006367(transcription initiation from RNA polymerase II promoter)//GO:0045944(positive regulation of transcription from RNA polymerase II promoter)//GO:0007623(circadian rhythm)//GO:0000381(regulation of alternative mRNA splicing, via spliceosome)//GO:004…	THRAP3	ENSSSCG00000029954	protein_coding	+	chr6:92350071-92484336		5.30626	-inf	-inf	0.08895	0.36992	down	100627402	-	-	Un	-	thyroid hormone receptor associated protein 3		GO:0016592(mediator complex)//GO:0016607(nuclear speck)//GO:0035145(exon-exon junction complex)//GO:0070062(extracellular exosome)	GO:0046966(thyroid hormone receptor binding)//GO:0004872(receptor activity)//GO:0001104(RNA polymerase II transcription cofactor activity)//GO:0051219(phosphoprotein binding)//GO:0044822(poly(A) RNA binding)//GO:0001046(core promoter sequence-specific DNA binding)//GO:0003713(transcription coactivator activity)	GO:0048255(mRNA stabilization)//GO:0000956(nuclear-transcribed mRNA catabolic process)//GO:0042753(positive regulation of circadian rhythm)//GO:0006367(transcription initiation from RNA polymerase II promoter)//GO:0045944(positive regulation of transcription from RNA polymerase II promoter)//GO:0007623(circadian rhythm)//GO:0000381(regulation of alternative mRNA splicing, via spliceosome)//GO:004…
chr5	15150901	15151180	diffreps_peak_69278	11.2297	279	ENSSSCT00000000203	TUBA1B	8.30694	5.89284e-07	0.00145553	up	733594	TUBA3	Ensembl:ENSSSCG00000000190	tubulin, alpha 1b	ssc04145(Phagosome)//ssc04210(Apoptosis)//ssc04540(Gap junction)	GO:0043209(myelin sheath)//GO:0005881(cytoplasmic microtubule)//GO:0055037(recycling endosome)//GO:0070062(extracellular exosome)//GO:0036464(cytoplasmic ribonucleoprotein granule)//GO:0005634(nucleus)	GO:0003924(GTPase activity)//GO:0005525(GTP binding)//GO:0005200(structural constituent of cytoskeleton)	GO:0008152(metabolic process)//GO:0007017(microtubule-based process)	TUBA1B	ENSSSCG00000000190	protein_coding	-	chr5:15150223-15270100	0.980599	6.08469	-6.20508	-2.63345	0.27225	0.572376	down	733594	TUBA3	Ensembl:ENSSSCG00000000190	5	5|5	tubulin, alpha 1b	ssc04145(Phagosome)//ssc04210(Apoptosis)//ssc04540(Gap junction)	GO:0043209(myelin sheath)//GO:0005881(cytoplasmic microtubule)//GO:0055037(recycling endosome)//GO:0070062(extracellular exosome)//GO:0036464(cytoplasmic ribonucleoprotein granule)//GO:0005634(nucleus)	GO:0003924(GTPase activity)//GO:0005525(GTP binding)//GO:0005200(structural constituent of cytoskeleton)	GO:0008152(metabolic process)//GO:0007017(microtubule-based process)
chr8	31523541	31524360	diffreps_peak_87662	13.5281	819	ENSSSCT00000009623	RBM47	2.81768	2.9643e-09	1.35892e-05	up	100513606	-	-	RNA binding motif protein 47		GO:0005634(nucleus)	GO:0044822(poly(A) RNA binding)//GO:0000166(nucleotide binding)	GO:0016554(cytidine to uridine editing)//GO:0002244(hematopoietic progenitor cell differentiation)	RBM47	ENSSSCG00000008796	protein_coding	-	chr8:31507962-31690766	2.41083	9.89713	-4.10528	-2.03748	0.22205	0.528847	down	100513606	-	-	8	-	RNA binding motif protein 47		GO:0005634(nucleus)	GO:0044822(poly(A) RNA binding)//GO:0000166(nucleotide binding)	GO:0016554(cytidine to uridine editing)//GO:0002244(hematopoietic progenitor cell differentiation)
chr13	32797261	32798540	diffreps_peak_21995	10.4725	1279	ENSSSCT00000036798	HYAL1	21.6277	3.36868e-06	0.00638305	up	404698	-	-	hyaluronoglucosaminidase 1	ssc00531(Glycosaminoglycan degradation)//	GO:0005764(lysosome)//GO:0070062(extracellular exosome)//GO:0031410(cytoplasmic vesicle)//GO:0036117(hyaluranon cable)//GO:0005615(extracellular space)//GO:0005737(cytoplasm)	GO:0001618(virus receptor activity)//GO:0050501(hyaluronan synthase activity)//GO:0008134(transcription factor binding)//GO:0004415(hyalurononglucosaminidase activity)	GO:0060272(embryonic skeletal joint morphogenesis)//GO:0030212(hyaluronan metabolic process)//GO:0005975(carbohydrate metabolic process)//GO:0009615(response to virus)//GO:0071467(cellular response to pH)//GO:0051216(cartilage development)//GO:0045766(positive regulation of angiogenesis)//GO:0000302(response to reactive oxygen species)//GO:0046677(response to antibiotic)//GO:0030214(hyaluronan ca…	HYAL1	ENSSSCG00000011404	protein_coding	-	chr13:32740380-32800793		1.85609	-inf	-inf	1	1	down	404698	-	-	13	13|13q21	hyaluronoglucosaminidase 1	ssc00531(Glycosaminoglycan degradation)//	GO:0005764(lysosome)//GO:0070062(extracellular exosome)//GO:0031410(cytoplasmic vesicle)//GO:0036117(hyaluranon cable)//GO:0005615(extracellular space)//GO:0005737(cytoplasm)	GO:0001618(virus receptor activity)//GO:0050501(hyaluronan synthase activity)//GO:0008134(transcription factor binding)//GO:0004415(hyalurononglucosaminidase activity)	GO:0060272(embryonic skeletal joint morphogenesis)//GO:0030212(hyaluronan metabolic process)//GO:0005975(carbohydrate metabolic process)//GO:0009615(response to virus)//GO:0071467(cellular response to pH)//GO:0051216(cartilage development)//GO:0045766(positive regulation of angiogenesis)//GO:0000302(response to reactive oxygen species)//GO:0046677(response to antibiotic)//GO:0030214(hyaluronan ca…
chr12	60763061	60764744	diffreps_peak_20543	10.1476	1683	ENSSSCT00000050033	RAI1	21.0266	7.11871e-06	0.0120794	up									RAI1	ENSSSCG00000038164	protein_coding	-	chr12:60733976-60854790		1.17111	-inf	-inf	1	1	down
chr3	47838316	47838880	diffreps_peak_59113	10.5253	564	ENSSSCT00000053868	SULT1C3	15.9565	2.98335e-06	0.00577186	up									SULT1C3	ENSSSCG00000028691	protein_coding	-	chr3:47838316-47864676	6.92604	2.07306	3.34098	1.74027	0.48825	0.733991	up
chr14	90006486	90006994	diffreps_peak_33459	20	508	ENSSSCT00000011375	ERCC6	8.13832	0	0	up	106504057	-	Ensembl:ENSSSCG00000010391	excision repair cross-complementation group 6		GO:0005730(nucleolus)//GO:0008023(transcription elongation factor complex)	GO:0030296(protein tyrosine kinase activator activity)//GO:0047485(protein N-terminus binding)//GO:0032403(protein complex binding)//GO:0005524(ATP binding)//GO:0003682(chromatin binding)//GO:0008094(DNA-dependent ATPase activity)//GO:0003677(DNA binding)//GO:0008022(protein C-terminus binding)	GO:0007256(activation of JNKK activity)//GO:0045494(photoreceptor cell maintenance)//GO:0007257(activation of JUN kinase activity)//GO:0006362(transcription elongation from RNA polymerase I promoter)//GO:0009636(response to toxic substance)//GO:0000303(response to superoxide)//GO:0006284(base-excision repair)//GO:0032786(positive regulation of DNA-templated transcription, elongation)//GO:0008630(…	ERCC6	ENSSSCG00000010391	protein_coding	-	chr14:90002023-90070439		2.38487	-inf	-inf	1	1	down	106504057	-	Ensembl:ENSSSCG00000010391	14	-	excision repair cross-complementation group 6		GO:0005730(nucleolus)//GO:0008023(transcription elongation factor complex)	GO:0030296(protein tyrosine kinase activator activity)//GO:0047485(protein N-terminus binding)//GO:0032403(protein complex binding)//GO:0005524(ATP binding)//GO:0003682(chromatin binding)//GO:0008094(DNA-dependent ATPase activity)//GO:0003677(DNA binding)//GO:0008022(protein C-terminus binding)	GO:0007256(activation of JNKK activity)//GO:0045494(photoreceptor cell maintenance)//GO:0007257(activation of JUN kinase activity)//GO:0006362(transcription elongation from RNA polymerase I promoter)//GO:0009636(response to toxic substance)//GO:0000303(response to superoxide)//GO:0006284(base-excision repair)//GO:0032786(positive regulation of DNA-templated transcription, elongation)//GO:0008630(…
chr4	94021375	94022960	diffreps_peak_66954	20	1585	ENSSSCT00000045600	SSR2	4.69338	0	0	up	100154318	-	Ensembl:ENSSSCG00000006501	signal sequence receptor, beta (translocon-associated protein beta)	ssc04141(Protein processing in endoplasmic reticulum)	GO:0005783(endoplasmic reticulum)//GO:0016021(integral component of membrane)			SSR2	ENSSSCG00000006501	protein_coding	+	chr4:94010762-94023783		9.34702	-inf	-inf	0.1209	0.36992	down	100154318	-	Ensembl:ENSSSCG00000006501	4	4|4	signal sequence receptor, beta (translocon-associated protein beta)	ssc04141(Protein processing in endoplasmic reticulum)	GO:0005783(endoplasmic reticulum)//GO:0016021(integral component of membrane)
chr1	272180418	272180753	diffreps_peak_11334	10.1421	335	ENSSSCT00000006295	TTF1	5.04895	7.20918e-06	0.0121659	up	100511433	-	Ensembl:ENSSSCG00000005725	transcription termination factor, RNA polymerase I	ssc04918(Thyroid hormone synthesis)	GO:0005730(nucleolus)//GO:0005886(plasma membrane)//GO:0005737(cytoplasm)	GO:0003682(chromatin binding)//GO:0003677(DNA binding)	GO:0006363(termination of RNA polymerase I transcription)//GO:0006338(chromatin remodeling)//GO:0006361(transcription initiation from RNA polymerase I promoter)	TTF1	ENSSSCG00000005725	protein_coding	-	chr1:272180418-272212593		6.135	-inf	-inf	0.00065	0.0184951	down	100511433	-	Ensembl:ENSSSCG00000005725	1	-	transcription termination factor, RNA polymerase I	ssc04918(Thyroid hormone synthesis)	GO:0005730(nucleolus)//GO:0005886(plasma membrane)//GO:0005737(cytoplasm)	GO:0003682(chromatin binding)//GO:0003677(DNA binding)	GO:0006363(termination of RNA polymerase I transcription)//GO:0006338(chromatin remodeling)//GO:0006361(transcription initiation from RNA polymerase I promoter)
chr1	129653500	129654162	diffreps_peak_5272	11.3379	662	ENSSSCT00000005235	MGA	10.1842	4.59277e-07	0.00117143	up	100156980	-	-	MAX gene associated		GO:0005667(transcription factor complex)//GO:0071339(MLL1 complex)//GO:0005737(cytoplasm)	GO:0003677(DNA binding)//GO:0003700(transcription factor activity, sequence-specific DNA binding)	GO:0006351(transcription, DNA-templated)//GO:0006355(regulation of transcription, DNA-templated)	MGA	ENSSSCG00000004739	protein_coding	-	chr1:129594989-129697417	0.648383	5.36989	-8.282	-3.04998	0.17695	0.474623	down	100515697	-	-	1	-	MAX gene associated		GO:0005667(transcription factor complex)//GO:0071339(MLL1 complex)//GO:0005737(cytoplasm)	GO:0003677(DNA binding)//GO:0003700(transcription factor activity, sequence-specific DNA binding)	GO:0006351(transcription, DNA-templated)//GO:0006355(regulation of transcription, DNA-templated)
chr7	35767501	35767804	diffreps_peak_82499	10.976	303	ENSSSCT00000001777	LRFN2	8.94295	1.05674e-06	0.00240433	up	100153249	-	Ensembl:ENSSSCG00000001597	leucine rich repeat and fibronectin type III domain containing 2		GO:0016021(integral component of membrane)//GO:0009986(cell surface)		GO:0007409(axonogenesis)	LRFN2	ENSSSCG00000001597	protein_coding	-	chr7:35724105-35915032		2.18548	-inf	-inf	1	1	down	100153249	-	Ensembl:ENSSSCG00000001597	7	7|7	leucine rich repeat and fibronectin type III domain containing 2		GO:0016021(integral component of membrane)//GO:0009986(cell surface)		GO:0007409(axonogenesis)
chr13	157411988	157412249	diffreps_peak_27444	20	261	ENSSSCT00000037385	RPL24	5.6661	0	0	up	100521642	-	Ensembl:ENSSSCG00000011952	ribosomal protein L24	ssc03010(Ribosome)	GO:0022625(cytosolic large ribosomal subunit)	GO:0003735(structural constituent of ribosome)	GO:0006412(translation)//GO:1902626(assembly of large subunit precursor of preribosome)//GO:0000027(ribosomal large subunit assembly)	RPL24	ENSSSCG00000011952	protein_coding	+	chr13:157411982-157418654		18.9646	-inf	-inf	0.0021	0.0350207	down	100521642	-	Ensembl:ENSSSCG00000011952	13	-	ribosomal protein L24	ssc03010(Ribosome)	GO:0022625(cytosolic large ribosomal subunit)	GO:0003735(structural constituent of ribosome)	GO:0006412(translation)//GO:1902626(assembly of large subunit precursor of preribosome)//GO:0000027(ribosomal large subunit assembly)
chr6	81724476	81726489	diffreps_peak_77040	15.9546	2013	ENSSSCT00000029759	PNRC2	3.21956	1.11022e-11	7.51205e-08	up	100625012	-	-	proline-rich nuclear receptor coactivator 2		GO:0000932(cytoplasmic mRNA processing body)//GO:0005634(nucleus)		GO:0000184(nuclear-transcribed mRNA catabolic process, nonsense-mediated decay)	PNRC2	ENSSSCG00000023326	protein_coding	+	chr6:81637697-81741526		2.46683	-inf	-inf	1	1	down	100625012	-	-	Un	-	proline-rich nuclear receptor coactivator 2		GO:0000932(cytoplasmic mRNA processing body)//GO:0005634(nucleus)		GO:0000184(nuclear-transcribed mRNA catabolic process, nonsense-mediated decay)
chr10	63387589	63388196	diffreps_peak_14184	12.6677	607	ENSSSCT00000012175	GATA3	4.50292	2.14939e-08	8.06103e-05	up	733631	-	-	GATA binding protein 3		GO:0005730(nucleolus)//GO:0005667(transcription factor complex)//GO:0005634(nucleus)//GO:0000790(nuclear chromatin)	GO:0008270(zinc ion binding)//GO:0000987(core promoter proximal region sequence-specific DNA binding)//GO:0000979(RNA polymerase II core promoter sequence-specific DNA binding)//GO:0003682(chromatin binding)//GO:0000977(RNA polymerase II regulatory region sequence-specific DNA binding)//GO:0001078(transcriptional repressor activity, RNA polymerase II core promoter proximal region sequence-specifi…	GO:0060017(parathyroid gland development)//GO:2000146(negative regulation of cell motility)//GO:0010975(regulation of neuron projection development)//GO:0045064(T-helper 2 cell differentiation)//GO:0060676(ureteric bud formation)//GO:0008584(male gonad development)//GO:0072182(regulation of nephron tubule epithelial cell differentiation)//GO:0030218(erythrocyte differentiation)//GO:0048485(sympat…	GATA3	ENSSSCG00000011125	protein_coding	-	chr10:63367662-63390560		3.49891	-inf	-inf	0.1076	0.36992	down	733631	-	-	10	10|10	GATA binding protein 3		GO:0005730(nucleolus)//GO:0005667(transcription factor complex)//GO:0005634(nucleus)//GO:0000790(nuclear chromatin)	GO:0008270(zinc ion binding)//GO:0000987(core promoter proximal region sequence-specific DNA binding)//GO:0000979(RNA polymerase II core promoter sequence-specific DNA binding)//GO:0003682(chromatin binding)//GO:0000977(RNA polymerase II regulatory region sequence-specific DNA binding)//GO:0001078(transcriptional repressor activity, RNA polymerase II core promoter proximal region sequence-specifi…	GO:0060017(parathyroid gland development)//GO:2000146(negative regulation of cell motility)//GO:0010975(regulation of neuron projection development)//GO:0045064(T-helper 2 cell differentiation)//GO:0060676(ureteric bud formation)//GO:0008584(male gonad development)//GO:0072182(regulation of nephron tubule epithelial cell differentiation)//GO:0030218(erythrocyte differentiation)//GO:0048485(sympat…
chr17	62538541	62538980	diffreps_peak_47750	20	439	ENSSSCT00000045083	PTK6	3.35148	0	0	up									PTK6	ENSSSCG00000031474	protein_coding	-	chr17:62537447-62546671		1.51302	-inf	-inf	1	1	down
chr9	64033189	64034105	diffreps_peak_94897	11.0557	916	ENSSSCT00000028661	BTG2	3.67965	8.7953e-07	0.00204396	up	100048932	-	Ensembl:ENSSSCG00000028322	BTG family, member 2	ssc03018(RNA degradation)	GO:0070062(extracellular exosome)		GO:2000178(negative regulation of neural precursor cell proliferation)//GO:0021542(dentate gyrus development)//GO:0006974(cellular response to DNA damage stimulus)//GO:0031175(neuron projection development)//GO:0017148(negative regulation of translation)//GO:0060213(positive regulation of nuclear-transcribed mRNA poly(A) tail shortening)//GO:0009952(anterior/posterior pattern specification)//GO:0…	BTG2	ENSSSCG00000028322	protein_coding	+	chr9:64031840-64038694		2.0148	-inf	-inf	1	1	down	100048932	-	Ensembl:ENSSSCG00000028322	9	9|9q21-q25	BTG family, member 2	ssc03018(RNA degradation)	GO:0070062(extracellular exosome)		GO:2000178(negative regulation of neural precursor cell proliferation)//GO:0021542(dentate gyrus development)//GO:0006974(cellular response to DNA damage stimulus)//GO:0031175(neuron projection development)//GO:0017148(negative regulation of translation)//GO:0060213(positive regulation of nuclear-transcribed mRNA poly(A) tail shortening)//GO:0009952(anterior/posterior pattern specification)//GO:0…
chr18	37734661	37735980	diffreps_peak_49416	20	1319	ENSSSCT00000047991	KIAA0895	4.81945	0	0	up									KIAA0895	ENSSSCG00000016659	protein_coding	+	chr18:37724468-37793150	2.22261	7.45751	-3.3553	-1.74644	0.23405	0.536773	down
chr17	5449534	5451140	diffreps_peak_45174	20	1606	ENSSSCT00000058433	MTUS1	4.10907	0	0	up	102161691	-	-	microtubule associated tumor suppressor 1					MTUS1	ENSSSCG00000040013	protein_coding	-	chr17:5329745-5507225	0.166528	2.51812	-15.1213	-3.91851	1	1	down	102161691	-	-	17	-	microtubule associated tumor suppressor 1
chrX	92629922	92630856	diffreps_peak_104876	20	934	ENSSSCT00000013770	AMOT	5.88389	0	0	up	100158213	-	Ensembl:ENSSSCG00000012591|Vega:OTTSUSG00000004793	angiomotin	ssc04390(Hippo signaling pathway)	GO:0030139(endocytic vesicle)//GO:0009897(external side of plasma membrane)//GO:0030027(lamellipodium)//GO:0001725(stress fiber)//GO:0016021(integral component of membrane)//GO:0001726(ruffle)//GO:0008180(COP9 signalosome)//GO:0005884(actin filament)	GO:0004872(receptor activity)//GO:0043532(angiostatin binding)	GO:0043116(negative regulation of vascular permeability)//GO:0043536(positive regulation of blood vessel endothelial cell migration)//GO:0001702(gastrulation with mouth forming second)//GO:0034260(negative regulation of GTPase activity)//GO:0034613(cellular protein localization)//GO:0042074(cell migration involved in gastrulation)//GO:0001701(in utero embryonic development)//GO:0040019(positive r…	AMOT	ENSSSCG00000012591	protein_coding	-	chrX:92581997-92647857		7.66794	-inf	-inf	5e-05	0.00273971	down	100158213	-	Ensembl:ENSSSCG00000012591|Vega:OTTSUSG00000004793	X	X|X	angiomotin	ssc04390(Hippo signaling pathway)	GO:0030139(endocytic vesicle)//GO:0009897(external side of plasma membrane)//GO:0030027(lamellipodium)//GO:0001725(stress fiber)//GO:0016021(integral component of membrane)//GO:0001726(ruffle)//GO:0008180(COP9 signalosome)//GO:0005884(actin filament)	GO:0004872(receptor activity)//GO:0043532(angiostatin binding)	GO:0043116(negative regulation of vascular permeability)//GO:0043536(positive regulation of blood vessel endothelial cell migration)//GO:0001702(gastrulation with mouth forming second)//GO:0034260(negative regulation of GTPase activity)//GO:0034613(cellular protein localization)//GO:0042074(cell migration involved in gastrulation)//GO:0001701(in utero embryonic development)//GO:0040019(positive r…
chr2	26485134	26486800	diffreps_peak_51412	20	1666	ENSSSCT00000040051	ELF5	4.18887	0	0	up	100510890	-	Ensembl:ENSSSCG00000013301	E74-like factor 5 (ets domain transcription factor)	ssc04917(Prolactin signaling pathway)	GO:0005634(nucleus)//GO:0005737(cytoplasm)	GO:0000981(RNA polymerase II transcription factor activity, sequence-specific DNA binding)//GO:0000977(RNA polymerase II regulatory region sequence-specific DNA binding)//GO:0001228(transcriptional activator activity, RNA polymerase II transcription regulatory region sequence-specific binding)	GO:0030154(cell differentiation)//GO:0060644(mammary gland epithelial cell differentiation)//GO:0045596(negative regulation of cell differentiation)//GO:0006366(transcription from RNA polymerase II promoter)//GO:0045944(positive regulation of transcription from RNA polymerase II promoter)//GO:0035019(somatic stem cell population maintenance)//GO:0006357(regulation of transcription from RNA polyme…	ELF5	ENSSSCG00000013301	protein_coding	+	chr2:26443976-26488445		3.44951	-inf	-inf	0.10745	0.36992	down	100510890	-	Ensembl:ENSSSCG00000013301	2	-	E74-like factor 5 (ets domain transcription factor)	ssc04917(Prolactin signaling pathway)	GO:0005634(nucleus)//GO:0005737(cytoplasm)	GO:0000981(RNA polymerase II transcription factor activity, sequence-specific DNA binding)//GO:0000977(RNA polymerase II regulatory region sequence-specific DNA binding)//GO:0001228(transcriptional activator activity, RNA polymerase II transcription regulatory region sequence-specific binding)	GO:0030154(cell differentiation)//GO:0060644(mammary gland epithelial cell differentiation)//GO:0045596(negative regulation of cell differentiation)//GO:0006366(transcription from RNA polymerase II promoter)//GO:0045944(positive regulation of transcription from RNA polymerase II promoter)//GO:0035019(somatic stem cell population maintenance)//GO:0006357(regulation of transcription from RNA polyme…
chrX	58149197	58150078	diffreps_peak_103668	20	881	ENSSSCT00000042314	RPS4X	5.01261	0	0	up	397611	RPS4	Ensembl:ENSSSCG00000012405	ribosomal protein S4, X-linked	ssc03010(Ribosome)	GO:0070062(extracellular exosome)//GO:0016020(membrane)//GO:0022627(cytosolic small ribosomal subunit)//GO:0036464(cytoplasmic ribonucleoprotein granule)//GO:0005844(polysome)//GO:0005925(focal adhesion)	GO:0019843(rRNA binding)//GO:0003735(structural constituent of ribosome)//GO:0044822(poly(A) RNA binding)	GO:0006412(translation)//GO:0008284(positive regulation of cell proliferation)//GO:0045727(positive regulation of translation)//GO:0007275(multicellular organism development)	RPS4X	ENSSSCG00000012405	protein_coding	-	chrX:58149197-58155188	0.177759	16.0306	-90.1815	-6.49476	0.21945	0.527792	down	397611	RPS4	Ensembl:ENSSSCG00000012405	X	-	ribosomal protein S4, X-linked	ssc03010(Ribosome)	GO:0070062(extracellular exosome)//GO:0016020(membrane)//GO:0022627(cytosolic small ribosomal subunit)//GO:0036464(cytoplasmic ribonucleoprotein granule)//GO:0005844(polysome)//GO:0005925(focal adhesion)	GO:0019843(rRNA binding)//GO:0003735(structural constituent of ribosome)//GO:0044822(poly(A) RNA binding)	GO:0006412(translation)//GO:0008284(positive regulation of cell proliferation)//GO:0045727(positive regulation of translation)//GO:0007275(multicellular organism development)
chrX	92622696	92623219	diffreps_peak_104875	20	523	ENSSSCT00000013770	AMOT	10.5012	0	0	up	100158213	-	Ensembl:ENSSSCG00000012591|Vega:OTTSUSG00000004793	angiomotin	ssc04390(Hippo signaling pathway)	GO:0030139(endocytic vesicle)//GO:0009897(external side of plasma membrane)//GO:0030027(lamellipodium)//GO:0001725(stress fiber)//GO:0016021(integral component of membrane)//GO:0001726(ruffle)//GO:0008180(COP9 signalosome)//GO:0005884(actin filament)	GO:0004872(receptor activity)//GO:0043532(angiostatin binding)	GO:0043116(negative regulation of vascular permeability)//GO:0043536(positive regulation of blood vessel endothelial cell migration)//GO:0001702(gastrulation with mouth forming second)//GO:0034260(negative regulation of GTPase activity)//GO:0034613(cellular protein localization)//GO:0042074(cell migration involved in gastrulation)//GO:0001701(in utero embryonic development)//GO:0040019(positive r…	AMOT	ENSSSCG00000012591	protein_coding	-	chrX:92581997-92647857		7.66794	-inf	-inf	5e-05	0.00273971	down	100158213	-	Ensembl:ENSSSCG00000012591|Vega:OTTSUSG00000004793	X	X|X	angiomotin	ssc04390(Hippo signaling pathway)	GO:0030139(endocytic vesicle)//GO:0009897(external side of plasma membrane)//GO:0030027(lamellipodium)//GO:0001725(stress fiber)//GO:0016021(integral component of membrane)//GO:0001726(ruffle)//GO:0008180(COP9 signalosome)//GO:0005884(actin filament)	GO:0004872(receptor activity)//GO:0043532(angiostatin binding)	GO:0043116(negative regulation of vascular permeability)//GO:0043536(positive regulation of blood vessel endothelial cell migration)//GO:0001702(gastrulation with mouth forming second)//GO:0034260(negative regulation of GTPase activity)//GO:0034613(cellular protein localization)//GO:0042074(cell migration involved in gastrulation)//GO:0001701(in utero embryonic development)//GO:0040019(positive r…
chr16	27937681	27939665	diffreps_peak_42706	20	1984	ENSSSCT00000018376	HMGCS1	4.03005	0	0	up	100524223	-	Ensembl:ENSSSCG00000016872	3-hydroxy-3-methylglutaryl-CoA synthase 1 (soluble)	ssc00072(Synthesis and degradation of ketone bodies)//ssc00280(Valine, leucine and isoleucine degradation)//ssc00650(Butanoate metabolism)//ssc00900(Terpenoid backbone biosynthesis)//	GO:0005654(nucleoplasm)//GO:0005886(plasma membrane)//GO:0005737(cytoplasm)	GO:0004421(hydroxymethylglutaryl-CoA synthase activity)	GO:0008299(isoprenoid biosynthetic process)	HMGCS1	ENSSSCG00000016872	protein_coding	-	chr16:27936228-27957227		1.68189	-inf	-inf	1	1	down	100524223	-	Ensembl:ENSSSCG00000016872	16	-	3-hydroxy-3-methylglutaryl-CoA synthase 1 (soluble)	ssc00072(Synthesis and degradation of ketone bodies)//ssc00280(Valine, leucine and isoleucine degradation)//ssc00650(Butanoate metabolism)//ssc00900(Terpenoid backbone biosynthesis)//	GO:0005654(nucleoplasm)//GO:0005886(plasma membrane)//GO:0005737(cytoplasm)	GO:0004421(hydroxymethylglutaryl-CoA synthase activity)	GO:0008299(isoprenoid biosynthetic process)
chr6	49157917	49158460	diffreps_peak_75430	20	543	ENSSSCT00000045458	CYP2B22	7.24646	0	0	up	403104	-	Ensembl:ENSSSCG00000003006	cytochrome P450 2B22	ssc00140(Steroid hormone biosynthesis)//ssc00590(Arachidonic acid metabolism)//ssc00830(Retinol metabolism)//				CYP2B22	ENSSSCG00000003006	protein_coding	-	chr6:49110788-49178413		2.27958	-inf	-inf	1	1	down	403104	-	Ensembl:ENSSSCG00000003006	6	6|6	cytochrome P450 2B22	ssc00140(Steroid hormone biosynthesis)//ssc00590(Arachidonic acid metabolism)//ssc00830(Retinol metabolism)//
chr4	110093281	110095059	diffreps_peak_67718	14.6536	1778	ENSSSCT00000007467	AHCYL1	3.46547	2.22045e-10	1.25948e-06	up	100157229	-	-	adenosylhomocysteinase-like 1		GO:0043231(intracellular membrane-bounded organelle)//GO:0070062(extracellular exosome)//GO:0005829(cytosol)	GO:0004013(adenosylhomocysteinase activity)	GO:0042045(epithelial fluid transport)//GO:0031440(regulation of mRNA 3'-end processing)//GO:0006730(one-carbon metabolic process)//GO:0044070(regulation of anion transport)//GO:0010765(positive regulation of sodium ion transport)//GO:0038166(angiotensin-activated signaling pathway)//GO:0051592(response to calcium ion)//GO:0006378(mRNA polyadenylation)//GO:0033353(S-adenosylmethionine cycle)//GO:…	AHCYL1	ENSSSCG00000006816	protein_coding	-	chr4:110090899-110132955		2.55452	-inf	-inf	1	1	down	100512899	-	Ensembl:ENSSSCG00000006816	4	-	adenosylhomocysteinase-like 1	ssc00270(Cysteine and methionine metabolism)//	GO:0043231(intracellular membrane-bounded organelle)//GO:0070062(extracellular exosome)//GO:0005829(cytosol)	GO:0004013(adenosylhomocysteinase activity)	GO:0042045(epithelial fluid transport)//GO:0031440(regulation of mRNA 3'-end processing)//GO:0006730(one-carbon metabolic process)//GO:0044070(regulation of anion transport)//GO:0010765(positive regulation of sodium ion transport)//GO:0038166(angiotensin-activated signaling pathway)//GO:0051592(response to calcium ion)//GO:0006378(mRNA polyadenylation)//GO:0033353(S-adenosylmethionine cycle)//GO:…
chr15	13731041	13732020	diffreps_peak_36243	12.0924	979	ENSSSCT00000044365	HNMT	5.26119	8.08353e-08	0.000258228	up	100624677	-	Ensembl:ENSSSCG00000024023	histamine N-methyltransferase	ssc00340(Histidine metabolism)	GO:0043005(neuron projection)//GO:0005654(nucleoplasm)//GO:0070062(extracellular exosome)//GO:0005737(cytoplasm)	GO:0046539(histamine N-methyltransferase activity)	GO:0007420(brain development)//GO:1903955(positive regulation of protein targeting to mitochondrion)//GO:0032259(methylation)	HNMT	ENSSSCG00000035195	protein_coding	-	chr15:13730457-13768645		0.79604	-inf	-inf	1	1	down	100624677	-	Ensembl:ENSSSCG00000024023	15	-	histamine N-methyltransferase	ssc00340(Histidine metabolism)	GO:0043005(neuron projection)//GO:0005654(nucleoplasm)//GO:0070062(extracellular exosome)//GO:0005737(cytoplasm)	GO:0046539(histamine N-methyltransferase activity)	GO:0007420(brain development)//GO:1903955(positive regulation of protein targeting to mitochondrion)//GO:0032259(methylation)
chr5	11448931	11449144	diffreps_peak_69109	20	213	ENSSSCT00000000151	MYH9	4.39366	0	0	up	396904	-	Ensembl:ENSSSCG00000000145	myosin, heavy chain 9, non-muscle	ssc04530(Tight junction)	GO:0001772(immunological synapse)//GO:0001931(uropod)//GO:0070062(extracellular exosome)//GO:0016460(myosin II complex)//GO:0005903(brush border)//GO:0005826(actomyosin contractile ring)//GO:0001725(stress fiber)//GO:0001726(ruffle)//GO:0097513(myosin II filament)//GO:0005819(spindle)//GO:0008180(COP9 signalosome)//GO:0008305(integrin complex)//GO:0031594(neuromuscular junction)//GO:0005913(cell-…	GO:0019904(protein domain specific binding)//GO:0000146(microfilament motor activity)//GO:0042803(protein homodimerization activity)//GO:0005524(ATP binding)//GO:0043531(ADP binding)//GO:0030898(actin-dependent ATPase activity)//GO:0044822(poly(A) RNA binding)//GO:0043495(protein anchor)//GO:0003779(actin binding)	GO:0051295(establishment of meiotic spindle localization)//GO:0008360(regulation of cell shape)//GO:0031532(actin cytoskeleton reorganization)//GO:0030220(platelet formation)//GO:0031032(actomyosin structure organization)//GO:0006509(membrane protein ectodomain proteolysis)//GO:0070527(platelet aggregation)//GO:0032796(uropod organization)//GO:1903923(positive regulation of protein processing in …	MYH9	ENSSSCG00000000145	protein_coding	+	chr5:11398165-11455054	6.01459	12.3524	-2.05375	-1.03826	0.38215	0.678977	down	396904	-	Ensembl:ENSSSCG00000000145	5	-	myosin, heavy chain 9, non-muscle	ssc04530(Tight junction)	GO:0001772(immunological synapse)//GO:0001931(uropod)//GO:0070062(extracellular exosome)//GO:0016460(myosin II complex)//GO:0005903(brush border)//GO:0005826(actomyosin contractile ring)//GO:0001725(stress fiber)//GO:0001726(ruffle)//GO:0097513(myosin II filament)//GO:0005819(spindle)//GO:0008180(COP9 signalosome)//GO:0008305(integrin complex)//GO:0031594(neuromuscular junction)//GO:0005913(cell-…	GO:0019904(protein domain specific binding)//GO:0000146(microfilament motor activity)//GO:0042803(protein homodimerization activity)//GO:0005524(ATP binding)//GO:0043531(ADP binding)//GO:0030898(actin-dependent ATPase activity)//GO:0044822(poly(A) RNA binding)//GO:0043495(protein anchor)//GO:0003779(actin binding)	GO:0051295(establishment of meiotic spindle localization)//GO:0008360(regulation of cell shape)//GO:0031532(actin cytoskeleton reorganization)//GO:0030220(platelet formation)//GO:0031032(actomyosin structure organization)//GO:0006509(membrane protein ectodomain proteolysis)//GO:0070527(platelet aggregation)//GO:0032796(uropod organization)//GO:1903923(positive regulation of protein processing in …
chr5	18176923	18177132	diffreps_peak_69430	20	209	ENSSSCT00000038646	KRT8	12.6875	0	0	up	100152077	-	Ensembl:ENSSSCG00000000252	keratin 8, type II		GO:0030018(Z disc)//GO:0070062(extracellular exosome)//GO:0045095(keratin filament)//GO:0042383(sarcolemma)//GO:0005634(nucleus)//GO:0005911(cell-cell junction)	GO:0005198(structural molecule activity)//GO:0097110(scaffold protein binding)	GO:0097191(extrinsic apoptotic signaling pathway)//GO:0033209(tumor necrosis factor-mediated signaling pathway)//GO:0051707(response to other organism)//GO:0097284(hepatocyte apoptotic process)//GO:0060706(cell differentiation involved in embryonic placenta development)	KRT8	ENSSSCG00000000252	protein_coding	-	chr5:18170353-18180215		5.57568	-inf	-inf	5e-05	0.00273971	down	100152077	-	Ensembl:ENSSSCG00000000252	5	5|5	keratin 8, type II		GO:0030018(Z disc)//GO:0070062(extracellular exosome)//GO:0045095(keratin filament)//GO:0042383(sarcolemma)//GO:0005634(nucleus)//GO:0005911(cell-cell junction)	GO:0005198(structural molecule activity)//GO:0097110(scaffold protein binding)	GO:0097191(extrinsic apoptotic signaling pathway)//GO:0033209(tumor necrosis factor-mediated signaling pathway)//GO:0051707(response to other organism)//GO:0097284(hepatocyte apoptotic process)//GO:0060706(cell differentiation involved in embryonic placenta development)
chr7	38079241	38079867	diffreps_peak_82602	20	626	ENSSSCT00000001840	PPP2R5D	2.43809	0	0	up	100134967	-	Ensembl:ENSSSCG00000001654	protein phosphatase 2, regulatory subunit B', delta	ssc03015(mRNA surveillance pathway)//ssc04071(Sphingolipid signaling pathway)//ssc04114(Oocyte meiosis)//ssc04151(PI3K-Akt signaling pathway)//ssc04152(AMPK signaling pathway)//ssc04261(Adrenergic signaling in cardiomyocytes)//ssc04728(Dopaminergic synapse)	GO:0000159(protein phosphatase type 2A complex)	GO:0008601(protein phosphatase type 2A regulator activity)	GO:0034047(regulation of protein phosphatase type 2A activity)//GO:0007165(signal transduction)	PPP2R5D	ENSSSCG00000001654	protein_coding	+	chr7:38055573-38087172	6.58392	2.62515	2.508	1.32654	0.5927	0.784975	up	100134967	-	Ensembl:ENSSSCG00000001654	7	7|7	protein phosphatase 2, regulatory subunit B', delta	ssc03015(mRNA surveillance pathway)//ssc04071(Sphingolipid signaling pathway)//ssc04114(Oocyte meiosis)//ssc04151(PI3K-Akt signaling pathway)//ssc04152(AMPK signaling pathway)//ssc04261(Adrenergic signaling in cardiomyocytes)//ssc04728(Dopaminergic synapse)	GO:0000159(protein phosphatase type 2A complex)	GO:0008601(protein phosphatase type 2A regulator activity)	GO:0034047(regulation of protein phosphatase type 2A activity)//GO:0007165(signal transduction)
chr7	116399441	116399723	diffreps_peak_86091	11.3379	282	ENSSSCT00000022914	DICER1	10.1842	4.59277e-07	0.00117143	up	100505387	-	Ensembl:ENSSSCG00000028225	dicer 1, ribonuclease type III	ssc05206(MicroRNAs in cancer)	GO:0070578(RISC-loading complex)//GO:0035068(micro-ribonucleoprotein complex)//GO:0005737(cytoplasm)	GO:0019904(protein domain specific binding)//GO:0004525(ribonuclease III activity)//GO:0005524(ATP binding)//GO:0035197(siRNA binding)//GO:0035198(miRNA binding)//GO:0004386(helicase activity)//GO:0003725(double-stranded RNA binding)//GO:0070883(pre-miRNA binding)	GO:0048255(mRNA stabilization)//GO:0021987(cerebral cortex development)//GO:0060119(inner ear receptor cell development)//GO:0010628(positive regulation of gene expression)//GO:0010070(zygote asymmetric cell division)//GO:2000630(positive regulation of miRNA metabolic process)//GO:0060253(negative regulation of glial cell proliferation)//GO:0030423(targeting of mRNA for destruction involved in RN…	DICER1	ENSSSCG00000028225	protein_coding	-	chr7:116361677-116436396	4.81918	2.34859	2.05194	1.03699	0.4771	0.732063	up	100505387	-	Ensembl:ENSSSCG00000028225	7	-	dicer 1, ribonuclease type III	ssc05206(MicroRNAs in cancer)	GO:0070578(RISC-loading complex)//GO:0035068(micro-ribonucleoprotein complex)//GO:0005737(cytoplasm)	GO:0019904(protein domain specific binding)//GO:0004525(ribonuclease III activity)//GO:0005524(ATP binding)//GO:0035197(siRNA binding)//GO:0035198(miRNA binding)//GO:0004386(helicase activity)//GO:0003725(double-stranded RNA binding)//GO:0070883(pre-miRNA binding)	GO:0048255(mRNA stabilization)//GO:0021987(cerebral cortex development)//GO:0060119(inner ear receptor cell development)//GO:0010628(positive regulation of gene expression)//GO:0010070(zygote asymmetric cell division)//GO:2000630(positive regulation of miRNA metabolic process)//GO:0060253(negative regulation of glial cell proliferation)//GO:0030423(targeting of mRNA for destruction involved in RN…
chr2	6045541	6045841	diffreps_peak_50472	10.7276	300	ENSSSCT00000014145	B4GAT1	4.61289	1.87235e-06	0.00390183	up	100518412	B3GNT1	Ensembl:ENSSSCG00000012940	beta-1,4-glucuronyltransferase 1	ssc00533(Glycosaminoglycan biosynthesis - keratan sulfate)//ssc00601(Glycosphingolipid biosynthesis - lacto and neolacto series)//	GO:0070062(extracellular exosome)//GO:0005794(Golgi apparatus)	GO:0015020(glucuronosyltransferase activity)//GO:0008532(N-acetyllactosaminide beta-1,3-N-acetylglucosaminyltransferase activity)	GO:0030311(poly-N-acetyllactosamine biosynthetic process)//GO:0035269(protein O-linked mannosylation)//GO:0007411(axon guidance)	B4GAT1	ENSSSCG00000012940	protein_coding	+	chr2:6043507-6045841		1.57404	-inf	-inf	1	1	down	100518412	B3GNT1	Ensembl:ENSSSCG00000012940	2	-	beta-1,4-glucuronyltransferase 1	ssc00533(Glycosaminoglycan biosynthesis - keratan sulfate)//ssc00601(Glycosphingolipid biosynthesis - lacto and neolacto series)//	GO:0070062(extracellular exosome)//GO:0005794(Golgi apparatus)	GO:0015020(glucuronosyltransferase activity)//GO:0008532(N-acetyllactosaminide beta-1,3-N-acetylglucosaminyltransferase activity)	GO:0030311(poly-N-acetyllactosamine biosynthetic process)//GO:0035269(protein O-linked mannosylation)//GO:0007411(axon guidance)
chr3	114419988	114420251	diffreps_peak_62083	20	263	ENSSSCT00000009393	ITSN2	2.55809	0	0	up	100520835	-	Ensembl:ENSSSCG00000008583	intersectin 2		GO:0005813(centrosome)//GO:0070062(extracellular exosome)	GO:0005089(Rho guanyl-nucleotide exchange factor activity)//GO:0005509(calcium ion binding)	GO:0006897(endocytosis)//GO:1903861(positive regulation of dendrite extension)//GO:0035023(regulation of Rho protein signal transduction)//GO:0043547(positive regulation of GTPase activity)	ITSN2	ENSSSCG00000008583	protein_coding	+	chr3:114403170-114472638	3.48235	15.9379	-4.57677	-2.19433	0.1348	0.387237	down	100520835	-	Ensembl:ENSSSCG00000008583	3	-	intersectin 2		GO:0005813(centrosome)//GO:0070062(extracellular exosome)	GO:0005089(Rho guanyl-nucleotide exchange factor activity)//GO:0005509(calcium ion binding)	GO:0006897(endocytosis)//GO:1903861(positive regulation of dendrite extension)//GO:0035023(regulation of Rho protein signal transduction)//GO:0043547(positive regulation of GTPase activity)
chr9	17306221	17307085	diffreps_peak_92946	20	864	ENSSSCT00000016256	PCF11	4.42008	0	0	up	100515845	-	Ensembl:ENSSSCG00000014901	PCF11 cleavage and polyadenylation factor subunit	ssc03015(mRNA surveillance pathway)	GO:0005849(mRNA cleavage factor complex)//GO:0005737(cytoplasm)	GO:0000993(RNA polymerase II core binding)//GO:0003729(mRNA binding)	GO:0006378(mRNA polyadenylation)//GO:0006369(termination of RNA polymerase II transcription)//GO:0006379(mRNA cleavage)	PCF11	ENSSSCG00000014901	protein_coding	+	chr9:17297866-17324710		7.0748	-inf	-inf	5e-05	0.00273971	down	100515845	-	Ensembl:ENSSSCG00000014901	9	-	PCF11 cleavage and polyadenylation factor subunit	ssc03015(mRNA surveillance pathway)	GO:0005849(mRNA cleavage factor complex)//GO:0005737(cytoplasm)	GO:0000993(RNA polymerase II core binding)//GO:0003729(mRNA binding)	GO:0006378(mRNA polyadenylation)//GO:0006369(termination of RNA polymerase II transcription)//GO:0006379(mRNA cleavage)
chr16	46446239	46446956	diffreps_peak_43545	14.1912	717	ENSSSCT00000030461	PIK3R1	2.70238	6.43929e-10	3.35536e-06	up	100286865	-	-	phosphoinositide-3-kinase, regulatory subunit 1 (alpha)		GO:0005942(phosphatidylinositol 3-kinase complex)//GO:0005634(nucleus)//GO:0005911(cell-cell junction)//GO:0005801(cis-Golgi network)//GO:1990578(perinuclear endoplasmic reticulum membrane)	GO:0019903(protein phosphatase binding)//GO:0046982(protein heterodimerization activity)//GO:0046935(1-phosphatidylinositol-3-kinase regulator activity)//GO:0005168(neurotrophin TRKA receptor binding)//GO:0043559(insulin binding)//GO:0043125(ErbB-3 class receptor binding)//GO:0043560(insulin receptor substrate binding)//GO:0008134(transcription factor binding)//GO:0036312(phosphatidylinositol 3-k…	GO:0001678(cellular glucose homeostasis)//GO:0046854(phosphatidylinositol phosphorylation)//GO:0043066(negative regulation of apoptotic process)//GO:0034644(cellular response to UV)//GO:0048009(insulin-like growth factor receptor signaling pathway)//GO:0032760(positive regulation of tumor necrosis factor production)//GO:0008630(intrinsic apoptotic signaling pathway in response to DNA damage)//GO:…	PIK3R1	ENSSSCG00000016958	protein_coding	+	chr16:46434813-46523623		6.82313	-inf	-inf	0.0001	0.00474703	down	100286865	-	-	16	16|16	phosphoinositide-3-kinase, regulatory subunit 1 (alpha)		GO:0005942(phosphatidylinositol 3-kinase complex)//GO:0005634(nucleus)//GO:0005911(cell-cell junction)//GO:0005801(cis-Golgi network)//GO:1990578(perinuclear endoplasmic reticulum membrane)	GO:0019903(protein phosphatase binding)//GO:0046982(protein heterodimerization activity)//GO:0046935(1-phosphatidylinositol-3-kinase regulator activity)//GO:0005168(neurotrophin TRKA receptor binding)//GO:0043559(insulin binding)//GO:0043125(ErbB-3 class receptor binding)//GO:0043560(insulin receptor substrate binding)//GO:0008134(transcription factor binding)//GO:0036312(phosphatidylinositol 3-k…	GO:0001678(cellular glucose homeostasis)//GO:0046854(phosphatidylinositol phosphorylation)//GO:0043066(negative regulation of apoptotic process)//GO:0034644(cellular response to UV)//GO:0048009(insulin-like growth factor receptor signaling pathway)//GO:0032760(positive regulation of tumor necrosis factor production)//GO:0008630(intrinsic apoptotic signaling pathway in response to DNA damage)//GO:…
chr2	33692412	33693128	diffreps_peak_51701	11.9842	716	ENSSSCT00000014568	MUC15	4.92829	1.03706e-07	0.000322786	up	100303614	-	-	mucin 15, cell surface associated		GO:0016021(integral component of membrane)			MUC15	ENSSSCG00000013340	protein_coding	+	chr2:33618287-33905069		0.869696	-inf	-inf	1	1	down	102165819	-	Ensembl:ENSSSCG00000013340	2	-	mucin 15, cell surface associated		GO:0016021(integral component of membrane)
chr1	95602441	95603018	diffreps_peak_3880	10.2252	577	ENSSSCT00000027237	EPG5	36.5152	5.95439e-06	0.0104201	up	100518639	-	-	ectopic P-granules autophagy protein 5 homolog (C. elegans)					EPG5	ENSSSCG00000021072	protein_coding	-	chr1:95498732-95603018	1.19572	2.962	-2.47718	-1.3087	0.3937	0.688401	down	100518639	-	-	1	-	ectopic P-granules autophagy protein 5 homolog (C. elegans)
chr13	160405561	160406100	diffreps_peak_27560	10.2252	539	ENSSSCT00000013109	CLDND1	36.5152	5.95439e-06	0.0104201	up	100154619	-	Ensembl:ENSSSCG00000011980	claudin domain containing 1		GO:0016021(integral component of membrane)//GO:0016324(apical plasma membrane)			CLDND1	ENSSSCG00000011980	protein_coding	+	chr13:160384988-160407992		2.73089	-inf	-inf	0.0006	0.0175409	down	100154619	-	Ensembl:ENSSSCG00000011980	13	13|13	claudin domain containing 1		GO:0016021(integral component of membrane)//GO:0016324(apical plasma membrane)
chr6	78730205	78731507	diffreps_peak_76906	20	1302	ENSSSCT00000032022	CAMK2N1	3.65868	0	0	up	100515264	-	Ensembl:ENSSSCG00000024009	calcium/calmodulin-dependent protein kinase II inhibitor 1		GO:0014069(postsynaptic density)	GO:0004860(protein kinase inhibitor activity)	GO:1904030(negative regulation of cyclin-dependent protein kinase activity)	CAMK2N1	ENSSSCG00000024009	protein_coding	-	chr6:78730205-78733740		2.19818	-inf	-inf	1	1	down	100515264	-	Ensembl:ENSSSCG00000024009	6	-	calcium/calmodulin-dependent protein kinase II inhibitor 1		GO:0014069(postsynaptic density)	GO:0004860(protein kinase inhibitor activity)	GO:1904030(negative regulation of cyclin-dependent protein kinase activity)
chrX	96985786	96986423	diffreps_peak_105024	10.7703	637	ENSSSCT00000053734	WDR44	327.7	1.69721e-06	0.00359134	up									WDR44	ENSSSCG00000035488	protein_coding	+	chrX:96950287-97027123		0.983336	-inf	-inf	1	1	down
chr15	95874397	95874803	diffreps_peak_39647	20	406	ENSSSCT00000054157	MYO1B	7.78825	0	0	up	100517198	-	-	myosin IB		GO:0070062(extracellular exosome)//GO:0010008(endosome membrane)//GO:0032588(trans-Golgi network membrane)//GO:0048471(perinuclear region of cytoplasm)//GO:0005884(actin filament)//GO:0005769(early endosome)//GO:0016459(myosin complex)	GO:0005524(ATP binding)//GO:0003774(motor activity)//GO:0051015(actin filament binding)	GO:0007015(actin filament organization)//GO:0008152(metabolic process)//GO:0006892(post-Golgi vesicle-mediated transport)	MYO1B	ENSSSCG00000016061	protein_coding	+	chr15:95874397-96066990		4.06726	-inf	-inf	5e-05	0.00273971	down	100517198	-	-	15	-	myosin IB		GO:0070062(extracellular exosome)//GO:0010008(endosome membrane)//GO:0032588(trans-Golgi network membrane)//GO:0048471(perinuclear region of cytoplasm)//GO:0005884(actin filament)//GO:0005769(early endosome)//GO:0016459(myosin complex)	GO:0005524(ATP binding)//GO:0003774(motor activity)//GO:0051015(actin filament binding)	GO:0007015(actin filament organization)//GO:0008152(metabolic process)//GO:0006892(post-Golgi vesicle-mediated transport)
chr7	38077841	38078920	diffreps_peak_82601	14.4494	1079	ENSSSCT00000001840	PPP2R5D	3.2363	3.55271e-10	1.95111e-06	up	100134967	-	Ensembl:ENSSSCG00000001654	protein phosphatase 2, regulatory subunit B', delta	ssc03015(mRNA surveillance pathway)//ssc04071(Sphingolipid signaling pathway)//ssc04114(Oocyte meiosis)//ssc04151(PI3K-Akt signaling pathway)//ssc04152(AMPK signaling pathway)//ssc04261(Adrenergic signaling in cardiomyocytes)//ssc04728(Dopaminergic synapse)	GO:0000159(protein phosphatase type 2A complex)	GO:0008601(protein phosphatase type 2A regulator activity)	GO:0034047(regulation of protein phosphatase type 2A activity)//GO:0007165(signal transduction)	PPP2R5D	ENSSSCG00000001654	protein_coding	+	chr7:38055573-38087172	6.58392	2.62515	2.508	1.32654	0.5927	0.784975	up	100134967	-	Ensembl:ENSSSCG00000001654	7	7|7	protein phosphatase 2, regulatory subunit B', delta	ssc03015(mRNA surveillance pathway)//ssc04071(Sphingolipid signaling pathway)//ssc04114(Oocyte meiosis)//ssc04151(PI3K-Akt signaling pathway)//ssc04152(AMPK signaling pathway)//ssc04261(Adrenergic signaling in cardiomyocytes)//ssc04728(Dopaminergic synapse)	GO:0000159(protein phosphatase type 2A complex)	GO:0008601(protein phosphatase type 2A regulator activity)	GO:0034047(regulation of protein phosphatase type 2A activity)//GO:0007165(signal transduction)
chr7	114247351	114247579	diffreps_peak_85979	12.2411	228	ENSSSCT00000002725	GOLGA5	10.8066	5.73985e-08	0.000193326	up	100151911	-	Ensembl:ENSSSCG00000002455	golgin A5		GO:0016021(integral component of membrane)//GO:0031985(Golgi cisterna)//GO:0000139(Golgi membrane)//GO:0005801(cis-Golgi network)	GO:0017137(Rab GTPase binding)//GO:0042803(protein homodimerization activity)	GO:0000301(retrograde transport, vesicle recycling within Golgi)//GO:0007030(Golgi organization)	GOLGA5	ENSSSCG00000002455	protein_coding	+	chr7:114035382-114541592	2.09191	9.61991	-4.59862	-2.2012	0.40255	0.693008	down	100151911	-	Ensembl:ENSSSCG00000002455	7	7|7	golgin A5		GO:0016021(integral component of membrane)//GO:0031985(Golgi cisterna)//GO:0000139(Golgi membrane)//GO:0005801(cis-Golgi network)	GO:0017137(Rab GTPase binding)//GO:0042803(protein homodimerization activity)	GO:0000301(retrograde transport, vesicle recycling within Golgi)//GO:0007030(Golgi organization)
chr7	4911688	4912420	diffreps_peak_81115	12.4206	732	ENSSSCT00000001118	DSP	5.18691	3.79696e-08	0.000133363	up	100156744	-	Ensembl:ENSSSCG00000001025	desmoplakin	ssc05412(Arrhythmogenic right ventricular cardiomyopathy (ARVC))	GO:0001533(cornified envelope)//GO:0070062(extracellular exosome)//GO:0014704(intercalated disc)//GO:0030057(desmosome)//GO:0016323(basolateral plasma membrane)//GO:0005882(intermediate filament)//GO:0005634(nucleus)	GO:0005080(protein kinase C binding)//GO:0005198(structural molecule activity)//GO:0030674(protein binding, bridging)//GO:0097110(scaffold protein binding)//GO:0044822(poly(A) RNA binding)//GO:0050839(cell adhesion molecule binding)	GO:0071896(protein localization to adherens junction)//GO:0018149(peptide cross-linking)//GO:0045109(intermediate filament organization)//GO:0030216(keratinocyte differentiation)//GO:0098911(regulation of ventricular cardiac muscle cell action potential)//GO:0003223(ventricular compact myocardium morphogenesis)//GO:0034332(adherens junction organization)//GO:0002934(desmosome organization)//GO:00…	DSP	ENSSSCG00000001025	protein_coding	+	chr7:4862564-4937363	0.0730004	4.92996	-67.5334	-6.07753	0.1752	0.471908	down	100156744	-	Ensembl:ENSSSCG00000001025	7	7|7	desmoplakin	ssc05412(Arrhythmogenic right ventricular cardiomyopathy (ARVC))	GO:0001533(cornified envelope)//GO:0070062(extracellular exosome)//GO:0014704(intercalated disc)//GO:0030057(desmosome)//GO:0016323(basolateral plasma membrane)//GO:0005882(intermediate filament)//GO:0005634(nucleus)	GO:0005080(protein kinase C binding)//GO:0005198(structural molecule activity)//GO:0030674(protein binding, bridging)//GO:0097110(scaffold protein binding)//GO:0044822(poly(A) RNA binding)//GO:0050839(cell adhesion molecule binding)	GO:0071896(protein localization to adherens junction)//GO:0018149(peptide cross-linking)//GO:0045109(intermediate filament organization)//GO:0030216(keratinocyte differentiation)//GO:0098911(regulation of ventricular cardiac muscle cell action potential)//GO:0003223(ventricular compact myocardium morphogenesis)//GO:0034332(adherens junction organization)//GO:0002934(desmosome organization)//GO:00…
chr2	7398961	7399331	diffreps_peak_50569	10.0606	370	ENSSSCT00000062179	SF1	3.45322	8.69756e-06	0.0141116	up	100523886	-	-	splicing factor 1		GO:0005654(nucleoplasm)//GO:0005681(spliceosomal complex)	GO:0044822(poly(A) RNA binding)//GO:0008270(zinc ion binding)//GO:0045131(pre-mRNA branch point binding)	GO:0000398(mRNA splicing, via spliceosome)//GO:0033327(Leydig cell differentiation)//GO:0050810(regulation of steroid biosynthetic process)//GO:0030238(male sex determination)	SF1	ENSSSCG00000013021	protein_coding	+	chr2:7391061-7404948		2.83329	-inf	-inf	0.0047	0.0549251	down	100523886	-	-	2	-	splicing factor 1		GO:0005654(nucleoplasm)//GO:0005681(spliceosomal complex)	GO:0044822(poly(A) RNA binding)//GO:0008270(zinc ion binding)//GO:0045131(pre-mRNA branch point binding)	GO:0000398(mRNA splicing, via spliceosome)//GO:0033327(Leydig cell differentiation)//GO:0050810(regulation of steroid biosynthetic process)//GO:0030238(male sex determination)
chr15	45287421	45288898	diffreps_peak_37519	12.9866	1477	ENSSSCT00000017181	STOX2	6.14019	1.0314e-08	4.21171e-05	up	100156897	-	Ensembl:ENSSSCG00000015780	storkhead box 2				GO:0001893(maternal placenta development)//GO:0009790(embryo development)	STOX2	ENSSSCG00000015780	protein_coding	+	chr15:45084681-45299061		2.47776	-inf	-inf	1	1	down	100156897	-	Ensembl:ENSSSCG00000015780	15	15|15	storkhead box 2				GO:0001893(maternal placenta development)//GO:0009790(embryo development)
chr2	6279919	6280500	diffreps_peak_50488	10.9737	581	ENSSSCT00000053424	SF3B2	6.29767	1.06243e-06	0.00241101	up	100522004	-	Ensembl:ENSSSCG00000012957	splicing factor 3b, subunit 2, 145kDa	ssc03040(Spliceosome)	GO:0071013(catalytic step 2 spliceosome)//GO:0005689(U12-type spliceosomal complex)//GO:0005684(U2-type spliceosomal complex)//GO:0005686(U2 snRNP)//GO:0071011(precatalytic spliceosome)	GO:0044822(poly(A) RNA binding)	GO:0000398(mRNA splicing, via spliceosome)	SF3B2	ENSSSCG00000012957	protein_coding	-	chr2:6277486-6293616	0.891548	5.53181	-6.20474	-2.63337	0.33885	0.640117	down	100522004	-	Ensembl:ENSSSCG00000012957	2	-	splicing factor 3b, subunit 2, 145kDa	ssc03040(Spliceosome)	GO:0071013(catalytic step 2 spliceosome)//GO:0005689(U12-type spliceosomal complex)//GO:0005684(U2-type spliceosomal complex)//GO:0005686(U2 snRNP)//GO:0071011(precatalytic spliceosome)	GO:0044822(poly(A) RNA binding)	GO:0000398(mRNA splicing, via spliceosome)
chr2	89015221	89016061	diffreps_peak_54251	20	840	ENSSSCT00000015426	SPZ1	3.47366	0	0	up	100624840	-	Ensembl:ENSSSCG00000014122	spermatogenic leucine zipper 1		GO:0005634(nucleus)	GO:0003700(transcription factor activity, sequence-specific DNA binding)	GO:0006355(regulation of transcription, DNA-templated)	SPZ1	ENSSSCG00000014122	protein_coding	+	chr2:89014939-89016061	11.8706	30.1323	-2.5384	-1.34392	0.43385	0.713583	down	100624840	-	Ensembl:ENSSSCG00000014122	2	-	spermatogenic leucine zipper 1		GO:0005634(nucleus)	GO:0003700(transcription factor activity, sequence-specific DNA binding)	GO:0006355(regulation of transcription, DNA-templated)
chr1	149771896	149773340	diffreps_peak_6089	20	1444	ENSSSCT00000005381	CYB5A	10.7093	0	0	up	414799	-	Ensembl:ENSSSCG00000004875	cytochrome b5 type A (microsomal)		GO:0016021(integral component of membrane)//GO:0005739(mitochondrion)//GO:0005789(endoplasmic reticulum membrane)//GO:0070062(extracellular exosome)	GO:0020037(heme binding)//GO:0019899(enzyme binding)//GO:0046872(metal ion binding)	GO:0055114(oxidation-reduction process)	CYB5A	ENSSSCG00000004875	protein_coding	+	chr1:149737536-149783623		5.8082	-inf	-inf	0.00015	0.00619978	down	414799	-	Ensembl:ENSSSCG00000004875	1	-	cytochrome b5 type A (microsomal)		GO:0016021(integral component of membrane)//GO:0005739(mitochondrion)//GO:0005789(endoplasmic reticulum membrane)//GO:0070062(extracellular exosome)	GO:0020037(heme binding)//GO:0019899(enzyme binding)//GO:0046872(metal ion binding)	GO:0055114(oxidation-reduction process)
chr14	103635039	103635251	diffreps_peak_34044	11.2105	212	ENSSSCT00000011455	BTAF1	7.6712	6.15885e-07	0.00149953	up	100156116	-	Ensembl:ENSSSCG00000010467	BTAF1 RNA polymerase II, B-TFIID transcription factor-associated, 170kDa			GO:0005524(ATP binding)		BTAF1	ENSSSCG00000010467	protein_coding	+	chr14:103530635-103641746		1.82657	-inf	-inf	1	1	down	100156116	-	Ensembl:ENSSSCG00000010467	14	14|14	BTAF1 RNA polymerase II, B-TFIID transcription factor-associated, 170kDa			GO:0005524(ATP binding)
chr14	124235015	124236240	diffreps_peak_34927	13.1867	1225	ENSSSCT00000011644	NHLRC2	7.55172	6.50591e-09	2.76565e-05	up	100155569	-	Ensembl:ENSSSCG00000010645	NHL repeat containing 2					NHLRC2	ENSSSCG00000010645	protein_coding	+	chr14:124162491-124239727		1.04405	-inf	-inf	1	1	down	100155569	-	Ensembl:ENSSSCG00000010645	14	14|14	NHL repeat containing 2
chr16	65538412	65538659	diffreps_peak_44348	14.2733	247	ENSSSCT00000018560	CLINT1	4.45085	5.32907e-10	2.8312e-06	up	100522525	-	Ensembl:ENSSSCG00000017047	clathrin interactor 1		GO:0005654(nucleoplasm)//GO:0005794(Golgi apparatus)//GO:0016020(membrane)	GO:0030276(clathrin binding)	GO:0016192(vesicle-mediated transport)	CLINT1	ENSSSCG00000017047	protein_coding	+	chr16:65497231-65555313		5.14791	-inf	-inf	0.12095	0.36992	down	100522525	-	Ensembl:ENSSSCG00000017047	16	-	clathrin interactor 1		GO:0005654(nucleoplasm)//GO:0005794(Golgi apparatus)//GO:0016020(membrane)	GO:0030276(clathrin binding)	GO:0016192(vesicle-mediated transport)
chr3	40003121	40003385	diffreps_peak_58768	14.7505	264	ENSSSCT00000029023	NDUFB10	5.16569	1.77636e-10	1.02182e-06	up	100623873	-	-	NADH dehydrogenase (ubiquinone) 1 beta subcomplex, 10, 22kDa	ssc00190(Oxidative phosphorylation)//	GO:0005743(mitochondrial inner membrane)//GO:0070062(extracellular exosome)			NDUFB10	ENSSSCG00000030328	protein_coding	-	chr3:39986151-40016701		6.98475	-inf	-inf	0.18685	0.490469	down	100623873	-	-	Un	-	NADH dehydrogenase (ubiquinone) 1 beta subcomplex, 10, 22kDa	ssc00190(Oxidative phosphorylation)//	GO:0005743(mitochondrial inner membrane)//GO:0070062(extracellular exosome)
chr2	66262377	66262803	diffreps_peak_53136	11.9959	426	ENSSSCT00000015001	TRIR	3.53296	1.00941e-07	0.000314956	up									TRIR	ENSSSCG00000013727	protein_coding	+	chr2:66262377-66266064		6.60052	-inf	-inf	0.00345	0.046204	down
chrUn_NW_018084874v1	631356	631791	diffreps_peak_98601	20	435	ENSSSCT00000037676	TNRC6A	16.4009	0	0	up									TNRC6A	ENSSSCG00000038870	protein_coding	-	chrUn_NW_018084874v1:580336-823839	21.5496	2.27112	9.4885	3.24618	0.0205	0.176142	up
chr6	52553861	52554082	diffreps_peak_75616	20	221	ENSSSCT00000023724	DACT3	2.54524	0	0	up	100622612	-	Ensembl:ENSSSCG00000022280	dishevelled-binding antagonist of beta-catenin 3		GO:0005737(cytoplasm)	GO:0051018(protein kinase A binding)//GO:0070097(delta-catenin binding)//GO:0042802(identical protein binding)//GO:0005080(protein kinase C binding)//GO:0008013(beta-catenin binding)	GO:0090090(negative regulation of canonical Wnt signaling pathway)//GO:0010719(negative regulation of epithelial to mesenchymal transition)//GO:0030308(negative regulation of cell growth)//GO:0030111(regulation of Wnt signaling pathway)//GO:0035414(negative regulation of catenin import into nucleus)	DACT3	ENSSSCG00000022280	protein_coding	-	chr6:52544580-52554082	2.58303	5.67263	-2.19611	-1.13495	0.51365	0.741178	down	100622612	-	Ensembl:ENSSSCG00000022280	6	-	dishevelled-binding antagonist of beta-catenin 3		GO:0005737(cytoplasm)	GO:0051018(protein kinase A binding)//GO:0070097(delta-catenin binding)//GO:0042802(identical protein binding)//GO:0005080(protein kinase C binding)//GO:0008013(beta-catenin binding)	GO:0090090(negative regulation of canonical Wnt signaling pathway)//GO:0010719(negative regulation of epithelial to mesenchymal transition)//GO:0030308(negative regulation of cell growth)//GO:0030111(regulation of Wnt signaling pathway)//GO:0035414(negative regulation of catenin import into nucleus)
chr13	24080955	24081680	diffreps_peak_21594	20	725	ENSSSCT00000045097	RPSA	4.24181	0	0	up	641351	LAMR1	-	ribosomal protein SA	ssc03010(Ribosome)	GO:0030686(90S preribosome)//GO:0022627(cytosolic small ribosomal subunit)//GO:0015935(small ribosomal subunit)//GO:0005634(nucleus)//GO:0005886(plasma membrane)	GO:0001618(virus receptor activity)//GO:0003735(structural constituent of ribosome)//GO:0005055(laminin receptor activity)//GO:0043236(laminin binding)	GO:0000028(ribosomal small subunit assembly)//GO:0007155(cell adhesion)//GO:0006407(rRNA export from nucleus)//GO:0006412(translation)//GO:0000447(endonucleolytic cleavage in ITS1 to separate SSU-rRNA from 5.8S rRNA and LSU-rRNA from tricistronic rRNA transcript (SSU-rRNA, 5.8S rRNA, LSU-rRNA))//GO:0046718(viral entry into host cell)//GO:0000461(endonucleolytic cleavage to generate mature 3'-end …	RPSA	ENSSSCG00000037236	protein_coding	+	chr13:24072509-24083686		8.33198	-inf	-inf	0.00795	0.0794089	down	641351	LAMR1	-	13	-	ribosomal protein SA	ssc03010(Ribosome)	GO:0030686(90S preribosome)//GO:0022627(cytosolic small ribosomal subunit)//GO:0015935(small ribosomal subunit)//GO:0005634(nucleus)//GO:0005886(plasma membrane)	GO:0001618(virus receptor activity)//GO:0003735(structural constituent of ribosome)//GO:0005055(laminin receptor activity)//GO:0043236(laminin binding)	GO:0000028(ribosomal small subunit assembly)//GO:0007155(cell adhesion)//GO:0006407(rRNA export from nucleus)//GO:0006412(translation)//GO:0000447(endonucleolytic cleavage in ITS1 to separate SSU-rRNA from 5.8S rRNA and LSU-rRNA from tricistronic rRNA transcript (SSU-rRNA, 5.8S rRNA, LSU-rRNA))//GO:0046718(viral entry into host cell)//GO:0000461(endonucleolytic cleavage to generate mature 3'-end …
chr4	99350397	99350654	diffreps_peak_67231	11.6755	257	ENSSSCT00000055984	TXNIP	3.10369	2.11098e-07	0.000599441	up	733688	-	Ensembl:ENSSSCG00000006681	thioredoxin interacting protein		GO:0005737(cytoplasm)	GO:0031625(ubiquitin protein ligase binding)//GO:0004857(enzyme inhibitor activity)	GO:0043086(negative regulation of catalytic activity)//GO:0006606(protein import into nucleus)//GO:0051782(negative regulation of cell division)//GO:0006979(response to oxidative stress)//GO:0030216(keratinocyte differentiation)//GO:0006351(transcription, DNA-templated)//GO:0007049(cell cycle)//GO:0048008(platelet-derived growth factor receptor signaling pathway)//GO:0000122(negative regulation o…	TXNIP	ENSSSCG00000031262	protein_coding	+	chr4:99348850-99356209		2.57577	-inf	-inf	1	1	down	733688	-	Ensembl:ENSSSCG00000006681	4	-	thioredoxin interacting protein		GO:0005737(cytoplasm)	GO:0031625(ubiquitin protein ligase binding)//GO:0004857(enzyme inhibitor activity)	GO:0043086(negative regulation of catalytic activity)//GO:0006606(protein import into nucleus)//GO:0051782(negative regulation of cell division)//GO:0006979(response to oxidative stress)//GO:0030216(keratinocyte differentiation)//GO:0006351(transcription, DNA-templated)//GO:0007049(cell cycle)//GO:0048008(platelet-derived growth factor receptor signaling pathway)//GO:0000122(negative regulation o…
chr12	22208349	22208625	diffreps_peak_18680	10.92	276	ENSSSCT00000050003	CASC3	2.95724	1.20235e-06	0.00268209	up									CASC3	ENSSSCG00000017477	protein_coding	-	chr12:22196147-22220914		2.2062	-inf	-inf	1	1	down
chr5	58050539	58051178	diffreps_peak_71188	10.134	639	ENSSSCT00000000658	ATF7IP	3.7519	7.34519e-06	0.0123297	up	100513013	-	Ensembl:ENSSSCG00000000612	activating transcription factor 7 interacting protein		GO:0005667(transcription factor complex)//GO:0005634(nucleus)//GO:0005737(cytoplasm)	GO:0003714(transcription corepressor activity)//GO:0016887(ATPase activity)	GO:0045898(regulation of RNA polymerase II transcriptional preinitiation complex assembly)//GO:0006306(DNA methylation)//GO:0000122(negative regulation of transcription from RNA polymerase II promoter)//GO:0045893(positive regulation of transcription, DNA-templated)	ATF7IP	ENSSSCG00000000612	protein_coding	-	chr5:58022732-58150185	1.7258	6.30904	-3.65571	-1.87015	0.3749	0.673926	down	100513013	-	Ensembl:ENSSSCG00000000612	5	-	activating transcription factor 7 interacting protein		GO:0005667(transcription factor complex)//GO:0005634(nucleus)//GO:0005737(cytoplasm)	GO:0003714(transcription corepressor activity)//GO:0016887(ATPase activity)	GO:0045898(regulation of RNA polymerase II transcriptional preinitiation complex assembly)//GO:0006306(DNA methylation)//GO:0000122(negative regulation of transcription from RNA polymerase II promoter)//GO:0045893(positive regulation of transcription, DNA-templated)
chr6	85503931	85504327	diffreps_peak_77241	13.9172	396	ENSSSCT00000023299	PHACTR4	3.6769	1.21014e-09	6.0328e-06	up	100622686	-	Ensembl:ENSSSCG00000027532	phosphatase and actin regulator 4		GO:0005622(intracellular)//GO:0030027(lamellipodium)	GO:0071862(protein phosphatase type 1 activator activity)//GO:0008157(protein phosphatase 1 binding)//GO:0003779(actin binding)//GO:0004864(protein phosphatase inhibitor activity)	GO:0043086(negative regulation of catalytic activity)//GO:0007266(Rho protein signal transduction)//GO:2001045(negative regulation of integrin-mediated signaling pathway)//GO:0061386(closure of optic fissure)//GO:0030036(actin cytoskeleton organization)//GO:0001755(neural crest cell migration)//GO:0043085(positive regulation of catalytic activity)//GO:0001843(neural tube closure)//GO:0051726(regu…	PHACTR4	ENSSSCG00000028973	protein_coding	+	chr6:85384079-85527080	1.49196	4.30022	-2.88226	-1.5272	0.63775	0.813108	down	100622686	-	Ensembl:ENSSSCG00000027532	6	-	phosphatase and actin regulator 4		GO:0005622(intracellular)//GO:0030027(lamellipodium)	GO:0071862(protein phosphatase type 1 activator activity)//GO:0008157(protein phosphatase 1 binding)//GO:0003779(actin binding)//GO:0004864(protein phosphatase inhibitor activity)	GO:0043086(negative regulation of catalytic activity)//GO:0007266(Rho protein signal transduction)//GO:2001045(negative regulation of integrin-mediated signaling pathway)//GO:0061386(closure of optic fissure)//GO:0030036(actin cytoskeleton organization)//GO:0001755(neural crest cell migration)//GO:0043085(positive regulation of catalytic activity)//GO:0001843(neural tube closure)//GO:0051726(regu…
chr12	1130400	1130920	diffreps_peak_17717	13.4604	520	ENSSSCT00000037157	P4HB	3.90664	3.4639e-09	1.55911e-05	up									P4HB	ENSSSCG00000039148	protein_coding	+	chr12:1121320-1131290	2.70548	6.96023	-2.57264	-1.36325	0.5531	0.761641	down
chr3	40002221	40003200	diffreps_peak_58767	20	979	ENSSSCT00000029023	NDUFB10	4.63271	0	0	up	100623873	-	-	NADH dehydrogenase (ubiquinone) 1 beta subcomplex, 10, 22kDa	ssc00190(Oxidative phosphorylation)//	GO:0005743(mitochondrial inner membrane)//GO:0070062(extracellular exosome)			NDUFB10	ENSSSCG00000030328	protein_coding	-	chr3:39986151-40016701		6.98475	-inf	-inf	0.18685	0.490469	down	100623873	-	-	Un	-	NADH dehydrogenase (ubiquinone) 1 beta subcomplex, 10, 22kDa	ssc00190(Oxidative phosphorylation)//	GO:0005743(mitochondrial inner membrane)//GO:0070062(extracellular exosome)
chr17	62803660	62804319	diffreps_peak_47760	11.2294	659	ENSSSCT00000049102	ZNF512B	39.9293	5.89684e-07	0.00145553	up									ZNF512B	ENSSSCG00000035939	protein_coding	-	chr17:62782773-62861864		3.3471	-inf	-inf	0.0459	0.336238	down
chr13	197167378	197167580	diffreps_peak_29006	13.7397	202	ENSSSCT00000060699	SON	27.617	1.82077e-09	8.72219e-06	up	396703	DBP-5	Ensembl:ENSSSCG00000023674	SON DNA binding protein		GO:0016607(nuclear speck)	GO:0044822(poly(A) RNA binding)//GO:0050733(RS domain binding)	GO:0000226(microtubule cytoskeleton organization)//GO:0000910(cytokinesis)//GO:0043066(negative regulation of apoptotic process)//GO:0006397(mRNA processing)//GO:0051726(regulation of cell cycle)//GO:0043484(regulation of RNA splicing)	SON	ENSSSCG00000023674	protein_coding	+	chr13:197161236-197248894	0.0368765	3.59679	-97.5358	-6.60786	0.2688	0.568613	down	396703	DBP-5	Ensembl:ENSSSCG00000023674	13	-	SON DNA binding protein		GO:0016607(nuclear speck)	GO:0044822(poly(A) RNA binding)//GO:0050733(RS domain binding)	GO:0000226(microtubule cytoskeleton organization)//GO:0000910(cytokinesis)//GO:0043066(negative regulation of apoptotic process)//GO:0006397(mRNA processing)//GO:0051726(regulation of cell cycle)//GO:0043484(regulation of RNA splicing)
chr12	19894119	19894481	diffreps_peak_18563	20	362	ENSSSCT00000053752	RPL27	3.88516	0	0	up	100037995	-	Ensembl:ENSSSCG00000025507	ribosomal protein L27	ssc03010(Ribosome)	GO:0016020(membrane)//GO:0070062(extracellular exosome)//GO:0005634(nucleus)//GO:0005925(focal adhesion)//GO:0022625(cytosolic large ribosomal subunit)	GO:0044822(poly(A) RNA binding)//GO:0003735(structural constituent of ribosome)	GO:0006412(translation)	RPL27	ENSSSCG00000025507	protein_coding	-	chr12:19891917-19894481		10.7299	-inf	-inf	0.08825	0.36992	down	100037995	-	Ensembl:ENSSSCG00000025507	12	-	ribosomal protein L27	ssc03010(Ribosome)	GO:0016020(membrane)//GO:0070062(extracellular exosome)//GO:0005634(nucleus)//GO:0005925(focal adhesion)//GO:0022625(cytosolic large ribosomal subunit)	GO:0044822(poly(A) RNA binding)//GO:0003735(structural constituent of ribosome)	GO:0006412(translation)
chr17	48241326	48241660	diffreps_peak_47131	10.5311	334	ENSSSCT00000008142	NCOA5	2.5918	2.94375e-06	0.00575481	up	100156384	-	Ensembl:ENSSSCG00000007438	nuclear receptor coactivator 5		GO:0005654(nucleoplasm)//GO:0015629(actin cytoskeleton)//GO:0005615(extracellular space)	GO:0044822(poly(A) RNA binding)//GO:0003682(chromatin binding)	GO:0046627(negative regulation of insulin receptor signaling pathway)//GO:0042593(glucose homeostasis)	NCOA5	ENSSSCG00000007438	protein_coding	-	chr17:48113743-48850961	3.19968	9.55898	-2.98748	-1.57893	0.6925	0.845478	down	100156384	-	Ensembl:ENSSSCG00000007438	17	17|17	nuclear receptor coactivator 5		GO:0005654(nucleoplasm)//GO:0015629(actin cytoskeleton)//GO:0005615(extracellular space)	GO:0044822(poly(A) RNA binding)//GO:0003682(chromatin binding)	GO:0046627(negative regulation of insulin receptor signaling pathway)//GO:0042593(glucose homeostasis)
chr6	98755984	98756185	diffreps_peak_77901	11.2105	201	ENSSSCT00000004080	ANKRD12	7.6712	6.15885e-07	0.00149953	up	100519490	-	Ensembl:ENSSSCG00000003682	ankyrin repeat domain 12		GO:0005654(nucleoplasm)//GO:0005737(cytoplasm)			ANKRD12	ENSSSCG00000003682	protein_coding	-	chr6:98696615-98814747	1.10923	4.36894	-3.93873	-1.97773	0.1562	0.433266	down	100519490	-	Ensembl:ENSSSCG00000003682	6	-	ankyrin repeat domain 12		GO:0005654(nucleoplasm)//GO:0005737(cytoplasm)
chr4	123395796	123396860	diffreps_peak_68241	10.1412	1064	ENSSSCT00000007547	DNTTIP2	3.10701	7.22367e-06	0.0121759	up	100157622	-	Ensembl:ENSSSCG00000006892	deoxynucleotidyltransferase, terminal, interacting protein 2		GO:0005730(nucleolus)	GO:0044822(poly(A) RNA binding)		DNTTIP2	ENSSSCG00000006892	protein_coding	+	chr4:123394756-123410082		5.29828	-inf	-inf	5e-05	0.00273971	down	100157622	-	Ensembl:ENSSSCG00000006892	4	4|4	deoxynucleotidyltransferase, terminal, interacting protein 2		GO:0005730(nucleolus)	GO:0044822(poly(A) RNA binding)
chr14	112835734	112836348	diffreps_peak_34464	20	614	ENSSSCT00000011561	OGA	3.64345	0	0	up									OGA	ENSSSCG00000010569	protein_coding	-	chr14:112822408-112851442	3.8651	9.35403	-2.42012	-1.27508	0.3633	0.663938	down
chr3	92791061	92791720	diffreps_peak_61132	12.3416	659	ENSSSCT00000049042	MSH6	7.6637	4.55413e-08	0.000156912	up	100624450	-	Ensembl:ENSSSCG00000020931	mutS homolog 6	ssc03430(Mismatch repair)//ssc05200(Pathways in cancer)//ssc05210(Colorectal cancer)	GO:0032301(MutSalpha complex)	GO:0005524(ATP binding)//GO:0000400(four-way junction DNA binding)//GO:0032138(single base insertion or deletion binding)//GO:0003684(damaged DNA binding)//GO:0032137(guanine/thymine mispair binding)	GO:0016446(somatic hypermutation of immunoglobulin genes)//GO:0008630(intrinsic apoptotic signaling pathway in response to DNA damage)//GO:0045190(isotype switching)//GO:0006298(mismatch repair)//GO:0045910(negative regulation of DNA recombination)//GO:0009411(response to UV)//GO:0043570(maintenance of DNA repeat elements)	MSH6	ENSSSCG00000020931	protein_coding	-	chr3:92696408-92814205		4.76907	-inf	-inf	0.0006	0.0175409	down	100624450	-	Ensembl:ENSSSCG00000020931	3	-	mutS homolog 6	ssc03430(Mismatch repair)//ssc05200(Pathways in cancer)//ssc05210(Colorectal cancer)	GO:0032301(MutSalpha complex)	GO:0005524(ATP binding)//GO:0000400(four-way junction DNA binding)//GO:0032138(single base insertion or deletion binding)//GO:0003684(damaged DNA binding)//GO:0032137(guanine/thymine mispair binding)	GO:0016446(somatic hypermutation of immunoglobulin genes)//GO:0008630(intrinsic apoptotic signaling pathway in response to DNA damage)//GO:0045190(isotype switching)//GO:0006298(mismatch repair)//GO:0045910(negative regulation of DNA recombination)//GO:0009411(response to UV)//GO:0043570(maintenance of DNA repeat elements)
chr16	46521621	46523320	diffreps_peak_43548	10.1402	1699	ENSSSCT00000030461	PIK3R1	4.58962	7.24096e-06	0.0121871	up	100286865	-	-	phosphoinositide-3-kinase, regulatory subunit 1 (alpha)		GO:0005942(phosphatidylinositol 3-kinase complex)//GO:0005634(nucleus)//GO:0005911(cell-cell junction)//GO:0005801(cis-Golgi network)//GO:1990578(perinuclear endoplasmic reticulum membrane)	GO:0019903(protein phosphatase binding)//GO:0046982(protein heterodimerization activity)//GO:0046935(1-phosphatidylinositol-3-kinase regulator activity)//GO:0005168(neurotrophin TRKA receptor binding)//GO:0043559(insulin binding)//GO:0043125(ErbB-3 class receptor binding)//GO:0043560(insulin receptor substrate binding)//GO:0008134(transcription factor binding)//GO:0036312(phosphatidylinositol 3-k…	GO:0001678(cellular glucose homeostasis)//GO:0046854(phosphatidylinositol phosphorylation)//GO:0043066(negative regulation of apoptotic process)//GO:0034644(cellular response to UV)//GO:0048009(insulin-like growth factor receptor signaling pathway)//GO:0032760(positive regulation of tumor necrosis factor production)//GO:0008630(intrinsic apoptotic signaling pathway in response to DNA damage)//GO:…	PIK3R1	ENSSSCG00000016958	protein_coding	+	chr16:46434813-46523623		6.82313	-inf	-inf	0.0001	0.00474703	down	100286865	-	-	16	16|16	phosphoinositide-3-kinase, regulatory subunit 1 (alpha)		GO:0005942(phosphatidylinositol 3-kinase complex)//GO:0005634(nucleus)//GO:0005911(cell-cell junction)//GO:0005801(cis-Golgi network)//GO:1990578(perinuclear endoplasmic reticulum membrane)	GO:0019903(protein phosphatase binding)//GO:0046982(protein heterodimerization activity)//GO:0046935(1-phosphatidylinositol-3-kinase regulator activity)//GO:0005168(neurotrophin TRKA receptor binding)//GO:0043559(insulin binding)//GO:0043125(ErbB-3 class receptor binding)//GO:0043560(insulin receptor substrate binding)//GO:0008134(transcription factor binding)//GO:0036312(phosphatidylinositol 3-k…	GO:0001678(cellular glucose homeostasis)//GO:0046854(phosphatidylinositol phosphorylation)//GO:0043066(negative regulation of apoptotic process)//GO:0034644(cellular response to UV)//GO:0048009(insulin-like growth factor receptor signaling pathway)//GO:0032760(positive regulation of tumor necrosis factor production)//GO:0008630(intrinsic apoptotic signaling pathway in response to DNA damage)//GO:…
chrM	9799	10520	diffreps_peak_98108	20	721	ENSSSCT00000019677	COX3	2.53843	0	0	up	808507	-	-	cytochrome c oxidase subunit III	ssc00190(Oxidative phosphorylation)//	GO:0016021(integral component of membrane)//GO:0005739(mitochondrion)//GO:0045277(respiratory chain complex IV)	GO:0004129(cytochrome-c oxidase activity)	GO:0019646(aerobic electron transport chain)//GO:0008535(respiratory chain complex IV assembly)//GO:1902600(hydrogen ion transmembrane transport)	COX3	ENSSSCG00000018082	protein_coding	+	chrM:8958-10583	30.7791	331.286	-10.7633	-3.42805	0.09915	0.36992	down	9978378	-	-	MT	-	cytochrome c oxidase subunit III		GO:0016021(integral component of membrane)//GO:0005739(mitochondrion)//GO:0045277(respiratory chain complex IV)	GO:0004129(cytochrome-c oxidase activity)	GO:0019646(aerobic electron transport chain)//GO:0008535(respiratory chain complex IV assembly)//GO:1902600(hydrogen ion transmembrane transport)
chr4	13446381	13448440	diffreps_peak_63515	20	2059	ENSSSCT00000037773	FAM84B	3.03803	0	0	up	100623936	-	Ensembl:ENSSSCG00000005967|Vega:OTTSUSG00000000644	family with sequence similarity 84, member B		GO:0005886(plasma membrane)//GO:0005737(cytoplasm)			FAM84B	ENSSSCG00000005967	protein_coding	+	chr4:13445377-13451327		5.71829	-inf	-inf	0.0045	0.0534703	down	100623936	-	Ensembl:ENSSSCG00000005967|Vega:OTTSUSG00000000644	4	-	family with sequence similarity 84, member B		GO:0005886(plasma membrane)//GO:0005737(cytoplasm)
chr9	77858388	77859730	diffreps_peak_95461	11.8337	1342	ENSSSCT00000016716	MIOS	5.19092	1.4666e-07	0.000436693	up	100337662	-	Ensembl:ENSSSCG00000015343	missing oocyte, meiosis regulator, homolog (Drosophila)					MIOS	ENSSSCG00000015343	protein_coding	+	chr9:77671005-77893213	2.75525	8.00108	-2.90394	-1.53801	0.41525	0.702652	down	100337662	-	Ensembl:ENSSSCG00000015343	9	9|9	missing oocyte, meiosis regulator, homolog (Drosophila)
chr9	114825581	114826194	diffreps_peak_97031	11.5638	613	ENSSSCT00000016870	PIGC	4.69424	2.73004e-07	0.000745522	up	100312979	-	Ensembl:ENSSSCG00000015486	phosphatidylinositol glycan anchor biosynthesis, class C	ssc00563(Glycosylphosphatidylinositol(GPI)-anchor biosynthesis)//	GO:0005789(endoplasmic reticulum membrane)//GO:0016021(integral component of membrane)//GO:0000506(glycosylphosphatidylinositol-N-acetylglucosaminyltransferase (GPI-GnT) complex)	GO:0003824(catalytic activity)//GO:0017176(phosphatidylinositol N-acetylglucosaminyltransferase activity)	GO:0006506(GPI anchor biosynthetic process)	PIGC	ENSSSCG00000015486	protein_coding	-	chr9:114824795-114827388		3.49751	-inf	-inf	0.09725	0.36992	down	100312979	-	Ensembl:ENSSSCG00000015486	9	-	phosphatidylinositol glycan anchor biosynthesis, class C	ssc00563(Glycosylphosphatidylinositol(GPI)-anchor biosynthesis)//	GO:0005789(endoplasmic reticulum membrane)//GO:0016021(integral component of membrane)//GO:0000506(glycosylphosphatidylinositol-N-acetylglucosaminyltransferase (GPI-GnT) complex)	GO:0003824(catalytic activity)//GO:0017176(phosphatidylinositol N-acetylglucosaminyltransferase activity)	GO:0006506(GPI anchor biosynthetic process)
chr11	45372662	45373536	diffreps_peak_16276	13.946	874	ENSSSCT00000037574	KLF5	3.28988	1.13243e-09	5.65774e-06	up	100038005	CKLF|IKLF	-	Kruppel-like factor 5 (intestinal)		GO:0005654(nucleoplasm)//GO:0005886(plasma membrane)//GO:0005794(Golgi apparatus)	GO:0001077(transcriptional activator activity, RNA polymerase II core promoter proximal region sequence-specific binding)//GO:0000978(RNA polymerase II core promoter proximal region sequence-specific DNA binding)	GO:0060576(intestinal epithelial cell development)//GO:0006366(transcription from RNA polymerase II promoter)//GO:0045600(positive regulation of fat cell differentiation)//GO:0030033(microvillus assembly)//GO:0001525(angiogenesis)//GO:0000122(negative regulation of transcription from RNA polymerase II promoter)//GO:0035914(skeletal muscle cell differentiation)//GO:0032534(regulation of microvillu…	KLF5	ENSSSCG00000035101	protein_coding	+	chr11:45369574-45388299		1.19295	-inf	-inf	1	1	down	100738982	CKLF|IKLF	-	11	-	Kruppel-like factor 5 (intestinal)		GO:0005654(nucleoplasm)//GO:0005886(plasma membrane)//GO:0005794(Golgi apparatus)	GO:0001077(transcriptional activator activity, RNA polymerase II core promoter proximal region sequence-specific binding)//GO:0000978(RNA polymerase II core promoter proximal region sequence-specific DNA binding)	GO:0060576(intestinal epithelial cell development)//GO:0006366(transcription from RNA polymerase II promoter)//GO:0045600(positive regulation of fat cell differentiation)//GO:0030033(microvillus assembly)//GO:0001525(angiogenesis)//GO:0000122(negative regulation of transcription from RNA polymerase II promoter)//GO:0035914(skeletal muscle cell differentiation)//GO:0032534(regulation of microvillu…
chr3	111537604	111538000	diffreps_peak_61938	20	396	ENSSSCT00000052555	GPN1	28.8828	0	0	up	100521316	-	Ensembl:ENSSSCG00000008546	GPN-loop GTPase 1			GO:0003924(GTPase activity)	GO:0008152(metabolic process)	GPN1	ENSSSCG00000008546	protein_coding	-	chr3:111531664-111570490		1.66919	-inf	-inf	1	1	down	100521316	-	Ensembl:ENSSSCG00000008546	3	-	GPN-loop GTPase 1			GO:0003924(GTPase activity)	GO:0008152(metabolic process)
chr1	129687075	129688180	diffreps_peak_5273	15.6536	1105	ENSSSCT00000005235	MGA	4.0265	2.22045e-11	1.44084e-07	up	100156980	-	-	MAX gene associated		GO:0005667(transcription factor complex)//GO:0071339(MLL1 complex)//GO:0005737(cytoplasm)	GO:0003677(DNA binding)//GO:0003700(transcription factor activity, sequence-specific DNA binding)	GO:0006351(transcription, DNA-templated)//GO:0006355(regulation of transcription, DNA-templated)	MGA	ENSSSCG00000004739	protein_coding	-	chr1:129594989-129697417	0.648383	5.36989	-8.282	-3.04998	0.17695	0.474623	down	100515697	-	-	1	-	MAX gene associated		GO:0005667(transcription factor complex)//GO:0071339(MLL1 complex)//GO:0005737(cytoplasm)	GO:0003677(DNA binding)//GO:0003700(transcription factor activity, sequence-specific DNA binding)	GO:0006351(transcription, DNA-templated)//GO:0006355(regulation of transcription, DNA-templated)
chr1	116603625	116606472	diffreps_peak_4736	20	2847	ENSSSCT00000005093	RAB27A	5.09945	0	0	up	606749	-	Ensembl:ENSSSCG00000004612	RAB27A, member RAS oncogene family		GO:0005764(lysosome)//GO:0070062(extracellular exosome)//GO:0030425(dendrite)//GO:0005794(Golgi apparatus)//GO:0001750(photoreceptor outer segment)//GO:0032585(multivesicular body membrane)//GO:0042470(melanosome)//GO:0070382(exocytic vesicle)//GO:0030141(secretory granule)	GO:0003924(GTPase activity)//GO:0031489(myosin V binding)//GO:0005525(GTP binding)//GO:0019003(GDP binding)	GO:1903435(positive regulation of constitutive secretory pathway)//GO:1903307(positive regulation of regulated secretory pathway)//GO:0043320(natural killer cell degranulation)//GO:0007596(blood coagulation)//GO:0010628(positive regulation of gene expression)//GO:1903428(positive regulation of reactive oxygen species biosynthetic process)//GO:0097278(complement-dependent cytotoxicity)//GO:0007264…	RAB27A	ENSSSCG00000004612	protein_coding	+	chr1:116532974-116606474		3.01299	-inf	-inf	0.0201	0.173171	down	606749	-	Ensembl:ENSSSCG00000004612	1	1|1	RAB27A, member RAS oncogene family		GO:0005764(lysosome)//GO:0070062(extracellular exosome)//GO:0030425(dendrite)//GO:0005794(Golgi apparatus)//GO:0001750(photoreceptor outer segment)//GO:0032585(multivesicular body membrane)//GO:0042470(melanosome)//GO:0070382(exocytic vesicle)//GO:0030141(secretory granule)	GO:0003924(GTPase activity)//GO:0031489(myosin V binding)//GO:0005525(GTP binding)//GO:0019003(GDP binding)	GO:1903435(positive regulation of constitutive secretory pathway)//GO:1903307(positive regulation of regulated secretory pathway)//GO:0043320(natural killer cell degranulation)//GO:0007596(blood coagulation)//GO:0010628(positive regulation of gene expression)//GO:1903428(positive regulation of reactive oxygen species biosynthetic process)//GO:0097278(complement-dependent cytotoxicity)//GO:0007264…
chr15	109451881	109452435	diffreps_peak_40230	11.1517	554	ENSSSCT00000042488	NDUFS1	3.32463	7.05136e-07	0.00169392	up	100516402	-	Ensembl:ENSSSCG00000016127	NADH dehydrogenase (ubiquinone) Fe-S protein 1, 75kDa (NADH-coenzyme Q reductase)	ssc00190(Oxidative phosphorylation)//	GO:0005758(mitochondrial intermembrane space)//GO:0005747(mitochondrial respiratory chain complex I)//GO:0043209(myelin sheath)	GO:0008137(NADH dehydrogenase (ubiquinone) activity)//GO:0009055(electron carrier activity)//GO:0051536(iron-sulfur cluster binding)	GO:0072593(reactive oxygen species metabolic process)//GO:0042773(ATP synthesis coupled electron transport)//GO:0045333(cellular respiration)//GO:0008637(apoptotic mitochondrial changes)//GO:0051881(regulation of mitochondrial membrane potential)	NDUFS1	ENSSSCG00000016127	protein_coding	-	chr15:109409767-109459231	0.0675342	6.0397	-89.4314	-6.48271	0.2005	0.508869	down	100516402	-	Ensembl:ENSSSCG00000016127	15	-	NADH dehydrogenase (ubiquinone) Fe-S protein 1, 75kDa (NADH-coenzyme Q reductase)	ssc00190(Oxidative phosphorylation)//	GO:0005758(mitochondrial intermembrane space)//GO:0005747(mitochondrial respiratory chain complex I)//GO:0043209(myelin sheath)	GO:0008137(NADH dehydrogenase (ubiquinone) activity)//GO:0009055(electron carrier activity)//GO:0051536(iron-sulfur cluster binding)	GO:0072593(reactive oxygen species metabolic process)//GO:0042773(ATP synthesis coupled electron transport)//GO:0045333(cellular respiration)//GO:0008637(apoptotic mitochondrial changes)//GO:0051881(regulation of mitochondrial membrane potential)
chr4	75763234	75763740	diffreps_peak_66089	20	506	ENSSSCT00000043834	RPS20	4.49559	0	0	up	414395	-	Ensembl:ENSSSCG00000006249	ribosomal protein S20	ssc03010(Ribosome)	GO:0022627(cytosolic small ribosomal subunit)//GO:0015935(small ribosomal subunit)	GO:0003723(RNA binding)//GO:0003735(structural constituent of ribosome)	GO:0006412(translation)	RPS20	ENSSSCG00000040470	protein_coding	+	chr4:75762183-75766362		11.1134	-inf	-inf	5e-05	0.00273971	down	414395	-	Ensembl:ENSSSCG00000006249	4	-	ribosomal protein S20	ssc03010(Ribosome)	GO:0022627(cytosolic small ribosomal subunit)//GO:0015935(small ribosomal subunit)	GO:0003723(RNA binding)//GO:0003735(structural constituent of ribosome)	GO:0006412(translation)
chr14	121316587	121316890	diffreps_peak_34794	11.7037	303	ENSSSCT00000011623	PDCD4	3.19546	1.9782e-07	0.000564265	up	100157112	-	Ensembl:ENSSSCG00000010627	programmed cell death 4 (neoplastic transformation inhibitor)	ssc05205(Proteoglycans in cancer)//ssc05206(MicroRNAs in cancer)	GO:0005654(nucleoplasm)//GO:0005829(cytosol)		GO:0007569(cell aging)	PDCD4	ENSSSCG00000010627	protein_coding	+	chr14:121271512-121445558		4.32182	-inf	-inf	0.11445	0.36992	down	100157112	-	Ensembl:ENSSSCG00000010627	14	14|14	programmed cell death 4 (neoplastic transformation inhibitor)	ssc05205(Proteoglycans in cancer)//ssc05206(MicroRNAs in cancer)	GO:0005654(nucleoplasm)//GO:0005829(cytosol)		GO:0007569(cell aging)
chr6	145186714	145187145	diffreps_peak_79868	12.3496	431	ENSSSCT00000004203	SERBP1	3.13092	4.47087e-08	0.000154464	up	100518613	-	-	SERPINE1 mRNA binding protein 1		GO:0016020(membrane)//GO:0070062(extracellular exosome)//GO:0005737(cytoplasm)	GO:0003730(mRNA 3'-UTR binding)		SERBP1	ENSSSCG00000003798	protein_coding	+	chr6:145186714-145203417	0.0510495	2.4201	-47.4067	-5.56702	1	1	down	100518613	-	-	6	-	SERPINE1 mRNA binding protein 1		GO:0016020(membrane)//GO:0070062(extracellular exosome)//GO:0005737(cytoplasm)	GO:0003730(mRNA 3'-UTR binding)
chr7	78234061	78234766	diffreps_peak_84343	11.8266	705	ENSSSCT00000031439	EDDM3B	6.29983	1.49059e-07	0.000443139	up									EDDM3B	ENSSSCG00000021866	protein_coding	-	chr7:78213004-78262420	140.723	59.5714	2.36225	1.24016	0.35365	0.653871	up
chr1	84547841	84549740	diffreps_peak_3360	20	1899	ENSSSCT00000004931	TENT5A	3.30768	0	0	up									TENT5A	ENSSSCG00000004464	protein_coding	+	chr1:84545027-84552134	0.0459231	3.43805	-74.8655	-6.22623	0.2489	0.548509	down
chr12	44960021	44960520	diffreps_peak_19774	20	499	ENSSSCT00000061666	TLCD1	10.0479	0	0	up	100514185	-	Ensembl:ENSSSCG00000017767	TLC domain containing 1		GO:0016021(integral component of membrane)			TLCD1	ENSSSCG00000038650	protein_coding	-	chr12:44957151-44962999		1.70163	-inf	-inf	1	1	down	100514185	-	Ensembl:ENSSSCG00000017767	12	-	TLC domain containing 1		GO:0016021(integral component of membrane)
chr10	63368241	63369832	diffreps_peak_14181	20	1591	ENSSSCT00000038381	GATA3	4.88861	0	0	up	733631	-	-	GATA binding protein 3		GO:0005730(nucleolus)//GO:0005667(transcription factor complex)//GO:0005634(nucleus)//GO:0000790(nuclear chromatin)	GO:0008270(zinc ion binding)//GO:0000987(core promoter proximal region sequence-specific DNA binding)//GO:0000979(RNA polymerase II core promoter sequence-specific DNA binding)//GO:0003682(chromatin binding)//GO:0000977(RNA polymerase II regulatory region sequence-specific DNA binding)//GO:0001078(transcriptional repressor activity, RNA polymerase II core promoter proximal region sequence-specifi…	GO:0060017(parathyroid gland development)//GO:2000146(negative regulation of cell motility)//GO:0010975(regulation of neuron projection development)//GO:0045064(T-helper 2 cell differentiation)//GO:0060676(ureteric bud formation)//GO:0008584(male gonad development)//GO:0072182(regulation of nephron tubule epithelial cell differentiation)//GO:0030218(erythrocyte differentiation)//GO:0048485(sympat…	GATA3	ENSSSCG00000011125	protein_coding	-	chr10:63367662-63390560		3.49891	-inf	-inf	0.1076	0.36992	down	733631	-	-	10	10|10	GATA binding protein 3		GO:0005730(nucleolus)//GO:0005667(transcription factor complex)//GO:0005634(nucleus)//GO:0000790(nuclear chromatin)	GO:0008270(zinc ion binding)//GO:0000987(core promoter proximal region sequence-specific DNA binding)//GO:0000979(RNA polymerase II core promoter sequence-specific DNA binding)//GO:0003682(chromatin binding)//GO:0000977(RNA polymerase II regulatory region sequence-specific DNA binding)//GO:0001078(transcriptional repressor activity, RNA polymerase II core promoter proximal region sequence-specifi…	GO:0060017(parathyroid gland development)//GO:2000146(negative regulation of cell motility)//GO:0010975(regulation of neuron projection development)//GO:0045064(T-helper 2 cell differentiation)//GO:0060676(ureteric bud formation)//GO:0008584(male gonad development)//GO:0072182(regulation of nephron tubule epithelial cell differentiation)//GO:0030218(erythrocyte differentiation)//GO:0048485(sympat…
chr1	185882650	185884120	diffreps_peak_7630	20	1470	ENSSSCT00000005579	TMEM260	6.1462	0	0	up	100512450	C14orf101|C1H14orf101	-	transmembrane protein 260		GO:0016021(integral component of membrane)			TMEM260	ENSSSCG00000005062	protein_coding	+	chr1:185821241-185886556	1.63333	17.4527	-10.6853	-3.41756	0.11055	0.36992	down	100512450	C14orf101|C1H14orf101	-	1	1|1	transmembrane protein 260		GO:0016021(integral component of membrane)
chr14	121004673	121004921	diffreps_peak_34780	10.0514	248	ENSSSCT00000011621	SMC3	4.70025	8.884e-06	0.0143936	up	100151864	-	-	structural maintenance of chromosomes 3	ssc04110(Cell cycle)//ssc04114(Oocyte meiosis)	GO:0000800(lateral element)//GO:0034991(nuclear meiotic cohesin complex)//GO:0016363(nuclear matrix)//GO:0000785(chromatin)//GO:0000922(spindle pole)//GO:0005737(cytoplasm)//GO:0008280(cohesin core heterodimer)	GO:0005524(ATP binding)//GO:0045502(dynein binding)//GO:0036033(mediator complex binding)//GO:0003682(chromatin binding)//GO:0046982(protein heterodimerization activity)	GO:0007064(mitotic sister chromatid cohesion)//GO:0007052(mitotic spindle organization)//GO:0032876(negative regulation of DNA endoreduplication)//GO:0007126(meiotic nuclear division)//GO:0019827(stem cell population maintenance)//GO:0006281(DNA repair)//GO:0007165(signal transduction)	SMC3	ENSSSCG00000010625	protein_coding	+	chr14:120969027-121008585	0.71619	3.03382	-4.23605	-2.08272	0.42415	0.706843	down	100151864	-	-	14	14|14	structural maintenance of chromosomes 3	ssc04110(Cell cycle)//ssc04114(Oocyte meiosis)	GO:0000800(lateral element)//GO:0034991(nuclear meiotic cohesin complex)//GO:0016363(nuclear matrix)//GO:0000785(chromatin)//GO:0000922(spindle pole)//GO:0005737(cytoplasm)//GO:0008280(cohesin core heterodimer)	GO:0005524(ATP binding)//GO:0045502(dynein binding)//GO:0036033(mediator complex binding)//GO:0003682(chromatin binding)//GO:0046982(protein heterodimerization activity)	GO:0007064(mitotic sister chromatid cohesion)//GO:0007052(mitotic spindle organization)//GO:0032876(negative regulation of DNA endoreduplication)//GO:0007126(meiotic nuclear division)//GO:0019827(stem cell population maintenance)//GO:0006281(DNA repair)//GO:0007165(signal transduction)
chr2	66232164	66232366	diffreps_peak_53133	20	202	ENSSSCT00000015008	HOOK2	3.86563	0	0	up	100522981	-	Ensembl:ENSSSCG00000013734	hook microtubule-tethering protein 2		GO:0005813(centrosome)//GO:0070695(FHF complex)//GO:0030897(HOPS complex)	GO:0042802(identical protein binding)	GO:0008333(endosome to lysosome transport)//GO:0007040(lysosome organization)//GO:0045022(early endosome to late endosome transport)//GO:0007032(endosome organization)	HOOK2	ENSSSCG00000013734	protein_coding	+	chr2:66195322-66239669		4.87659	-inf	-inf	0.16085	0.443726	down	100522981	-	Ensembl:ENSSSCG00000013734	2	-	hook microtubule-tethering protein 2		GO:0005813(centrosome)//GO:0070695(FHF complex)//GO:0030897(HOPS complex)	GO:0042802(identical protein binding)	GO:0008333(endosome to lysosome transport)//GO:0007040(lysosome organization)//GO:0045022(early endosome to late endosome transport)//GO:0007032(endosome organization)
chr7	114240199	114240773	diffreps_peak_85978	10.5552	574	ENSSSCT00000041936	GOLGA5	4.8408	2.78459e-06	0.00551269	up	100151911	-	Ensembl:ENSSSCG00000002455	golgin A5		GO:0016021(integral component of membrane)//GO:0031985(Golgi cisterna)//GO:0000139(Golgi membrane)//GO:0005801(cis-Golgi network)	GO:0017137(Rab GTPase binding)//GO:0042803(protein homodimerization activity)	GO:0000301(retrograde transport, vesicle recycling within Golgi)//GO:0007030(Golgi organization)	GOLGA5	ENSSSCG00000002455	protein_coding	+	chr7:114035382-114541592	2.09191	9.61991	-4.59862	-2.2012	0.40255	0.693008	down	100151911	-	Ensembl:ENSSSCG00000002455	7	7|7	golgin A5		GO:0016021(integral component of membrane)//GO:0031985(Golgi cisterna)//GO:0000139(Golgi membrane)//GO:0005801(cis-Golgi network)	GO:0017137(Rab GTPase binding)//GO:0042803(protein homodimerization activity)	GO:0000301(retrograde transport, vesicle recycling within Golgi)//GO:0007030(Golgi organization)
chr2	5025527	5026140	diffreps_peak_50426	10.3638	613	ENSSSCT00000014105	CDK2AP2	7.8375	4.32684e-06	0.00789042	up	100526092	-	Ensembl:ENSSSCG00000012902	cyclin-dependent kinase 2 associated protein 2					CDK2AP2	ENSSSCG00000012902	protein_coding	+	chr2:5025527-5027765		6.24916	-inf	-inf	0.0097	0.0939528	down	100526092	-	Ensembl:ENSSSCG00000012902	2	-	cyclin-dependent kinase 2 associated protein 2
chr7	37203361	37204676	diffreps_peak_82560	12.8467	1315	ENSSSCT00000023317	TAF8	11.2228	1.42331e-08	5.60916e-05	up	100524570	-	-	TAF8 RNA polymerase II, TATA box binding protein (TBP)-associated factor, 43kDa	ssc03022(Basal transcription factors)	GO:0048471(perinuclear region of cytoplasm)//GO:0005669(transcription factor TFIID complex)		GO:0045598(regulation of fat cell differentiation)//GO:0051457(maintenance of protein location in nucleus)//GO:0001833(inner cell mass cell proliferation)//GO:0045893(positive regulation of transcription, DNA-templated)	TAF8	ENSSSCG00000022224	protein_coding	+	chr7:37180827-37210663		2.79912	-inf	-inf	0.00065	0.0184951	down	100524570	-	-	7	-	TAF8 RNA polymerase II, TATA box binding protein (TBP)-associated factor, 43kDa	ssc03022(Basal transcription factors)	GO:0048471(perinuclear region of cytoplasm)//GO:0005669(transcription factor TFIID complex)		GO:0045598(regulation of fat cell differentiation)//GO:0051457(maintenance of protein location in nucleus)//GO:0001833(inner cell mass cell proliferation)//GO:0045893(positive regulation of transcription, DNA-templated)
chr16	55321217	55321570	diffreps_peak_43913	12.2885	353	ENSSSCT00000018526	PANK3	5.49506	5.14588e-08	0.000174818	up	100512746	-	Ensembl:ENSSSCG00000017014	pantothenate kinase 3	ssc00770(Pantothenate and CoA biosynthesis)//	GO:0005737(cytoplasm)	GO:0005524(ATP binding)//GO:0004594(pantothenate kinase activity)	GO:0016310(phosphorylation)//GO:0015937(coenzyme A biosynthetic process)	PANK3	ENSSSCG00000017014	protein_coding	+	chr16:55313483-55340067		0.797846	-inf	-inf	1	1	down	100512746	-	Ensembl:ENSSSCG00000017014	16	-	pantothenate kinase 3	ssc00770(Pantothenate and CoA biosynthesis)//	GO:0005737(cytoplasm)	GO:0005524(ATP binding)//GO:0004594(pantothenate kinase activity)	GO:0016310(phosphorylation)//GO:0015937(coenzyme A biosynthetic process)
chr4	137563	137782	diffreps_peak_62902	20	219	ENSSSCT00000031015	RPL8	4.20809	0	0	up	100154456	-	Ensembl:ENSSSCG00000029830|Vega:OTTSUSG00000002492	ribosomal protein L8	ssc03010(Ribosome)	GO:0005730(nucleolus)//GO:0022625(cytosolic large ribosomal subunit)//GO:0005840(ribosome)//GO:0005925(focal adhesion)//GO:0016020(membrane)	GO:0044822(poly(A) RNA binding)//GO:0003735(structural constituent of ribosome)	GO:0006412(translation)//GO:0002181(cytoplasmic translation)	RPL8	ENSSSCG00000029830	protein_coding	-	chr4:135700-138652		26.1739	-inf	-inf	5e-05	0.00273971	down	100154456	-	Ensembl:ENSSSCG00000029830|Vega:OTTSUSG00000002492	4	4|4	ribosomal protein L8	ssc03010(Ribosome)	GO:0005730(nucleolus)//GO:0022625(cytosolic large ribosomal subunit)//GO:0005840(ribosome)//GO:0005925(focal adhesion)//GO:0016020(membrane)	GO:0044822(poly(A) RNA binding)//GO:0003735(structural constituent of ribosome)	GO:0006412(translation)//GO:0002181(cytoplasmic translation)
chr3	73082241	73084100	diffreps_peak_60217	11.1586	1859	ENSSSCT00000009133	GFPT1	4.48141	6.94089e-07	0.00166879	up	397209	GFAT1	Ensembl:ENSSSCG00000008339	glutamine--fructose-6-phosphate transaminase 1	ssc00250(Alanine, aspartate and glutamate metabolism)//ssc00520(Amino sugar and nucleotide sugar metabolism)//	GO:0070062(extracellular exosome)	GO:0030246(carbohydrate binding)//GO:0004360(glutamine-fructose-6-phosphate transaminase (isomerizing) activity)	GO:1901137(carbohydrate derivative biosynthetic process)//GO:0006002(fructose 6-phosphate metabolic process)//GO:0005975(carbohydrate metabolic process)//GO:0032922(circadian regulation of gene expression)//GO:0006487(protein N-linked glycosylation)//GO:0006047(UDP-N-acetylglucosamine metabolic process)	GFPT1	ENSSSCG00000008339	protein_coding	+	chr3:73028744-73086189	1.68328	8.26833	-4.91203	-2.29632	0.1632	0.448274	down	397209	GFAT1	Ensembl:ENSSSCG00000008339	3	3|3q21-q27	glutamine--fructose-6-phosphate transaminase 1	ssc00250(Alanine, aspartate and glutamate metabolism)//ssc00520(Amino sugar and nucleotide sugar metabolism)//	GO:0070062(extracellular exosome)	GO:0030246(carbohydrate binding)//GO:0004360(glutamine-fructose-6-phosphate transaminase (isomerizing) activity)	GO:1901137(carbohydrate derivative biosynthetic process)//GO:0006002(fructose 6-phosphate metabolic process)//GO:0005975(carbohydrate metabolic process)//GO:0032922(circadian regulation of gene expression)//GO:0006487(protein N-linked glycosylation)//GO:0006047(UDP-N-acetylglucosamine metabolic process)
chr12	50491501	50492519	diffreps_peak_20065	11.8382	1018	ENSSSCT00000019459	MYBBP1A	4.42664	1.45128e-07	0.000433149	up	100520635	-	Ensembl:ENSSSCG00000017882	MYB binding protein (P160) 1a		GO:0016020(membrane)//GO:0043231(intracellular membrane-bounded organelle)//GO:0005737(cytoplasm)//GO:0042564(NLS-dependent protein nuclear import complex)	GO:0003887(DNA-directed DNA polymerase activity)//GO:0044822(poly(A) RNA binding)//GO:0001047(core promoter binding)//GO:0003714(transcription corepressor activity)	GO:0071158(positive regulation of cell cycle arrest)//GO:0032922(circadian regulation of gene expression)//GO:2000210(positive regulation of anoikis)//GO:0006351(transcription, DNA-templated)//GO:0022904(respiratory electron transport chain)//GO:0006913(nucleocytoplasmic transport)//GO:0071897(DNA biosynthetic process)//GO:0001649(osteoblast differentiation)//GO:0045892(negative regulation of tra…	MYBBP1A	ENSSSCG00000017882	protein_coding	-	chr12:50454062-50506140	0.0392581	1.75802	-44.7812	-5.48482	1	1	down	100520635	-	Ensembl:ENSSSCG00000017882	12	-	MYB binding protein (P160) 1a		GO:0016020(membrane)//GO:0043231(intracellular membrane-bounded organelle)//GO:0005737(cytoplasm)//GO:0042564(NLS-dependent protein nuclear import complex)	GO:0003887(DNA-directed DNA polymerase activity)//GO:0044822(poly(A) RNA binding)//GO:0001047(core promoter binding)//GO:0003714(transcription corepressor activity)	GO:0071158(positive regulation of cell cycle arrest)//GO:0032922(circadian regulation of gene expression)//GO:2000210(positive regulation of anoikis)//GO:0006351(transcription, DNA-templated)//GO:0022904(respiratory electron transport chain)//GO:0006913(nucleocytoplasmic transport)//GO:0071897(DNA biosynthetic process)//GO:0001649(osteoblast differentiation)//GO:0045892(negative regulation of tra…
chr6	84225237	84225800	diffreps_peak_77173	11.0383	563	ENSSSCT00000003959	NR0B2	9.9779	9.15579e-07	0.00211651	up	100127458	SHP	-	nuclear receptor subfamily 0, group B, member 2		GO:0005634(nucleus)//GO:0005737(cytoplasm)	GO:0019904(protein domain specific binding)//GO:0042803(protein homodimerization activity)//GO:0003707(steroid hormone receptor activity)//GO:0008134(transcription factor binding)//GO:0003714(transcription corepressor activity)//GO:0003677(DNA binding)	GO:0043401(steroid hormone mediated signaling pathway)//GO:0010628(positive regulation of gene expression)//GO:0006351(transcription, DNA-templated)//GO:0007219(Notch signaling pathway)//GO:0000122(negative regulation of transcription from RNA polymerase II promoter)//GO:0043433(negative regulation of sequence-specific DNA binding transcription factor activity)	NR0B2	ENSSSCG00000003565	protein_coding	+	chr6:84225237-84229681		0.740426	-inf	-inf	1	1	down	100526226	-	Ensembl:ENSSSCG00000003565	6	-	nuclear receptor subfamily 0, group B, member 2	ssc04976(Bile secretion)	GO:0005634(nucleus)//GO:0005737(cytoplasm)	GO:0019904(protein domain specific binding)//GO:0042803(protein homodimerization activity)//GO:0003707(steroid hormone receptor activity)//GO:0008134(transcription factor binding)//GO:0003714(transcription corepressor activity)//GO:0003677(DNA binding)	GO:0043401(steroid hormone mediated signaling pathway)//GO:0010628(positive regulation of gene expression)//GO:0006351(transcription, DNA-templated)//GO:0007219(Notch signaling pathway)//GO:0000122(negative regulation of transcription from RNA polymerase II promoter)//GO:0043433(negative regulation of sequence-specific DNA binding transcription factor activity)
chr1	99044261	99045484	diffreps_peak_4016	20	1223	ENSSSCT00000049638	RPL17-C18orf32	5.42941	0	0	up									RPL17-C18orf32	ENSSSCG00000035007	protein_coding	-	chr1:99043218-99049352	29.6352	10.4433	2.83774	1.50474	0.30085	0.601637	up
chr7	58868184	58868460	diffreps_peak_83473	20	276	ENSSSCT00000002132	EDC3	3.3114	0	0	up	100156966	-	Ensembl:ENSSSCG00000001903	enhancer of mRNA decapping 3	ssc03018(RNA degradation)	GO:0000932(cytoplasmic mRNA processing body)//GO:0016020(membrane)	GO:1990174(phosphodiesterase decapping endonuclease activity)//GO:0042802(identical protein binding)//GO:0003729(mRNA binding)	GO:0033962(cytoplasmic mRNA processing body assembly)//GO:0090502(RNA phosphodiester bond hydrolysis, endonucleolytic)//GO:0031087(deadenylation-independent decapping of nuclear-transcribed mRNA)	EDC3	ENSSSCG00000001903	protein_coding	+	chr7:58828669-58909571	7.84702	18.6012	-2.37048	-1.24518	0.49205	0.735142	down	100156966	-	Ensembl:ENSSSCG00000001903	7	7|7	enhancer of mRNA decapping 3	ssc03018(RNA degradation)	GO:0000932(cytoplasmic mRNA processing body)//GO:0016020(membrane)	GO:1990174(phosphodiesterase decapping endonuclease activity)//GO:0042802(identical protein binding)//GO:0003729(mRNA binding)	GO:0033962(cytoplasmic mRNA processing body assembly)//GO:0090502(RNA phosphodiester bond hydrolysis, endonucleolytic)//GO:0031087(deadenylation-independent decapping of nuclear-transcribed mRNA)
chr6	106750397	106751820	diffreps_peak_78242	13.4775	1423	ENSSSCT00000004099	ESCO1	6.88058	3.33067e-09	1.50569e-05	up	100524501	-	Ensembl:ENSSSCG00000003700	establishment of sister chromatid cohesion N-acetyltransferase 1		GO:0000785(chromatin)		GO:0006275(regulation of DNA replication)//GO:0034421(post-translational protein acetylation)//GO:0007062(sister chromatid cohesion)	ESCO1	ENSSSCG00000003700	protein_coding	-	chr6:106695846-106789243		2.47985	-inf	-inf	1	1	down	100524501	-	Ensembl:ENSSSCG00000003700	6	-	establishment of sister chromatid cohesion N-acetyltransferase 1		GO:0000785(chromatin)		GO:0006275(regulation of DNA replication)//GO:0034421(post-translational protein acetylation)//GO:0007062(sister chromatid cohesion)
chr12	23873975	23874195	diffreps_peak_18788	10.2225	220	ENSSSCT00000019067	NPEPPS	10.6916	5.99159e-06	0.0104419	up	414413	-	Ensembl:ENSSSCG00000017513	aminopeptidase puromycin sensitive		GO:0005886(plasma membrane)//GO:0070062(extracellular exosome)//GO:0005737(cytoplasm)	GO:0070006(metalloaminopeptidase activity)//GO:0008270(zinc ion binding)//GO:0042277(peptide binding)	GO:0006508(proteolysis)//GO:0043171(peptide catabolic process)//GO:0071456(cellular response to hypoxia)//GO:1903955(positive regulation of protein targeting to mitochondrion)	NPEPPS	ENSSSCG00000017513	protein_coding	+	chr12:23804871-23892031	3.04642	7.34138	-2.40984	-1.26894	0.46225	0.727131	down	414413	-	Ensembl:ENSSSCG00000017513	12	-	aminopeptidase puromycin sensitive		GO:0005886(plasma membrane)//GO:0070062(extracellular exosome)//GO:0005737(cytoplasm)	GO:0070006(metalloaminopeptidase activity)//GO:0008270(zinc ion binding)//GO:0042277(peptide binding)	GO:0006508(proteolysis)//GO:0043171(peptide catabolic process)//GO:0071456(cellular response to hypoxia)//GO:1903955(positive regulation of protein targeting to mitochondrion)
chr17	50790301	50791634	diffreps_peak_47248	15.3525	1333	ENSSSCT00000054979	CSE1L	9.62176	4.44089e-11	2.77736e-07	up	100626451	Exportin-2	-	CSE1 chromosome segregation 1-like (yeast)		GO:0005654(nucleoplasm)//GO:0070062(extracellular exosome)//GO:0005737(cytoplasm)//GO:0016020(membrane)	GO:0008536(Ran GTPase binding)	GO:0006886(intracellular protein transport)	CSE1L	ENSSSCG00000025534	protein_coding	+	chr17:50744907-50797553		1.63694	-inf	-inf	1	1	down	100626451	Exportin-2	-	17	-	CSE1 chromosome segregation 1-like (yeast)		GO:0005654(nucleoplasm)//GO:0070062(extracellular exosome)//GO:0005737(cytoplasm)//GO:0016020(membrane)	GO:0008536(Ran GTPase binding)	GO:0006886(intracellular protein transport)
chr7	121709561	121709980	diffreps_peak_86323	10.1773	419	ENSSSCT00000002858	RTL1	2.09014	6.6487e-06	0.0114368	up	100187562	PEG11	-	retrotransposon-like 1					RTL1	ENSSSCG00000002573	protein_coding	-	chr7:121707340-121711414		2.14266	-inf	-inf	1	1	down	100187562	PEG11	-	7	-	retrotransposon-like 1
chr15	96029536	96029737	diffreps_peak_39659	13.2287	201	ENSSSCT00000017486	MYO1B	8.64648	5.90639e-09	2.54303e-05	up	100517198	-	-	myosin IB		GO:0070062(extracellular exosome)//GO:0010008(endosome membrane)//GO:0032588(trans-Golgi network membrane)//GO:0048471(perinuclear region of cytoplasm)//GO:0005884(actin filament)//GO:0005769(early endosome)//GO:0016459(myosin complex)	GO:0005524(ATP binding)//GO:0003774(motor activity)//GO:0051015(actin filament binding)	GO:0007015(actin filament organization)//GO:0008152(metabolic process)//GO:0006892(post-Golgi vesicle-mediated transport)	MYO1B	ENSSSCG00000016061	protein_coding	+	chr15:95874397-96066990		4.06726	-inf	-inf	5e-05	0.00273971	down	100517198	-	-	15	-	myosin IB		GO:0070062(extracellular exosome)//GO:0010008(endosome membrane)//GO:0032588(trans-Golgi network membrane)//GO:0048471(perinuclear region of cytoplasm)//GO:0005884(actin filament)//GO:0005769(early endosome)//GO:0016459(myosin complex)	GO:0005524(ATP binding)//GO:0003774(motor activity)//GO:0051015(actin filament binding)	GO:0007015(actin filament organization)//GO:0008152(metabolic process)//GO:0006892(post-Golgi vesicle-mediated transport)
chrX	42980819	42981104	diffreps_peak_103132	14.3748	285	ENSSSCT00000030898	PQBP1	12.2597	4.21885e-10	2.27207e-06	up	100620849	-	Ensembl:ENSSSCG00000025264	polyglutamine binding protein 1	ssc03040(Spliceosome)	GO:0016607(nuclear speck)//GO:0071598(neuronal ribonucleoprotein granule)//GO:0010494(cytoplasmic stress granule)	GO:0043021(ribonucleoprotein complex binding)	GO:0048814(regulation of dendrite morphogenesis)//GO:0031175(neuron projection development)//GO:0000380(alternative mRNA splicing, via spliceosome)//GO:0043484(regulation of RNA splicing)	PQBP1	ENSSSCG00000025264	protein_coding	+	chrX:42970114-42981734		2.03652	-inf	-inf	1	1	down	100620849	-	Ensembl:ENSSSCG00000025264	X	-	polyglutamine binding protein 1	ssc03040(Spliceosome)	GO:0016607(nuclear speck)//GO:0071598(neuronal ribonucleoprotein granule)//GO:0010494(cytoplasmic stress granule)	GO:0043021(ribonucleoprotein complex binding)	GO:0048814(regulation of dendrite morphogenesis)//GO:0031175(neuron projection development)//GO:0000380(alternative mRNA splicing, via spliceosome)//GO:0043484(regulation of RNA splicing)
chr1	57128427	57128967	diffreps_peak_2262	20	540	ENSSSCT00000041320	PNRC1	2.9124	0	0	up	106508885	-	-	proline-rich nuclear receptor coactivator 1					PNRC1	ENSSSCG00000039953	protein_coding	+	chr1:57128363-57134034		8.1661	-inf	-inf	0.0014	0.0309323	down	106508885	-	-	1	-	proline-rich nuclear receptor coactivator 1
chr12	44959452	44960080	diffreps_peak_19773	20	628	ENSSSCT00000061666	TLCD1	5.19029	0	0	up	100514185	-	Ensembl:ENSSSCG00000017767	TLC domain containing 1		GO:0016021(integral component of membrane)			TLCD1	ENSSSCG00000038650	protein_coding	-	chr12:44957151-44962999		1.70163	-inf	-inf	1	1	down	100514185	-	Ensembl:ENSSSCG00000017767	12	-	TLC domain containing 1		GO:0016021(integral component of membrane)
chr12	35870500	35870708	diffreps_peak_19373	20	208	ENSSSCT00000027653	CLTC	7.25524	0	0	up	100271929	-	-	clathrin, heavy chain (Hc)	ssc04142(Lysosome)//ssc04144(Endocytosis)//ssc04721(Synaptic vesicle cycle)//ssc04961(Endocrine and other factor-regulated calcium reabsorption)//ssc05016(Huntington's disease)//ssc05100(Bacterial invasion of epithelial cells)				CLTC	ENSSSCG00000022659	protein_coding	+	chr12:35848534-36065956		2.34854	-inf	-inf	1	1	down	100271929	-	-	12	-	clathrin, heavy chain (Hc)	ssc04142(Lysosome)//ssc04144(Endocytosis)//ssc04721(Synaptic vesicle cycle)//ssc04961(Endocrine and other factor-regulated calcium reabsorption)//ssc05016(Huntington's disease)//ssc05100(Bacterial invasion of epithelial cells)
chr13	71995711	71996060	diffreps_peak_23732	20	349	ENSSSCT00000012715	GATA2	4.5237	0	0	up	396912	-	Ensembl:ENSSSCG00000011618	GATA binding protein 2		GO:0005667(transcription factor complex)//GO:0005634(nucleus)	GO:0008270(zinc ion binding)//GO:0000979(RNA polymerase II core promoter sequence-specific DNA binding)//GO:0003682(chromatin binding)//GO:0000977(RNA polymerase II regulatory region sequence-specific DNA binding)//GO:0001085(RNA polymerase II transcription factor binding)//GO:0001228(transcriptional activator activity, RNA polymerase II transcription regulatory region sequence-specific binding)/…	GO:0045650(negative regulation of macrophage differentiation)//GO:0097154(GABAergic neuron differentiation)//GO:0045654(positive regulation of megakaryocyte differentiation)//GO:0070345(negative regulation of fat cell proliferation)//GO:2000977(regulation of forebrain neuron differentiation)//GO:0000122(negative regulation of transcription from RNA polymerase II promoter)//GO:0021954(central nerv…	GATA2	ENSSSCG00000011618	protein_coding	+	chr13:71984066-72270336		2.28167	-inf	-inf	1	1	down	396912	-	Ensembl:ENSSSCG00000011618	13	-	GATA binding protein 2		GO:0005667(transcription factor complex)//GO:0005634(nucleus)	GO:0008270(zinc ion binding)//GO:0000979(RNA polymerase II core promoter sequence-specific DNA binding)//GO:0003682(chromatin binding)//GO:0000977(RNA polymerase II regulatory region sequence-specific DNA binding)//GO:0001085(RNA polymerase II transcription factor binding)//GO:0001228(transcriptional activator activity, RNA polymerase II transcription regulatory region sequence-specific binding)/…	GO:0045650(negative regulation of macrophage differentiation)//GO:0097154(GABAergic neuron differentiation)//GO:0045654(positive regulation of megakaryocyte differentiation)//GO:0070345(negative regulation of fat cell proliferation)//GO:2000977(regulation of forebrain neuron differentiation)//GO:0000122(negative regulation of transcription from RNA polymerase II promoter)//GO:0021954(central nerv…
chr16	8438109	8438593	diffreps_peak_41909	12.8252	484	ENSSSCT00000028892	CDH18	4.9952	1.49547e-08	5.84107e-05	up	100625674	-	-	cadherin 18, type 2		GO:0005886(plasma membrane)//GO:0016021(integral component of membrane)	GO:0005509(calcium ion binding)	GO:0007156(homophilic cell adhesion via plasma membrane adhesion molecules)	CDH18	ENSSSCG00000026842	protein_coding	-	chr16:8094692-8578236		4.00664	-inf	-inf	0.001	0.0247139	down	100625674	-	-	16	-	cadherin 18, type 2		GO:0005886(plasma membrane)//GO:0016021(integral component of membrane)	GO:0005509(calcium ion binding)	GO:0007156(homophilic cell adhesion via plasma membrane adhesion molecules)
chr8	131444193	131444496	diffreps_peak_91845	13.9132	303	ENSSSCT00000010102	NUDT9	49.0303	1.22125e-09	6.06692e-06	up	100521385	-	Ensembl:ENSSSCG00000009223	nudix (nucleoside diphosphate linked moiety X)-type motif 9	ssc00230(Purine metabolism)	GO:0070062(extracellular exosome)	GO:0047631(ADP-ribose diphosphatase activity)//GO:0043262(adenosine-diphosphatase activity)	GO:0006952(defense response)//GO:0046032(ADP catabolic process)//GO:0046709(IDP catabolic process)	NUDT9	ENSSSCG00000009223	protein_coding	-	chr8:131441495-131472934		3.79347	-inf	-inf	0.00165	0.031455	down	100521385	-	Ensembl:ENSSSCG00000009223	8	-	nudix (nucleoside diphosphate linked moiety X)-type motif 9	ssc00230(Purine metabolism)	GO:0070062(extracellular exosome)	GO:0047631(ADP-ribose diphosphatase activity)//GO:0043262(adenosine-diphosphatase activity)	GO:0006952(defense response)//GO:0046032(ADP catabolic process)//GO:0046709(IDP catabolic process)
chr5	57777175	57777565	diffreps_peak_71168	20	390	ENSSSCT00000057647	H2AFJ	5	0	0	up									H2AFJ	ENSSSCG00000039307	protein_coding	-	chr5:57777175-57777565		14.5835	-inf	-inf	0.1219	0.36992	down
chr4	56703421	56705100	diffreps_peak_65283	12.0589	1679	ENSSSCT00000040655	MRPS28	7.09432	8.73079e-08	0.000276119	up	100152709	-	-	mitochondrial ribosomal protein S28		GO:0005763(mitochondrial small ribosomal subunit)	GO:0044822(poly(A) RNA binding)		MRPS28	ENSSSCG00000037782	protein_coding	+	chr4:56607706-56706917		2.18535	-inf	-inf	1	1	down	100152709	-	-	4	4|4	mitochondrial ribosomal protein S28		GO:0005763(mitochondrial small ribosomal subunit)	GO:0044822(poly(A) RNA binding)
chr2	141254081	141254577	diffreps_peak_56389	10.8088	496	ENSSSCT00000037925	PAIP2	4.91045	1.553e-06	0.00335214	up	100522309	-	Ensembl:ENSSSCG00000026606	poly(A) binding protein interacting protein 2		GO:0005737(cytoplasm)	GO:0030371(translation repressor activity)//GO:0003729(mRNA binding)	GO:1900271(regulation of long-term synaptic potentiation)//GO:0007613(memory)//GO:0007283(spermatogenesis)//GO:0045947(negative regulation of translational initiation)	PAIP2	ENSSSCG00000026606	protein_coding	+	chr2:141237411-141260206	5.73555	1.02733	5.58296	2.48103	0.43255	0.712834	up	100522309	-	Ensembl:ENSSSCG00000026606	2	-	poly(A) binding protein interacting protein 2		GO:0005737(cytoplasm)	GO:0030371(translation repressor activity)//GO:0003729(mRNA binding)	GO:1900271(regulation of long-term synaptic potentiation)//GO:0007613(memory)//GO:0007283(spermatogenesis)//GO:0045947(negative regulation of translational initiation)
chr6	108362501	108364080	diffreps_peak_78311	11.7757	1579	ENSSSCT00000065029	RIOK3	24.0213	1.67599e-07	0.000488452	up	100621912	-	-	RIO kinase 3			GO:0005524(ATP binding)//GO:0004674(protein serine/threonine kinase activity)	GO:0006468(protein phosphorylation)	RIOK3	ENSSSCG00000029518	protein_coding	+	chr6:108339006-108364093		2.54947	-inf	-inf	1	1	down	100621912	-	-	6	-	RIO kinase 3			GO:0005524(ATP binding)//GO:0004674(protein serine/threonine kinase activity)	GO:0006468(protein phosphorylation)
chr2	13622483	13622714	diffreps_peak_50864	11.0662	231	ENSSSCT00000023703	SSRP1	4.57417	8.58646e-07	0.00201597	up	100624907	-	Ensembl:ENSSSCG00000029059	structure specific recognition protein 1		GO:0005634(nucleus)//GO:0005737(cytoplasm)	GO:0044822(poly(A) RNA binding)//GO:0003682(chromatin binding)//GO:0003677(DNA binding)		SSRP1	ENSSSCG00000029059	protein_coding	+	chr2:13619448-13630026		4.36898	-inf	-inf	0.0036	0.0475488	down	100624907	-	Ensembl:ENSSSCG00000029059	2	-	structure specific recognition protein 1		GO:0005634(nucleus)//GO:0005737(cytoplasm)	GO:0044822(poly(A) RNA binding)//GO:0003682(chromatin binding)//GO:0003677(DNA binding)
chr14	37583446	37584580	diffreps_peak_31036	20	1134	ENSSSCT00000030119	TBX3	3.00157	0	0	up	100152741	-	Ensembl:ENSSSCG00000009865	T-box 3	ssc04550(Signaling pathways regulating pluripotency of stem cells)	GO:0005634(nucleus)	GO:0003700(transcription factor activity, sequence-specific DNA binding)//GO:0000978(RNA polymerase II core promoter proximal region sequence-specific DNA binding)//GO:0003677(DNA binding)//GO:0001102(RNA polymerase II activating transcription factor binding)//GO:0001078(transcriptional repressor activity, RNA polymerase II core promoter proximal region sequence-specific binding)	GO:0060021(palate development)//GO:0000122(negative regulation of transcription from RNA polymerase II promoter)//GO:0032275(luteinizing hormone secretion)//GO:0008595(anterior/posterior axis specification, embryo)//GO:0090398(cellular senescence)//GO:0060923(cardiac muscle cell fate commitment)//GO:0060412(ventricular septum morphogenesis)//GO:0043066(negative regulation of apoptotic process)//G…	TBX3	ENSSSCG00000009865	protein_coding	+	chr14:37583278-37598665	1.01478	3.34369	-3.295	-1.72028	0.3556	0.656498	down	100152741	-	Ensembl:ENSSSCG00000009865	14	14|14	T-box 3	ssc04550(Signaling pathways regulating pluripotency of stem cells)	GO:0005634(nucleus)	GO:0003700(transcription factor activity, sequence-specific DNA binding)//GO:0000978(RNA polymerase II core promoter proximal region sequence-specific DNA binding)//GO:0003677(DNA binding)//GO:0001102(RNA polymerase II activating transcription factor binding)//GO:0001078(transcriptional repressor activity, RNA polymerase II core promoter proximal region sequence-specific binding)	GO:0060021(palate development)//GO:0000122(negative regulation of transcription from RNA polymerase II promoter)//GO:0032275(luteinizing hormone secretion)//GO:0008595(anterior/posterior axis specification, embryo)//GO:0090398(cellular senescence)//GO:0060923(cardiac muscle cell fate commitment)//GO:0060412(ventricular septum morphogenesis)//GO:0043066(negative regulation of apoptotic process)//G…
chr5	16075481	16076640	diffreps_peak_69336	11.0818	1159	ENSSSCT00000048726	LIMA1	2.39406	8.28315e-07	0.00195038	up	100137084	EPLIN	-	LIM domain and actin binding 1		GO:0005886(plasma membrane)//GO:0005903(brush border)//GO:0001725(stress fiber)//GO:0005737(cytoplasm)//GO:0032154(cleavage furrow)//GO:0005856(cytoskeleton)//GO:0005925(focal adhesion)	GO:0003785(actin monomer binding)//GO:0008270(zinc ion binding)//GO:0051015(actin filament binding)	GO:0030835(negative regulation of actin filament depolymerization)//GO:0031529(ruffle organization)//GO:0051017(actin filament bundle assembly)	LIMA1	ENSSSCG00000032269	protein_coding	-	chr5:16071924-16177130	0.899463	4.46918	-4.96871	-2.31287	0.3371	0.638194	down	100137084	EPLIN	-	5	-	LIM domain and actin binding 1		GO:0005886(plasma membrane)//GO:0005903(brush border)//GO:0001725(stress fiber)//GO:0005737(cytoplasm)//GO:0032154(cleavage furrow)//GO:0005856(cytoskeleton)//GO:0005925(focal adhesion)	GO:0003785(actin monomer binding)//GO:0008270(zinc ion binding)//GO:0051015(actin filament binding)	GO:0030835(negative regulation of actin filament depolymerization)//GO:0031529(ruffle organization)//GO:0051017(actin filament bundle assembly)
chr12	45506203	45506880	diffreps_peak_19802	15.2556	677	ENSSSCT00000019357	NUFIP2	3.43601	5.55112e-11	3.46031e-07	up	100519109	-	Ensembl:ENSSSCG00000017785	nuclear fragile X mental retardation protein interacting protein 2		GO:0016020(membrane)//GO:0005634(nucleus)//GO:0042788(polysomal ribosome)	GO:0044822(poly(A) RNA binding)		NUFIP2	ENSSSCG00000017785	protein_coding	-	chr12:45479108-45507024		6.67775	-inf	-inf	0.12135	0.36992	down	100519109	-	Ensembl:ENSSSCG00000017785	12	-	nuclear fragile X mental retardation protein interacting protein 2		GO:0016020(membrane)//GO:0005634(nucleus)//GO:0042788(polysomal ribosome)	GO:0044822(poly(A) RNA binding)
chr13	136485331	136486487	diffreps_peak_26501	10.9283	1156	ENSSSCT00000029688	CCDC14	3.03582	1.17961e-06	0.00263977	up	100625259	-	Ensembl:ENSSSCG00000025349	coiled-coil domain containing 14		GO:0005813(centrosome)		GO:0021762(substantia nigra development)	CCDC14	ENSSSCG00000025349	protein_coding	+	chr13:136438961-136493792	0.955296	4.33717	-4.54015	-2.18274	0.28625	0.586985	down	100625259	-	Ensembl:ENSSSCG00000025349	13	-	coiled-coil domain containing 14		GO:0005813(centrosome)		GO:0021762(substantia nigra development)
chr2	9073135	9073416	diffreps_peak_50649	20	281	ENSSSCT00000062292	UBXN1	4.04496	0	0	up	100621165	-	Ensembl:ENSSSCG00000023110	UBX domain protein 1		GO:0005829(cytosol)//GO:0034098(VCP-NPL4-UFD1 AAA ATPase complex)//GO:0000502(proteasome complex)	GO:0036435(K48-linked polyubiquitin binding)//GO:0071796(K6-linked polyubiquitin binding)//GO:0031625(ubiquitin protein ligase binding)//GO:0051117(ATPase binding)	GO:0031397(negative regulation of protein ubiquitination)//GO:2000157(negative regulation of ubiquitin-specific protease activity)//GO:1904293(negative regulation of ERAD pathway)//GO:0032435(negative regulation of proteasomal ubiquitin-dependent protein catabolic process)//GO:1903094(negative regulation of protein K48-linked deubiquitination)	UBXN1	ENSSSCG00000023110	protein_coding	+	chr2:9072977-9078539		5.2796	-inf	-inf	0.11255	0.36992	down	100621165	-	Ensembl:ENSSSCG00000023110	2	-	UBX domain protein 1		GO:0005829(cytosol)//GO:0034098(VCP-NPL4-UFD1 AAA ATPase complex)//GO:0000502(proteasome complex)	GO:0036435(K48-linked polyubiquitin binding)//GO:0071796(K6-linked polyubiquitin binding)//GO:0031625(ubiquitin protein ligase binding)//GO:0051117(ATPase binding)	GO:0031397(negative regulation of protein ubiquitination)//GO:2000157(negative regulation of ubiquitin-specific protease activity)//GO:1904293(negative regulation of ERAD pathway)//GO:0032435(negative regulation of proteasomal ubiquitin-dependent protein catabolic process)//GO:1903094(negative regulation of protein K48-linked deubiquitination)
chr7	25159766	25160018	diffreps_peak_82031	20	252	ENSSSCT00000001637	BRD2	3.38599	0	0	up	100141307	RING3	Ensembl:ENSSSCG00000001471|Vega:OTTSUSG00000001389	bromodomain containing 2		GO:0005634(nucleus)//GO:0005737(cytoplasm)	GO:0070577(lysine-acetylated histone binding)//GO:0003682(chromatin binding)	GO:0006357(regulation of transcription from RNA polymerase II promoter)//GO:0006334(nucleosome assembly)	BRD2	ENSSSCG00000001471	protein_coding	+	chr7:25150657-25165433	23.4979	9.70193	2.42199	1.27619	0.21585	0.523466	up	100141307	RING3	Ensembl:ENSSSCG00000001471|Vega:OTTSUSG00000001389	7	7|7	bromodomain containing 2		GO:0005634(nucleus)//GO:0005737(cytoplasm)	GO:0070577(lysine-acetylated histone binding)//GO:0003682(chromatin binding)	GO:0006357(regulation of transcription from RNA polymerase II promoter)//GO:0006334(nucleosome assembly)
chrX	111067380	111067615	diffreps_peak_105569	13.0836	235	ENSSSCT00000013878	INTS6L	26.4202	8.24896e-09	3.42739e-05	up									INTS6L	ENSSSCG00000012695	protein_coding	+	chrX:111011864-111072937		0.608622	-inf	-inf	1	1	down
chr8	38286205	38286565	diffreps_peak_87932	20	360	ENSSSCT00000009651	SLAIN2	9.20361	0	0	up	100519161	-	Ensembl:ENSSSCG00000008821	SLAIN motif family, member 2		GO:0005654(nucleoplasm)//GO:0035371(microtubule plus-end)//GO:0005813(centrosome)//GO:0005737(cytoplasm)//GO:0005730(nucleolus)		GO:0031116(positive regulation of microtubule polymerization)//GO:0031122(cytoplasmic microtubule organization)//GO:0007020(microtubule nucleation)	SLAIN2	ENSSSCG00000008821	protein_coding	+	chr8:38241500-38321142	33.9391	15.0936	2.24857	1.16901	0.2278	0.532489	up	100519161	-	Ensembl:ENSSSCG00000008821	8	-	SLAIN motif family, member 2		GO:0005654(nucleoplasm)//GO:0035371(microtubule plus-end)//GO:0005813(centrosome)//GO:0005737(cytoplasm)//GO:0005730(nucleolus)		GO:0031116(positive regulation of microtubule polymerization)//GO:0031122(cytoplasmic microtubule organization)//GO:0007020(microtubule nucleation)
chrX	58154055	58154400	diffreps_peak_103671	20	345	ENSSSCT00000042314	RPS4X	5.29221	0	0	up	397611	RPS4	Ensembl:ENSSSCG00000012405	ribosomal protein S4, X-linked	ssc03010(Ribosome)	GO:0070062(extracellular exosome)//GO:0016020(membrane)//GO:0022627(cytosolic small ribosomal subunit)//GO:0036464(cytoplasmic ribonucleoprotein granule)//GO:0005844(polysome)//GO:0005925(focal adhesion)	GO:0019843(rRNA binding)//GO:0003735(structural constituent of ribosome)//GO:0044822(poly(A) RNA binding)	GO:0006412(translation)//GO:0008284(positive regulation of cell proliferation)//GO:0045727(positive regulation of translation)//GO:0007275(multicellular organism development)	RPS4X	ENSSSCG00000012405	protein_coding	-	chrX:58149197-58155188	0.177759	16.0306	-90.1815	-6.49476	0.21945	0.527792	down	397611	RPS4	Ensembl:ENSSSCG00000012405	X	-	ribosomal protein S4, X-linked	ssc03010(Ribosome)	GO:0070062(extracellular exosome)//GO:0016020(membrane)//GO:0022627(cytosolic small ribosomal subunit)//GO:0036464(cytoplasmic ribonucleoprotein granule)//GO:0005844(polysome)//GO:0005925(focal adhesion)	GO:0019843(rRNA binding)//GO:0003735(structural constituent of ribosome)//GO:0044822(poly(A) RNA binding)	GO:0006412(translation)//GO:0008284(positive regulation of cell proliferation)//GO:0045727(positive regulation of translation)//GO:0007275(multicellular organism development)
chr5	42270601	42273420	diffreps_peak_70484	13.9172	2819	ENSSSCT00000032100	KIAA1551	3.6769	1.21014e-09	6.0328e-06	up	100511327	C12orf35|C5H12orf35	Ensembl:ENSSSCG00000030616	KIAA1551 ortholog					KIAA1551	ENSSSCG00000030616	protein_coding	-	chr5:42263401-42299543		0.873868	-inf	-inf	1	1	down	100511327	C12orf35|C5H12orf35	Ensembl:ENSSSCG00000030616	5	-	KIAA1551 ortholog
chr8	77892317	77892957	diffreps_peak_89582	20	640	ENSSSCT00000046910	RPS3A	3.78233	0	0	up	414390	-	Ensembl:ENSSSCG00000009019	ribosomal protein S3A	ssc03010(Ribosome)	GO:0022627(cytosolic small ribosomal subunit)//GO:0005634(nucleus)//GO:0005829(cytosol)	GO:0003735(structural constituent of ribosome)	GO:0006412(translation)//GO:0030154(cell differentiation)	RPS3A	ENSSSCG00000009019	protein_coding	-	chr8:77889656-77893937		9.24438	-inf	-inf	0.112	0.36992	down	414390	-	Ensembl:ENSSSCG00000009019	8	-	ribosomal protein S3A	ssc03010(Ribosome)	GO:0022627(cytosolic small ribosomal subunit)//GO:0005634(nucleus)//GO:0005829(cytosol)	GO:0003735(structural constituent of ribosome)	GO:0006412(translation)//GO:0030154(cell differentiation)
chr14	13379261	13379644	diffreps_peak_29987	12.1162	383	ENSSSCT00000041530	MSRA	2.5675	7.65166e-08	0.000248399	up	100152960	-	-	methionine sulfoxide reductase A		GO:0005654(nucleoplasm)//GO:0005739(mitochondrion)//GO:0015629(actin cytoskeleton)//GO:0070062(extracellular exosome)	GO:0008113(peptide-methionine (S)-S-oxide reductase activity)	GO:0055114(oxidation-reduction process)//GO:0030091(protein repair)//GO:0006979(response to oxidative stress)	MSRA	ENSSSCG00000009684	protein_coding	+	chr14:13335387-13719218		4.87117	-inf	-inf	0.0118	0.112812	down	100152960	-	-	14	14|14	methionine sulfoxide reductase A		GO:0005654(nucleoplasm)//GO:0005739(mitochondrion)//GO:0015629(actin cytoskeleton)//GO:0070062(extracellular exosome)	GO:0008113(peptide-methionine (S)-S-oxide reductase activity)	GO:0055114(oxidation-reduction process)//GO:0030091(protein repair)//GO:0006979(response to oxidative stress)
chr6	135133304	135133680	diffreps_peak_79432	20	376	ENSSSCT00000051502	GIPC2	7.82028	0	0	up	100625104	-	-	GIPC PDZ domain containing family, member 2		GO:0070062(extracellular exosome)			GIPC2	ENSSSCG00000035582	protein_coding	-	chr6:135133304-135217787		3.8672	-inf	-inf	0.0622	0.36992	down	100625104	-	-	6	-	GIPC PDZ domain containing family, member 2		GO:0070062(extracellular exosome)
chrX	111970421	111970754	diffreps_peak_105598	20	333	ENSSSCT00000035747	RBMXL1	12.5135	0	0	up									RBMXL1	ENSSSCG00000012703	protein_coding	-	chrX:111962631-111974472		1.82895	-inf	-inf	1	1	down
chrX	92582961	92585060	diffreps_peak_104867	20	2099	ENSSSCT00000033156	AMOT	4.62022	0	0	up	100158213	-	Ensembl:ENSSSCG00000012591|Vega:OTTSUSG00000004793	angiomotin	ssc04390(Hippo signaling pathway)	GO:0030139(endocytic vesicle)//GO:0009897(external side of plasma membrane)//GO:0030027(lamellipodium)//GO:0001725(stress fiber)//GO:0016021(integral component of membrane)//GO:0001726(ruffle)//GO:0008180(COP9 signalosome)//GO:0005884(actin filament)	GO:0004872(receptor activity)//GO:0043532(angiostatin binding)	GO:0043116(negative regulation of vascular permeability)//GO:0043536(positive regulation of blood vessel endothelial cell migration)//GO:0001702(gastrulation with mouth forming second)//GO:0034260(negative regulation of GTPase activity)//GO:0034613(cellular protein localization)//GO:0042074(cell migration involved in gastrulation)//GO:0001701(in utero embryonic development)//GO:0040019(positive r…	AMOT	ENSSSCG00000012591	protein_coding	-	chrX:92581997-92647857		7.66794	-inf	-inf	5e-05	0.00273971	down	100158213	-	Ensembl:ENSSSCG00000012591|Vega:OTTSUSG00000004793	X	X|X	angiomotin	ssc04390(Hippo signaling pathway)	GO:0030139(endocytic vesicle)//GO:0009897(external side of plasma membrane)//GO:0030027(lamellipodium)//GO:0001725(stress fiber)//GO:0016021(integral component of membrane)//GO:0001726(ruffle)//GO:0008180(COP9 signalosome)//GO:0005884(actin filament)	GO:0004872(receptor activity)//GO:0043532(angiostatin binding)	GO:0043116(negative regulation of vascular permeability)//GO:0043536(positive regulation of blood vessel endothelial cell migration)//GO:0001702(gastrulation with mouth forming second)//GO:0034260(negative regulation of GTPase activity)//GO:0034613(cellular protein localization)//GO:0042074(cell migration involved in gastrulation)//GO:0001701(in utero embryonic development)//GO:0040019(positive r…
chrM	8221	8800	diffreps_peak_98107	20	579	ENSSSCT00000019673	COX2	3.00299	0	0	up	808504	-	-	cytochrome c oxidase subunit II	ssc00190(Oxidative phosphorylation)//	GO:0005743(mitochondrial inner membrane)//GO:0070062(extracellular exosome)//GO:0016021(integral component of membrane)//GO:0045277(respiratory chain complex IV)	GO:0005507(copper ion binding)//GO:0004129(cytochrome-c oxidase activity)	GO:0045907(positive regulation of vasoconstriction)//GO:1902600(hydrogen ion transmembrane transport)//GO:0022900(electron transport chain)	COX2	ENSSSCG00000018078	protein_coding	+	chrM:8202-8890	72.0389	375.754	-5.21599	-2.38294	0.0323	0.255759	down	9978375	-	-	MT	-	cytochrome c oxidase subunit II		GO:0005743(mitochondrial inner membrane)//GO:0070062(extracellular exosome)//GO:0016021(integral component of membrane)//GO:0045277(respiratory chain complex IV)	GO:0005507(copper ion binding)//GO:0004129(cytochrome-c oxidase activity)	GO:0045907(positive regulation of vasoconstriction)//GO:1902600(hydrogen ion transmembrane transport)//GO:0022900(electron transport chain)
chr7	37946924	37947428	diffreps_peak_82595	11.2297	504	ENSSSCT00000027250	RPL7L1	8.30694	5.89284e-07	0.00145553	up	100141406	-	-	ribosomal protein L7-like 1		GO:0005730(nucleolus)//GO:0022625(cytosolic large ribosomal subunit)	GO:0044822(poly(A) RNA binding)//GO:0003735(structural constituent of ribosome)	GO:0000463(maturation of LSU-rRNA from tricistronic rRNA transcript (SSU-rRNA, 5.8S rRNA, LSU-rRNA))//GO:0001825(blastocyst formation)//GO:0002181(cytoplasmic translation)	RPL7L1	ENSSSCG00000026472	protein_coding	+	chr7:37940548-37950049		2.94994	-inf	-inf	0.00475	0.0549251	down	100141406	-	-	7	7|7	ribosomal protein L7-like 1		GO:0005730(nucleolus)//GO:0022625(cytosolic large ribosomal subunit)	GO:0044822(poly(A) RNA binding)//GO:0003735(structural constituent of ribosome)	GO:0000463(maturation of LSU-rRNA from tricistronic rRNA transcript (SSU-rRNA, 5.8S rRNA, LSU-rRNA))//GO:0001825(blastocyst formation)//GO:0002181(cytoplasmic translation)
chr1	203773191	203774133	diffreps_peak_8425	10.1243	942	ENSSSCT00000005704	RRAGA	2.85784	7.51059e-06	0.0125704	up	100153321	-	Ensembl:ENSSSCG00000005174	Ras-related GTP binding A	ssc04150(mTOR signaling pathway)	GO:0005765(lysosomal membrane)//GO:1990131(Gtr1-Gtr2 GTPase complex)//GO:0005634(nucleus)//GO:0005794(Golgi apparatus)//GO:1990130(Iml1 complex)	GO:0031625(ubiquitin protein ligase binding)//GO:0042803(protein homodimerization activity)//GO:0003924(GTPase activity)//GO:0046982(protein heterodimerization activity)//GO:0051219(phosphoprotein binding)//GO:0005525(GTP binding)	GO:0008219(cell death)//GO:0010507(negative regulation of autophagy)//GO:0071230(cellular response to amino acid stimulus)//GO:0034198(cellular response to amino acid starvation)//GO:0034613(cellular protein localization)//GO:1904263(positive regulation of TORC1 signaling)//GO:0019048(modulation by virus of host morphology or physiology)//GO:0009267(cellular response to starvation)//GO:0045919(po…	RRAGA	ENSSSCG00000005174	protein_coding	-	chr1:203773191-203774133		3.43196	-inf	-inf	0.12225	0.36992	down	100153321	-	Ensembl:ENSSSCG00000005174	1	1|1	Ras-related GTP binding A	ssc04150(mTOR signaling pathway)	GO:0005765(lysosomal membrane)//GO:1990131(Gtr1-Gtr2 GTPase complex)//GO:0005634(nucleus)//GO:0005794(Golgi apparatus)//GO:1990130(Iml1 complex)	GO:0031625(ubiquitin protein ligase binding)//GO:0042803(protein homodimerization activity)//GO:0003924(GTPase activity)//GO:0046982(protein heterodimerization activity)//GO:0051219(phosphoprotein binding)//GO:0005525(GTP binding)	GO:0008219(cell death)//GO:0010507(negative regulation of autophagy)//GO:0071230(cellular response to amino acid stimulus)//GO:0034198(cellular response to amino acid starvation)//GO:0034613(cellular protein localization)//GO:1904263(positive regulation of TORC1 signaling)//GO:0019048(modulation by virus of host morphology or physiology)//GO:0009267(cellular response to starvation)//GO:0045919(po…
chr9	109248781	109249960	diffreps_peak_96791	10.0771	1179	ENSSSCT00000052150	ZNF786	305.2	8.37324e-06	0.0136706	up	100624957	-	-	zinc finger protein 786		GO:0005634(nucleus)	GO:0003676(nucleic acid binding)//GO:0046872(metal ion binding)	GO:0006355(regulation of transcription, DNA-templated)	ZNF786	ENSSSCG00000015450	protein_coding	+	chr9:109221771-109250628		3.96957	-inf	-inf	0.0029	0.0407146	down	100624957	-	-	9	-	zinc finger protein 786		GO:0005634(nucleus)	GO:0003676(nucleic acid binding)//GO:0046872(metal ion binding)	GO:0006355(regulation of transcription, DNA-templated)
chr3	111771421	111771665	diffreps_peak_61957	12.365	244	ENSSSCT00000061942	ZNF513	2.20023	4.31544e-08	0.00015014	up	100739726	-	-	zinc finger protein 513					ZNF513	ENSSSCG00000038626	protein_coding	+	chr3:111747971-111781361	0.736857	5.67111	-7.69633	-2.94417	0.3182	0.616782	down	100739726	-	-	3	-	zinc finger protein 513
chr13	24079739	24079960	diffreps_peak_21593	11.9122	221	ENSSSCT00000012334	RPSA	5.80462	1.22413e-07	0.000374169	up	641351	LAMR1	-	ribosomal protein SA	ssc03010(Ribosome)	GO:0030686(90S preribosome)//GO:0022627(cytosolic small ribosomal subunit)//GO:0015935(small ribosomal subunit)//GO:0005634(nucleus)//GO:0005886(plasma membrane)	GO:0001618(virus receptor activity)//GO:0003735(structural constituent of ribosome)//GO:0005055(laminin receptor activity)//GO:0043236(laminin binding)	GO:0000028(ribosomal small subunit assembly)//GO:0007155(cell adhesion)//GO:0006407(rRNA export from nucleus)//GO:0006412(translation)//GO:0000447(endonucleolytic cleavage in ITS1 to separate SSU-rRNA from 5.8S rRNA and LSU-rRNA from tricistronic rRNA transcript (SSU-rRNA, 5.8S rRNA, LSU-rRNA))//GO:0046718(viral entry into host cell)//GO:0000461(endonucleolytic cleavage to generate mature 3'-end …	RPSA	ENSSSCG00000037236	protein_coding	+	chr13:24072509-24083686		8.33198	-inf	-inf	0.00795	0.0794089	down	641351	LAMR1	-	13	-	ribosomal protein SA	ssc03010(Ribosome)	GO:0030686(90S preribosome)//GO:0022627(cytosolic small ribosomal subunit)//GO:0015935(small ribosomal subunit)//GO:0005634(nucleus)//GO:0005886(plasma membrane)	GO:0001618(virus receptor activity)//GO:0003735(structural constituent of ribosome)//GO:0005055(laminin receptor activity)//GO:0043236(laminin binding)	GO:0000028(ribosomal small subunit assembly)//GO:0007155(cell adhesion)//GO:0006407(rRNA export from nucleus)//GO:0006412(translation)//GO:0000447(endonucleolytic cleavage in ITS1 to separate SSU-rRNA from 5.8S rRNA and LSU-rRNA from tricistronic rRNA transcript (SSU-rRNA, 5.8S rRNA, LSU-rRNA))//GO:0046718(viral entry into host cell)//GO:0000461(endonucleolytic cleavage to generate mature 3'-end …
chr12	24851672	24852087	diffreps_peak_18833	11.5759	415	ENSSSCT00000019093	HOXB6	5.12065	2.65499e-07	0.000732041	up	100627849	-	Ensembl:ENSSSCG00000017539	homeobox B6		GO:0005634(nucleus)	GO:0044822(poly(A) RNA binding)//GO:0043565(sequence-specific DNA binding)//GO:0003700(transcription factor activity, sequence-specific DNA binding)	GO:0034101(erythrocyte homeostasis)//GO:0009952(anterior/posterior pattern specification)//GO:0048704(embryonic skeletal system morphogenesis)//GO:0006355(regulation of transcription, DNA-templated)	HOXB6	ENSSSCG00000017539	protein_coding	-	chr12:24850259-24852087		5.01378	-inf	-inf	0.12355	0.36992	down	100627849	-	Ensembl:ENSSSCG00000017539	12	-	homeobox B6		GO:0005634(nucleus)	GO:0044822(poly(A) RNA binding)//GO:0043565(sequence-specific DNA binding)//GO:0003700(transcription factor activity, sequence-specific DNA binding)	GO:0034101(erythrocyte homeostasis)//GO:0009952(anterior/posterior pattern specification)//GO:0048704(embryonic skeletal system morphogenesis)//GO:0006355(regulation of transcription, DNA-templated)
chrX	26663001	26664454	diffreps_peak_102570	20	1453	ENSSSCT00000013348	TAB3	5.12805	0	0	up	100517796	-	Ensembl:ENSSSCG00000012203|Vega:OTTSUSG00000004453	TGF-beta activated kinase 1/MAP3K7 binding protein 3	ssc04064(NF-kappa B signaling pathway)//ssc04621(NOD-like receptor signaling pathway)//ssc04668(TNF signaling pathway)	GO:0005654(nucleoplasm)//GO:0070062(extracellular exosome)//GO:0005737(cytoplasm)	GO:0008270(zinc ion binding)		TAB3	ENSSSCG00000012203	protein_coding	-	chrX:26635447-26729038	0.244803	0.68136	-2.78331	-1.4768	1	1	down	100517796	-	Ensembl:ENSSSCG00000012203|Vega:OTTSUSG00000004453	X	-	TGF-beta activated kinase 1/MAP3K7 binding protein 3	ssc04064(NF-kappa B signaling pathway)//ssc04621(NOD-like receptor signaling pathway)//ssc04668(TNF signaling pathway)	GO:0005654(nucleoplasm)//GO:0070062(extracellular exosome)//GO:0005737(cytoplasm)	GO:0008270(zinc ion binding)
chr7	67576363	67577700	diffreps_peak_83869	20	1337	ENSSSCT00000002199	ARHGAP5	3.80185	0	0	up	100736576	-	-	Rho GTPase activating protein 5				GO:0007165(signal transduction)	ARHGAP5	ENSSSCG00000001966	protein_coding	-	chr7:67493996-67631449		3.60343	-inf	-inf	5e-05	0.00273971	down	100736576	-	-	7	-	Rho GTPase activating protein 5				GO:0007165(signal transduction)
chr7	37088203	37089326	diffreps_peak_82556	11.8826	1123	ENSSSCT00000035449	CCND3	3.12962	1.31029e-07	0.000395519	up	780426	-	-	cyclin D3	ssc04110(Cell cycle)//ssc04115(p53 signaling pathway)//ssc04151(PI3K-Akt signaling pathway)//ssc04310(Wnt signaling pathway)//ssc04390(Hippo signaling pathway)//ssc04510(Focal adhesion)//ssc04630(Jak-STAT signaling pathway)//ssc05162(Measles)//ssc05166(HTLV-I infection)//ssc05203(Viral carcinogenesis)	GO:0000307(cyclin-dependent protein kinase holoenzyme complex)//GO:0005634(nucleus)	GO:0019901(protein kinase binding)//GO:0004693(cyclin-dependent protein serine/threonine kinase activity)	GO:0007049(cell cycle)//GO:0042098(T cell proliferation)//GO:0045737(positive regulation of cyclin-dependent protein serine/threonine kinase activity)//GO:0007165(signal transduction)	CCND3	ENSSSCG00000032284	protein_coding	-	chr7:37074482-37095027		3.07348	-inf	-inf	0.1096	0.36992	down	780426	-	-	7	7|7	cyclin D3	ssc04110(Cell cycle)//ssc04115(p53 signaling pathway)//ssc04151(PI3K-Akt signaling pathway)//ssc04310(Wnt signaling pathway)//ssc04390(Hippo signaling pathway)//ssc04510(Focal adhesion)//ssc04630(Jak-STAT signaling pathway)//ssc05162(Measles)//ssc05166(HTLV-I infection)//ssc05203(Viral carcinogenesis)	GO:0000307(cyclin-dependent protein kinase holoenzyme complex)//GO:0005634(nucleus)	GO:0019901(protein kinase binding)//GO:0004693(cyclin-dependent protein serine/threonine kinase activity)	GO:0007049(cell cycle)//GO:0042098(T cell proliferation)//GO:0045737(positive regulation of cyclin-dependent protein serine/threonine kinase activity)//GO:0007165(signal transduction)
chr9	33041281	33041744	diffreps_peak_93584	15.9546	463	ENSSSCT00000057029	BIRC3	4.83567	1.11022e-11	7.51205e-08	up	100622590	-	-	baculoviral IAP repeat containing 3	ssc04064(NF-kappa B signaling pathway)//ssc04120(Ubiquitin mediated proteolysis)//ssc04210(Apoptosis)//ssc04510(Focal adhesion)//ssc04621(NOD-like receptor signaling pathway)//ssc04668(TNF signaling pathway)//ssc05145(Toxoplasmosis)//ssc05200(Pathways in cancer)//ssc05222(Small cell lung cancer)				BIRC3	ENSSSCG00000027529	protein_coding	+	chr9:33003016-33063418	2.68341	7.68028	-2.86213	-1.51709	0.39705	0.689855	down	100622590	-	-	9	-	baculoviral IAP repeat containing 3	ssc04064(NF-kappa B signaling pathway)//ssc04120(Ubiquitin mediated proteolysis)//ssc04210(Apoptosis)//ssc04510(Focal adhesion)//ssc04621(NOD-like receptor signaling pathway)//ssc04668(TNF signaling pathway)//ssc05145(Toxoplasmosis)//ssc05200(Pathways in cancer)//ssc05222(Small cell lung cancer)
chrUn_NW_018084901v1	792980	793532	diffreps_peak_98742	20	552	ENSSSCT00000048468	SLC25A6	2.67696	0	0	up	403155	-	-	solute carrier family 25 (mitochondrial carrier; adenine nucleotide translocator), member 6	ssc04020(Calcium signaling pathway)//ssc04022(cGMP-PKG signaling pathway)//ssc05012(Parkinson's disease)//ssc05016(Huntington's disease)//ssc05164(Influenza A)//ssc05166(HTLV-I infection)	GO:0005743(mitochondrial inner membrane)//GO:0005634(nucleus)//GO:0016021(integral component of membrane)	GO:0003735(structural constituent of ribosome)//GO:0005215(transporter activity)	GO:0006412(translation)//GO:0055085(transmembrane transport)//GO:0006915(apoptotic process)	SLC25A6	ENSSSCG00000033673	protein_coding	-	chrUn_NW_018084901v1:792980-820567		12.4316	-inf	-inf	0.00395	0.0490629	down	403155	-	-	Un	-	solute carrier family 25 (mitochondrial carrier; adenine nucleotide translocator), member 6	ssc04020(Calcium signaling pathway)//ssc04022(cGMP-PKG signaling pathway)//ssc05012(Parkinson's disease)//ssc05016(Huntington's disease)//ssc05164(Influenza A)//ssc05166(HTLV-I infection)	GO:0005743(mitochondrial inner membrane)//GO:0005634(nucleus)//GO:0016021(integral component of membrane)	GO:0003735(structural constituent of ribosome)//GO:0005215(transporter activity)	GO:0006412(translation)//GO:0055085(transmembrane transport)//GO:0006915(apoptotic process)
chr1	208189591	208190123	diffreps_peak_8580	20	532	ENSSSCT00000005721	NFIB	4.47115	0	0	up	100155995	-	-	nuclear factor I/B		GO:0044300(cerebellar mossy fiber)//GO:0005654(nucleoplasm)//GO:0005634(nucleus)//GO:0005730(nucleolus)	GO:0001077(transcriptional activator activity, RNA polymerase II core promoter proximal region sequence-specific binding)//GO:0000981(RNA polymerase II transcription factor activity, sequence-specific DNA binding)//GO:0000978(RNA polymerase II core promoter proximal region sequence-specific DNA binding)//GO:0003677(DNA binding)//GO:0001106(RNA polymerase II transcription corepressor activity)	GO:0060486(Clara cell differentiation)//GO:0021960(anterior commissure morphogenesis)//GO:0043392(negative regulation of DNA binding)//GO:0030902(hindbrain development)//GO:0010001(glial cell differentiation)//GO:0021740(principal sensory nucleus of trigeminal nerve development)//GO:0060689(cell differentiation involved in salivary gland development)//GO:0060510(Type II pneumocyte differentiation…	NFIB	ENSSSCG00000005190	protein_coding	+	chr1:208182486-208421964		30.466	-inf	-inf	5e-05	0.00273971	down	100155995	-	-	1	1|1	nuclear factor I/B		GO:0044300(cerebellar mossy fiber)//GO:0005654(nucleoplasm)//GO:0005634(nucleus)//GO:0005730(nucleolus)	GO:0001077(transcriptional activator activity, RNA polymerase II core promoter proximal region sequence-specific binding)//GO:0000981(RNA polymerase II transcription factor activity, sequence-specific DNA binding)//GO:0000978(RNA polymerase II core promoter proximal region sequence-specific DNA binding)//GO:0003677(DNA binding)//GO:0001106(RNA polymerase II transcription corepressor activity)	GO:0060486(Clara cell differentiation)//GO:0021960(anterior commissure morphogenesis)//GO:0043392(negative regulation of DNA binding)//GO:0030902(hindbrain development)//GO:0010001(glial cell differentiation)//GO:0021740(principal sensory nucleus of trigeminal nerve development)//GO:0060689(cell differentiation involved in salivary gland development)//GO:0060510(Type II pneumocyte differentiation…
chr5	67264081	67264940	diffreps_peak_71597	11.5201	859	ENSSSCT00000000803	FOXM1	2.8913	3.01936e-07	0.000811436	up	100511565	-	Ensembl:ENSSSCG00000000739	forkhead box M1		GO:0005634(nucleus)//GO:0005737(cytoplasm)	GO:0019901(protein kinase binding)//GO:0000981(RNA polymerase II transcription factor activity, sequence-specific DNA binding)//GO:0003700(transcription factor activity, sequence-specific DNA binding)//GO:0044212(transcription regulatory region DNA binding)//GO:0043565(sequence-specific DNA binding)	GO:0008284(positive regulation of cell proliferation)//GO:0009653(anatomical structure morphogenesis)//GO:0090344(negative regulation of cell aging)//GO:2000781(positive regulation of double-strand break repair)//GO:0001889(liver development)//GO:0030154(cell differentiation)//GO:0001570(vasculogenesis)//GO:0006355(regulation of transcription, DNA-templated)//GO:0006366(transcription from RNA pol…	FOXM1	ENSSSCG00000000739	protein_coding	+	chr5:67238716-67269948	70.5809	27.9654	2.52386	1.33563	0.17495	0.471765	up	100511565	-	Ensembl:ENSSSCG00000000739	5	-	forkhead box M1		GO:0005634(nucleus)//GO:0005737(cytoplasm)	GO:0019901(protein kinase binding)//GO:0000981(RNA polymerase II transcription factor activity, sequence-specific DNA binding)//GO:0003700(transcription factor activity, sequence-specific DNA binding)//GO:0044212(transcription regulatory region DNA binding)//GO:0043565(sequence-specific DNA binding)	GO:0008284(positive regulation of cell proliferation)//GO:0009653(anatomical structure morphogenesis)//GO:0090344(negative regulation of cell aging)//GO:2000781(positive regulation of double-strand break repair)//GO:0001889(liver development)//GO:0030154(cell differentiation)//GO:0001570(vasculogenesis)//GO:0006355(regulation of transcription, DNA-templated)//GO:0006366(transcription from RNA pol…
chr13	121576382	121576940	diffreps_peak_25832	11.7654	558	ENSSSCT00000012887	KLHL24	5.34694	1.71629e-07	0.000497692	up	100513048	-	Ensembl:ENSSSCG00000011775	kelch-like family member 24		GO:0031463(Cul3-RING ubiquitin ligase complex)	GO:0004842(ubiquitin-protein transferase activity)	GO:2000312(regulation of kainate selective glutamate receptor activity)//GO:0016567(protein ubiquitination)	KLHL24	ENSSSCG00000011775	protein_coding	+	chr13:121564832-121608139	1.01035	3.59908	-3.56223	-1.83278	0.28855	0.589409	down	100513048	-	Ensembl:ENSSSCG00000011775	13	-	kelch-like family member 24		GO:0031463(Cul3-RING ubiquitin ligase complex)	GO:0004842(ubiquitin-protein transferase activity)	GO:2000312(regulation of kainate selective glutamate receptor activity)//GO:0016567(protein ubiquitination)
chr4	27644041	27644571	diffreps_peak_64068	13.1867	530	ENSSSCT00000006608	KCNV1	7.55172	6.50591e-09	2.76565e-05	up	100155464	-	Ensembl:ENSSSCG00000006021	potassium channel, voltage gated modifier subfamily V, member 1		GO:0016021(integral component of membrane)//GO:0008076(voltage-gated potassium channel complex)	GO:0005251(delayed rectifier potassium channel activity)	GO:0051260(protein homooligomerization)//GO:0034765(regulation of ion transmembrane transport)//GO:0071805(potassium ion transmembrane transport)	KCNV1	ENSSSCG00000006021	protein_coding	+	chr4:27641380-27650054		1.93428	-inf	-inf	1	1	down	100155464	-	Ensembl:ENSSSCG00000006021	4	4|4	potassium channel, voltage gated modifier subfamily V, member 1		GO:0016021(integral component of membrane)//GO:0008076(voltage-gated potassium channel complex)	GO:0005251(delayed rectifier potassium channel activity)	GO:0051260(protein homooligomerization)//GO:0034765(regulation of ion transmembrane transport)//GO:0071805(potassium ion transmembrane transport)
chr2	7030181	7031440	diffreps_peak_50545	10.0692	1259	ENSSSCT00000054277	SPDYC	5.21626	8.52705e-06	0.0138546	up	100518768	-	-	speedy/RINGO cell cycle regulator family member C	ssc04114(Oocyte meiosis)//ssc04914(Progesterone-mediated oocyte maturation)				SPDYC	ENSSSCG00000038112	protein_coding	-	chr2:7028908-7033883	19.1125	2.48768	7.68284	2.94164	0.33905	0.640242	up	100518768	-	-	2	-	speedy/RINGO cell cycle regulator family member C	ssc04114(Oocyte meiosis)//ssc04914(Progesterone-mediated oocyte maturation)
chr6	48046496	48047260	diffreps_peak_75375	14.6993	764	ENSSSCT00000036353	PAF1	2.73024	1.9984e-10	1.13977e-06	up	100625528	-	Ensembl:ENSSSCG00000022442	PAF1 homolog, Paf1/RNA polymerase II complex component		GO:0016593(Cdc73/Paf1 complex)		GO:0006368(transcription elongation from RNA polymerase II promoter)//GO:0016570(histone modification)	PAF1	ENSSSCG00000022442	protein_coding	-	chr6:48046496-48066259	14.8257	5.58282	2.6556	1.40904	0.4012	0.692529	up	100625528	-	Ensembl:ENSSSCG00000022442	6	-	PAF1 homolog, Paf1/RNA polymerase II complex component		GO:0016593(Cdc73/Paf1 complex)		GO:0006368(transcription elongation from RNA polymerase II promoter)//GO:0016570(histone modification)
chr1	120262401	120262896	diffreps_peak_4882	10.8297	495	ENSSSCT00000005115	DMXL2	11.1894	1.48006e-06	0.00323264	up	100155516	-	-	Dmx-like 2		GO:0008021(synaptic vesicle)//GO:0005615(extracellular space)	GO:0017137(Rab GTPase binding)		DMXL2	ENSSSCG00000032517	protein_coding	+	chr1:119857426-120298549		1.96482	-inf	-inf	1	1	down	100155516	-	-	1	1|1	Dmx-like 2		GO:0008021(synaptic vesicle)//GO:0005615(extracellular space)	GO:0017137(Rab GTPase binding)
chr4	124741221	124741818	diffreps_peak_68305	20	597	ENSSSCT00000007559	RPAP2	4.13438	0	0	up	100517893	-	Ensembl:ENSSSCG00000006903	RNA polymerase II associated protein 2		GO:0005730(nucleolus)//GO:0016591(DNA-directed RNA polymerase II, holoenzyme)//GO:0005737(cytoplasm)	GO:0008420(CTD phosphatase activity)	GO:0009301(snRNA transcription)//GO:0070940(dephosphorylation of RNA polymerase II C-terminal domain)	RPAP2	ENSSSCG00000006903	protein_coding	-	chr4:124691656-124773890	3.63873	41.7024	-11.4607	-3.51862	0.27025	0.570222	down	100517893	-	Ensembl:ENSSSCG00000006903	4	-	RNA polymerase II associated protein 2		GO:0005730(nucleolus)//GO:0016591(DNA-directed RNA polymerase II, holoenzyme)//GO:0005737(cytoplasm)	GO:0008420(CTD phosphatase activity)	GO:0009301(snRNA transcription)//GO:0070940(dephosphorylation of RNA polymerase II C-terminal domain)
chr3	53290301	53290880	diffreps_peak_59355	20	579	ENSSSCT00000038915	TBC1D8	4.52904	0	0	up	100519950	-	Ensembl:ENSSSCG00000008169	TBC1 domain family, member 8 (with GRAM domain)		GO:0005575(cellular_component)	GO:0003674(molecular_function)	GO:0008150(biological_process)	TBC1D8	ENSSSCG00000008169	protein_coding	+	chr3:53149066-53295442		4.71343	-inf	-inf	0.1235	0.36992	down	100519950	-	Ensembl:ENSSSCG00000008169	3	-	TBC1 domain family, member 8 (with GRAM domain)		GO:0005575(cellular_component)	GO:0003674(molecular_function)	GO:0008150(biological_process)
chr11	52154492	52155440	diffreps_peak_16584	13.7397	948	ENSSSCT00000010397	SPRY2	27.617	1.82077e-09	8.72219e-06	up	100157266	-	-	sprouty RTK signaling antagonist 2	ssc05206(MicroRNAs in cancer)	GO:0016020(membrane)//GO:0005634(nucleus)//GO:0015630(microtubule cytoskeleton)//GO:0005829(cytosol)	GO:0019901(protein kinase binding)//GO:0043539(protein serine/threonine kinase activator activity)	GO:0010628(positive regulation of gene expression)//GO:0046580(negative regulation of Ras protein signal transduction)//GO:0043407(negative regulation of MAP kinase activity)//GO:0008285(negative regulation of cell proliferation)//GO:0043066(negative regulation of apoptotic process)//GO:0007605(sensory perception of sound)//GO:0060449(bud elongation involved in lung branching)//GO:0042472(inner e…	SPRY2	ENSSSCG00000009482	protein_coding	-	chr11:52154492-52155440		4.42925	-inf	-inf	0.1236	0.36992	down	100157266	-	-	11	11|11	sprouty RTK signaling antagonist 2	ssc05206(MicroRNAs in cancer)	GO:0016020(membrane)//GO:0005634(nucleus)//GO:0015630(microtubule cytoskeleton)//GO:0005829(cytosol)	GO:0019901(protein kinase binding)//GO:0043539(protein serine/threonine kinase activator activity)	GO:0010628(positive regulation of gene expression)//GO:0046580(negative regulation of Ras protein signal transduction)//GO:0043407(negative regulation of MAP kinase activity)//GO:0008285(negative regulation of cell proliferation)//GO:0043066(negative regulation of apoptotic process)//GO:0007605(sensory perception of sound)//GO:0060449(bud elongation involved in lung branching)//GO:0042472(inner e…
chr14	135131114	135131515	diffreps_peak_35410	11.2462	401	ENSSSCT00000054388	BCCIP	5.19816	5.67335e-07	0.00140921	up	100157478	-	Ensembl:ENSSSCG00000010743	BRCA2 and CDKN1A interacting protein		GO:0019908(nuclear cyclin-dependent protein kinase holoenzyme complex)	GO:0044822(poly(A) RNA binding)//GO:0019207(kinase regulator activity)	GO:0000079(regulation of cyclin-dependent protein serine/threonine kinase activity)//GO:0061101(neuroendocrine cell differentiation)//GO:0006974(cellular response to DNA damage stimulus)	BCCIP	ENSSSCG00000010743	protein_coding	+	chr14:135131114-135197344		2.60333	-inf	-inf	1	1	down	100157478	-	Ensembl:ENSSSCG00000010743	14	14|14	BRCA2 and CDKN1A interacting protein		GO:0019908(nuclear cyclin-dependent protein kinase holoenzyme complex)	GO:0044822(poly(A) RNA binding)//GO:0019207(kinase regulator activity)	GO:0000079(regulation of cyclin-dependent protein serine/threonine kinase activity)//GO:0061101(neuroendocrine cell differentiation)//GO:0006974(cellular response to DNA damage stimulus)
chr5	18179867	18180215	diffreps_peak_69431	20	348	ENSSSCT00000000271	KRT8	9.00945	0	0	up	100152077	-	Ensembl:ENSSSCG00000000252	keratin 8, type II		GO:0030018(Z disc)//GO:0070062(extracellular exosome)//GO:0045095(keratin filament)//GO:0042383(sarcolemma)//GO:0005634(nucleus)//GO:0005911(cell-cell junction)	GO:0005198(structural molecule activity)//GO:0097110(scaffold protein binding)	GO:0097191(extrinsic apoptotic signaling pathway)//GO:0033209(tumor necrosis factor-mediated signaling pathway)//GO:0051707(response to other organism)//GO:0097284(hepatocyte apoptotic process)//GO:0060706(cell differentiation involved in embryonic placenta development)	KRT8	ENSSSCG00000000252	protein_coding	-	chr5:18170353-18180215		5.57568	-inf	-inf	5e-05	0.00273971	down	100152077	-	Ensembl:ENSSSCG00000000252	5	5|5	keratin 8, type II		GO:0030018(Z disc)//GO:0070062(extracellular exosome)//GO:0045095(keratin filament)//GO:0042383(sarcolemma)//GO:0005634(nucleus)//GO:0005911(cell-cell junction)	GO:0005198(structural molecule activity)//GO:0097110(scaffold protein binding)	GO:0097191(extrinsic apoptotic signaling pathway)//GO:0033209(tumor necrosis factor-mediated signaling pathway)//GO:0051707(response to other organism)//GO:0097284(hepatocyte apoptotic process)//GO:0060706(cell differentiation involved in embryonic placenta development)
chr6	53974358	53975000	diffreps_peak_75702	20	642	ENSSSCT00000061738	RPL18	8.46149	0	0	up	751868	-	Ensembl:ENSSSCG00000025928	ribosomal protein L18	ssc03010(Ribosome)	GO:0005730(nucleolus)//GO:0022625(cytosolic large ribosomal subunit)//GO:0005840(ribosome)//GO:0005925(focal adhesion)//GO:0016020(membrane)	GO:0003735(structural constituent of ribosome)//GO:0003723(RNA binding)	GO:0006412(translation)	RPL18	ENSSSCG00000025928	protein_coding	-	chr6:53974296-53978564		12.2904	-inf	-inf	0.10335	0.36992	down	751868	-	Ensembl:ENSSSCG00000025928	6	-	ribosomal protein L18	ssc03010(Ribosome)	GO:0005730(nucleolus)//GO:0022625(cytosolic large ribosomal subunit)//GO:0005840(ribosome)//GO:0005925(focal adhesion)//GO:0016020(membrane)	GO:0003735(structural constituent of ribosome)//GO:0003723(RNA binding)	GO:0006412(translation)
chr4	124359641	124360027	diffreps_peak_68279	12.6781	386	ENSSSCT00000037892	DIPK1A	3.2891	2.09832e-08	7.89807e-05	up									DIPK1A	ENSSSCG00000006900	protein_coding	+	chr4:124229559-124600581	4.89458	1.44713	3.38227	1.75799	0.46795	0.728515	up
chrM	3921	4860	diffreps_peak_98105	20	939	ENSSSCT00000019660	ND1	2.35561	0	0	up	808501	-	-	NADH dehydrogenase subunit 1	ssc00190(Oxidative phosphorylation)//				ND1	ENSSSCG00000018065	protein_coding	+	chrM:3921-4876	18.3649	180.417	-9.824	-3.29631	0.0857	0.36992	down	9978385	-	-	MT	-	NADH dehydrogenase subunit 1
chr11	21932688	21933199	diffreps_peak_15333	20	511	ENSSSCT00000062067	TPT1	3.67817	0	0	up	397664	TCTP	-	tumor protein, translationally-controlled 1		GO:0045298(tubulin complex)//GO:0005771(multivesicular body)//GO:0005615(extracellular space)//GO:0005737(cytoplasm)	GO:0005509(calcium ion binding)		TPT1	ENSSSCG00000040929	protein_coding	+	chr11:21929220-21933199		34.1071	-inf	-inf	5e-05	0.00273971	down	397664	TCTP	-	5	-	tumor protein, translationally-controlled 1		GO:0045298(tubulin complex)//GO:0005771(multivesicular body)//GO:0005615(extracellular space)//GO:0005737(cytoplasm)	GO:0005509(calcium ion binding)
chrX	26635447	26636686	diffreps_peak_102567	13.2002	1239	ENSSSCT00000035796	TAB3	8.04009	6.30607e-09	2.70084e-05	up	100517796	-	Ensembl:ENSSSCG00000012203|Vega:OTTSUSG00000004453	TGF-beta activated kinase 1/MAP3K7 binding protein 3	ssc04064(NF-kappa B signaling pathway)//ssc04621(NOD-like receptor signaling pathway)//ssc04668(TNF signaling pathway)	GO:0005654(nucleoplasm)//GO:0070062(extracellular exosome)//GO:0005737(cytoplasm)	GO:0008270(zinc ion binding)		TAB3	ENSSSCG00000012203	protein_coding	-	chrX:26635447-26729038	0.244803	0.68136	-2.78331	-1.4768	1	1	down	100517796	-	Ensembl:ENSSSCG00000012203|Vega:OTTSUSG00000004453	X	-	TGF-beta activated kinase 1/MAP3K7 binding protein 3	ssc04064(NF-kappa B signaling pathway)//ssc04621(NOD-like receptor signaling pathway)//ssc04668(TNF signaling pathway)	GO:0005654(nucleoplasm)//GO:0070062(extracellular exosome)//GO:0005737(cytoplasm)	GO:0008270(zinc ion binding)
chr13	206706061	206706407	diffreps_peak_29389	11.1667	346	ENSSSCT00000023178	CSTB	3.75634	6.81188e-07	0.00164297	up	100038020	-	Ensembl:ENSSSCG00000027357	cystatin B (stefin B)		GO:0005730(nucleolus)//GO:0070062(extracellular exosome)//GO:0005615(extracellular space)//GO:0005737(cytoplasm)	GO:0044822(poly(A) RNA binding)//GO:0002020(protease binding)//GO:0004869(cysteine-type endopeptidase inhibitor activity)	GO:0008344(adult locomotory behavior)//GO:0010951(negative regulation of endopeptidase activity)	CSTB	ENSSSCG00000027357	protein_coding	-	chr13:206706061-206710646		2.89968	-inf	-inf	0.11735	0.36992	down	100038020	-	Ensembl:ENSSSCG00000027357	Un	-	cystatin B (stefin B)		GO:0005730(nucleolus)//GO:0070062(extracellular exosome)//GO:0005615(extracellular space)//GO:0005737(cytoplasm)	GO:0044822(poly(A) RNA binding)//GO:0002020(protease binding)//GO:0004869(cysteine-type endopeptidase inhibitor activity)	GO:0008344(adult locomotory behavior)//GO:0010951(negative regulation of endopeptidase activity)
chrX	92584961	92585818	diffreps_peak_104868	20	857	ENSSSCT00000033156	AMOT	5.5549	0	0	up	100158213	-	Ensembl:ENSSSCG00000012591|Vega:OTTSUSG00000004793	angiomotin	ssc04390(Hippo signaling pathway)	GO:0030139(endocytic vesicle)//GO:0009897(external side of plasma membrane)//GO:0030027(lamellipodium)//GO:0001725(stress fiber)//GO:0016021(integral component of membrane)//GO:0001726(ruffle)//GO:0008180(COP9 signalosome)//GO:0005884(actin filament)	GO:0004872(receptor activity)//GO:0043532(angiostatin binding)	GO:0043116(negative regulation of vascular permeability)//GO:0043536(positive regulation of blood vessel endothelial cell migration)//GO:0001702(gastrulation with mouth forming second)//GO:0034260(negative regulation of GTPase activity)//GO:0034613(cellular protein localization)//GO:0042074(cell migration involved in gastrulation)//GO:0001701(in utero embryonic development)//GO:0040019(positive r…	AMOT	ENSSSCG00000012591	protein_coding	-	chrX:92581997-92647857		7.66794	-inf	-inf	5e-05	0.00273971	down	100158213	-	Ensembl:ENSSSCG00000012591|Vega:OTTSUSG00000004793	X	X|X	angiomotin	ssc04390(Hippo signaling pathway)	GO:0030139(endocytic vesicle)//GO:0009897(external side of plasma membrane)//GO:0030027(lamellipodium)//GO:0001725(stress fiber)//GO:0016021(integral component of membrane)//GO:0001726(ruffle)//GO:0008180(COP9 signalosome)//GO:0005884(actin filament)	GO:0004872(receptor activity)//GO:0043532(angiostatin binding)	GO:0043116(negative regulation of vascular permeability)//GO:0043536(positive regulation of blood vessel endothelial cell migration)//GO:0001702(gastrulation with mouth forming second)//GO:0034260(negative regulation of GTPase activity)//GO:0034613(cellular protein localization)//GO:0042074(cell migration involved in gastrulation)//GO:0001701(in utero embryonic development)//GO:0040019(positive r…
chr7	114586305	114586644	diffreps_peak_85990	13.2853	339	ENSSSCT00000002730	GON7	13.174	5.18474e-09	2.26569e-05	up									GON7	ENSSSCG00000002459	protein_coding	-	chr7:114586305-114590804		14.6792	-inf	-inf	0.0637	0.36992	down
chr13	90757581	90759100	diffreps_peak_24563	14.8754	1519	ENSSSCT00000059210	SERP1	4.12352	1.33227e-10	7.74968e-07	up	100156392	-	-	stress-associated endoplasmic reticulum protein 1		GO:0005783(endoplasmic reticulum)//GO:0016021(integral component of membrane)//GO:0005881(cytoplasmic microtubule)		GO:0060124(positive regulation of growth hormone secretion)//GO:0032024(positive regulation of insulin secretion)//GO:0001501(skeletal system development)//GO:0009791(post-embryonic development)//GO:0048644(muscle organ morphogenesis)//GO:0006006(glucose metabolic process)//GO:0045727(positive regulation of translation)//GO:0010259(multicellular organism aging)//GO:0046622(positive regulation of …	SERP1	ENSSSCG00000037465	protein_coding	-	chr13:90756844-90761400	3.24133	8.06793	-2.48908	-1.31561	0.3909	0.686635	down	100156392	-	-	13	13|13	stress-associated endoplasmic reticulum protein 1		GO:0005783(endoplasmic reticulum)//GO:0016021(integral component of membrane)//GO:0005881(cytoplasmic microtubule)		GO:0060124(positive regulation of growth hormone secretion)//GO:0032024(positive regulation of insulin secretion)//GO:0001501(skeletal system development)//GO:0009791(post-embryonic development)//GO:0048644(muscle organ morphogenesis)//GO:0006006(glucose metabolic process)//GO:0045727(positive regulation of translation)//GO:0010259(multicellular organism aging)//GO:0046622(positive regulation of …
chr1	166171879	166174160	diffreps_peak_6785	20	2281	ENSSSCT00000031923	FEM1B	3.54865	0	0	up	100158096	-	Ensembl:ENSSSCG00000022419	fem-1 homolog b (C. elegans)		GO:0005654(nucleoplasm)//GO:0005737(cytoplasm)	GO:0004842(ubiquitin-protein transferase activity)	GO:1902041(regulation of extrinsic apoptotic signaling pathway via death domain receptors)//GO:0016567(protein ubiquitination)//GO:2000001(regulation of DNA damage checkpoint)//GO:0060743(epithelial cell maturation involved in prostate gland development)//GO:0051438(regulation of ubiquitin-protein transferase activity)//GO:0060442(branching involved in prostate gland morphogenesis)	FEM1B	ENSSSCG00000022419	protein_coding	+	chr1:166162544-166310972		2.46793	-inf	-inf	1	1	down	100158096	-	Ensembl:ENSSSCG00000022419	1	1|1	fem-1 homolog b (C. elegans)		GO:0005654(nucleoplasm)//GO:0005737(cytoplasm)	GO:0004842(ubiquitin-protein transferase activity)	GO:1902041(regulation of extrinsic apoptotic signaling pathway via death domain receptors)//GO:0016567(protein ubiquitination)//GO:2000001(regulation of DNA damage checkpoint)//GO:0060743(epithelial cell maturation involved in prostate gland development)//GO:0051438(regulation of ubiquitin-protein transferase activity)//GO:0060442(branching involved in prostate gland morphogenesis)
chr12	7746501	7746960	diffreps_peak_18010	20	459	ENSSSCT00000058680	COG1	2.95929	0	0	up	100517851	-	Ensembl:ENSSSCG00000017248	component of oligomeric golgi complex 1		GO:0005794(Golgi apparatus)		GO:0000301(retrograde transport, vesicle recycling within Golgi)//GO:0007030(Golgi organization)	COG1	ENSSSCG00000017248	protein_coding	-	chr12:7727730-8204762		2.4201	-inf	-inf	1	1	down	100517851	-	Ensembl:ENSSSCG00000017248	12	-	component of oligomeric golgi complex 1		GO:0005794(Golgi apparatus)		GO:0000301(retrograde transport, vesicle recycling within Golgi)//GO:0007030(Golgi organization)
chr7	112167582	112168340	diffreps_peak_85886	20	758	ENSSSCT00000043548	CALM1	8.06343	0	0	up	100154056	-	Ensembl:ENSSSCG00000025768	calmodulin 1 (phosphorylase kinase, delta)	ssc04014(Ras signaling pathway)//ssc04015(Rap1 signaling pathway)//ssc04020(Calcium signaling pathway)//ssc04022(cGMP-PKG signaling pathway)//ssc04024(cAMP signaling pathway)//ssc04070(Phosphatidylinositol signaling system)//ssc04114(Oocyte meiosis)//ssc04261(Adrenergic signaling in cardiomyocytes)//ssc04270(Vascular smooth muscle contraction)//ssc04713(Circadian entrainment)//ssc04720(Long-term …	GO:0070062(extracellular exosome)//GO:0034704(calcium channel complex)//GO:0005813(centrosome)//GO:0030017(sarcomere)//GO:0005876(spindle microtubule)//GO:0005634(nucleus)//GO:0000922(spindle pole)	GO:0043274(phospholipase binding)//GO:0019904(protein domain specific binding)//GO:0019901(protein kinase binding)//GO:0072542(protein phosphatase activator activity)//GO:0031997(N-terminal myristoylation domain binding)//GO:0044325(ion channel binding)//GO:0031432(titin binding)//GO:0031996(thioesterase binding)//GO:0005509(calcium ion binding)	GO:0055117(regulation of cardiac muscle contraction)//GO:0010880(regulation of release of sequestered calcium ion into cytosol by sarcoplasmic reticulum)//GO:0002027(regulation of heart rate)//GO:0030801(positive regulation of cyclic nucleotide metabolic process)//GO:0032516(positive regulation of phosphoprotein phosphatase activity)//GO:0051343(positive regulation of cyclic-nucleotide phosphodie…	CALM1	ENSSSCG00000025768	protein_coding	+	chr7:112154879-112171836		13.6259	-inf	-inf	0.00175	0.0320856	down	100154056	-	Ensembl:ENSSSCG00000025768	7	7|7	calmodulin 1 (phosphorylase kinase, delta)	ssc04014(Ras signaling pathway)//ssc04015(Rap1 signaling pathway)//ssc04020(Calcium signaling pathway)//ssc04022(cGMP-PKG signaling pathway)//ssc04024(cAMP signaling pathway)//ssc04070(Phosphatidylinositol signaling system)//ssc04114(Oocyte meiosis)//ssc04261(Adrenergic signaling in cardiomyocytes)//ssc04270(Vascular smooth muscle contraction)//ssc04713(Circadian entrainment)//ssc04720(Long-term …	GO:0070062(extracellular exosome)//GO:0034704(calcium channel complex)//GO:0005813(centrosome)//GO:0030017(sarcomere)//GO:0005876(spindle microtubule)//GO:0005634(nucleus)//GO:0000922(spindle pole)	GO:0043274(phospholipase binding)//GO:0019904(protein domain specific binding)//GO:0019901(protein kinase binding)//GO:0072542(protein phosphatase activator activity)//GO:0031997(N-terminal myristoylation domain binding)//GO:0044325(ion channel binding)//GO:0031432(titin binding)//GO:0031996(thioesterase binding)//GO:0005509(calcium ion binding)	GO:0055117(regulation of cardiac muscle contraction)//GO:0010880(regulation of release of sequestered calcium ion into cytosol by sarcoplasmic reticulum)//GO:0002027(regulation of heart rate)//GO:0030801(positive regulation of cyclic nucleotide metabolic process)//GO:0032516(positive regulation of phosphoprotein phosphatase activity)//GO:0051343(positive regulation of cyclic-nucleotide phosphodie…
chr14	49208761	49209940	diffreps_peak_31596	11.5544	1179	ENSSSCT00000040754	BCR	6.20275	2.78999e-07	0.000759892	up	100157974	-	Ensembl:ENSSSCG00000010052	breakpoint cluster region	ssc05200(Pathways in cancer)//ssc05220(Chronic myeloid leukemia)	GO:0005886(plasma membrane)//GO:0070062(extracellular exosome)//GO:0016020(membrane)//GO:0043234(protein complex)//GO:0005829(cytosol)//GO:0014069(postsynaptic density)	GO:0005089(Rho guanyl-nucleotide exchange factor activity)//GO:0005096(GTPase activator activity)	GO:0043114(regulation of vascular permeability)//GO:0042472(inner ear morphogenesis)//GO:0050728(negative regulation of inflammatory response)//GO:0007420(brain development)//GO:0051726(regulation of cell cycle)//GO:0043547(positive regulation of GTPase activity)//GO:0043314(negative regulation of neutrophil degranulation)//GO:0060313(negative regulation of blood vessel remodeling)//GO:0032496(re…	BCR	ENSSSCG00000010052	protein_coding	+	chr14:49208761-49322107		2.54483	-inf	-inf	1	1	down	100157974	-	Ensembl:ENSSSCG00000010052	14	14|14	breakpoint cluster region	ssc05200(Pathways in cancer)//ssc05220(Chronic myeloid leukemia)	GO:0005886(plasma membrane)//GO:0070062(extracellular exosome)//GO:0016020(membrane)//GO:0043234(protein complex)//GO:0005829(cytosol)//GO:0014069(postsynaptic density)	GO:0005089(Rho guanyl-nucleotide exchange factor activity)//GO:0005096(GTPase activator activity)	GO:0043114(regulation of vascular permeability)//GO:0042472(inner ear morphogenesis)//GO:0050728(negative regulation of inflammatory response)//GO:0007420(brain development)//GO:0051726(regulation of cell cycle)//GO:0043547(positive regulation of GTPase activity)//GO:0043314(negative regulation of neutrophil degranulation)//GO:0060313(negative regulation of blood vessel remodeling)//GO:0032496(re…
chr14	85576481	85577516	diffreps_peak_33255	10.5925	1035	ENSSSCT00000011332	CCSER2	3.01961	2.5556e-06	0.00511978	up									CCSER2	ENSSSCG00000010351	protein_coding	+	chr14:85544077-85677929	17.8288	3.70422	4.81311	2.26697	0.13035	0.37637	up
chr14	114931911	114933273	diffreps_peak_34558	20	1362	ENSSSCT00000011602	SLK	3.34525	0	0	up	100156642	-	Ensembl:ENSSSCG00000010606	STE20-like kinase	ssc04114(Oocyte meiosis)	GO:0070062(extracellular exosome)//GO:0005737(cytoplasm)	GO:0005524(ATP binding)//GO:0004674(protein serine/threonine kinase activity)//GO:0042803(protein homodimerization activity)	GO:0032147(activation of protein kinase activity)//GO:0023014(signal transduction by protein phosphorylation)//GO:0007346(regulation of mitotic cell cycle)//GO:0046777(protein autophosphorylation)//GO:0031098(stress-activated protein kinase signaling cascade)//GO:0042981(regulation of apoptotic process)	SLK	ENSSSCG00000010606	protein_coding	+	chr14:114898851-115007627		2.8715	-inf	-inf	0.12465	0.36992	down	100156642	-	Ensembl:ENSSSCG00000010606	14	14|14	STE20-like kinase	ssc04114(Oocyte meiosis)	GO:0070062(extracellular exosome)//GO:0005737(cytoplasm)	GO:0005524(ATP binding)//GO:0004674(protein serine/threonine kinase activity)//GO:0042803(protein homodimerization activity)	GO:0032147(activation of protein kinase activity)//GO:0023014(signal transduction by protein phosphorylation)//GO:0007346(regulation of mitotic cell cycle)//GO:0046777(protein autophosphorylation)//GO:0031098(stress-activated protein kinase signaling cascade)//GO:0042981(regulation of apoptotic process)
chr3	3956958	3957388	diffreps_peak_57048	12.2885	430	ENSSSCT00000025381	TNRC18	5.49506	5.14588e-08	0.000174818	up	100515017	-	-	trinucleotide repeat containing 18		GO:0031965(nuclear membrane)//GO:0005654(nucleoplasm)//GO:0005739(mitochondrion)//GO:0005677(chromatin silencing complex)//GO:0000785(chromatin)	GO:0000976(transcription regulatory region sequence-specific DNA binding)//GO:0003682(chromatin binding)	GO:0031507(heterochromatin assembly)//GO:0006342(chromatin silencing)	TNRC18	ENSSSCG00000022553	protein_coding	-	chr3:3903005-3968369	1.71892	4.33854	-2.524	-1.33571	0.35735	0.658173	down	100515017	-	-	3	-	trinucleotide repeat containing 18		GO:0031965(nuclear membrane)//GO:0005654(nucleoplasm)//GO:0005739(mitochondrion)//GO:0005677(chromatin silencing complex)//GO:0000785(chromatin)	GO:0000976(transcription regulatory region sequence-specific DNA binding)//GO:0003682(chromatin binding)	GO:0031507(heterochromatin assembly)//GO:0006342(chromatin silencing)
chr3	85990201	85992320	diffreps_peak_60826	20	2119	ENSSSCT00000051676	MTIF2	5.42785	0	0	up	100627723	-	Ensembl:ENSSSCG00000008404	mitochondrial translational initiation factor 2		GO:0005654(nucleoplasm)//GO:0005739(mitochondrion)	GO:0044822(poly(A) RNA binding)//GO:0003924(GTPase activity)//GO:0003743(translation initiation factor activity)//GO:0005525(GTP binding)	GO:0070124(mitochondrial translational initiation)	MTIF2	ENSSSCG00000008404	protein_coding	+	chr3:85948549-85992911		3.18408	-inf	-inf	0.10245	0.36992	down	100627723	-	Ensembl:ENSSSCG00000008404	3	-	mitochondrial translational initiation factor 2		GO:0005654(nucleoplasm)//GO:0005739(mitochondrion)	GO:0044822(poly(A) RNA binding)//GO:0003924(GTPase activity)//GO:0003743(translation initiation factor activity)//GO:0005525(GTP binding)	GO:0070124(mitochondrial translational initiation)
chr1	149737536	149737888	diffreps_peak_6086	20	352	ENSSSCT00000005381	CYB5A	15.6583	0	0	up	414799	-	Ensembl:ENSSSCG00000004875	cytochrome b5 type A (microsomal)		GO:0016021(integral component of membrane)//GO:0005739(mitochondrion)//GO:0005789(endoplasmic reticulum membrane)//GO:0070062(extracellular exosome)	GO:0020037(heme binding)//GO:0019899(enzyme binding)//GO:0046872(metal ion binding)	GO:0055114(oxidation-reduction process)	CYB5A	ENSSSCG00000004875	protein_coding	+	chr1:149737536-149783623		5.8082	-inf	-inf	0.00015	0.00619978	down	414799	-	Ensembl:ENSSSCG00000004875	1	-	cytochrome b5 type A (microsomal)		GO:0016021(integral component of membrane)//GO:0005739(mitochondrion)//GO:0005789(endoplasmic reticulum membrane)//GO:0070062(extracellular exosome)	GO:0020037(heme binding)//GO:0019899(enzyme binding)//GO:0046872(metal ion binding)	GO:0055114(oxidation-reduction process)
chr13	32471839	32473100	diffreps_peak_21979	20	1261	ENSSSCT00000012472	RBM6	4.02435	0	0	up	100515053	-	Ensembl:ENSSSCG00000011394	RNA binding motif protein 6		GO:0005634(nucleus)	GO:0044822(poly(A) RNA binding)//GO:0000166(nucleotide binding)		RBM6	ENSSSCG00000011394	protein_coding	+	chr13:32445014-32612713	13.0188	53.6199	-4.11865	-2.04217	0.0668	0.36992	down	100515053	-	Ensembl:ENSSSCG00000011394	13	-	RNA binding motif protein 6		GO:0005634(nucleus)	GO:0044822(poly(A) RNA binding)//GO:0000166(nucleotide binding)
chr3	7936941	7939380	diffreps_peak_57259	20	2439	ENSSSCT00000054086	ZKSCAN1	7.56026	0	0	up	102162731	-	-	zinc finger with KRAB and SCAN domains 1		GO:0005634(nucleus)	GO:0043565(sequence-specific DNA binding)//GO:0046872(metal ion binding)//GO:0003700(transcription factor activity, sequence-specific DNA binding)	GO:0006351(transcription, DNA-templated)//GO:0006355(regulation of transcription, DNA-templated)	ZKSCAN1	ENSSSCG00000031461	protein_coding	+	chr3:7920634-7991814		2.49436	-inf	-inf	1	1	down	102162731	-	-	3	-	zinc finger with KRAB and SCAN domains 1		GO:0005634(nucleus)	GO:0043565(sequence-specific DNA binding)//GO:0046872(metal ion binding)//GO:0003700(transcription factor activity, sequence-specific DNA binding)	GO:0006351(transcription, DNA-templated)//GO:0006355(regulation of transcription, DNA-templated)
chr9	124207849	124208068	diffreps_peak_97440	13.0801	219	ENSSSCT00000025168	SHCBP1L	5.71758	8.31557e-09	3.45255e-05	up	100620210	-	-	SHC SH2-domain binding protein 1-like					SHCBP1L	ENSSSCG00000026983	protein_coding	-	chr9:124188787-124221520		12.4145	-inf	-inf	5e-05	0.00273971	down	100620210	-	-	Un	-	SHC SH2-domain binding protein 1-like
chr6	89086061	89087720	diffreps_peak_77442	10.5898	1659	ENSSSCT00000022969	YARS	2.86996	2.5717e-06	0.0051385	up	100621140	-	Ensembl:ENSSSCG00000029457	tyrosyl-tRNA synthetase	ssc00970(Aminoacyl-tRNA biosynthesis)	GO:0005634(nucleus)//GO:0005737(cytoplasm)	GO:0005524(ATP binding)//GO:0044822(poly(A) RNA binding)//GO:0004832(valine-tRNA ligase activity)//GO:0000049(tRNA binding)//GO:0004831(tyrosine-tRNA ligase activity)	GO:0006437(tyrosyl-tRNA aminoacylation)	YARS	ENSSSCG00000030369	protein_coding	-	chr6:89079275-89118936	1.07405	2.95529	-2.75154	-1.46024	0.43605	0.714261	down	100621140	-	Ensembl:ENSSSCG00000029457	6	-	tyrosyl-tRNA synthetase	ssc00970(Aminoacyl-tRNA biosynthesis)	GO:0005634(nucleus)//GO:0005737(cytoplasm)	GO:0005524(ATP binding)//GO:0044822(poly(A) RNA binding)//GO:0004832(valine-tRNA ligase activity)//GO:0000049(tRNA binding)//GO:0004831(tyrosine-tRNA ligase activity)	GO:0006437(tyrosyl-tRNA aminoacylation)
chr3	42043938	42045795	diffreps_peak_58847	13.4775	1857	ENSSSCT00000008842	NOL8	6.88058	3.33067e-09	1.50569e-05	up									NOL8	ENSSSCG00000008069	protein_coding	-	chr3:42024372-42106025	2.44225	5.93987	-2.43213	-1.28222	0.4897	0.734298	down
chr1	127765701	127766360	diffreps_peak_5188	20	659	ENSSSCT00000046704	HYPK	2.91817	0	0	up									HYPK	ENSSSCG00000038436	protein_coding	-	chr1:127651327-127767520	1.07561	5.49396	-5.10776	-2.35269	0.31595	0.61545	down
chr10	16918002	16920860	diffreps_peak_12168	20	2858	ENSSSCT00000037297	ZBTB18	5.4478	0	0	up	100623289	ZNF238	-	zinc finger and BTB domain containing 18		GO:0005654(nucleoplasm)//GO:0045171(intercellular bridge)//GO:0015630(microtubule cytoskeleton)	GO:0043565(sequence-specific DNA binding)//GO:0046872(metal ion binding)	GO:0048872(homeostasis of number of cells)//GO:0048666(neuron development)//GO:0021549(cerebellum development)//GO:0021987(cerebral cortex development)//GO:0001701(in utero embryonic development)//GO:0021766(hippocampus development)//GO:0000122(negative regulation of transcription from RNA polymerase II promoter)//GO:0051302(regulation of cell division)	ZBTB18	ENSSSCG00000035213	protein_coding	+	chr10:16915571-16923468		1.42292	-inf	-inf	1	1	down	100623289	ZNF238	-	10	-	zinc finger and BTB domain containing 18		GO:0005654(nucleoplasm)//GO:0045171(intercellular bridge)//GO:0015630(microtubule cytoskeleton)	GO:0043565(sequence-specific DNA binding)//GO:0046872(metal ion binding)	GO:0048872(homeostasis of number of cells)//GO:0048666(neuron development)//GO:0021549(cerebellum development)//GO:0021987(cerebral cortex development)//GO:0001701(in utero embryonic development)//GO:0021766(hippocampus development)//GO:0000122(negative regulation of transcription from RNA polymerase II promoter)//GO:0051302(regulation of cell division)
chr5	67261621	67261980	diffreps_peak_71596	20	359	ENSSSCT00000000803	FOXM1	3.49142	0	0	up	100511565	-	Ensembl:ENSSSCG00000000739	forkhead box M1		GO:0005634(nucleus)//GO:0005737(cytoplasm)	GO:0019901(protein kinase binding)//GO:0000981(RNA polymerase II transcription factor activity, sequence-specific DNA binding)//GO:0003700(transcription factor activity, sequence-specific DNA binding)//GO:0044212(transcription regulatory region DNA binding)//GO:0043565(sequence-specific DNA binding)	GO:0008284(positive regulation of cell proliferation)//GO:0009653(anatomical structure morphogenesis)//GO:0090344(negative regulation of cell aging)//GO:2000781(positive regulation of double-strand break repair)//GO:0001889(liver development)//GO:0030154(cell differentiation)//GO:0001570(vasculogenesis)//GO:0006355(regulation of transcription, DNA-templated)//GO:0006366(transcription from RNA pol…	FOXM1	ENSSSCG00000000739	protein_coding	+	chr5:67238716-67269948	70.5809	27.9654	2.52386	1.33563	0.17495	0.471765	up	100511565	-	Ensembl:ENSSSCG00000000739	5	-	forkhead box M1		GO:0005634(nucleus)//GO:0005737(cytoplasm)	GO:0019901(protein kinase binding)//GO:0000981(RNA polymerase II transcription factor activity, sequence-specific DNA binding)//GO:0003700(transcription factor activity, sequence-specific DNA binding)//GO:0044212(transcription regulatory region DNA binding)//GO:0043565(sequence-specific DNA binding)	GO:0008284(positive regulation of cell proliferation)//GO:0009653(anatomical structure morphogenesis)//GO:0090344(negative regulation of cell aging)//GO:2000781(positive regulation of double-strand break repair)//GO:0001889(liver development)//GO:0030154(cell differentiation)//GO:0001570(vasculogenesis)//GO:0006355(regulation of transcription, DNA-templated)//GO:0006366(transcription from RNA pol…
chr9	117055121	117056200	diffreps_peak_97105	10.5263	1079	ENSSSCT00000053070	RABGAP1L	4.23246	2.97652e-06	0.00577186	up									RABGAP1L	ENSSSCG00000015499	protein_coding	+	chr9:116402335-117060053	1.02613	10.9349	-10.6563	-3.41364	0.1977	0.505256	down
chr2	26456842	26457137	diffreps_peak_51409	11.2473	295	ENSSSCT00000040051	ELF5	6.40186	5.65847e-07	0.00140766	up	100510890	-	Ensembl:ENSSSCG00000013301	E74-like factor 5 (ets domain transcription factor)	ssc04917(Prolactin signaling pathway)	GO:0005634(nucleus)//GO:0005737(cytoplasm)	GO:0000981(RNA polymerase II transcription factor activity, sequence-specific DNA binding)//GO:0000977(RNA polymerase II regulatory region sequence-specific DNA binding)//GO:0001228(transcriptional activator activity, RNA polymerase II transcription regulatory region sequence-specific binding)	GO:0030154(cell differentiation)//GO:0060644(mammary gland epithelial cell differentiation)//GO:0045596(negative regulation of cell differentiation)//GO:0006366(transcription from RNA polymerase II promoter)//GO:0045944(positive regulation of transcription from RNA polymerase II promoter)//GO:0035019(somatic stem cell population maintenance)//GO:0006357(regulation of transcription from RNA polyme…	ELF5	ENSSSCG00000013301	protein_coding	+	chr2:26443976-26488445		3.44951	-inf	-inf	0.10745	0.36992	down	100510890	-	Ensembl:ENSSSCG00000013301	2	-	E74-like factor 5 (ets domain transcription factor)	ssc04917(Prolactin signaling pathway)	GO:0005634(nucleus)//GO:0005737(cytoplasm)	GO:0000981(RNA polymerase II transcription factor activity, sequence-specific DNA binding)//GO:0000977(RNA polymerase II regulatory region sequence-specific DNA binding)//GO:0001228(transcriptional activator activity, RNA polymerase II transcription regulatory region sequence-specific binding)	GO:0030154(cell differentiation)//GO:0060644(mammary gland epithelial cell differentiation)//GO:0045596(negative regulation of cell differentiation)//GO:0006366(transcription from RNA polymerase II promoter)//GO:0045944(positive regulation of transcription from RNA polymerase II promoter)//GO:0035019(somatic stem cell population maintenance)//GO:0006357(regulation of transcription from RNA polyme…
chr1	546500	546707	diffreps_peak_15	11.4625	207	ENSSSCT00000004433	TCTE3	350.2	3.44769e-07	0.00090487	up									TCTE3	ENSSSCG00000004009	protein_coding	+	chr1:541027-551881		3.63638	-inf	-inf	0.122	0.36992	down
chr7	31443281	31444370	diffreps_peak_82304	10.8698	1089	ENSSSCT00000050456	FKBP5	3.44805	1.34956e-06	0.0029767	up	100155423	-	Ensembl:ENSSSCG00000001549	FK506 binding protein 5	ssc04915(Estrogen signaling pathway)	GO:0005789(endoplasmic reticulum membrane)	GO:0005528(FK506 binding)//GO:0003755(peptidyl-prolyl cis-trans isomerase activity)//GO:0031072(heat shock protein binding)	GO:0061077(chaperone-mediated protein folding)//GO:0000413(protein peptidyl-prolyl isomerization)	FKBP5	ENSSSCG00000001549	protein_coding	-	chr7:31441759-31585293		5.90438	-inf	-inf	0.1057	0.36992	down	100155423	-	Ensembl:ENSSSCG00000001549	7	7|7	FK506 binding protein 5	ssc04915(Estrogen signaling pathway)	GO:0005789(endoplasmic reticulum membrane)	GO:0005528(FK506 binding)//GO:0003755(peptidyl-prolyl cis-trans isomerase activity)//GO:0031072(heat shock protein binding)	GO:0061077(chaperone-mediated protein folding)//GO:0000413(protein peptidyl-prolyl isomerization)
chr7	39249454	39250380	diffreps_peak_82651	20	926	ENSSSCT00000001902	SLC35B2	4.38435	0	0	up	100516086	-	-	solute carrier family 35 (adenosine 3'-phospho 5'-phosphosulfate transporter), member B2		GO:0016021(integral component of membrane)//GO:0005794(Golgi apparatus)	GO:0004871(signal transducer activity)//GO:0046964(3'-phosphoadenosine 5'-phosphosulfate transmembrane transporter activity)	GO:1902559(3'-phospho-5'-adenylyl sulfate transmembrane transport)//GO:0043123(positive regulation of I-kappaB kinase/NF-kappaB signaling)//GO:0007165(signal transduction)	SLC35B2	ENSSSCG00000001702	protein_coding	-	chr7:39237293-39254504		0.794135	-inf	-inf	1	1	down	100516086	-	-	7	7|7	solute carrier family 35 (adenosine 3'-phospho 5'-phosphosulfate transporter), member B2		GO:0016021(integral component of membrane)//GO:0005794(Golgi apparatus)	GO:0004871(signal transducer activity)//GO:0046964(3'-phosphoadenosine 5'-phosphosulfate transmembrane transporter activity)	GO:1902559(3'-phospho-5'-adenylyl sulfate transmembrane transport)//GO:0043123(positive regulation of I-kappaB kinase/NF-kappaB signaling)//GO:0007165(signal transduction)
chr2	89062913	89064860	diffreps_peak_54254	20	1947	ENSSSCT00000015425	ZFYVE16	16.6417	0	0	up	100511806	-	Ensembl:ENSSSCG00000014121	zinc finger, FYVE domain containing 16	ssc04144(Endocytosis)//ssc04350(TGF-beta signaling pathway)		GO:0046872(metal ion binding)		ZFYVE16	ENSSSCG00000014121	protein_coding	+	chr2:89045084-89107255		2.06692	-inf	-inf	1	1	down	100511806	-	Ensembl:ENSSSCG00000014121	2	-	zinc finger, FYVE domain containing 16	ssc04144(Endocytosis)//ssc04350(TGF-beta signaling pathway)		GO:0046872(metal ion binding)
[truncated: 176 more rows]

## Sheet: down.Fts1_vs_Fs1
Differentially methylated RNA sites for: down.Fts1_vs_Fs1 Fold change cut-off: 2 P-value cut-off: 0.00001 Column A ~ E: the coordinates of the differentially methylated RNA sites in bed format, please ref http://genome.ucsc.edu/FAQ/FAQformat.html#format1. Column F: the length of the methylated RNA sites Column G ~ H: the transcript id and gene symbol of differentially methylated RNA. Column I ~ L…
	down.Fts1_vs_Fs1 differentially methylated RNA sites
bed format information of differentially methylated RNA sites					differentially methylated RNA			comparison information				Annotations
chrom	txStart	txEnd	PeakID	score	Peak_length	transcript_id	GeneName	Foldchange	P_value	FDR	Regulation	GeneID	Synonyms	dbXrefs	description	Pathway	GO_CC	GO_MF	GO_BP	gene	gene_id	biotype	strand	locus	Fts1.Input_FPKM	Fs1.Input_FPKM	Fold change	log2(fold change)	p_value	FDR	Regulation	GeneID	Synonyms	dbXrefs	chromosome	map_location	description	pathway	GO-CC	GO-MF	GO-BP
chr6	48835150	48835440	diffreps_peak_75417	11.2265	290	ENSSSCT00000051354	LTBP4	11.3818	5.93636e-07	0.00145928	down	100627785	-	-	latent transforming growth factor beta binding protein 4					LTBP4	ENSSSCG00000033760	protein_coding	+	chr6:48835150-48861507		0.118912	-inf	-inf	1	1	down	100627785	-	-	6	-	latent transforming growth factor beta binding protein 4
[truncated: 96 more rows]

## Sheet: up.Fts2_vs_Fs2
Differentially methylated RNA sites for: up.Fts2_vs_Fs2 Fold change cut-off: 2 P-value cut-off: 0.00001 Column A ~ E: the coordinates of the differentially methylated RNA sites in bed format, please ref http://genome.ucsc.edu/FAQ/FAQformat.html#format1. Column F: the length of the methylated RNA sites Column G ~ H: the transcript id and gene symbol of differentially methylated RNA. Column I ~ L: …
[truncated: 1,800 more rows]

[truncated: 3 more sheets: down.Fts2_vs_Fs2, up.Fts3_vs_Fs3, down.Fts3_vs_Fs3]
